# Supplementary material for: Effects of Steaming on Fresh Edible Kernels of Waxy and Normal Maize Determined by Metabolomic Analysis
Source: Foods. 2024 Dec 22;13(24):4157. doi: 10.3390/foods13244157 (PMC11675372; doi:10.3390/foods13244157)
Supplement: Supplementary file 1 [file foods-13-04157-s001.zip]

Archive with 7 entries (7 files):
- Table S1. Qualitative and quantitative analysis of 4043 metabolites..xlsx
- Table S2. The annotation categories of the KEGG database for all annotated metabolites..xlsx
- Table S3. Identified differential metabolites in CO_vs_Wa, CO_vs_Qco, Wa_vs_QWa, and Qco_vs_QWa..xlsx
- Table S4. Differential metabolites in CO_vs_Qco and Wa_vs_QWa..xlsx
- Table S5. KEGG pathway enrichment analysis of all identified differential metabolites in CO_vs_Qco and Wa_vs_QWa.xlsx
- Table S6. Differential metabolites in Qco_vs_QWa..xlsx
- Table S7. KEGG pathway enrichment analysis of differential metabolites in Qco_vs_QWa..xlsx
