# Supplementary material for: Effects of Steaming on Fresh Edible Kernels of Waxy and Normal Maize Determined by Metabolomic Analysis
Source: Foods. 2024 Dec 22;13(24):4157. doi: 10.3390/foods13244157 (PMC11675372; doi:10.3390/foods13244157)
Supplement: Supplementary file 1 [file foods-13-04157-s001.zip › Table S1. Qualitative and quantitative analysis of 4043 metabolites..xlsx]

## Sheet: metabolites_full_table
Table S1. Qualitative and quantitative analysis of 4043 metabolites.
#ID	name	Wa-1	Wa-2	Wa-3	Qco-1	Qco-2	Qco-3	CO-1	CO-2	CO-3	QWa-1	QWa-2	QWa-3	QCO_vs_QWa_log2FC	QCO_vs_QWa_Pvalue	QCO_vs_QWa_VIP	QCO_vs_QWa_(FC_1_Pvalue_0.05_VIP_1)_regulated	CO_vs_QCO_log2FC	CO_vs_QCO_Pvalue	CO_vs_QCO_VIP	CO_vs_QCO_(FC_1_Pvalue_0.05_VIP_1)_regulated	CO_vs_Wa_log2FC	CO_vs_Wa_Pvalue	CO_vs_Wa_VIP	CO_vs_Wa_(FC_1_Pvalue_0.05_VIP_1)_regulated	Wa_vs_QWa_log2FC	Wa_vs_QWa_Pvalue	Wa_vs_QWa_VIP	Wa_vs_QWa_(FC_1_Pvalue_0.05_VIP_1)_regulated	Mass Error (ppm)	Formula	m/z	Retention time (min)	KEGG_annotation	KEGG_pathway_annotation	LM_ID(lipidmaps)	CATEGORY(lipidmaps)	MAIN_CLASS(lipidmaps)	SUB_CLASS	HMDB_ID	CAS	kingdom(HMDB)	super_class(HMDB)	HMDB_taxonomy	sub_class(HMDB)
neg_1001	6-Amino-2-oxohexanoate	1466.31	408.912	237.795	1664.26	275.184	1249.83	646.224	835.215	566.993	1133.73	1172.35	843.265	-0.018179	0.97755	0.107727	unchanged	0.638711	0.454429	0.670502	unchanged	0.044781	0.960878	0.0555046	unchanged	0.575751	0.466689	0.585635	unchanged	-3.98039	C6H11NO3	190.072	0.599017	C03239	Lysine degradation(ko00310);;D-Amino acid metabolism(ko00470);;Tropane, piperidine and pyridine alkaloid biosynthesis(ko00960);;Metabolic pathways(ko01100)	--	--	--	--	HMDB0012151	--	Organic compounds	Organic acids and derivatives	Keto acids and derivatives	Medium-chain keto acids and derivatives
neg_1003	FAPy-adenine	952.339	1018.13	739.832	1249.5	740.681	1161.78	946.101	1145.81	912.251	1286.74	1263.41	1029.72	0.183658	0.479416	0.785761	unchanged	0.0692868	0.795559	0.236676	unchanged	-0.148513	0.428982	0.985261	unchanged	0.401459	0.0690761	1.13258	unchanged	4.60504	C5H7N5O	174.04	0.599017	--	--	--	--	--	--	HMDB0004816	5122-36-1	Organic compounds	Organoheterocyclic compounds	Diazines	Pyrimidines and pyrimidine derivatives
neg_1005	L-Rhamnulose	69.0439	249.582	236.943	90.4805	88.8252	124.167	316.79	52.9372	87.3419	155.139	137.523	175.991	0.626957	0.0263447	1.62078	up	-0.590847	0.600614	0.36778	unchanged	0.281555	0.763653	0.358708	unchanged	-0.245445	0.670252	0.35736	unchanged	-4.44222	C6H12O5	163.06	0.599017	C00861	Fructose and mannose metabolism(ko00051);;Metabolic pathways(ko01100)	--	--	--	--	HMDB0010207	470-21-3	Organic compounds	Organic oxygen compounds	Organooxygen compounds	Carbohydrates and carbohydrate conjugates
neg_1007	alpha-Oxo-benzeneacetic acid	844.06	1705.53	1522.32	831.038	1502.5	702.633	1616.47	1055.91	1353.39	1181.69	988.323	1041.4	0.0809528	0.838018	0.0547146	unchanged	-0.40701	0.337057	0.771092	unchanged	0.0164424	0.963016	0.0410426	unchanged	-0.3425	0.388418	0.723746	unchanged	-3.9786	C8H6O3	171.006	0.599017	C02137	Phenylalanine metabolism(ko00360);;Metabolic pathways(ko01100)	--	--	--	--	HMDB0001587	611-73-4	Organic compounds	Benzenoids	Benzene and substituted derivatives	Benzoyl derivatives
neg_1008	Mannitol	7342.37	16807.6	19706.1	8742.85	11948.8	14261.6	23936.9	7024.7	10416.7	14254.1	14608.6	15442.4	0.342046	0.186092	1.24573	unchanged	-0.243446	0.724825	0.206589	unchanged	0.0839038	0.903728	0.152107	unchanged	0.0146961	0.97173	0.0455846	unchanged	-1.71949	C6H14O6	181.071	0.599017	C00392	Fructose and mannose metabolism(ko00051);;Metabolic pathways(ko01100);;ABC transporters(ko02010)	--	--	--	--	HMDB0000765	69-65-8	Organic compounds	Organic oxygen compounds	Organooxygen compounds	Carbohydrates and carbohydrate conjugates
neg_1010	D-Erythrose 4-phosphate	251.47	466.291	301.722	719.414	585.046	473.611	519.97	442.05	477.948	657.335	643.195	579.482	0.0804282	0.687505	0.401155	unchanged	0.304276	0.249372	0.960275	unchanged	-0.4982	0.153009	1.68649	unchanged	0.882904	0.0350476	1.33279	up	-1.10953	C4H9O7P	199.001	0.599017	C00279	Pentose phosphate pathway(ko00030);;Phenylalanine, tyrosine and tryptophan biosynthesis(ko00400);;Carbon fixation in photosynthetic organisms(ko00710);;Vitamin B6 metabolism(ko00750);;Metabolic pathways(ko01100);;Biosynthesis of secondary metabolites(ko01110);;Carbon metabolism(ko01200);;Biosynthesis of amino acids(ko01230);;Biosynthesis of cofactors(ko01240)	--	--	--	--	HMDB0001321	585-18-2	Organic compounds	Organic oxygen compounds	Organooxygen compounds	Carbohydrates and carbohydrate conjugates
neg_1013	L-Sorbose	4829.59	3934.53	5104.6	6683.45	7789.99	4147.57	5319.7	5533.39	5626.63	3245.26	3185.04	3609.72	-0.891171	0.115433	1.51158	unchanged	0.176241	0.57642	0.464348	unchanged	-0.248856	0.125012	1.71962	unchanged	-0.466074	0.0546415	1.26694	unchanged	-1.41774	C6H12O6	215.033	0.599017	C00247	Fructose and mannose metabolism(ko00051);;Metabolic pathways(ko01100)	--	--	--	--	HMDB0001266	470-15-5	Organic compounds	Organic oxygen compounds	Organooxygen compounds	Carbohydrates and carbohydrate conjugates
neg_1016	6-Acetamido-2-oxohexanoate	1436	255.646	240.167	1425.9	137.478	858.636	409.248	509.667	372.899	794.638	825.382	558.001	-0.15319	0.849589	0.0625162	unchanged	0.90681	0.418799	0.718095	unchanged	0.580556	0.644725	0.599084	unchanged	0.173064	0.856749	0.144885	unchanged	-2.2196	C8H13NO4	232.082	0.599017	C05548	Lysine degradation(ko00310);;Metabolic pathways(ko01100)	--	--	--	--	HMDB0012150	--	Organic compounds	Organic acids and derivatives	Keto acids and derivatives	Medium-chain keto acids and derivatives
neg_1018	5-Phosphooxy-L-lysine	1000.04	882.262	975.937	684.659	1087.06	385.374	1035.53	1454.81	1242.01	652.569	506.918	597.888	-0.295663	0.582214	0.683608	unchanged	-0.790998	0.105984	1.24355	unchanged	-0.384954	0.128362	1.73169	unchanged	-0.701707	0.00300999	1.43893	down	-11.8218	C6H15N2O6P	277.033	0.599017	C03366	Lysine degradation(ko00310);;Metabolic pathways(ko01100)	--	--	--	--	--	--	--	--	--	--
neg_1020	Sedoheptulose	3808.26	2056.99	1828.2	10503.2	9157.83	8882.34	3922.21	13917.1	13751	26509.6	12816.6	36621.3	1.41185	0.148384	1.40687	unchanged	-0.146327	0.788783	0.365662	unchanged	-2.03778	0.132969	1.7575	unchanged	3.3033	0.0797383	1.27691	unchanged	-0.940864	C7H14O7	245.043	0.599017	C02076	Carbon fixation in photosynthetic organisms(ko00710);;Metabolic pathways(ko01100)	--	--	--	--	HMDB0003219	470-46-2	Organic compounds	Organic oxygen compounds	Organooxygen compounds	Carbohydrates and carbohydrate conjugates
neg_1022	Muramic acid	9454.29	2382.73	2273.56	9318.03	2434.88	8629.08	5123.96	3995.11	2879.83	6670.27	6821.74	4058.11	-0.215815	0.719741	0.232835	unchanged	0.764393	0.329429	0.882801	unchanged	0.233875	0.798752	0.325822	unchanged	0.314703	0.687089	0.320361	unchanged	-0.270341	C9H17NO7	250.093	0.599017	C06470	--	--	--	--	--	HMDB0003254	1114-41-6	Organic compounds	Organic oxygen compounds	Organooxygen compounds	Carbohydrates and carbohydrate conjugates
neg_1024	α-D-Glucose 1-phosphate disodium salt hydrate	5526.06	14403.3	10364.9	22378.1	19874	11641.9	16213.5	11575	12577.7	25372.6	22676.8	25670.4	0.451928	0.170778	1.25407	unchanged	0.416977	0.299941	0.870783	unchanged	-0.414103	0.33208	1.17881	unchanged	1.28301	0.0198116	1.39334	up	0.641247	C6H13O9P	259.023	0.599017	--	--	--	--	--	--	--	--	--	--	--	--
neg_1031	D-myo-Inositol-2,4-diphosphate	1.33198e-08	1.33198e-08	1.33198e-08	12.3796	23.8629	59.0125	1.33198e-08	1.33198e-08	1.33198e-08	93.7819	82.3695	106.394	1.56862	0.0295911	1.65236	up	31.1506	0.151923	1.25064	unchanged	0	1	0	unchanged	32.7192	0.00538301	1.48369	up	-1.15684	C6H14O12P2	338.988	0.599017	--	--	--	--	--	--	--	--	--	--	--	--
neg_1034	Adenosine 5'-monophosphate	227.788	42.3552	36.6219	338.576	72.2486	306.113	124.071	85.4876	72.1373	134.608	182.743	145.187	-0.632272	0.419078	0.674519	unchanged	1.34771	0.223081	1.07078	unchanged	0.122996	0.907878	0.148144	unchanged	0.592442	0.497862	0.565713	unchanged	0.171385	C10H14N5O7P	382.033	0.599017	C00020	Purine metabolism(ko00230);;Zeatin biosynthesis(ko00908);;Metabolic pathways(ko01100);;Biosynthesis of secondary metabolites(ko01110);;Nucleotide metabolism(ko01232);;Biosynthesis of cofactors(ko01240)	--	--	--	--	HMDB0000045	61-19-8	Organic compounds	Nucleosides, nucleotides, and analogues	Purine nucleotides	Purine ribonucleotides
neg_1036	S-(5'-Adenosy)-L-homocysteine	915.097	122.513	65.4729	1117.33	211.825	531.838	288.763	716.568	530.222	1140.06	890.676	840.941	0.625819	0.332227	1.03203	unchanged	0.277314	0.73681	0.240785	unchanged	-0.477217	0.666941	0.536968	unchanged	1.38035	0.154628	1.05528	unchanged	-14.1313	C14H20N6O5S	405.091	0.599017	--	--	--	--	--	--	--	--	--	--	--	--
neg_1037	Hexylglutathione	277.347	39.6513	26.3787	295.623	1.33198e-08	222.92	99.7676	45.3147	19.5695	179.207	157.298	123.43	-0.173036	0.847832	0.0506865	unchanged	1.65505	0.314679	0.900796	unchanged	1.06038	0.546251	0.761101	unchanged	0.421633	0.683223	0.329547	unchanged	-18.3557	C16H29N3O6S	412.145	0.599017	--	--	--	--	--	--	--	--	--	--	--	--
neg_1047	Phellodendroside	55.4865	41.3811	77.0256	13.093	31.5628	98.3033	36.0323	9.90012	34.3269	40.8045	68.6236	1.33198e-08	-0.38562	0.750499	0.308761	unchanged	0.832861	0.510481	0.625346	unchanged	1.11546	0.0824929	1.7926	unchanged	-0.668219	0.409138	0.630448	unchanged	41.1937	C26H30O11	563.198	0.599017	--	--	--	--	--	--	--	--	--	--	--	--
neg_1060	5'-S-Methyl-5'-thioinosine	256.896	18.039	1.33198e-08	299.414	1.33198e-08	194.851	14.7813	32.5149	15.1436	95.366	163.327	40.4198	-0.724594	0.547431	0.476197	unchanged	2.98475	0.242185	1.02009	unchanged	2.13855	0.482553	0.904337	unchanged	0.121598	0.934911	0.0651071	unchanged	5.09194	C11H14N4O4S	641.148	0.599017	C19787	Cysteine and methionine metabolism(ko00270);;Metabolic pathways(ko01100)	--	--	--	--	--	--	--	--	--	--
neg_1075	L-3-Aminobutyryl-CoA	53.315	273.831	482.533	30.9735	212.132	101.154	476.659	1.33198e-08	1.33198e-08	6.56759	20.5597	128.461	-1.14577	0.394715	0.869258	unchanged	-0.469458	0.812749	0.0961972	unchanged	0.764392	0.612657	0.625808	unchanged	-2.37962	0.214541	0.940371	unchanged	-18.1964	C25H43N8O17P3S	887.122	0.599017	C05231	Lysine degradation(ko00310);;Metabolic pathways(ko01100)	--	--	--	--	HMDB0012248	--	Organic compounds	Lipids and lipid-like molecules	Fatty Acyls	Fatty acyl thioesters
neg_1079	3,5-Dihydroxyphenylacetyl-CoA	3.77972	208.407	292.527	2.20728	168.994	3.26568	237.626	1.33198e-08	1.33198e-08	51.3007	14.9229	60.4446	-0.461902	0.803925	0.393879	unchanged	-0.445738	0.839443	0.081516	unchanged	1.08677	0.488385	0.828436	unchanged	-1.99441	0.278031	0.871475	unchanged	16.4825	C29H42N7O19P3S	938.137	0.599017	C12324	Biosynthesis of secondary metabolites(ko01110)	--	--	--	--	--	--	--	--	--	--
neg_1081	2-Methyl-1-hydroxypropyl-ThPP	19.8463	274.408	331.302	44.3157	155.329	1.33198e-08	364.697	64.0208	150.124	43.7049	41.3566	76.4581	-0.305728	0.811958	0.372404	unchanged	-1.53573	0.298086	0.802298	unchanged	0.111974	0.911136	0.140403	unchanged	-1.95343	0.246537	0.928918	unchanged	-5.54629	C16H27N4O8P2S+	1039.2	0.60615	C15976	Valine, leucine and isoleucine degradation(ko00280)	--	--	--	--	HMDB0006866	--	Organic compounds	Organoheterocyclic compounds	Diazines	Pyrimidines and pyrimidine derivatives
neg_1099	cinnamtannin B2	96.2344	1075.21	1967.56	33.0368	775.624	133.648	1086.15	106.318	461.763	142.689	118.055	508.688	-0.292406	0.841248	0.308638	unchanged	-0.811893	0.556478	0.435377	unchanged	0.924148	0.47687	0.890501	unchanged	-2.02845	0.279067	0.846761	unchanged	34.7668	C60H48O24	1197.29	0.60615	C17629	--	--	--	--	--	HMDB0037668	88038-12-4	Organic compounds	Lipids and lipid-like molecules	Prenol lipids	Monoterpenoids
neg_1102	1-Methyladenine	250.898	65.6665	24.6673	235.776	26.3039	175.477	72.1683	59.8799	40.0394	188.939	177.135	101.914	0.0969986	0.891654	0.255188	unchanged	1.34633	0.290051	0.944158	unchanged	0.987606	0.503702	0.849468	unchanged	0.45572	0.616907	0.388554	unchanged	1.22884	C6H7N5	170.045	0.60615	C02216	--	--	--	--	--	HMDB0011599	5142-22-3	Organic compounds	Organoheterocyclic compounds	Imidazopyrimidines	Purines and purine derivatives
neg_1103	Gluconic acid	13461.2	26088.5	27047.5	11603	18345	13644.3	23575.1	13119.2	15236	12345.5	12626.7	11553	-0.255182	0.359052	1.05637	unchanged	-0.252506	0.508558	0.477162	unchanged	0.358882	0.422287	0.945955	unchanged	-0.86657	0.148474	1.12579	unchanged	-0.0557206	C6H12O7	195.051	0.60615	--	--	--	--	--	--	HMDB0000625	526-95-4	Organic compounds	Organic oxygen compounds	Organooxygen compounds	Carbohydrates and carbohydrate conjugates
neg_1105	Dihydrolipoate	171.164	576.935	295.844	159.749	315.281	176.713	484.465	236.134	325.606	182.651	82.7101	75.8057	-0.933828	0.168635	1.29672	unchanged	-0.68279	0.217762	0.919657	unchanged	-0.00312119	0.996022	0.0545091	unchanged	-1.6135	0.183225	1.05813	unchanged	-0.471247	C8H16O2S2	253.057	0.60615	C02147	Lipoic acid metabolism(ko00785);;Metabolic pathways(ko01100)	--	--	--	--	HMDB0012210	462-20-4	Organic compounds	Lipids and lipid-like molecules	Fatty Acyls	Fatty acids and conjugates
neg_1108	2'-O-methyladenosine	4084.57	1671.13	1351.43	4491.17	1084.29	3792.5	2701.76	2816.71	1999.14	4068.66	3841.92	3016.32	0.222077	0.673069	0.554512	unchanged	0.317463	0.616945	0.471974	unchanged	-0.081005	0.89122	0.183121	unchanged	0.620545	0.275479	0.838449	unchanged	-5.5457	C11H15N5O4	280.104	0.60615	--	--	--	--	--	--	HMDB0004326	2140-79-6	Organic compounds	Nucleosides, nucleotides, and analogues	Purine nucleosides	--
neg_1111	3.alpha.-Mannobiose	310365	517694	585703	540106	613581	427237	597788	427238	475190	425982	346070	453254	-0.367627	0.149324	1.30601	unchanged	0.0755986	0.735567	0.328879	unchanged	-0.0856299	0.784334	0.328971	unchanged	-0.206398	0.537739	0.494803	unchanged	0.967624	C12H22O11	377.086	0.613283	--	--	--	--	--	--	--	--	--	--	--	--
neg_1128	CMP-pseudaminic acid	70.5409	1.33198e-08	8.05295	82.6723	1.33198e-08	80.6756	50.4005	27.9306	0.841896	62.5379	71.4776	34.1195	0.0416725	0.960614	0.174519	unchanged	1.04487	0.428493	0.737015	unchanged	-0.0105927	0.994593	0.00605635	unchanged	1.09713	0.319024	0.766621	unchanged	8.25994	C22H34N5O15P	674.154	0.60615	C20083	Amino sugar and nucleotide sugar metabolism(ko00520);;Metabolic pathways(ko01100);;Biosynthesis of nucleotide sugars(ko01250)	--	--	--	--	--	--	--	--	--	--
neg_1129	Rabelomycin	454.355	493.541	605.715	544.994	613.995	757.572	767.364	1116.97	1348.57	1284.09	857.046	2055.91	1.13085	0.158868	1.36882	unchanged	-0.75431	0.108369	1.32918	unchanged	-1.0572	0.0714953	1.94204	unchanged	1.43375	0.126362	1.17613	unchanged	32.6997	C19H14O6	675.173	0.60615	C12402	Biosynthesis of secondary metabolites(ko01110)	LMPK08000001	Polyketides [PK]	Angucyclines [PK08]	--	--	--	--	--	--	--
neg_1133	4-Methylumbelliferyl beta-D-glucuronide	4836.09	5327.29	6634.22	6661.04	5542.6	5454.77	6178.31	4469.17	4578.32	7269.09	7045.91	7916.15	0.332227	0.0377963	1.6021	up	0.213838	0.303018	0.896172	unchanged	0.141737	0.53367	0.7709	unchanged	0.404328	0.0586825	1.27213	unchanged	5.29015	C16H16O9	763.176	0.60615	--	--	--	--	--	--	--	--	--	--	--	--
neg_1141	3-Oxooctanoyl-CoA	15.8227	131.403	276.838	27.4865	200.993	45.6952	203.723	34.7946	27.0992	50.4486	57.6917	56.2394	-0.738065	0.574668	0.724612	unchanged	0.0457537	0.973165	0.117526	unchanged	0.674935	0.609792	0.642179	unchanged	-1.36725	0.370303	0.720568	unchanged	-10.4342	C29H48N7O18P3S	928.164	0.60615	C05267	Fatty acid elongation(ko00062);;Fatty acid degradation(ko00071);;Metabolic pathways(ko01100);;Fatty acid metabolism(ko01212)	LMFA07050249	Fatty Acyls [FA]	Fatty esters [FA07]	Fatty acyl CoAs [FA0705]	HMDB0003941	54684-64-9	Organic compounds	Lipids and lipid-like molecules	Fatty Acyls	Fatty acyl thioesters
neg_1144	2-Hydroxy-4-isopropenylcyclohexane-1-carboxyl-CoA	73.8553	277.523	288.522	46.9316	415.932	142.42	228.027	41.2754	38.9074	166.034	154.057	258.562	-0.0649122	0.944738	0.203329	unchanged	0.973697	0.489992	0.652122	unchanged	1.05393	0.304486	1.16567	unchanged	-0.145149	0.809405	0.184776	unchanged	-6.59746	C31H50N7O18P3S	968.178	0.60615	C11934	Limonene and pinene degradation(ko00903)	LMFA07050178	Fatty Acyls [FA]	Fatty esters [FA07]	Fatty acyl CoAs [FA0705]	--	--	--	--	--	--
neg_1154	Galactaric acid	1822.58	3820.1	3917.58	3673.77	4851.23	4209.38	4182.81	2344.04	2310.54	2670.25	2652.98	1673.94	-0.863886	0.0156598	1.69525	down	0.527037	0.159821	1.18496	unchanged	0.113429	0.806697	0.292428	unchanged	-0.450278	0.344652	0.743203	unchanged	-3.25073	C6H10O8	209.03	0.620433	C00879	Ascorbate and aldarate metabolism(ko00053);;Metabolic pathways(ko01100)	LMFA01170107	Fatty Acyls [FA]	Fatty Acids and Conjugates [FA01]	Dicarboxylic acids [FA0117]	HMDB0000639	526-99-8	Organic compounds	Organic oxygen compounds	Organooxygen compounds	Carbohydrates and carbohydrate conjugates
neg_1164	Glucosyringic acid	53933.4	93379.5	134891	102636	148944	91786.1	128127	82979.4	97801.7	87095.5	77036	102540	-0.364683	0.281111	1.11517	unchanged	0.152567	0.630987	0.452135	unchanged	-0.130443	0.76126	0.348077	unchanged	-0.0816724	0.849399	0.132315	unchanged	-2.73115	C15H20O10	719.202	0.620433	--	--	--	--	--	--	HMDB0303364	--	Organic compounds	Organoheterocyclic compounds	Dihydrofurans	--
neg_1165	Rehmannioside D	25176.9	41307.8	59873.8	45741.1	65655.8	41685.8	56375.4	36673.6	43341	38873.6	34878.9	45266	-0.363126	0.262138	1.15353	unchanged	0.166573	0.587445	0.503547	unchanged	-0.110215	0.790372	0.299595	unchanged	-0.0863382	0.833977	0.147762	unchanged	5.82704	C27H42O20	721.2	0.620433	--	--	--	--	--	--	--	--	--	--	--	--
neg_1169	Genipin 1-β-D-gentiobioside	1.33198e-08	116.3	452.245	1.33198e-08	287.029	140.62	507.862	74.5824	1.33198e-08	189.197	156.677	153.043	0.222375	0.802252	0.111584	unchanged	-0.445695	0.791469	0.110591	unchanged	-0.0348456	0.983356	2.92187e-05	unchanged	-0.188475	0.880063	0.0978107	unchanged	-1.64747	C23H34O15	1099.37	0.627567	--	--	--	--	--	--	--	--	--	--	--	--
neg_1174	Maltoheptaose	2043.3	3784.09	4355.85	1636.3	1913.65	2182.4	5399.82	1869.95	1611.71	2048.56	2232.71	1879.67	0.104024	0.495689	0.611653	unchanged	-0.631674	0.481458	0.5193	unchanged	0.197324	0.776772	0.35055	unchanged	-0.724974	0.191421	1.02564	unchanged	-0.675447	C42H72O36	1187.35	0.6347	--	--	--	--	--	--	HMDB0013000	137767-17-0	Organic compounds	Organic oxygen compounds	Organooxygen compounds	Carbohydrates and carbohydrate conjugates
neg_1175	Threonate	2588.47	8231.17	5345.16	1486.69	3131.39	3585.94	4185.63	1541.01	2229.4	2339.11	2487.36	2487.34	-0.165707	0.687792	0.466179	unchanged	0.0442801	0.939288	0.168645	unchanged	1.02273	0.231237	1.35781	unchanged	-1.14416	0.211737	1.02172	unchanged	-5.99462	C4H8O5	135.029	0.6347	C01620	Ascorbate and aldarate metabolism(ko00053);;Metabolic pathways(ko01100)	--	--	--	--	HMDB0000943	7306-96-9	Organic compounds	Organic oxygen compounds	Organooxygen compounds	Carbohydrates and carbohydrate conjugates
neg_1176	Succinate	122.672	84.2294	95.2427	101.361	306.75	400.926	169.715	61.99	39.9747	103.707	112.673	8.46315	-1.84729	0.147068	1.34765	unchanged	1.57429	0.169222	1.1735	unchanged	0.153328	0.827388	0.275714	unchanged	-0.42632	0.528022	0.530139	unchanged	-5.8066	C4H6O4	163.024	0.6347	C00042	Citrate cycle (TCA cycle)(ko00020);;Oxidative phosphorylation(ko00190);;Alanine, aspartate and glutamate metabolism(ko00250);;Lysine degradation(ko00310);;Tyrosine metabolism(ko00350);;Phenylalanine metabolism(ko00360);;Pyruvate metabolism(ko00620);;Glyoxylate and dicarboxylate metabolism(ko00630);;Propanoate metabolism(ko00640);;Butanoate metabolism(ko00650);;Nicotinate and nicotinamide metaboli…	--	--	--	--	HMDB0000254	110-15-6	Organic compounds	Organic acids and derivatives	Carboxylic acids and derivatives	Dicarboxylic acids and derivatives
neg_1189	Serinyl-Proline	1611.47	3098.9	2957.48	1914.02	2515.54	1264.01	2669.98	2118.79	2176.65	1090.09	919.423	888.095	-0.974471	0.119189	1.51333	unchanged	-0.290878	0.371189	0.739658	unchanged	0.13861	0.679891	0.508291	unchanged	-1.40396	0.076091	1.2901	unchanged	-17.2234	C8H14N2O4	237.061	0.641833	--	--	--	--	--	--	HMDB0029047	23827-93-2	Organic compounds	Organic acids and derivatives	Carboxylic acids and derivatives	Amino acids, peptides, and analogues
neg_1196	2-(2-Phenylethyl)chromone	1.64253	473.268	725.796	1.33198e-08	382.277	166.054	457.146	201.516	234.178	136.807	107.632	266.399	-0.102181	0.92477	0.205335	unchanged	-0.703356	0.452512	0.557507	unchanged	0.427409	0.686571	0.526549	unchanged	-1.23295	0.392523	0.681983	unchanged	26.0846	C17H14O2	545.21	0.641833	C09007	--	--	--	--	--	--	--	--	--	--	--
neg_1206	(6Z,9Z,12Z,15Z,18Z,21Z)-3-Oxotetracosahexaenoyl-CoA	1173.48	2310.6	3288.65	1030.74	2803.37	1737.35	2742.91	1350.18	1454.46	1439.51	1305.22	1289.53	-0.465749	0.42489	0.943627	unchanged	0.00620081	0.99126	0.095674	unchanged	0.287885	0.620938	0.620302	unchanged	-0.747433	0.273483	0.880665	unchanged	5.10722	C45H68N7O18P3S	1140.34	0.648983	C16376	Fatty acid metabolism(ko01212)	LMFA07050126	Fatty Acyls [FA]	Fatty esters [FA07]	Fatty acyl CoAs [FA0705]	--	--	--	--	--	--
neg_1209	phosphoenol pyruvate	147.143	1338.32	211.842	1308.11	1134.32	1030.53	387.097	1339.11	254.078	986.515	968.338	701.228	-0.386869	0.0918613	1.36643	unchanged	0.810461	0.280353	0.950267	unchanged	-0.222459	0.863984	0.265853	unchanged	0.646052	0.498295	0.519118	unchanged	-3.21965	C3H5O6P	166.975	0.648983	--	--	--	--	--	--	--	--	--	--	--	--
neg_121	2-Chloro-3-oxoadipate	482.926	276.605	99.7599	1284.91	706.731	916.129	632.446	451.71	520.572	1286.5	1177.08	1287.25	0.367299	0.235001	1.25198	unchanged	0.857583	0.113316	1.2588	unchanged	-0.90111	0.140211	1.66224	unchanged	2.12599	0.00775651	1.45052	up	5.036	C6H7ClO5	228.969	0.512817	C12836	Metabolic pathways(ko01100)	--	--	--	--	--	--	--	--	--	--
neg_1210	Quinic acid	8265.39	7607.02	7244.57	9316.51	9615.33	6421.98	11956.8	8508.92	13061.5	6269.35	4965.26	5457.8	-0.60301	0.0910754	1.50092	unchanged	-0.403127	0.19175	1.05963	unchanged	-0.536377	0.121105	1.78953	unchanged	-0.46976	0.0129145	1.38823	down	0.884676	C7H12O6	191.056	0.648983	C00296	Phenylalanine, tyrosine and tryptophan biosynthesis(ko00400);;Metabolic pathways(ko01100)	--	--	--	--	HMDB0003072	77-95-2	Organic compounds	Organic oxygen compounds	Organooxygen compounds	Alcohols and polyols
neg_1214	Coelovirin A	8455.6	16125.2	20556.7	8691.48	22426.9	15004.9	15556.3	8830.59	7884	9016.88	8061.73	7745.83	-0.893735	0.214681	1.32089	unchanged	0.515265	0.387457	0.797267	unchanged	0.484094	0.38001	1.04531	unchanged	-0.862563	0.194239	1.0251	unchanged	-34.6803	C21H30O12	509.124	0.648983	--	--	--	--	--	--	--	--	--	--	--	--
neg_1216	6''-O-Malonylglycitin	2609.89	3047.69	3712.66	4308.46	6850.13	6074.83	4034.35	2235.93	1832.24	5856.48	5004.88	5450.72	-0.0792675	0.729437	0.458645	unchanged	1.08877	0.0401857	1.41505	up	0.209715	0.613881	0.634251	unchanged	0.799783	0.00559693	1.41405	up	42.8924	C25H24O13	553.119	0.648983	--	--	--	--	--	--	HMDB0039323	137705-39-6	Organic compounds	Phenylpropanoids and polyketides	Flavonoids	Flavonoid glycosides
neg_1217	Mirificin	2460.26	2563.11	2023.69	11920.1	24189.8	30200.9	2310.24	2247.34	2794.59	21285.3	22024.1	19849.9	-0.0702493	0.863708	0.221668	unchanged	3.173	0.0672838	1.44731	unchanged	-0.061147	0.692668	0.515493	unchanged	3.1639	0.000610414	1.49491	up	8.83574	C26H28O13	583.127	0.648983	--	--	LMPK12050008	Polyketides [PK]	Flavonoids [PK12]	Isoflavonoids [PK1205]	HMDB0254749	--	Organic compounds	Lipids and lipid-like molecules	Prenol lipids	Terpene glycosides
neg_1221	Sulfadoxin	120019	333145	303004	38317.6	66665.7	77996.9	292693	122918	130257	61061.7	60289	63616.2	0.0155792	0.960428	0.00890969	unchanged	-1.57687	0.155621	1.10307	unchanged	0.470151	0.465183	0.850219	unchanged	-2.03144	0.103611	1.23135	unchanged	-1.11886	C12H14N4O4S	665.145	0.648983	--	--	--	--	--	--	--	--	--	--	--	--
neg_1231	D-Glycerate	246.888	570.738	543.82	148.522	152.436	168.542	433.428	275.26	264.963	137.738	138.964	163.896	-0.0916623	0.415484	0.693291	unchanged	-1.05228	0.0892941	1.29221	unchanged	0.483663	0.349981	1.10221	unchanged	-1.6276	0.0968058	1.24098	unchanged	-4.27081	C3H6O4	105.019	0.66325	C00258	Pentose phosphate pathway(ko00030);;Glycine, serine and threonine metabolism(ko00260);;Glycerolipid metabolism(ko00561);;Glyoxylate and dicarboxylate metabolism(ko00630);;Metabolic pathways(ko01100);;Biosynthesis of secondary metabolites(ko01110);;Carbon metabolism(ko01200)	--	--	--	--	HMDB0000139	473-81-4	Organic compounds	Organic oxygen compounds	Organooxygen compounds	Carbohydrates and carbohydrate conjugates
neg_1236	Itaconate	1704	4167.93	4126.88	2982.67	3739.47	2664.6	3324.61	1997.85	2233.24	2366.18	2259.11	1969	-0.509409	0.0858754	1.56334	unchanged	0.313061	0.307833	0.88629	unchanged	0.404192	0.438451	0.93397	unchanged	-0.60054	0.297282	0.854691	unchanged	-4.49059	C5H6O4	129.019	0.656117	C00490	C5-Branched dibasic acid metabolism(ko00660);;Metabolic pathways(ko01100)	--	--	--	--	HMDB0002092	97-65-4	Organic compounds	Lipids and lipid-like molecules	Fatty Acyls	Fatty acids and conjugates
neg_1237	KOJIC ACID	113.756	208.104	168.967	130.986	172.66	124.73	124.986	117.383	126.536	75.8757	75.3206	49.4289	-1.09438	0.0193227	1.72323	down	0.215631	0.317297	0.871252	unchanged	0.411966	0.275196	1.34276	unchanged	-1.29071	0.060246	1.30212	unchanged	-3.616	C6H6O4	141.019	0.656117	C14516	--	--	--	--	--	HMDB0032923	501-30-4	Organic compounds	Organoheterocyclic compounds	Pyrans	Pyranones and derivatives
neg_1238	L-Ribulose	2551.42	6230.69	8235.49	2564.73	5151.25	3428.91	6062.73	3376.71	3574.95	2813.78	2810.88	2824.1	-0.399571	0.358653	1.05801	unchanged	-0.223724	0.617411	0.334996	unchanged	0.38692	0.528009	0.788577	unchanged	-1.01022	0.228282	0.963156	unchanged	-4.23549	C5H10O5	149.045	0.66325	C00508	Pentose and glucuronate interconversions(ko00040);;Metabolic pathways(ko01100)	--	--	--	--	HMDB0003371	130271-85-1	Organic compounds	Organic oxygen compounds	Organooxygen compounds	Carbohydrates and carbohydrate conjugates
neg_1240	D-Glycerate 3-phosphate	246.939	1532.61	314.379	4418.55	3248.75	2676.59	678.467	2400.94	472.678	4624.37	4170.91	5083.16	0.424066	0.13389	1.34306	unchanged	1.54204	0.0486471	1.32143	up	-0.762451	0.551819	0.762292	unchanged	2.72856	0.00267986	1.44642	up	-1.67795	C3H7O7P	184.985	0.66325	C00197	Glycolysis / Gluconeogenesis(ko00010);;Pentose phosphate pathway(ko00030);;Glycine, serine and threonine metabolism(ko00260);;Cysteine and methionine metabolism(ko00270);;Glycerolipid metabolism(ko00561);;Glyoxylate and dicarboxylate metabolism(ko00630);;Carbon fixation in photosynthetic organisms(ko00710);;Metabolic pathways(ko01100);;Biosynthesis of secondary metabolites(ko01110);;Carbon metabo…	--	--	--	--	HMDB0060180	3443-58-1	Organic compounds	Organic oxygen compounds	Organooxygen compounds	Carbohydrates and carbohydrate conjugates
neg_1243	D-Glucoheptose	4397.88	10069	11233.6	3542.21	7631.91	5310.79	10465.7	5357.19	4968.6	3535.38	4259.1	3841.38	-0.502568	0.304416	1.1379	unchanged	-0.334849	0.54241	0.412785	unchanged	0.305799	0.585541	0.656418	unchanged	-1.14322	0.155286	1.10281	unchanged	-1.95223	C7H14O7	209.066	0.656117	--	--	--	--	--	--	--	--	--	--	--	--
neg_1244	Naphthazarin	980.241	2576.22	2278.96	912.285	1792.55	1407.67	2142.16	985.168	1044.18	1174.61	1173.47	1167.67	-0.226187	0.516685	0.789912	unchanged	-0.020552	0.967817	0.0735998	unchanged	0.484267	0.4232	0.927457	unchanged	-0.731006	0.255314	0.93412	unchanged	-2.07127	C10H6O4	211.001	0.66325	C01938	--	--	--	--	--	--	--	--	--	--	--
neg_1252	Neoliquiritin	279479	631093	623037	304516	345101	236811	649257	581386	585162	456533	311745	557244	0.580487	0.165063	1.24498	unchanged	-1.03453	0.00205928	1.56907	down	-0.243678	0.503913	0.860955	unchanged	-0.210369	0.642094	0.374089	unchanged	-38.453	C21H22O9	439.085	0.656117	--	--	LMPK12140022	Polyketides [PK]	Flavonoids [PK12]	Flavanones [PK1214]	HMDB0037490	5088-75-5	Organic compounds	Phenylpropanoids and polyketides	Flavonoids	Flavonoid glycosides
neg_1257	Yersiniabactin	12492	33968.7	34264.3	5943.79	9937.24	10142	30846.6	13206.4	16146	8871.53	9860.49	10441	0.164849	0.529771	0.561942	unchanged	-1.20995	0.165765	1.07846	unchanged	0.423279	0.494207	0.810221	unchanged	-1.46838	0.139407	1.14454	unchanged	-9.26994	C21H27N3O4S3	1007.26	0.656117	C12038	Biosynthesis of secondary metabolites(ko01110)	--	--	--	--	HMDB0259950	--	Organic compounds	Organic acids and derivatives	Carboxylic acids and derivatives	Amino acids, peptides, and analogues
neg_1265	Rutin	495	148.579	61.2157	45.5562	57.3859	156.275	215.363	62.3252	47.6702	123.582	127.064	42.7902	0.178883	0.811477	0.24036	unchanged	-0.327868	0.750774	0.148171	unchanged	1.11517	0.449307	0.921469	unchanged	-1.26416	0.410148	0.691447	unchanged	17.6563	C27H30O16	655.162	0.656117	C05625	Flavone and flavonol biosynthesis(ko00944);;Metabolic pathways(ko01100);;Biosynthesis of secondary metabolites(ko01110)	LMPK12112098	Polyketides [PK]	Flavonoids [PK12]	Flavones and Flavonols [PK1211]	HMDB0003249	153-18-4	Organic compounds	Phenylpropanoids and polyketides	Flavonoids	Flavonoid glycosides
neg_1267	1-OH-Nogalamycinone	2327.67	3266.12	4121.03	1940.16	1775.58	2235.31	3493.04	1884.03	1676.56	1976.8	1862.64	1523.54	-0.150109	0.363538	0.790154	unchanged	-0.245222	0.591097	0.359361	unchanged	0.461824	0.315813	1.16024	unchanged	-0.857155	0.0989035	1.19848	unchanged	-8.14008	C21H18O9	827.176	0.656117	C18632	Biosynthesis of secondary metabolites(ko01110)	--	--	--	--	--	--	--	--	--	--
neg_127	5-Chloro-2-hydroxy-p-benzoquinone	28.4043	6.00936	8.83223	40.5132	42.1387	31.0581	30.3489	29.9782	38.7283	47.41	44.8619	51.3051	0.336467	0.0829345	1.39571	unchanged	0.199052	0.339108	0.680655	unchanged	-1.19567	0.103432	1.77452	unchanged	1.73119	0.0343582	1.37678	up	-40.1421	C6H3ClO3	360.94	0.512817	C21105	Metabolic pathways(ko01100)	--	--	--	--	--	--	--	--	--	--
neg_1276	3-hydroxy-3-methyl-Glutaric acid	1287.95	1562.61	1751.66	1572.89	1205.99	1299.79	1542.11	1238.37	1202.69	1248.13	1140.35	1172.47	-0.195835	0.253569	1.00538	unchanged	0.0341861	0.846292	0.231385	unchanged	0.208418	0.300337	1.19728	unchanged	-0.370067	0.116324	1.16801	unchanged	-3.00323	C6H10O5	161.045	0.6704	--	--	--	--	--	--	HMDB0000355	503-49-1	Organic compounds	Lipids and lipid-like molecules	Fatty Acyls	Fatty acids and conjugates
neg_1277	D-Glucono-1,5-lactone	3875.82	5168.35	4209.85	5261.27	5128.28	3200.94	4486.59	5044.01	3568.15	2584.58	3712.53	3101.03	-0.53215	0.158819	1.2936	unchanged	0.0531694	0.847877	0.179779	unchanged	0.0170001	0.933111	0.0532676	unchanged	-0.49598	0.065863	1.1744	unchanged	-2.15045	C6H10O6	223.046	0.6704	C00198	Pentose phosphate pathway(ko00030);;Metabolic pathways(ko01100);;Biosynthesis of secondary metabolites(ko01110);;Carbon metabolism(ko01200)	--	--	--	--	HMDB0000150	90-80-2	Organic compounds	Organic oxygen compounds	Organooxygen compounds	Carbohydrates and carbohydrate conjugates
neg_1286	Glycolate	453.296	1268.44	719.446	461.154	421.231	403.669	605.422	249.918	274.727	322.663	277.331	261.772	-0.577584	0.00485538	1.7145	down	0.186543	0.695852	0.458843	unchanged	1.11117	0.203043	1.42439	unchanged	-1.50221	0.158767	1.12931	unchanged	-2.93247	C2H4O3	75.0085	0.6704	C00160	Glyoxylate and dicarboxylate metabolism(ko00630);;Metabolic pathways(ko01100);;Biosynthesis of secondary metabolites(ko01110);;Carbon metabolism(ko01200)	--	--	--	--	HMDB0000115	79-14-1	Organic compounds	Organic acids and derivatives	Hydroxy acids and derivatives	Alpha hydroxy acids and derivatives
neg_1296	3-Oxostearoyl-CoA	736.896	591.346	714.063	1351.52	1608.28	1604.85	948.368	458.958	392.961	2049.31	2192.59	2068.31	0.467182	0.00874775	1.69874	up	1.34228	0.0194052	1.54909	up	0.181971	0.694706	0.507782	unchanged	1.62749	2.38446e-05	1.49835	up	-39.6288	C39H68N7O18P3S	1068.29	0.677533	C16216	Fatty acid metabolism(ko01212)	LMFA07050248	Fatty Acyls [FA]	Fatty esters [FA07]	Fatty acyl CoAs [FA0705]	HMDB0006498	86370-20-9	Organic compounds	Lipids and lipid-like molecules	Fatty Acyls	Fatty acyl thioesters
neg_1305	myo-Inositol	11883.5	23051.8	30107.6	11053.6	19149.7	14715.4	23641.3	12369.7	12952.1	11387.9	11654.8	11764.1	-0.367945	0.2864	1.17991	unchanged	-0.124382	0.774558	0.143541	unchanged	0.409697	0.457977	0.900353	unchanged	-0.902024	0.197809	1.01795	unchanged	-0.852734	C6H12O6	179.056	0.677533	C00137	Galactose metabolism(ko00052);;Ascorbate and aldarate metabolism(ko00053);;Inositol phosphate metabolism(ko00562);;Metabolic pathways(ko01100);;Biosynthesis of secondary metabolites(ko01110);;Biosynthesis of nucleotide sugars(ko01250);;ABC transporters(ko02010);;Phosphatidylinositol signaling system(ko04070)	--	--	--	--	HMDB0000211	87-89-8	Organic compounds	Organic oxygen compounds	Organooxygen compounds	Alcohols and polyols
neg_1306	2-Pyrone-4,6-dicarboxylate	361.265	487.213	63.9281	794.451	255.276	260.775	86.9521	914.478	581.194	434.731	339.79	823.282	0.285971	0.7017	0.471158	unchanged	-0.2722	0.778344	0.328679	unchanged	-0.79457	0.470142	0.908129	unchanged	0.808342	0.305738	0.745845	unchanged	-1.10985	C7H4O6	182.993	0.677533	C03671	Metabolic pathways(ko01100)	--	--	--	--	--	--	--	--	--	--
neg_1307	N-Glycyl-L-leucine	387.188	465.581	731.879	162.372	382.548	524.427	525.45	198.194	214.463	304.869	290.902	262.269	-0.317612	0.573327	0.606318	unchanged	0.188907	0.784741	0.349506	unchanged	0.756339	0.221788	1.37691	unchanged	-0.885043	0.144067	1.11296	unchanged	-5.12583	C8H16N2O3	187.108	0.684667	--	--	--	--	--	--	HMDB0000759	869-19-2	Organic compounds	Organic acids and derivatives	Carboxylic acids and derivatives	Amino acids, peptides, and analogues
neg_1310	D-Galactaro-1,5-lactone	44.948	165.497	293.406	45.3303	177.771	35.5838	159.766	142.438	179.562	117.826	64.0315	157.921	0.393393	0.644566	0.340815	unchanged	-0.897134	0.24298	1.02767	unchanged	0.0646646	0.928063	0.154079	unchanged	-0.568405	0.535271	0.483671	unchanged	-0.254578	C6H8O7	226.996	0.677533	C20889	Ascorbate and aldarate metabolism(ko00053);;Metabolic pathways(ko01100)	--	--	--	--	--	--	--	--	--	--
neg_1312	4-hydroxy-crotonic acid	76.3372	25.0862	29.2711	109.574	33.1605	234.71	10.8101	12.1777	14.1949	61.431	83.2694	31.0843	-1.10246	0.371564	0.79236	unchanged	3.34356	0.193239	1.15163	unchanged	1.8135	0.197865	1.59369	unchanged	0.427611	0.538124	0.477939	unchanged	-1.79269	C4H6O3	249.061	0.677533	--	--	LMFA01050398	Fatty Acyls [FA]	Fatty Acids and Conjugates [FA01]	Hydroxy fatty acids [FA0105]	HMDB0003381	24587-49-3	Organic compounds	Lipids and lipid-like molecules	Fatty Acyls	Fatty acids and conjugates
neg_1313	alpha-1,5-L-Arabinobiose	573.78	663.622	732.57	848.397	671.43	594.431	745.723	640.819	513.177	479.555	515.448	489.935	-0.509749	0.105232	1.45033	unchanged	0.154365	0.51791	0.599465	unchanged	0.0523893	0.789776	0.332318	unchanged	-0.407773	0.0654397	1.27995	unchanged	5.02885	C10H18O9	281.089	0.684667	C20570	ABC transporters(ko02010)	--	--	--	--	--	--	--	--	--	--
neg_1314	Isobyakangelicol	3166.69	1507.11	2003.37	2734.04	1627.72	3398.94	2118.41	1920.59	1367.61	1972.26	1938.13	1416.85	-0.542798	0.252788	0.989273	unchanged	0.521465	0.266211	0.991312	unchanged	0.304515	0.49431	0.857262	unchanged	-0.325848	0.463957	0.590612	unchanged	19.1342	C17H16O6	691.267	0.677533	C16914	--	--	--	--	--	--	--	--	--	--	--
neg_1316	ALPHA,BETA-TREHALOSE	401702	704780	823679	700800	714886	592177	951139	557831	524085	812371	704016	799327	0.205796	0.119094	1.25096	unchanged	-0.0179881	0.95769	0.0597159	unchanged	-0.0749281	0.862687	0.207566	unchanged	0.262736	0.415961	0.668218	unchanged	1.92662	C12H22O11	387.115	0.677533	--	--	--	--	--	--	HMDB0029880	585-91-1	Organic compounds	Organic oxygen compounds	Organooxygen compounds	Carbohydrates and carbohydrate conjugates
neg_1318	S-Formylglutathione	403.897	88.9245	100.037	2080.34	148.449	627.644	207.631	257.843	170.466	2445.61	2618.16	2987.96	1.49508	0.087304	1.56614	unchanged	2.16725	0.330519	0.848134	unchanged	-0.101205	0.903669	0.15217	unchanged	3.76354	0.000488787	1.4875	up	16.7645	C11H17N3O7S	370.054	0.677533	C01031	Metabolic pathways(ko01100)	--	--	--	--	HMDB0001550	50409-81-9	Organic compounds	Organic acids and derivatives	Carboxylic acids and derivatives	Amino acids, peptides, and analogues
neg_1319	Rosiglitazone	93.1016	420.867	525.153	14.4277	87.4762	58.499	263.744	134.203	141.784	12.7256	1.33198e-08	35.0565	-1.74716	0.213232	1.20786	unchanged	-1.75054	0.0756028	1.23675	unchanged	0.945052	0.329181	1.20792	unchanged	-4.44275	0.125533	1.1688	unchanged	6.55379	C18H19N3O3S	402.115	0.677533	--	--	--	--	--	--	HMDB0005031	122320-73-4	Organic compounds	Benzenoids	Phenol ethers	--
neg_1320	Pinocembrin-7-O-glucoside	1418.62	1287.92	1708.95	1301.11	1131.81	1635.83	1260.58	432.796	455.69	1087.13	1171.83	724.786	-0.447465	0.147998	1.1812	unchanged	0.920875	0.128247	1.2511	unchanged	1.03886	0.0918196	1.82222	unchanged	-0.565451	0.062034	1.17337	unchanged	10.3655	C21H22O9	417.123	0.677533	--	--	--	--	--	--	--	--	--	--	--	--
neg_1322	Folic acid	875.414	1168.81	1340.74	1458.09	1937.63	1431.01	1529.84	868.942	759.657	1567.18	1302.88	1573.9	-0.119195	0.543196	0.702366	unchanged	0.611831	0.138383	1.19631	unchanged	0.0999246	0.801546	0.315022	unchanged	0.392711	0.106355	1.10321	unchanged	15.8729	C19H19N7O6	486.145	0.684667	C00504	One carbon pool by folate(ko00670);;Folate biosynthesis(ko00790);;Metabolic pathways(ko01100);;Biosynthesis of cofactors(ko01240)	--	--	--	--	HMDB0000121	59-30-3	Organic compounds	Benzenoids	Phenols	Methoxyphenols
neg_1323	OA-6129 A	221.994	608.021	1151.1	163.045	475.104	368.273	666.004	190.77	175.291	284.46	271.885	204.833	-0.402929	0.469458	0.846633	unchanged	-0.0362974	0.965955	0.0816208	unchanged	0.940782	0.382309	1.06502	unchanged	-1.38001	0.26981	0.880622	unchanged	12.8584	C20H31N3O7S	492.164	0.677533	C20813	Carbapenem biosynthesis(ko00332);;Biosynthesis of secondary metabolites(ko01110)	--	--	--	--	--	--	--	--	--	--
neg_1324	3,4,5-Trimethoxycinnamic acid	8211.58	15391.4	24251.8	6958.67	16007.4	12658.8	19294	7652.48	8205.18	8770.8	9857.74	8908.95	-0.371485	0.415036	0.940691	unchanged	0.0192895	0.974594	0.138005	unchanged	0.445071	0.520167	0.791815	unchanged	-0.797267	0.281417	0.858862	unchanged	10.9454	C12H14O5	521.172	0.677533	--	--	--	--	--	--	HMDB0002511	90-50-6	Organic compounds	Phenylpropanoids and polyketides	Cinnamic acids and derivatives	Hydroxycinnamic acids and derivatives
neg_1331	Urdamycin B	961.927	1438.78	2533.75	1432.49	2215.4	1840.55	2723.43	1313.99	1337	2324.43	2505.68	2424.82	0.402563	0.114514	1.3436	unchanged	0.0302912	0.946278	0.174945	unchanged	-0.123215	0.834686	0.22692	unchanged	0.556069	0.237289	0.984642	unchanged	-19.9189	C37H44O13	731.234	0.677533	C12406	Biosynthesis of secondary metabolites(ko01110)	--	--	--	--	--	--	--	--	--	--
neg_1336	Jionoside A1	1302.3	1878.73	2642.5	1629.77	1458.18	1321.76	2713.61	1476.73	1126.02	1338.97	1313.71	1183.32	-0.201079	0.15319	1.25588	unchanged	-0.269755	0.596472	0.36373	unchanged	0.131457	0.798695	0.328359	unchanged	-0.602291	0.228636	0.951283	unchanged	-3.95669	C36H48O20	845.269	0.677533	--	--	--	--	--	--	--	--	--	--	--	--
neg_1337	Wilfornine G	13950.8	17736	22957.1	28220	23962.6	16944	26308.5	18251.2	17704.9	24057	21514.8	22055.7	-0.0316305	0.894733	0.149532	unchanged	0.150828	0.624154	0.457794	unchanged	-0.188351	0.542054	0.708731	unchanged	0.307548	0.234454	0.942381	unchanged	8.6716	C42H48N2O18	903.267	0.677533	--	--	--	--	--	--	--	--	--	--	--	--
neg_1354	Schisantherin E	788.885	846.091	1710.4	644.456	861.561	699.714	1236.6	772.09	955.358	925.567	675.276	735.271	0.0828537	0.685778	0.281438	unchanged	-0.426309	0.194183	0.99116	unchanged	0.174603	0.725462	0.493695	unchanged	-0.518058	0.376906	0.697535	unchanged	-1.65811	C30H34O9	559.194	0.69825	--	--	--	--	--	--	--	--	--	--	--	--
neg_1359	Fumaric acid	41840.7	92935.6	85154.1	35676.3	53339	42177.1	79005.4	55622.1	52582.6	42989.3	39111.3	47239	-0.0205199	0.92056	0.214329	unchanged	-0.512974	0.143927	1.03789	unchanged	0.232389	0.586075	0.653186	unchanged	-0.765883	0.195613	1.03072	unchanged	-0.885279	C4H4O4	115.004	0.712517	C00122	Citrate cycle (TCA cycle)(ko00020);;Oxidative phosphorylation(ko00190);;Arginine biosynthesis(ko00220);;Alanine, aspartate and glutamate metabolism(ko00250);;Tyrosine metabolism(ko00350);;Phenylalanine metabolism(ko00360);;Pyruvate metabolism(ko00620);;Butanoate metabolism(ko00650);;Nicotinate and nicotinamide metabolism(ko00760);;Metabolic pathways(ko01100);;Biosynthesis of secondary metabolites…	--	--	--	--	HMDB0000134	110-17-8	Organic compounds	Organic acids and derivatives	Carboxylic acids and derivatives	Dicarboxylic acids and derivatives
neg_1367	(S)-Malate	530.399	251.289	124.887	3534.53	1076.67	1292.69	685.946	676.752	609.016	2532.88	2482.76	2325.61	0.314359	0.604449	0.61846	unchanged	1.58222	0.237151	1.01511	unchanged	-1.12095	0.0920462	1.91216	unchanged	3.01753	0.000531263	1.48433	up	13.1288	C4H6O5	154.998	0.705383	C00149	Citrate cycle (TCA cycle)(ko00020);;Pyruvate metabolism(ko00620);;Glyoxylate and dicarboxylate metabolism(ko00630);;Carbon fixation in photosynthetic organisms(ko00710);;Metabolic pathways(ko01100);;Biosynthesis of secondary metabolites(ko01110);;Carbon metabolism(ko01200)	--	--	--	--	HMDB0000156	97-67-6	Organic compounds	Organic acids and derivatives	Hydroxy acids and derivatives	Beta hydroxy acids and derivatives
neg_1370	6-Phospho-D-gluconate	2140.07	4858.62	4858.96	1198.24	3002	2563.64	4493.75	4079.31	4095.03	2430.3	1532.66	2434.42	-0.0803692	0.856052	0.261984	unchanged	-0.905275	0.060845	1.38384	unchanged	-0.0953799	0.794865	0.341785	unchanged	-0.890264	0.173679	1.04043	unchanged	15.0613	C6H13O10P	275.022	0.712517	C00345	Pentose phosphate pathway(ko00030);;Metabolic pathways(ko01100);;Biosynthesis of secondary metabolites(ko01110);;Carbon metabolism(ko01200)	--	--	--	--	HMDB0001316	921-62-0	Organic compounds	Organic oxygen compounds	Organooxygen compounds	Carbohydrates and carbohydrate conjugates
neg_1379	Coenzyme M 7-mercaptoheptanoylthreonine-phosphate heterodisulfide	543.334	2954.74	2843.81	642.584	2001.26	851.151	2298.76	1249.1	1505.54	1192.21	771.249	1344.86	-0.0791962	0.901159	0.253416	unchanged	-0.531963	0.384621	0.66396	unchanged	0.327657	0.651548	0.558301	unchanged	-0.938816	0.326182	0.801253	unchanged	-2.84188	C13H26NO10PS3	528.042	0.712517	C04832	Metabolic pathways(ko01100);;Carbon metabolism(ko01200)	--	--	--	--	--	--	--	--	--	--
neg_1388	Auramycinone	3603.59	6539.03	8904.36	4032.68	6009.83	4516.46	8208.54	4327.62	4934.04	4984.81	4746.61	5588.88	0.0735371	0.723353	0.230868	unchanged	-0.262988	0.523834	0.459529	unchanged	0.124666	0.801579	0.327558	unchanged	-0.314117	0.5041	0.534835	unchanged	-4.38881	C21H18O8	855.211	0.705383	C12419	Biosynthesis of secondary metabolites(ko01110)	--	--	--	--	--	--	--	--	--	--
neg_1389	D-Lactic acid	851.376	1868.03	1825.48	813.218	1328.49	1105.33	1752.3	1191.03	1138.66	1093.5	1016.3	1160.59	0.0103364	0.963944	0.071506	unchanged	-0.330149	0.326418	0.70006	unchanged	0.15497	0.714046	0.441508	unchanged	-0.474783	0.328641	0.804288	unchanged	-4.54688	C3H6O3	89.024	0.712517	C00256	Pyruvate metabolism(ko00620);;Metabolic pathways(ko01100)	--	--	--	--	HMDB0001311	10326-41-7	Organic compounds	Organic acids and derivatives	Hydroxy acids and derivatives	Alpha hydroxy acids and derivatives
neg_1390	Carthamone	961.445	773.75	900.655	997.862	1457.19	1150.15	1157.61	1063.92	1049.74	1240.02	1102.06	1157.26	-0.042998	0.822486	0.371779	unchanged	0.140229	0.499753	0.643382	unchanged	-0.311584	0.0406063	1.94598	down	0.408815	0.0164229	1.35237	up	32.9616	C21H20O11	895.223	0.712517	C08598	--	LMPK12120410	Polyketides [PK]	Flavonoids [PK12]	Chalcones and dihydrochalcones [PK1212]	HMDB0037377	86579-00-2	Organic compounds	Phenylpropanoids and polyketides	Cinnamic acids and derivatives	Hydroxycinnamic acids and derivatives
neg_1392	(3S)-Citryl-CoA	701.791	1419.26	1379.74	530.219	432.149	680.097	1270.5	485.059	512.352	600.401	632.369	492.985	0.0713652	0.760013	0.373465	unchanged	-0.465502	0.507319	0.478566	unchanged	0.626318	0.302554	1.16523	unchanged	-1.02046	0.121939	1.17309	unchanged	24.0359	C27H42N7O22P3S	986.152	0.712517	C00566	Metabolic pathways(ko01100);;Carbon metabolism(ko01200)	LMFA07050120	Fatty Acyls [FA]	Fatty esters [FA07]	Fatty acyl CoAs [FA0705]	--	--	--	--	--	--
neg_1400	Guanidylic acid (guanosine monophosphate)	3841.22	7668.89	7257.96	2952.55	2538.98	1276.95	7540.85	5215.98	5937	3475.13	2766.6	4355.37	0.646768	0.135241	1.25124	unchanged	-1.46566	0.0117333	1.47758	down	0.00571831	0.986899	0.00835545	unchanged	-0.824611	0.14198	1.08762	unchanged	-1.59074	C10H14N5O8P	362.05	0.71965	--	--	--	--	--	--	--	--	--	--	--	--
neg_1401	Pseudaminic acid	2809.57	68.4219	130.26	1538.47	80.0143	699.433	266.734	252.402	151.146	950.332	1229.86	341.268	0.121433	0.89931	0.208698	unchanged	1.78999	0.323114	0.872465	unchanged	2.16608	0.47938	0.917495	unchanged	-0.254663	0.876899	0.132106	unchanged	-4.13311	C13H22N2O8	379.134	0.71965	C20082	Amino sugar and nucleotide sugar metabolism(ko00520);;Metabolic pathways(ko01100);;Biosynthesis of nucleotide sugars(ko01250)	--	--	--	--	--	--	--	--	--	--
neg_1404	Sucrose 6'-phosphate	1000.85	2922.68	3516.92	287.865	812.965	596.129	2711.38	1204.73	1727.02	465.935	632.502	702.527	0.0858175	0.850303	0.0803332	unchanged	-1.73354	0.0838446	1.27453	unchanged	0.398894	0.541139	0.753578	unchanged	-2.04662	0.130498	1.15413	unchanged	-2.8328	C12H23O14P	457.051	0.71965	C02591	Starch and sucrose metabolism(ko00500);;Metabolic pathways(ko01100);;Biosynthesis of secondary metabolites(ko01110)	--	--	--	--	--	--	--	--	--	--
neg_1409	Auraviketone	533.523	1659.59	1882.53	400.963	648.221	564.869	1443.12	517.445	565.583	583.463	555.733	534.665	0.052492	0.811258	0.111494	unchanged	-0.646249	0.420135	0.610666	unchanged	0.690091	0.377572	1.03584	unchanged	-1.28385	0.195068	1.03246	unchanged	-43.847	C21H16O8	837.133	0.71965	C12417	Biosynthesis of secondary metabolites(ko01110)	--	--	--	--	--	--	--	--	--	--
neg_1422	Uric acid	761.818	410.112	695.775	1709.6	2278.08	1585.84	1426.86	1049.43	366.262	1519.92	1521.67	1291.97	-0.363031	0.183278	1.34967	unchanged	0.971403	0.0811997	1.32291	unchanged	-0.605918	0.409274	1.01742	unchanged	1.21429	0.00479662	1.43212	up	-3.25379	C5H4N4O3	167.021	0.733933	C00366	Purine metabolism(ko00230);;Metabolic pathways(ko01100)	--	--	--	--	HMDB0000289	69-93-2	Organic compounds	Organoheterocyclic compounds	Imidazopyrimidines	Purines and purine derivatives
neg_1425	7,8-Dihydroxanthopterin	56.274	99.132	90.1999	39.8279	117.767	98.1655	107.334	101.649	118.334	53.3534	43.4673	59.7838	-0.707666	0.291823	1.12166	unchanged	-0.355897	0.416331	0.715141	unchanged	-0.414343	0.161693	1.62067	unchanged	-0.649219	0.13939	1.10177	unchanged	2.1758	C6H7N5O2	202.035	0.7268	C21065	Folate biosynthesis(ko00790)	--	--	--	--	--	--	--	--	--	--
neg_1426	Senkyunolide R	487.419	496.327	497.529	461.124	580.307	529.993	465.207	502.92	359.051	573.461	468.522	523.291	-0.00565758	0.966587	0.135759	unchanged	0.243711	0.217575	1.04468	unchanged	0.158478	0.355229	1.16553	unchanged	0.0795753	0.453335	0.583491	unchanged	-10.6941	C12H16O5	261.072	0.7268	--	--	--	--	--	--	--	--	--	--	--	--
neg_1428	cannabistilbene Ⅱ	772.908	501.618	511.137	816.454	799.084	537.825	483.173	593.513	367.201	695.964	515.6	658.11	-0.203806	0.430657	0.781245	unchanged	0.576634	0.107482	1.1909	unchanged	0.306502	0.364878	1.05551	unchanged	0.0663265	0.804425	0.179	unchanged	-18.7637	C17H20O5	325.113	0.7268	--	--	--	--	--	--	--	--	--	--	--	--
neg_1429	S-Methylglutathione	1018.99	26.415	4.7435	722.307	29.6307	405.218	28.994	519.002	286.558	91.0006	156.783	48.1444	-1.96726	0.286809	0.940693	unchanged	0.471506	0.68596	0.295171	unchanged	0.331512	0.857137	0.230029	unchanged	-1.82727	0.53117	0.527199	unchanged	17.1139	C11H19N3O6S	320.098	0.733933	C11347	--	--	--	--	--	--	--	--	--	--	--
neg_1431	N2-Citryl-N6-acetyl-N6-hydroxy-L-lysine	103.694	1.33198e-08	1.33198e-08	63.3289	11.7857	54.8015	5.99484	5.36288	1.33198e-08	8.16562	6.71024	1.33198e-08	-3.12653	0.134858	1.29639	unchanged	3.51583	0.129593	1.2694	unchanged	3.19059	0.467261	0.940115	unchanged	-2.80129	0.482131	0.593	unchanged	7.74775	C14H22N2O10	399.105	0.7268	C20333	Metabolic pathways(ko01100);;Biosynthesis of secondary metabolites(ko01110)	--	--	--	--	--	--	--	--	--	--
neg_1432	Uridine diphosphate (UDP)	585.035	882.416	1185.74	6369.11	8551.34	8283.31	1060.94	1837.58	1894.76	10610.1	10251.5	10877.8	0.451918	0.0458345	1.58996	up	2.27528	0.00610359	1.57884	up	-0.853283	0.101131	1.69908	unchanged	3.58048	2.73845e-06	1.4985	up	-1.95902	C9H14N2O12P2	402.994	0.7268	--	--	--	--	--	--	--	--	--	--	--	--
neg_1433	Gatifloxacin (hydrochloride)	6885.02	151.153	116.26	4634.51	105.228	2606.9	201.593	292.984	137.846	871.901	1373.79	410.544	-1.4677	0.354786	0.803233	unchanged	3.53812	0.229539	1.04361	unchanged	3.49947	0.436075	1.00614	unchanged	-1.42905	0.574838	0.472048	unchanged	-0.311619	C19H22FN3O4	410.129	0.733933	--	--	--	--	--	--	--	--	--	--	--	--
neg_1435	ADP	4279.23	2956.7	3744.11	27337.4	20755.2	27386.5	5110.14	4246.24	5167.78	36107.3	35778.7	37127.7	0.530358	0.0330732	1.75158	up	2.37762	0.0104787	1.58914	up	-0.403571	0.0759093	1.753	unchanged	3.31155	5.32045e-07	1.49994	up	-3.0639	C10H15N5O10P2	426.021	0.7268	C00008	Oxidative phosphorylation(ko00190);;Photosynthesis(ko00195);;Purine metabolism(ko00230);;Zeatin biosynthesis(ko00908);;Metabolic pathways(ko01100);;Biosynthesis of secondary metabolites(ko01110);;Nucleotide metabolism(ko01232);;Biosynthesis of cofactors(ko01240)	--	--	--	--	HMDB0001341	58-64-0	Organic compounds	Nucleosides, nucleotides, and analogues	Purine nucleotides	Purine ribonucleotides
neg_1454	Cyanidin 3-glucoside 5-caffeoylglucoside	707.859	270.068	348.767	481.73	345.977	499.245	416.969	383.829	328.411	492.574	442.048	409.104	0.0181218	0.92443	0.216309	unchanged	0.232803	0.314663	0.900896	unchanged	0.232523	0.675834	0.551632	unchanged	0.0184024	0.970488	0.0283387	unchanged	19.7804	C36H37O19+	808.178	0.7268	C16372	Anthocyanin biosynthesis(ko00942)	--	--	--	--	--	--	--	--	--	--
neg_1463	Acetyl-DL-Valine	138.576	1.33198e-08	36.0014	157.306	45.4836	67.244	49.9725	37.7056	23.5307	72.6524	70.3485	47.2466	-0.505263	0.521541	0.55511	unchanged	1.27987	0.259286	0.977267	unchanged	0.650599	0.663629	0.579495	unchanged	0.124007	0.9123	0.0965956	unchanged	-5.86475	C7H13NO3	158.081	0.7412	--	--	--	--	--	--	--	--	--	--	--	--
neg_1464	(E)-4-(Trimethylammonio)but-2-enoate	1830.04	356.481	505.74	2150.42	437.181	1074.62	729.843	573.544	346.608	1050.63	1015.5	569.261	-0.474702	0.570696	0.463071	unchanged	1.15026	0.310452	0.894177	unchanged	0.706357	0.53871	0.790074	unchanged	-0.0308011	0.972272	0.0352462	unchanged	-4.99032	C7H13NO2	188.092	0.7412	C04114	ABC transporters(ko02010)	--	--	--	--	--	--	--	--	--	--
neg_1466	Pro-Asn	2.75862	64.3693	32.3594	1.33198e-08	53.3852	13.12	83.9074	74.7319	41.5885	37.569	2.1658	47.051	0.383991	0.764931	0.198586	unchanged	-1.5901	0.0994325	1.13275	unchanged	-1.00906	0.207599	1.43683	unchanged	-0.197053	0.860045	0.170828	unchanged	-13.7582	C9H15N3O4	228.096	0.7412	--	--	--	--	--	--	HMDB0029012	--	Organic compounds	Organic acids and derivatives	Carboxylic acids and derivatives	Amino acids, peptides, and analogues
neg_1471	1-O-acetyllycorine	90.532	0.293659	9.00496	78.4501	5.80929	97.407	4.42379	0.938625	0.6813	11.4347	14.2864	0.571646	-2.78855	0.202501	1.12398	unchanged	4.90971	0.170671	1.18927	unchanged	4.04598	0.39029	1.11065	unchanged	-1.92482	0.484356	0.583107	unchanged	26.7475	C18H19NO5	350.11	0.7412	C12166	--	--	--	--	--	--	--	--	--	--	--
neg_1472	Agarotetrol	368.199	180.447	223.479	650.585	87.3756	270.371	138.692	112.737	102.225	431.97	463.114	605.728	0.573773	0.430727	0.898891	unchanged	1.51156	0.318717	0.875085	unchanged	1.12649	0.128753	1.78741	unchanged	0.958837	0.0359224	1.27736	up	-26.1224	C17H18O6	353.071	0.7412	--	--	--	--	--	--	--	--	--	--	--	--
neg_1478	Luteolin 7-O-[beta-D-glucuronosyl-(1->2)-beta-D-glucuronide]	1706.84	1997.57	1956.46	2829.49	4181.3	2279.95	1924.06	1606.24	1613	5476.33	4386.22	3938.7	0.570932	0.110312	1.21178	unchanged	0.853101	0.129796	1.25334	unchanged	0.13833	0.282772	1.20484	unchanged	1.2857	0.023577	1.40203	up	33.3857	C27H26O18	673.103	0.7412	C12632	Flavone and flavonol biosynthesis(ko00944)	--	--	--	--	HMDB0060297	--	Organic compounds	Benzenoids	Benzene and substituted derivatives	Benzonitriles
neg_1479	Cyanidin 3-O-(6-O-p-coumaroyl)glucoside-5-O-glucoside	4392.38	1127.02	1379.18	3427.62	1335.48	2798.07	2069.26	1740.72	1132.08	2297.52	2535.88	1851.1	-0.177789	0.690821	0.271508	unchanged	0.613497	0.295221	0.920299	unchanged	0.481188	0.602089	0.669427	unchanged	-0.045481	0.952434	0.0499373	unchanged	-31.3722	C36H37O18+	792.208	0.7412	C12096	Anthocyanin biosynthesis(ko00942);;Biosynthesis of secondary metabolites(ko01110)	--	--	--	--	--	--	--	--	--	--
neg_1480	6'''-p-Hydroxybenzoylspinosin	9900.56	5673.27	4642.53	25554.6	8068.74	27536.4	18378	9481.55	5719.55	27162.3	27034.8	21905.2	0.315358	0.509546	0.785301	unchanged	0.865019	0.286089	0.937709	unchanged	-0.732041	0.362701	1.11762	unchanged	1.91242	0.00143238	1.44743	up	2.91821	C35H36O17	773.196	0.7412	--	--	--	--	--	--	--	--	--	--	--	--
neg_1488	2-Methyl-3-oxopropanoate	255.284	196.695	228.586	520.375	503.373	509.509	242.586	246.947	308.108	472.016	447.227	400.386	-0.216468	0.0699963	1.56671	unchanged	0.94279	0.00527887	1.57808	up	-0.229005	0.226474	1.31454	unchanged	0.955327	0.00166674	1.45	up	-5.29972	C4H6O3	101.024	0.748467	C00349	Valine, leucine and isoleucine degradation(ko00280)	--	--	--	--	HMDB0001172	6236-08-04	Organic compounds	Organic oxygen compounds	Organooxygen compounds	Carbonyl compounds
neg_1489	L-Erythrulose	27.6727	61.9963	117.591	38.4796	74.462	52.5598	64.6828	41.5681	23.4185	35.3269	31.8712	31.5227	-0.745418	0.165709	1.4263	unchanged	0.352007	0.494474	0.681098	unchanged	0.676604	0.439561	0.975685	unchanged	-1.07002	0.301239	0.829152	unchanged	-4.12625	C4H8O4	119.034	0.748467	C02045	--	--	--	--	--	HMDB0006293	533-50-6	Organic compounds	Organic oxygen compounds	Organooxygen compounds	Carbohydrates and carbohydrate conjugates
neg_1490	Shikimic acid	25.2732	38.5015	80.9448	26.4211	55.555	14.4847	48.3264	9.2866	56.1981	1.33198e-08	1.33198e-08	1.33198e-08	-31.1688	0.118803	1.54079	unchanged	-0.238626	0.775881	0.279415	unchanged	0.346619	0.66705	0.566878	unchanged	-31.754	0.102824	1.21091	unchanged	-3.38312	C7H10O5	173.045	0.748467	C00493	Phenylalanine, tyrosine and tryptophan biosynthesis(ko00400);;Biosynthesis of various alkaloids(ko00996);;Biosynthesis of various plant secondary metabolites(ko00999);;Metabolic pathways(ko01100);;Biosynthesis of secondary metabolites(ko01110);;Biosynthesis of amino acids(ko01230);;Biosynthesis of cofactors(ko01240)	--	--	--	--	HMDB0003070	138-59-0	Organic compounds	Organic oxygen compounds	Organooxygen compounds	Alcohols and polyols
neg_1491	7-Methyluric acid	886.921	1370.14	1274.91	985.195	974.745	600.029	902.159	895.77	1029.92	1016.12	870.006	979.093	0.162522	0.513591	0.59259	unchanged	-0.143578	0.562092	0.592716	unchanged	0.320771	0.249077	1.387	unchanged	-0.301826	0.268317	0.891655	unchanged	2.4483	C6H6N4O3	203.019	0.748467	C16355	Caffeine metabolism(ko00232)	--	--	--	--	HMDB0011107	--	Organic compounds	Organoheterocyclic compounds	Imidazopyrimidines	Purines and purine derivatives
neg_1502	UDP-N-acetylmuramoyl-L-alanyl-gamma-D-glutamyl-L-lysine	1139.98	1486.99	1574.37	1307.77	1910.66	1235.05	1915	1847.96	1883.48	1691.59	1708.62	2002.65	0.278791	0.278045	0.912905	unchanged	-0.34241	0.203552	1.1066	unchanged	-0.426494	0.0652961	2.01038	unchanged	0.362875	0.0787193	1.16864	unchanged	9.89742	C34H55N7O24P2	1028.26	0.755717	C05892	Metabolic pathways(ko01100)	--	--	--	--	--	--	--	--	--	--
neg_1506	Pantothenate	217.444	985.469	409.587	194.451	686.971	195.269	974.004	820.689	602.437	444.906	211.116	549.619	0.163197	0.836106	0.0920705	unchanged	-1.1547	0.0989588	1.16394	unchanged	-0.572009	0.384018	1.10589	unchanged	-0.419498	0.630623	0.424499	unchanged	-15.9693	C9H17NO5	254.077	0.755717	C00864	beta-Alanine metabolism(ko00410);;Pantothenate and CoA biosynthesis(ko00770);;Metabolic pathways(ko01100);;Biosynthesis of secondary metabolites(ko01110);;Biosynthesis of cofactors(ko01240)	--	--	--	--	HMDB0000210	79-83-4	Organic compounds	Organic oxygen compounds	Organooxygen compounds	Alcohols and polyols
neg_1510	Zidovudine	108.22	1291.64	500.558	114.058	905.358	271.331	1327.17	937.284	652.682	503.219	170.869	589.225	-0.0309941	0.9754	0.149663	unchanged	-1.17635	0.159383	0.998879	unchanged	-0.618237	0.455571	0.950174	unchanged	-0.589104	0.613617	0.445987	unchanged	-20.2064	C10H13N5O4	288.066	0.755717	C07210	--	--	--	--	--	HMDB0014638	30516-87-1	Organic compounds	Nucleosides, nucleotides, and analogues	Pyrimidine nucleosides	Pyrimidine 2',3'-dideoxyribonucleosides
neg_1511	6-hydroxy-2-[2-(4-methoxyphenyl)ethyl]chromone	2820.6	2451.75	2444.99	3396.1	4755.83	2562.05	3114.26	4575.08	4505.74	3254.3	2656.1	4431.13	-0.0510439	0.887945	0.211968	unchanged	-0.186805	0.57173	0.563745	unchanged	-0.660122	0.0799536	1.92137	unchanged	0.422273	0.231597	0.953338	unchanged	11.9565	C18H16O4	295.101	0.755717	--	--	--	--	--	--	--	--	--	--	--	--
neg_1531	3-Oxodecanoyl-CoA	990.807	691.558	627.985	1209.85	1648.22	958.137	975.174	554.816	502.869	1633.55	1585.06	1454.57	0.292266	0.290128	0.900848	unchanged	0.908629	0.0824518	1.27978	unchanged	0.184602	0.6483	0.542087	unchanged	1.01629	0.00902004	1.42338	up	-19.5976	C31H52N7O18P3S	956.187	0.7631	C05265	Fatty acid elongation(ko00062);;Fatty acid degradation(ko00071);;Metabolic pathways(ko01100);;Fatty acid metabolism(ko01212)	LMFA07050239	Fatty Acyls [FA]	Fatty esters [FA07]	Fatty acyl CoAs [FA0705]	HMDB0003939	50411-91-1	Organic compounds	Lipids and lipid-like molecules	Fatty Acyls	Fatty acyl thioesters
neg_1537	Glucolimnanthin	181.498	656.744	622.854	168.02	166.868	121.62	670.944	619.804	607.542	292.582	241.016	453.438	1.11246	0.102565	1.48447	unchanged	-2.05599	6.14461e-05	1.6101	down	-0.37765	0.441963	0.994383	unchanged	-0.565876	0.418701	0.641403	unchanged	9.85213	C15H21NO10S2	460.04	0.77035	C08414	--	--	--	--	--	--	--	--	--	--	--
neg_1540	GDP-Man	495.939	439.742	478.178	864.318	602.46	682.919	964.278	634.742	463.417	916.334	830.14	837.951	0.265711	0.194215	1.28667	unchanged	0.0597835	0.872053	0.249201	unchanged	-0.544712	0.278383	1.36624	unchanged	0.870206	0.000768914	1.47485	up	4.86686	C16H25N5O16P2	604.073	0.77035	--	--	--	--	--	--	--	--	--	--	--	--
neg_1541	DiosMetin 7-O-β-D-Glucuronide	607.622	736.863	654.104	652.554	621.16	726.501	975.28	628.875	590.996	740.769	812.065	848.358	0.263596	0.0396127	1.57347	up	-0.134165	0.652614	0.279438	unchanged	-0.135338	0.652319	0.595659	unchanged	0.264769	0.0545666	1.21551	unchanged	-10.2974	C22H20O12	1011.19	0.777733	--	--	--	--	--	--	--	--	--	--	--	--
neg_1542	2-Keto-5-epi-valiolone	93.6445	91.9063	101.785	170.247	104.029	71.2361	61.2943	57.8106	65.5051	42.5952	70.7337	26.3859	-1.30625	0.128176	1.32267	unchanged	0.904256	0.206234	1.06034	unchanged	0.638258	0.00121919	2.26646	up	-1.04025	0.0561316	1.30929	unchanged	-2.09747	C7H10O6	235.046	0.777733	C17695	Biosynthesis of secondary metabolites(ko01110)	--	--	--	--	--	--	--	--	--	--
neg_1544	S-(1,2-DICARBOXYETHYL)GLUTATHIONE	8919.13	14409.8	9167.67	11547.5	8104.3	12048.2	25768	23149.1	14081.5	21192.4	16497.3	20099.6	0.86632	0.0103332	1.7187	up	-0.990835	0.0853831	1.24275	unchanged	-0.955029	0.0841495	1.84565	unchanged	0.830514	0.0229603	1.29289	up	-6.64234	C14H21N3O10S	422.085	0.777733	--	--	--	--	--	--	HMDB0257378	--	Organic compounds	Organic acids and derivatives	Carboxylic acids and derivatives	Amino acids, peptides, and analogues
neg_1552	3-Furoic acid	50436.4	30188.1	17442.4	99996	55080.1	76358.9	68460.3	54172.9	55977.2	111211	106418	125930	0.56995	0.0849533	1.53964	unchanged	0.373791	0.306638	0.889921	unchanged	-0.864978	0.0901785	1.82574	unchanged	1.80872	0.00382488	1.4435	up	-1.14388	C5H4O3	111.009	0.7851	--	--	--	--	--	--	HMDB0000444	488-93-7	Organic compounds	Organoheterocyclic compounds	Furans	Furoic acid and derivatives
neg_1558	2,5-Dioxopentanoate	5308.62	5797.48	4706.88	16142.3	10520.4	11441.6	7826.43	7095.47	7069.49	14724.1	15510.4	16619.3	0.298217	0.230596	1.22702	unchanged	0.793012	0.0881081	1.35043	unchanged	-0.475829	0.00788828	2.17267	down	1.56706	0.000351558	1.49046	up	-2.53191	C5H6O4	129.019	0.7851	C00433	Pentose and glucuronate interconversions(ko00040);;Ascorbate and aldarate metabolism(ko00053);;D-Amino acid metabolism(ko00470);;Metabolic pathways(ko01100)	--	--	--	--	HMDB0060365	--	Organic compounds	Organic acids and derivatives	Keto acids and derivatives	Short-chain keto acids and derivatives
neg_1559	Oxaloacetate	1601.68	899.595	457.364	3168.89	1590.14	2402.4	2019.93	1595.23	1679.23	3533.49	3324.49	3990.03	0.599111	0.0983855	1.51301	unchanged	0.435784	0.303828	0.89942	unchanged	-0.839529	0.131592	1.71589	unchanged	1.87442	0.00506304	1.43545	up	-4.36774	C4H4O5	130.998	0.7851	C00036	Glycolysis / Gluconeogenesis(ko00010);;Citrate cycle (TCA cycle)(ko00020);;Alanine, aspartate and glutamate metabolism(ko00250);;D-Amino acid metabolism(ko00470);;Pyruvate metabolism(ko00620);;Glyoxylate and dicarboxylate metabolism(ko00630);;Carbon fixation in photosynthetic organisms(ko00710);;Biosynthesis of various plant secondary metabolites(ko00999);;Metabolic pathways(ko01100);;Biosynthesi…	--	--	--	--	HMDB0000223	328-42-7	Organic compounds	Organic acids and derivatives	Keto acids and derivatives	Short-chain keto acids and derivatives
neg_1560	Urocanate	13676.7	9473.1	7304.72	41623.5	20607.8	25146.8	18469.5	15619.5	15880.3	37629.6	39180.7	40775.2	0.428366	0.2541	1.21327	unchanged	0.806231	0.187871	1.11746	unchanged	-0.714386	0.0547061	1.95518	unchanged	1.94898	0.000957919	1.48537	up	-25.1881	C6H6N2O2	173.009	0.7851	C00785	Histidine metabolism(ko00340);;Metabolic pathways(ko01100)	--	--	--	--	HMDB0000301	3465-72-3	Organic compounds	Organoheterocyclic compounds	Azoles	Imidazoles
neg_1564	DL-Isocitric acid trisodium salt hydrate	128706	83273.1	65604.6	213250	171220	215123	199366	143592	162477	280015	290251	340895	0.603723	0.0137034	1.71443	up	0.246458	0.223926	1.0066	unchanged	-0.864605	0.0390896	1.93611	down	1.71479	0.0013622	1.45754	up	-0.502136	C6H8O7	191.02	0.7851	--	--	--	--	--	--	--	--	--	--	--	--
neg_1571	Deoxyuridine	73.1529	326.173	260.635	1.33198e-08	83.5566	35.4575	149.67	70.2929	23.3657	9.3662	1.33198e-08	43.1998	-1.17893	0.478639	0.774282	unchanged	-1.03177	0.408339	0.577869	unchanged	1.43948	0.201296	1.44587	unchanged	-3.65018	0.112257	1.19851	unchanged	-4.93432	C9H12N2O5	227.066	0.7851	C00526	Pyrimidine metabolism(ko00240);;Metabolic pathways(ko01100);;Nucleotide metabolism(ko01232);;ABC transporters(ko02010)	--	--	--	--	HMDB0000012	951-78-0	Organic compounds	Nucleosides, nucleotides, and analogues	Pyrimidine nucleosides	Pyrimidine 2'-deoxyribonucleosides
neg_1575	alpha-D-Ribose 1,2-cyclic phosphate 5-phosphate	159.176	281.454	332.03	211.783	304.193	308.442	649.159	435.443	555.374	321.487	323.644	471.984	0.438329	0.186157	1.16379	unchanged	-0.992226	0.0300761	1.41759	down	-1.08577	0.0241383	2.01011	down	0.531873	0.183692	0.961136	unchanged	-2.47432	C5H10O10P2	326.944	0.7851	C20440	Phosphonate and phosphinate metabolism(ko00440);;Metabolic pathways(ko01100)	--	--	--	--	--	--	--	--	--	--
neg_1578	1-(5-Phosphoribosyl)imidazole-4-acetate	229.073	92.3146	49.8135	331.013	403.987	615.971	460.54	245.1	367.906	743.384	886.286	1158.91	1.04553	0.0377957	1.5785	up	0.331614	0.435729	0.71573	unchanged	-1.53211	0.0481948	1.88919	down	2.90926	0.0115174	1.4338	up	-10.0686	C10H15N2O9P	383.046	0.7851	C04437	Histidine metabolism(ko00340)	--	--	--	--	HMDB0006032	2888-19-9	Organic compounds	Nucleosides, nucleotides, and analogues	Purine nucleosides	--
neg_1587	UTP	1.33198e-08	99.7841	186.36	878.856	1536.95	1366.6	24.4003	78.9886	90.0207	1385.69	1557.25	1162.5	0.118235	0.666914	0.291695	unchanged	4.28957	0.025092	1.5497	up	0.565084	0.634276	0.630413	unchanged	3.84272	0.00259686	1.47289	up	-2.28167	C9H15N2O15P3	482.96	0.7851	C00075	Pyrimidine metabolism(ko00240);;Metabolic pathways(ko01100);;Nucleotide metabolism(ko01232);;Biosynthesis of cofactors(ko01240)	--	--	--	--	HMDB0000285	63-39-8	Organic compounds	Nucleosides, nucleotides, and analogues	Pyrimidine nucleotides	Pyrimidine ribonucleotides
neg_1593	Acetone	37.5558	62.5028	67.2033	45.7823	36.3549	54.3538	47.9232	47.1229	41.8699	80.1509	78.282	72.5084	0.758721	0.0144833	1.74654	up	-0.00448517	0.981461	0.0501322	unchanged	0.288819	0.386578	1.09647	unchanged	0.465417	0.140412	1.1183	unchanged	-5.19497	C3H6O	103.04	0.7851	C00207	Butanoate metabolism(ko00650);;Metabolic pathways(ko01100)	--	--	--	--	HMDB0001659	67-64-1	Organic compounds	Organic oxygen compounds	Organooxygen compounds	Carbonyl compounds
neg_1610	Isotabtoxin	488.127	2724.64	2752.02	448.827	2040.31	1065.87	1837.57	2697.36	1829.9	1236.57	846.725	2178.02	0.261448	0.719162	0.269702	unchanged	-0.840274	0.174944	1.04578	unchanged	-0.0936517	0.880327	0.196981	unchanged	-0.485174	0.550515	0.469961	unchanged	-4.08506	C11H19N3O6	288.119	0.799817	C20919	Monobactam biosynthesis(ko00261)	--	--	--	--	--	--	--	--	--	--
neg_1611	Histidinyl-Asparagine	20053.2	2606.39	2104.86	18554.8	2540.21	9224.93	3850.22	7821.66	4358.81	8074.1	10738.3	8017.02	-0.176451	0.82721	0.0974699	unchanged	0.919429	0.41488	0.697827	unchanged	0.627432	0.673513	0.542216	unchanged	0.115546	0.918311	0.0877699	unchanged	2.25648	C10H15N5O4	290.088	0.799817	--	--	--	--	--	--	HMDB0304779	--	Organic compounds	Organic acids and derivatives	Carboxylic acids and derivatives	Amino acids, peptides, and analogues
neg_1616	(S)-2-Aminobutanoate	24.0028	102.021	101.594	36.4318	59.6212	34.1682	58.6443	38.4367	51.7875	24.9486	16.4872	36.5255	-0.740135	0.163786	1.26825	unchanged	-0.193075	0.573295	0.463466	unchanged	0.612575	0.419292	1.01683	unchanged	-1.54578	0.189651	1.02496	unchanged	-8.29781	C4H9NO2	102.055	0.81435	C02356	Cysteine and methionine metabolism(ko00270);;Metabolic pathways(ko01100)	--	--	--	--	HMDB0000452	1492-24-6	Organic compounds	Organic acids and derivatives	Carboxylic acids and derivatives	Amino acids, peptides, and analogues
neg_1625	3-Methyl-2-oxobutanoic acid	167.576	390.457	438.568	120.187	275.04	286.086	274.611	185.419	165.533	92.5071	94.6731	77.0622	-1.36646	0.120352	1.49086	unchanged	0.123165	0.785935	0.340341	unchanged	0.671861	0.27462	1.30965	unchanged	-1.91515	0.0990953	1.23255	unchanged	-5.03455	C5H8O3	115.039	0.81435	C00141	Valine, leucine and isoleucine degradation(ko00280);;Valine, leucine and isoleucine biosynthesis(ko00290);;Pantothenate and CoA biosynthesis(ko00770);;Glucosinolate biosynthesis(ko00966);;Metabolic pathways(ko01100);;Biosynthesis of secondary metabolites(ko01110);;2-Oxocarboxylic acid metabolism(ko01210);;Biosynthesis of amino acids(ko01230);;Biosynthesis of cofactors(ko01240)	--	--	--	--	HMDB0000019	759-05-7	Organic compounds	Organic acids and derivatives	Keto acids and derivatives	Short-chain keto acids and derivatives
neg_1632	Deoxyribose	1718.03	2970.01	4156.63	1801.78	5067.44	2879.75	3549.08	3479.09	4128.2	2248.84	1864.2	2641.34	-0.529426	0.409063	0.944164	unchanged	-0.194544	0.67658	0.390384	unchanged	-0.334987	0.389735	1.04024	unchanged	-0.388984	0.430587	0.619509	unchanged	-2.10962	C5H10O4	133.05	0.807217	C01801	Pentose phosphate pathway(ko00030);;Metabolic pathways(ko01100)	--	--	--	--	HMDB0003224	533-67-5	Organic compounds	Organic oxygen compounds	Organooxygen compounds	Carbohydrates and carbohydrate conjugates
neg_1636	2-Oxoadipic acid	4433.66	11678.9	13677.2	3275.43	6696.57	5604.37	7969.8	6647.76	6124.63	2485.95	2545.74	2433.48	-1.06111	0.115438	1.53399	unchanged	-0.413209	0.228237	0.902628	unchanged	0.522247	0.395637	1.0832	unchanged	-1.99657	0.117742	1.19035	unchanged	-2.42911	C6H8O5	159.03	0.81435	C00322	Lysine biosynthesis(ko00300);;Lysine degradation(ko00310);;Tryptophan metabolism(ko00380);;Metabolic pathways(ko01100);;Biosynthesis of secondary metabolites(ko01110);;2-Oxocarboxylic acid metabolism(ko01210);;Biosynthesis of amino acids(ko01230);;Biosynthesis of cofactors(ko01240)	--	--	--	--	HMDB0000225	3184-35-8	Organic compounds	Organic acids and derivatives	Keto acids and derivatives	Medium-chain keto acids and derivatives
neg_1637	L-Rhamnose	259.279	56.6614	54.809	313.883	135.241	294.187	30.9502	104.613	59.4188	201.253	169.325	144.917	-0.528007	0.31011	0.86763	unchanged	1.93062	0.0692499	1.34647	unchanged	0.927102	0.484201	0.880814	unchanged	0.475513	0.554256	0.477472	unchanged	20.7389	C6H12O5	185.047	0.807217	C00507	Fructose and mannose metabolism(ko00051);;Metabolic pathways(ko01100)	--	--	--	--	HMDB0000849	3615-41-6	Organic compounds	Organic oxygen compounds	Organooxygen compounds	Carbohydrates and carbohydrate conjugates
neg_1640	L-Gulonic γ-lactone	4392.41	9500.51	13001.1	2883.47	6546.26	5798.77	7095.04	5474.69	5305.56	2289.47	2593.8	2282.83	-1.08751	0.13683	1.4704	unchanged	-0.231193	0.532936	0.456969	unchanged	0.589317	0.351918	1.18725	unchanged	-1.90802	0.118947	1.18062	unchanged	-2.8157	C6H10O6	177.04	0.81435	--	--	--	--	--	--	--	--	--	--	--	--
neg_1643	N-Formimino-L-glutamate	40.4747	260.288	461.864	9.98649	81.1411	23.8479	105.123	223.559	170.519	8.22789	6.8824	16.5305	-1.86147	0.329754	1.09788	unchanged	-2.11829	0.0431656	1.40426	down	0.611358	0.550452	0.786679	unchanged	-4.59112	0.183099	1.04395	unchanged	6.22054	C6H10N2O4	195.04	0.807217	C00439	Histidine metabolism(ko00340);;Metabolic pathways(ko01100)	--	--	--	--	HMDB0000854	816-90-0	Organic compounds	Organic acids and derivatives	Carboxylic acids and derivatives	Amino acids, peptides, and analogues
neg_1653	(1R)-1,4,5,10-Tetrahydrophenazine-1-carboxylate	2.86512	20.1419	17.8701	37.8468	24.3798	54.3609	35.349	54.6536	48.4129	21.7856	9.78745	36.0971	-0.784821	0.23143	0.942011	unchanged	-0.247592	0.527244	0.560004	unchanged	-1.75964	0.0144657	2.07962	down	0.727225	0.398377	0.644999	unchanged	-10.7345	C13H12N2O2	249.062	0.81435	C21413	Biosynthesis of secondary metabolites(ko01110)	--	--	--	--	--	--	--	--	--	--
neg_1654	Northienamycin	1226.76	1844.93	2602.57	774.459	1093.92	1092.82	1766.17	2200.49	2426.72	759.702	603.1	999.988	-0.32569	0.272976	0.991423	unchanged	-1.1104	0.0128664	1.55351	down	-0.172149	0.626899	0.564391	unchanged	-1.26394	0.0992418	1.18338	unchanged	-8.33588	C10H14N2O4S	561.153	0.81435	C17369	Carbapenem biosynthesis(ko00332)	--	--	--	--	--	--	--	--	--	--
neg_1664	Salbostatin	26921.6	15965.9	16332.4	38581.9	17215.6	25075.9	24987.9	21009.5	15970.1	27128.8	24680.4	24136.4	-0.0907006	0.817974	0.111696	unchanged	0.384151	0.427544	0.713261	unchanged	-0.065432	0.847553	0.240023	unchanged	0.358883	0.257601	0.890342	unchanged	-7.93802	C13H23NO8	342.114	0.81435	C17698	Biosynthesis of secondary metabolites(ko01110)	--	--	--	--	--	--	--	--	--	--
neg_1665	3-O-Acetylhamayne	180.588	41.2772	76.4543	80.7747	11.8028	148.481	41.8453	23.9038	11.9772	24.215	24.042	1.33198e-08	-2.32057	0.242103	1.04144	unchanged	1.63291	0.300084	0.95607	unchanged	1.94038	0.217332	1.51941	unchanged	-2.62805	0.180644	1.04572	unchanged	21.1829	C18H19NO5	350.108	0.81435	C12165	--	--	--	--	--	--	--	--	--	--	--
neg_1668	3-Methoxytyramine-betaxanthin	245.384	337.424	493.439	115.703	204.31	147.968	142.132	337.88	543.762	55.7727	75.9502	84.2636	-1.11551	0.0713946	1.59951	unchanged	-1.12937	0.24817	1.10663	unchanged	0.0721121	0.90548	0.182779	unchanged	-2.317	0.056419	1.3207	unchanged	-29.1888	C18H20N2O6	381.096	0.81435	C17754	Betalain biosynthesis(ko00965)	--	--	--	--	--	--	--	--	--	--
neg_1669	S-Adenosyl-L-homocysteine	3258.22	4547.13	5754.55	3751.56	3823.04	4137.14	4677.81	3431.59	3494.55	3312.2	3107.65	3586.94	-0.226976	0.0369414	1.49216	down	0.0133398	0.938926	0.192642	unchanged	0.22473	0.485475	0.869146	unchanged	-0.438366	0.239429	0.923184	unchanged	9.04905	C14H20N6O5S	383.118	0.81435	C00021	Cysteine and methionine metabolism(ko00270);;Metabolic pathways(ko01100);;Biosynthesis of amino acids(ko01230);;Biosynthesis of cofactors(ko01240)	--	--	--	--	HMDB0000939	979-92-0	Organic compounds	Organoheterocyclic compounds	Lactones	Gamma butyrolactones
neg_1670	Hetacillin	9421.13	1037.35	1207.13	6064.01	558.657	2820.3	1118.36	1297	1174.74	1344.87	2123.2	1217.55	-1.011	0.426216	0.686619	unchanged	1.39521	0.346427	0.824205	unchanged	1.70016	0.433217	1.0139	unchanged	-1.31595	0.489301	0.577487	unchanged	35.6939	C19H23N3O4S	424.142	0.81435	C11729	--	--	--	--	--	HMDB0014877	3511-16-8	Organic compounds	Organoheterocyclic compounds	Lactams	Beta lactams
neg_1671	Monotropein	3082.47	1842.16	1688.73	3280.2	1883.65	2304.97	2094.33	3191.15	2407.85	2177.4	2222.93	2302	-0.156218	0.600159	0.413871	unchanged	-0.0427291	0.894236	0.158636	unchanged	-0.218227	0.550481	0.723558	unchanged	0.0192803	0.952613	0.0471274	unchanged	19.2881	C16H22O11	779.24	0.81435	C09788	--	LMPR0102070012	Prenol Lipids [PR]	Isoprenoids [PR01]	C10 isoprenoids (monoterpenes) [PR0102]	HMDB0035608	5945-50-6	Organic compounds	Lipids and lipid-like molecules	Prenol lipids	Terpene glycosides
neg_1672	Deoxyloganin	118.062	70.6092	74.3853	175.079	291.518	197.07	47.3424	70.7699	114.017	177.603	119.328	267.308	-0.234152	0.586351	0.572386	unchanged	1.51553	0.0366139	1.38417	up	0.180447	0.699755	0.487927	unchanged	1.10093	0.133308	1.1124	unchanged	-5.99252	C17H26O9	395.13	0.81435	C06071	Monoterpenoid biosynthesis(ko00902);;Metabolic pathways(ko01100);;Biosynthesis of secondary metabolites(ko01110)	LMPR0102070005	Prenol Lipids [PR]	Isoprenoids [PR01]	C10 isoprenoids (monoterpenes) [PR0102]	HMDB0251007	--	Organic compounds	Lipids and lipid-like molecules	Prenol lipids	Terpene glycosides
neg_1679	Diosmetin-7-O-β-D-glucopyranoside	1773.72	2158.94	2542.28	3485.34	2754.42	2929.93	1546.82	2373.96	2157.94	3512.65	3099.78	4611.57	0.291642	0.268729	1.11044	unchanged	0.593105	0.0365962	1.31727	up	0.0910988	0.711748	0.475013	unchanged	0.793648	0.0533883	1.27726	unchanged	0.94859	C22H22O11	497.103	0.81435	--	--	--	--	--	--	--	--	--	--	--	--
neg_1680	Delphinidin-3-O-glucoside (Mirtillin)	1700.94	1966.75	2375.81	1812.12	1509.23	1638.46	2148.37	2653.39	2489.61	1530.52	1589.66	1984.76	0.0416086	0.789716	0.378203	unchanged	-0.555903	0.0173406	1.52192	down	-0.270807	0.171691	1.46073	unchanged	-0.243487	0.27282	0.777801	unchanged	0.718265	C21H21O12+	989.307	0.81435	--	--	--	--	--	--	--	--	--	--	--	--
neg_1684	19-Chloroproansamitocin	782.44	1025.39	1155.53	2159.21	2403.04	2200.97	1395.96	640.646	689.206	1986.24	1871.28	2464.74	-0.0972704	0.515264	0.643461	unchanged	1.31103	0.0233297	1.55948	up	0.120552	0.787953	0.339832	unchanged	1.0932	0.0105396	1.41055	up	-4.07987	C25H32ClNO6	512.159	0.81435	C20134	Biosynthesis of secondary metabolites(ko01110)	--	--	--	--	--	--	--	--	--	--
neg_1687	CMP-3-deoxy-D-manno-octulosonate	1289.42	1148.9	1432.27	1503.72	1535.98	1906.2	1125.67	981.601	814.441	1231.31	1259.76	1334.89	-0.370412	0.0944563	1.44117	unchanged	0.759419	0.0162705	1.52405	up	0.405741	0.0604655	1.85325	unchanged	-0.016733	0.877432	0.0709294	unchanged	14.1995	C17H26N3O15P	542.111	0.81435	C04121	Metabolic pathways(ko01100);;Biosynthesis of nucleotide sugars(ko01250)	--	--	--	--	HMDB0304292	--	Organic compounds	Nucleosides, nucleotides, and analogues	Pyrimidine nucleotides	Pyrimidine nucleotide sugars
neg_1691	Picras-3-en-16-one, 11,20-epoxy-2-(β-D-glucopyranosyloxy)-1,11,12,14,15-pentahydroxy-, (1β,2α,11β,12α,15β)-	3454.53	995.865	1312.48	3150.43	712.038	2236.1	968.291	2237.18	1240.19	1738.48	2378.34	1903.97	-0.0185187	0.974754	0.107954	unchanged	0.456074	0.543519	0.502607	unchanged	0.374394	0.646699	0.577949	unchanged	0.0631608	0.922853	0.0941621	unchanged	-14.7245	C26H36O14	617.163	0.81435	--	--	--	--	--	--	--	--	--	--	--	--
neg_1694	Petunidin-3-O-rutinoside	1261.4	1074.54	1381.85	1845.44	1412.73	1057.22	1312.54	3126.48	2024.13	1609.35	1322.7	2421.47	0.310998	0.441647	0.775317	unchanged	-0.582748	0.30942	0.913211	unchanged	-0.797792	0.222604	1.49049	unchanged	0.526043	0.234997	0.954891	unchanged	-34.7928	C28H33O16+	624.148	0.81435	--	--	--	--	--	--	--	--	--	--	--	--
neg_1695	Neohesperidin	753.962	900.761	1110.32	1673	1097.14	1134.66	924.536	1455.29	972.014	789.026	934.041	943.211	-0.550419	0.149129	1.26365	unchanged	0.220293	0.504912	0.53008	unchanged	-0.277652	0.391141	1.00504	unchanged	-0.0524735	0.793695	0.163967	unchanged	16.6499	C28H34O15	645.169	0.81435	C09806	Flavonoid biosynthesis(ko00941)	LMPK12140452	Polyketides [PK]	Flavonoids [PK12]	Flavanones [PK1214]	HMDB0030748	13241-33-3	Organic compounds	Lignans, neolignans and related compounds	Cyclobutane lignans	--
neg_1696	Novobiocin	2377.17	1658.13	1470.8	3657.21	2285.02	2053.64	1943.18	3664.05	1962.44	2238.55	2441.57	2704.24	-0.114784	0.727757	0.273569	unchanged	0.079025	0.86075	0.127813	unchanged	-0.459201	0.359959	1.11038	unchanged	0.423442	0.137552	1.07675	unchanged	-6.1527	C31H36N2O11	647.198	0.81435	C05080	Metabolic pathways(ko01100);;Biosynthesis of secondary metabolites(ko01110)	--	--	--	--	HMDB0015185	303-81-1	Organic compounds	Phenylpropanoids and polyketides	Coumarins and derivatives	Coumarin glycosides
neg_1699	Hellicoside	405.245	327.343	361.104	391.959	187.734	381.986	211.729	344.522	260.392	350.889	376.889	317.719	0.120562	0.7193	0.500897	unchanged	0.235851	0.571641	0.467735	unchanged	0.421431	0.125637	1.66568	unchanged	-0.0650185	0.602883	0.395773	unchanged	10.4445	C29H36O17	677.177	0.807217	C10466	--	--	--	--	--	--	--	--	--	--	--
neg_1701	Specneuzhenide	3974.73	1045.34	1216.52	3426.42	1278.39	2941.12	1829.5	2062.65	1363.78	1942.7	2211.23	1925.62	-0.330729	0.507249	0.532082	unchanged	0.540747	0.34586	0.840234	unchanged	0.246812	0.766018	0.387573	unchanged	-0.0367943	0.961134	0.0379006	unchanged	1.25437	C31H42O17	685.236	0.81435	--	--	--	--	--	--	--	--	--	--	--	--
neg_1713	Sulfazecin	1070.99	231.755	333.902	979.655	207.239	638.089	495.633	500.239	266.204	515.675	740.286	550.857	-0.0144318	0.98137	0.108119	unchanged	0.532084	0.496522	0.621915	unchanged	0.37495	0.688958	0.517374	unchanged	0.142703	0.852758	0.167149	unchanged	-7.45899	C12H20N4O9S	837.182	0.81435	C20927	Monobactam biosynthesis(ko00261)	--	--	--	--	--	--	--	--	--	--
neg_1714	Diacetyl	2151.13	1400.2	1015.91	7717.05	4040.72	4812.93	2865.96	2859.49	2807.46	6151.31	6695.95	6978.41	0.258734	0.435966	0.885735	unchanged	0.957525	0.138971	1.22743	unchanged	-0.901716	0.0576886	2.06868	unchanged	2.11798	0.000413096	1.48308	up	-3.40724	C4H6O2	85.0292	0.81435	C00741	Butanoate metabolism(ko00650);;Biosynthesis of secondary metabolites(ko01110)	LMFA12000012	Fatty Acyls [FA]	Oxygenated hydrocarbons [FA12]	--	HMDB0003407	431-03-8	Organic compounds	Organic oxygen compounds	Organooxygen compounds	Carbonyl compounds
neg_1717	beta-Alanine	160.718	492.229	962.564	163.955	890.081	303.758	678.294	664.778	651.252	199.356	42.6121	133.944	-1.85279	0.277043	1.18783	unchanged	-0.554635	0.440836	0.690612	unchanged	-0.303908	0.641736	0.564795	unchanged	-2.10352	0.214451	0.971074	unchanged	-2.07629	C3H7NO2	177.077	0.81435	C00099	Pyrimidine metabolism(ko00240);;beta-Alanine metabolism(ko00410);;Propanoate metabolism(ko00640);;Pantothenate and CoA biosynthesis(ko00770);;Metabolic pathways(ko01100);;Biosynthesis of secondary metabolites(ko01110);;Biosynthesis of cofactors(ko01240)	--	--	--	--	HMDB0000056	107-95-9	Organic compounds	Organic acids and derivatives	Carboxylic acids and derivatives	Amino acids, peptides, and analogues
neg_1727	L-Norleucine	1646.87	939.412	744.678	1877.78	535.057	1496.5	894.034	1532.25	913.176	1155.6	949.976	777.849	-0.43914	0.485886	0.566218	unchanged	0.227312	0.701848	0.32854	unchanged	-0.0036743	0.993872	0.0231389	unchanged	-0.208154	0.652566	0.394726	unchanged	-4.36504	C6H13NO2	130.087	0.8216	C01933	--	--	--	--	--	HMDB0001645	327-57-1	Organic compounds	Organic acids and derivatives	Carboxylic acids and derivatives	Amino acids, peptides, and analogues
neg_1728	L-Propargylglycine	72.9438	40.5255	32.714	66.711	17.5898	59.0842	22.9078	1.33198e-08	5.27898	17.8569	19.7748	4.05689	-1.78217	0.146632	1.22994	unchanged	2.34681	0.112461	1.24994	unchanged	2.37469	0.0650731	1.86674	unchanged	-1.81005	0.0902689	1.20302	unchanged	-11.7261	C5H7NO2	158.045	0.8216	C22138	Metabolic pathways(ko01100);;Biosynthesis of secondary metabolites(ko01110)	--	--	--	--	--	--	--	--	--	--
neg_1729	L-Fucono-1,5-lactone	462.257	495.453	535.913	420.468	307.393	420.703	423.196	426.082	328.227	283.393	268.145	247.955	-0.522675	0.0820145	1.43168	unchanged	-0.0359023	0.855404	0.0738111	unchanged	0.343081	0.0610923	1.86551	unchanged	-0.901659	0.00267956	1.46842	down	-7.95528	C6H10O5	161.044	0.8216	C18028	Fructose and mannose metabolism(ko00051);;Metabolic pathways(ko01100)	--	--	--	--	--	--	--	--	--	--
neg_1730	Caffeic aldehyde	167.796	326.482	452.923	177.028	205.899	144.285	406.982	147.988	127.967	134.442	134.411	206.458	-0.14951	0.596191	0.536004	unchanged	-0.37337	0.624366	0.332458	unchanged	0.471919	0.510414	0.795844	unchanged	-0.994799	0.190016	0.992017	unchanged	8.23721	C9H8O3	163.041	0.8216	C10945	Phenylpropanoid biosynthesis(ko00940);;Biosynthesis of secondary metabolites(ko01110)	--	--	--	--	--	--	--	--	--	--
neg_1731	N-Acetylleucine	207.077	182.603	178.402	225.503	119.657	213.921	183.226	300.752	175.149	182.248	158.512	146.192	-0.199276	0.554193	0.455817	unchanged	-0.237499	0.561961	0.479747	unchanged	-0.214456	0.535315	0.800366	unchanged	-0.22232	0.124616	1.07897	unchanged	-4.94765	C8H15NO3	172.097	0.8216	--	--	--	--	--	--	HMDB0011756	1188-21-2	Organic compounds	Organic acids and derivatives	Carboxylic acids and derivatives	Amino acids, peptides, and analogues
neg_1739	S-(Hercyn-2-yl)-L-cysteine S-oxide	39.5213	12.991	35.549	77.623	13.7904	62.5068	1.33198e-08	4.86093	20.2032	55.3286	63.1219	69.7636	0.290192	0.616038	0.663631	unchanged	2.61849	0.145913	1.15132	unchanged	1.81288	0.116283	1.69143	unchanged	1.09579	0.0374348	1.3374	up	-23.5045	C12H21N4O5S+	354.09	0.8216	C20994	Histidine metabolism(ko00340);;Metabolic pathways(ko01100)	--	--	--	--	--	--	--	--	--	--
neg_1741	Magnolioside	254.977	582.814	1153.93	64.2178	390.936	274.416	545.497	467.182	548.825	83.3682	113.487	221.979	-0.800668	0.400512	0.89444	unchanged	-1.09782	0.0917972	1.30867	unchanged	0.351077	0.640476	0.648019	unchanged	-2.24956	0.181251	1.02748	unchanged	11.9585	C16H18O9	399.098	0.8216	--	--	--	--	--	--	--	--	--	--	--	--
neg_1746	UDP-2-acetamido-4-dehydro-2,6-dideoxyglucose	53.373	842.818	850.281	1211.86	1724.29	347.328	693.079	521.003	692.606	1073.71	863.768	1245.6	-0.0448044	0.942438	0.174036	unchanged	0.784157	0.371595	0.770547	unchanged	-0.126625	0.860354	0.228513	unchanged	0.865978	0.204117	0.96156	unchanged	23.0602	C17H25N3O16P2	634.083	0.8216	C04613	Amino sugar and nucleotide sugar metabolism(ko00520);;Metabolic pathways(ko01100);;Biosynthesis of nucleotide sugars(ko01250)	--	--	--	--	--	--	--	--	--	--
neg_1762	Pantetheine 4'-phosphate	28.9768	30.1776	81.0672	8.9432	70.812	28.7738	72.8686	62.8824	1.33198e-08	2.76475	5.90595	14.4574	-2.23036	0.256735	1.21936	unchanged	-0.322884	0.77225	0.139119	unchanged	0.0467456	0.961052	0.0849434	unchanged	-2.59999	0.145966	1.08468	unchanged	19.6375	C11H23N2O7PS	393.073	0.828867	C01134	Carbapenem biosynthesis(ko00332);;Pantothenate and CoA biosynthesis(ko00770);;Metabolic pathways(ko01100);;Biosynthesis of secondary metabolites(ko01110);;Biosynthesis of cofactors(ko01240)	--	--	--	--	HMDB0001416	2226-71-3	Organic compounds	Organic acids and derivatives	Carboxylic acids and derivatives	Amino acids, peptides, and analogues
neg_1768	Adenosine triphosphate (ATP)	3.92119	82.0644	81.2996	6155.9	8162.48	5587.6	40.0579	20.8941	88.747	7559.75	7922.71	7546.06	0.210219	0.313353	0.868515	unchanged	7.05499	0.0137288	1.5785	up	0.160245	0.867576	0.210639	unchanged	7.10497	0.00014953	1.49999	up	-2.86	C10H16N5O13P3	505.987	0.843583	--	--	--	--	--	--	--	--	--	--	--	--
neg_1776	Aklavinone	30307.1	32155.1	42242.2	5321.41	4980.63	4132.43	42549.7	42423	40215.3	4803.58	5037.96	9001.11	0.384485	0.394663	0.884927	unchanged	-3.11651	4.17635e-05	1.62024	down	-0.257773	0.203255	1.50556	unchanged	-2.47425	0.00939011	1.43393	down	12.7742	C22H20O8	457.119	0.850917	C12424	Metabolic pathways(ko01100);;Biosynthesis of secondary metabolites(ko01110)	--	--	--	--	--	--	--	--	--	--
neg_1782	UDP-kanosamine	1809.94	1530.49	1056.45	3853.12	3112.72	2961.41	3711.18	2334.59	2690.28	4678.54	3881.28	5179.46	0.468839	0.0585918	1.51285	unchanged	0.184414	0.474432	0.654935	unchanged	-0.990501	0.0523533	1.95042	unchanged	1.64375	0.00451629	1.43758	up	2.2042	C15H25N3O16P2	586.047	0.850917	C12211	Neomycin, kanamycin and gentamicin biosynthesis(ko00524);;Biosynthesis of secondary metabolites(ko01110);;Biosynthesis of nucleotide sugars(ko01250)	--	--	--	--	--	--	--	--	--	--
neg_1783	Isostrictinin	675.864	644.881	539.133	1066.59	838.483	926.179	1199.65	832.48	815.931	1099.94	1177.89	1358.36	0.360988	0.0582922	1.52818	unchanged	-0.00854022	0.970924	0.062484	unchanged	-0.614774	0.107627	1.81604	unchanged	0.967222	0.00597765	1.44371	up	25.4838	C27H22O18	669.066	0.850917	--	--	--	--	--	--	--	--	--	--	--	--
neg_1790	1D-myo-Inositol 1,3,4-trisphosphate	17.4348	1.33198e-08	5.86277	114.112	81.6837	69.824	27.5507	45.888	61.1069	137.417	113.088	203.296	0.772696	0.130584	1.36593	unchanged	0.981267	0.0616	1.22772	unchanged	-2.52985	0.0423404	1.97181	down	4.28381	0.0298269	1.40588	up	6.85731	C6H15O15P3	418.958	0.85825	C01243	Inositol phosphate metabolism(ko00562);;Metabolic pathways(ko01100);;Phosphatidylinositol signaling system(ko04070)	--	--	--	--	HMDB0001143	93133-76-7	Organic compounds	Organic oxygen compounds	Organooxygen compounds	Alcohols and polyols
neg_1791	2',3,4,4',6'-Peptahydroxychalcone 4'-O-glucoside	86.5282	161.087	597.184	78.0101	269.475	79.2413	766.263	117.582	131.538	52.8607	77.9131	71.3109	-1.07835	0.360116	1.05447	unchanged	-1.25064	0.459867	0.552647	unchanged	-0.265344	0.842409	0.216813	unchanged	-2.06365	0.31068	0.803085	unchanged	-30.6897	C21H22O11	471.077	0.85825	C16408	Flavonoid biosynthesis(ko00941);;Biosynthesis of secondary metabolites(ko01110)	--	--	--	--	--	--	--	--	--	--
neg_18	Sulfite	1470.94	3088.84	3466.84	2008.05	2476.78	1952.63	3212.08	2043.17	2150.15	2294.46	2080.22	2477.38	0.0900497	0.535884	0.494734	unchanged	-0.202089	0.491706	0.505778	unchanged	0.116213	0.789867	0.333827	unchanged	-0.228252	0.590074	0.441284	unchanged	17.4239	H2O3S	102.949	0.412367	C00094	Cysteine and methionine metabolism(ko00270);;Taurine and hypotaurine metabolism(ko00430);;Sulfur metabolism(ko00920);;Metabolic pathways(ko01100)	--	--	--	--	HMDB0000240	14265-45-3	Inorganic compounds	Homogeneous non-metal compounds	Non-metal oxoanionic compounds	Non-metal sulfites
neg_1804	D-Aspartic acid	371.091	815.736	668.417	490.063	524.781	485.855	624.89	661.472	455.311	504.907	457.712	500.131	-0.036951	0.55157	0.63533	unchanged	-0.214839	0.332668	0.763737	unchanged	0.091135	0.811974	0.264977	unchanged	-0.342925	0.422681	0.682868	unchanged	-4.28757	C4H7NO4	132.03	0.894817	C00402	Alanine, aspartate and glutamate metabolism(ko00250);;D-Amino acid metabolism(ko00470);;Metabolic pathways(ko01100)	--	--	--	--	HMDB0006483	1783-96-6	Organic compounds	Organic acids and derivatives	Carboxylic acids and derivatives	Amino acids, peptides, and analogues
neg_1813	Dihydrostreptomycin 6-phosphate	15322.2	1433.63	1529.05	19978.1	2868.54	11472.5	5222.09	5522.39	2898.46	8969.82	11592.8	6505.61	-0.342411	0.679001	0.297179	unchanged	1.33086	0.296481	0.920997	unchanged	0.422495	0.771009	0.377414	unchanged	0.565951	0.597647	0.433787	unchanged	13.5155	C21H42N7O15P	684.231	0.894817	C01221	Metabolic pathways(ko01100);;Biosynthesis of secondary metabolites(ko01110)	--	--	--	--	--	--	--	--	--	--
neg_1827	4-Hydroxy-L-threonine	458.833	674.041	615.252	800.638	777.12	465.612	883.741	657.311	1101.08	701.88	634.5	762.403	0.0386026	0.883753	0.104865	unchanged	-0.370752	0.301151	0.907821	unchanged	-0.595893	0.130755	1.66121	unchanged	0.263743	0.207295	0.920017	unchanged	7.42104	C4H9NO4	134.047	0.909433	C06056	Vitamin B6 metabolism(ko00750)	--	--	--	--	--	--	--	--	--	--
neg_1828	2-Ethyl-4-hydroxy-5-methyl-3(2H)-furanone	5140.07	7743.76	9599.98	3902.67	6785.07	6974.09	8155.89	4783.72	4594.75	3025.2	3783.97	2536.85	-0.918211	0.0944918	1.50293	unchanged	0.0104504	0.979136	0.142683	unchanged	0.358703	0.396199	1.00332	unchanged	-1.26646	0.0678924	1.2666	unchanged	20.0216	C7H10O3	177.04	0.909433	--	--	--	--	--	--	HMDB0033736	27538-10-9	Organic compounds	Organoheterocyclic compounds	Dihydrofurans	Furanones
neg_1831	Nicotinyl	1007.99	983.149	1410.7	948.416	882.19	1018.98	1038.8	580.371	739.926	503.272	706.061	489.118	-0.746533	0.0156036	1.66646	down	0.27252	0.348034	0.896965	unchanged	0.528083	0.146159	1.57692	unchanged	-1.0021	0.0361196	1.29204	down	0.472107	C12H11N3O2	250.06	0.909433	--	--	--	--	--	--	--	--	--	--	--	--
neg_1832	5-Methyluridine	129.902	11.0164	12.2705	96.2767	56.3068	136.988	11.2913	77.892	36.3666	112.184	124.092	124.253	0.316199	0.417248	0.935159	unchanged	1.20566	0.148055	1.08346	unchanged	0.287049	0.847729	0.244049	unchanged	1.23481	0.220704	0.988957	unchanged	-13.2178	C10H14N2O6	257.074	0.909433	--	--	--	--	--	--	HMDB0000884	1463-10-1	Organic compounds	Nucleosides, nucleotides, and analogues	Pyrimidine nucleosides	--
neg_1834	Eupalinilide B	156.564	2.65337	1.33198e-08	416.15	340.661	218.865	1.33198e-08	11.0002	33.0046	344.006	384.78	530.014	0.367576	0.306425	0.945165	unchanged	4.47067	0.029666	1.49729	up	1.85526	0.537257	0.795939	unchanged	2.98298	0.0088995	1.39305	up	10.3031	C20H24O6	395.13	0.909433	--	--	--	--	--	--	--	--	--	--	--	--
neg_1838	Linarin	708.77	1.94381	5.70536	1043.05	279.936	1089.44	31.7184	317.64	173.886	1102.24	1033.52	896.861	0.330081	0.516195	0.785879	unchanged	2.20493	0.128291	1.21614	unchanged	0.45332	0.815872	0.30017	unchanged	2.08169	0.0733121	1.26388	unchanged	-13.6111	C28H32O14	627.141	0.909433	--	--	LMPK12110449	Polyketides [PK]	Flavonoids [PK12]	Flavones and Flavonols [PK1211]	HMDB0254097	--	Organic compounds	Organic oxygen compounds	Organooxygen compounds	Ethers
neg_1840	Deacetylasperulosidic acid	2289.15	109.432	66.5126	3559.24	928.323	1302.92	435.424	1250.84	685.222	959.045	1962.93	1177	-0.498417	0.573298	0.472826	unchanged	1.28789	0.297974	0.863595	unchanged	0.0558513	0.970863	0.0484476	unchanged	0.733622	0.547829	0.497958	unchanged	18.5489	C16H22O11	779.24	0.909433	--	--	--	--	--	--	HMDB0250901	--	Organic compounds	Lipids and lipid-like molecules	Prenol lipids	Terpene glycosides
neg_1849	7,8-Dihydroneopterin 2',3'-cyclic phosphate	629.692	3224.31	3340.85	541.462	2180.83	844.654	3197.37	1387.06	1723.74	1183.98	796.966	1223.45	-0.154638	0.835878	0.351145	unchanged	-0.82253	0.290687	0.778013	unchanged	0.189745	0.793831	0.318646	unchanged	-1.16691	0.270313	0.89471	unchanged	-32.9209	C9H12N5O6P	352.011	0.91675	C20567	Folate biosynthesis(ko00790);;Metabolic pathways(ko01100)	--	--	--	--	--	--	--	--	--	--
neg_1850	SAH	5649.75	2277.14	2404.22	8087.14	3708.24	6233.58	2907.63	2731.64	2570.93	5421.34	6007.9	5336.12	-0.104832	0.773004	0.156237	unchanged	1.13483	0.122339	1.27981	unchanged	0.331506	0.58784	0.706441	unchanged	0.698489	0.187776	1.03864	unchanged	8.83366	C14H20N6O5S	383.118	0.91675	--	--	--	--	--	--	HMDB0000939	979-92-0	Organic compounds	Organoheterocyclic compounds	Lactones	Gamma butyrolactones
neg_1851	Salbostatin 6'-phosphate	389.537	104.047	255.701	208.393	368.92	317.343	309.837	199.206	328.379	118.56	264.323	162.754	-0.713393	0.144024	1.30278	unchanged	0.0953809	0.774608	0.251793	unchanged	-0.160439	0.770573	0.320974	unchanged	-0.457574	0.518278	0.476381	unchanged	14.8039	C13H24NO11P	400.107	0.91675	C21211	Biosynthesis of secondary metabolites(ko01110)	--	--	--	--	--	--	--	--	--	--
neg_1853	S-Adenosylhomocysteine	1573.35	1053.44	1550.46	2819.09	2109.9	2929.6	1491.63	1143.13	1255.55	2599.8	2922.04	2871.75	0.0950176	0.570256	0.704025	unchanged	1.01438	0.0234231	1.51651	up	0.102669	0.659812	0.594558	unchanged	1.00673	0.0043583	1.46059	up	9.63026	C14H20N6O5S	429.123	0.91675	C00021	Cysteine and methionine metabolism(ko00270);;Metabolic pathways(ko01100);;Biosynthesis of amino acids(ko01230);;Biosynthesis of cofactors(ko01240)	--	--	--	--	HMDB0000939	979-92-0	Organic compounds	Organoheterocyclic compounds	Lactones	Gamma butyrolactones
neg_1855	Cimicifugamide A	409.095	16.8746	14.4288	3240.33	1392.18	2370.02	31.4348	52.259	72.5024	2244.92	2605.69	2305.47	0.0312949	0.933163	0.221171	unchanged	5.48644	0.050534	1.4633	unchanged	1.49545	0.545551	0.785595	unchanged	4.02229	0.000234986	1.48582	up	12.1562	C24H29NO10	512.16	0.91675	--	--	--	--	--	--	--	--	--	--	--	--
neg_1857	N-Acetyl-O-demethylpuromycin-5'-phosphate	1456.59	199.437	488.499	2196.85	888.3	961.278	1033.58	2081.5	1392.05	1524.89	1513.45	2193.29	0.370613	0.470389	0.79407	unchanged	-0.155561	0.785465	0.29028	unchanged	-1.07155	0.185623	1.43532	unchanged	1.2866	0.095497	1.15087	unchanged	8.0347	C23H30N7O9P	624.187	0.91675	C07030	Metabolic pathways(ko01100);;Biosynthesis of secondary metabolites(ko01110)	--	--	--	--	--	--	--	--	--	--
neg_1859	D-Gluconic acid	159.738	168.585	220.72	101.969	129.219	118.394	177.416	135.579	147.876	86.6645	107.007	79.9196	-0.353607	0.0896713	1.43898	unchanged	-0.398733	0.0764624	1.217	unchanged	0.252555	0.275728	1.29142	unchanged	-1.0049	0.026281	1.35022	down	-9.46028	C6H12O7	195.049	0.93135	C00257	Pentose phosphate pathway(ko00030);;Metabolic pathways(ko01100);;Biosynthesis of secondary metabolites(ko01110);;Carbon metabolism(ko01200)	--	--	--	--	HMDB0000625	526-95-4	Organic compounds	Organic oxygen compounds	Organooxygen compounds	Carbohydrates and carbohydrate conjugates
neg_1861	Glandicoline A	10411.8	40.7555	41.057	7684.25	12.7895	2500.78	121.633	124.178	109.516	1201.65	2806.43	712.594	-1.1112	0.50827	0.558686	unchanged	4.84297	0.283655	0.931577	unchanged	4.88422	0.43138	1.01676	unchanged	-1.15244	0.635886	0.394525	unchanged	13.8849	C22H21N5O3	424.145	0.93135	C22166	Biosynthesis of secondary metabolites(ko01110)	--	--	--	--	--	--	--	--	--	--
neg_1873	Jadomycin B	907.563	38.229	0.0630139	875.73	28.028	806.303	243.409	221.874	57.997	659.767	1102.8	517.296	0.414897	0.594007	0.616545	unchanged	1.70839	0.280703	0.965822	unchanged	0.854035	0.683904	0.522084	unchanged	1.26925	0.281114	0.818079	unchanged	32.2329	C30H31NO9	570.192	0.967817	C12395	Biosynthesis of secondary metabolites(ko01110)	--	--	--	--	--	--	--	--	--	--
neg_1875	Cnidimoside A	35457.9	40380.5	52998.5	31038	42697.1	41842.2	58293.7	47168	44291.4	37686.1	39576.7	42417	0.0503198	0.758622	0.234716	unchanged	-0.373727	0.116717	1.0634	unchanged	-0.217041	0.361915	1.03062	unchanged	-0.106367	0.622776	0.366229	unchanged	19.3223	C21H26O10	459.136	0.9751	--	--	--	--	--	--	--	--	--	--	--	--
neg_1879	1-Phospho-alpha-D-galacturonate	2558.36	9016.13	9432.58	1666.51	5966.52	3568.07	8575.92	4481.37	5261.32	3380.57	2761.38	3663.83	-0.191936	0.747103	0.458707	unchanged	-0.70967	0.250577	0.835178	unchanged	0.197565	0.747884	0.395434	unchanged	-1.09917	0.234172	0.957996	unchanged	-5.9305	C6H11O10P	273	0.98965	C04037	Ascorbate and aldarate metabolism(ko00053);;Amino sugar and nucleotide sugar metabolism(ko00520);;Metabolic pathways(ko01100);;Biosynthesis of cofactors(ko01240);;Biosynthesis of nucleotide sugars(ko01250)	--	--	--	--	--	--	--	--	--	--
neg_1883	dTDP-4-oxo-2,3,6-trideoxy-D-glucose	4964.66	7842.85	8834.9	5444.34	6797.73	5539.12	9662.13	6374.15	6247.39	6086.24	5556.36	6396.28	0.020758	0.874148	0.0415748	unchanged	-0.325635	0.311886	0.767013	unchanged	-0.0421265	0.900877	0.148335	unchanged	-0.262751	0.410292	0.668	unchanged	-26.6879	C16H24N2O13P2	513.054	0.98965	C18032	Polyketide sugar unit biosynthesis(ko00523);;Metabolic pathways(ko01100);;Biosynthesis of secondary metabolites(ko01110);;Biosynthesis of nucleotide sugars(ko01250)	--	--	--	--	--	--	--	--	--	--
neg_1885	Succinic anhydride	1978.81	3497.47	3578.29	1164.19	2106.58	1828.51	3488.15	2202.06	2309.71	1449.19	1458.63	1529.68	-0.200542	0.513125	0.774087	unchanged	-0.649692	0.133699	1.05384	unchanged	0.178661	0.625684	0.585488	unchanged	-1.0289	0.0974332	1.23913	unchanged	-5.29279	C4H4O3	99.0082	0.98965	C19524	--	--	--	--	--	HMDB0032523	108-30-5	Organic compounds	Organic acids and derivatives	Carboxylic acids and derivatives	Dicarboxylic acids and derivatives
neg_1886	Succinic acid	33355.7	54818.1	56595.2	23346.1	36697.8	32976.6	57738.3	39168.7	39578.6	27753.9	27536.1	28577	-0.149447	0.52355	0.757627	unchanged	-0.553129	0.129814	1.06355	unchanged	0.0850025	0.789656	0.321959	unchanged	-0.787578	0.112609	1.20443	unchanged	-2.12761	C4H6O4	117.019	0.996933	C00042	Citrate cycle (TCA cycle)(ko00020);;Oxidative phosphorylation(ko00190);;Alanine, aspartate and glutamate metabolism(ko00250);;Lysine degradation(ko00310);;Tyrosine metabolism(ko00350);;Phenylalanine metabolism(ko00360);;Pyruvate metabolism(ko00620);;Glyoxylate and dicarboxylate metabolism(ko00630);;Propanoate metabolism(ko00640);;Butanoate metabolism(ko00650);;Nicotinate and nicotinamide metaboli…	LMFA01170043	Fatty Acyls [FA]	Fatty Acids and Conjugates [FA01]	Dicarboxylic acids [FA0117]	HMDB0000254	110-15-6	Organic compounds	Organic acids and derivatives	Carboxylic acids and derivatives	Dicarboxylic acids and derivatives
neg_1887	Acetyl-DL-Leucine	1571.23	589.366	469.155	1711.29	636.898	1378.19	1027.28	1218.49	691.797	1224.86	1497.73	1066.59	0.0241162	0.955501	0.18092	unchanged	0.343148	0.512119	0.597341	unchanged	-0.1597	0.806855	0.316463	unchanged	0.526965	0.387349	0.690767	unchanged	-5.13406	C8H15NO3	172.097	1.0042	--	--	--	--	--	--	HMDB0011756	1188-21-2	Organic compounds	Organic acids and derivatives	Carboxylic acids and derivatives	Amino acids, peptides, and analogues
neg_1888	B-(4-Fluorobenzoyl)propionic acid	66.37	59.4602	47.0829	47.015	52.7112	59.5164	53.9676	59.2331	70.3111	60.3617	62.3864	60.0118	0.198723	0.157555	1.31893	unchanged	-0.204645	0.25539	0.975536	unchanged	-0.0858252	0.659319	0.557575	unchanged	0.0799025	0.620617	0.389236	unchanged	1.43379	C10H9FO3	195.047	0.996933	--	--	--	--	--	--	--	--	--	--	--	--
neg_1889	2-(3'-Methylthio)propylmalic acid	611.444	997.825	1043.16	343.719	832.636	769.637	1088.5	599.884	625.264	554.713	583.225	639.077	-0.13105	0.750412	0.416008	unchanged	-0.249663	0.608642	0.330339	unchanged	0.197144	0.61941	0.595783	unchanged	-0.577857	0.163132	1.07613	unchanged	1.19628	C8H14O5S	257.026	0.996933	C17214	Glucosinolate biosynthesis(ko00966);;2-Oxocarboxylic acid metabolism(ko01210)	--	--	--	--	HMDB0304050	--	Organic compounds	Organic acids and derivatives	Hydroxy acids and derivatives	Medium-chain hydroxy acids and derivatives
neg_1894	3-Sulfopyruvate	565.734	2948.44	2382.11	336.737	1357.04	640.93	2067.38	814.498	991.303	673.645	469.965	589.792	-0.429637	0.577974	0.705089	unchanged	-0.730274	0.36192	0.667178	unchanged	0.606287	0.468715	0.858205	unchanged	-1.7662	0.19251	1.04895	unchanged	2.96352	C3H4O6S	188.948	1.0115	C05528	Cysteine and methionine metabolism(ko00270);;Metabolic pathways(ko01100);;Biosynthesis of cofactors(ko01240)	--	--	--	--	HMDB0004045	98022-26-5	Organic compounds	Organic acids and derivatives	Keto acids and derivatives	Alpha-keto acids and derivatives
neg_1903	(2S,4S)-4-Hydroxy-2,3,4,5-tetrahydrodipicolinate	267.245	196.696	192.324	234.201	175.836	304.392	281.694	175.853	235.891	183.932	212.607	170.469	-0.333422	0.316487	0.876428	unchanged	0.0430227	0.891776	0.174941	unchanged	-0.0794901	0.767929	0.359928	unchanged	-0.210909	0.355562	0.715965	unchanged	-4.31023	C7H9NO5	186.04	1.03968	C20258	Monobactam biosynthesis(ko00261);;Lysine biosynthesis(ko00300);;Metabolic pathways(ko01100);;Biosynthesis of secondary metabolites(ko01110);;Biosynthesis of amino acids(ko01230)	--	--	--	--	HMDB0303976	--	Organic compounds	Organic acids and derivatives	Carboxylic acids and derivatives	Amino acids, peptides, and analogues
neg_1904	Calystegine A3	117.396	250.541	286.912	106.213	189.235	152.626	285.608	144.26	128.634	109.235	125.568	88.4503	-0.471072	0.2194	1.24492	unchanged	-0.317824	0.555775	0.39575	unchanged	0.229601	0.677605	0.505086	unchanged	-1.0185	0.160277	1.07871	unchanged	-3.76093	C7H13NO3	204.087	1.03968	C10850	Tropane, piperidine and pyridine alkaloid biosynthesis(ko00960)	--	--	--	--	--	--	--	--	--	--
neg_1905	Rhapontigenin 3'-O-glucoside	12524.8	16958.4	19416.2	6899.14	3384.33	5260.12	22460.9	11599.5	6037.86	5878.29	5920.14	6698.09	0.250934	0.436991	0.912936	unchanged	-1.36722	0.228464	0.93838	unchanged	0.286275	0.618119	0.620363	unchanged	-1.40256	0.035424	1.38397	down	7.25613	C21H24O9	441.12	1.03968	--	--	--	--	--	--	--	--	--	--	--	--
neg_1906	Maltol	117.254	177.459	171.945	131.16	144.788	128.934	167.667	122.618	112.483	131.07	134.723	118.477	-0.0753801	0.380898	0.940098	unchanged	0.0075529	0.971335	0.15453	unchanged	0.21242	0.453397	0.870985	unchanged	-0.280247	0.286982	0.85816	unchanged	-7.34835	C6H6O3	125.023	1.05423	C11918	Polyketide sugar unit biosynthesis(ko00523);;Biosynthesis of secondary metabolites(ko01110)	--	--	--	--	HMDB0030776	118-71-8	Organic compounds	Organoheterocyclic compounds	Pyrans	Pyranones and derivatives
neg_1908	D-(-)-Quinic acid	1314.32	2221.86	1765.68	509.812	1285.9	1085.07	2467.23	851.87	1217.84	451.491	628.647	502.979	-0.863695	0.199497	1.31162	unchanged	-0.655256	0.386305	0.64661	unchanged	0.224781	0.67648	0.492763	unchanged	-1.74373	0.037417	1.38255	down	-1.45168	C7H12O6	191.056	1.05423	--	--	--	--	--	--	HMDB0003072	77-95-2	Organic compounds	Organic oxygen compounds	Organooxygen compounds	Alcohols and polyols
neg_1918	3-Sulfinylpyruvate	967.709	4599.13	4456.88	1009.61	2693.43	1301.91	3598.75	1701.94	2111.28	1803.47	1261.88	1727.22	-0.0625549	0.906894	0.259037	unchanged	-0.566502	0.360072	0.678456	unchanged	0.435488	0.558247	0.714165	unchanged	-1.06455	0.278615	0.885752	unchanged	5.4437	C3H4O5S	172.953	1.10508	C05527	Cysteine and methionine metabolism(ko00270);;Metabolic pathways(ko01100)	--	--	--	--	HMDB0001405	88947-38-0	Organic compounds	Organic acids and derivatives	Keto acids and derivatives	Alpha-keto acids and derivatives
neg_1930	5-Methylsulfinylpentyl glucosinolate	1.33198e-08	1.33198e-08	1.33198e-08	121.335	52.5299	5.48105	1.33198e-08	1.33198e-08	1.33198e-08	514.225	555.499	536.32	3.16269	0.00221055	1.80308	up	32.0635	0.21753	1.04401	unchanged	0	1	0	unchanged	35.2262	0.000495806	1.50061	up	-1.26455	C13H25NO11S3	979.115	1.14863	C08400	--	--	--	--	--	HMDB0304218	--	Organic compounds	Organic oxygen compounds	Organooxygen compounds	Carbohydrates and carbohydrate conjugates
neg_1935	Didymin	10333.6	327.021	72.0825	11016.2	388.454	6958.55	2196.49	2858.28	955.311	3663.33	6538.52	2520.73	-0.529424	0.616495	0.376867	unchanged	1.61136	0.313985	0.892539	unchanged	0.836556	0.688806	0.516811	unchanged	0.245379	0.867174	0.140846	unchanged	17.0684	C28H34O14	639.203	1.16315	--	--	LMPK12140337	Polyketides [PK]	Flavonoids [PK12]	Flavanones [PK1214]	HMDB0029482	14259-47-3	Organic compounds	Phenylpropanoids and polyketides	Flavonoids	Flavonoid glycosides
neg_1937	Buntanine	8423.35	1393.92	1156.24	7333.65	1722.78	6642.61	3493.21	4358.68	2561.77	4805.87	6498.63	4643.3	0.0226808	0.967881	0.178935	unchanged	0.592199	0.426632	0.720865	unchanged	0.0755479	0.945449	0.0872313	unchanged	0.539332	0.562484	0.482693	unchanged	0.730816	C20H21NO5	390.112	1.17042	C10653	--	--	--	--	--	HMDB0038590	119116-85-7	Organic compounds	Organoheterocyclic compounds	Quinolines and derivatives	Benzoquinolines
neg_1940	Tranexamic acid	26220.9	6971.29	4891.92	33136.2	6401.2	22111.1	14085.3	13743.4	8188.39	16766.6	21924.7	13490.5	-0.240517	0.729937	0.222017	unchanged	0.775385	0.386362	0.779983	unchanged	0.0805076	0.929999	0.105769	unchanged	0.45436	0.569634	0.462049	unchanged	-3.57966	C8H15NO2	202.108	1.17768	C12535	--	--	--	--	--	HMDB0014447	1197-18-8	Organic compounds	Organic acids and derivatives	Carboxylic acids and derivatives	Amino acids, peptides, and analogues
neg_1943	5a,11a-Dehydrooxytetracycline	1829.9	640.541	406.791	1516.85	704.564	1594.42	1423.09	1368.62	950.119	1299.53	1595.99	1202.67	0.102986	0.782294	0.401669	unchanged	0.0282574	0.943612	0.13083	unchanged	-0.37906	0.588296	0.694065	unchanged	0.510303	0.456125	0.607425	unchanged	-23.6711	C22H22N2O9	479.096	1.17768	C18296	Metabolic pathways(ko01100);;Biosynthesis of secondary metabolites(ko01110)	--	--	--	--	--	--	--	--	--	--
neg_1947	L-Isoleucine	25171.7	7528.77	5681.08	32098.9	7201.57	22525.9	15145.8	14249	9221.02	17307.6	22842.8	14769	-0.170905	0.786861	0.144698	unchanged	0.679027	0.39897	0.763297	unchanged	-0.00878224	0.991328	0.0206515	unchanged	0.516904	0.477092	0.573755	unchanged	-3.9547	C6H13NO2	130.087	1.19943	C00407	Valine, leucine and isoleucine degradation(ko00280);;Valine, leucine and isoleucine biosynthesis(ko00290);;Cyanoamino acid metabolism(ko00460);;Tropane, piperidine and pyridine alkaloid biosynthesis(ko00960);;Glucosinolate biosynthesis(ko00966);;Aminoacyl-tRNA biosynthesis(ko00970);;Metabolic pathways(ko01100);;Biosynthesis of secondary metabolites(ko01110);;2-Oxocarboxylic acid metabolism(ko0121…	--	--	--	--	HMDB0000172	73-32-5	Organic compounds	Organic acids and derivatives	Carboxylic acids and derivatives	Amino acids, peptides, and analogues
neg_1948	1-Methylnicotinamide	654.116	1.33198e-08	1.33198e-08	578.363	30.6582	801.234	1.33198e-08	1.33198e-08	1.33198e-08	101.687	264.036	2.69398	-1.93655	0.265149	0.960142	unchanged	35.0386	0.176438	1.17718	unchanged	33.9303	0.42265	1.03539	unchanged	-0.828208	0.713068	0.301179	unchanged	-9.58438	C7H9N2O+	158.045	1.19943	C02918	Nicotinate and nicotinamide metabolism(ko00760);;Metabolic pathways(ko01100)	--	--	--	--	HMDB0000699	3106-60-3	Organic compounds	Organoheterocyclic compounds	Pyridines and derivatives	Pyridinecarboxylic acids and derivatives
neg_1950	8-Amino-7-oxononanoate	2396.3	724.656	342.955	2862.83	430.333	2000.47	1184.21	1081.97	575.872	1430.68	1922.89	1104.42	-0.247864	0.740403	0.205714	unchanged	0.897323	0.370483	0.807682	unchanged	0.285466	0.778531	0.34574	unchanged	0.363993	0.661974	0.352239	unchanged	-7.42531	C9H17NO3	232.118	1.19943	C01092	Biotin metabolism(ko00780);;Metabolic pathways(ko01100);;Biosynthesis of cofactors(ko01240)	LMFA01060168	Fatty Acyls [FA]	Fatty Acids and Conjugates [FA01]	Oxo fatty acids [FA0106]	HMDB0240687	682799-71-9	Organic compounds	Lipids and lipid-like molecules	Fatty Acyls	Fatty acids and conjugates
neg_1951	Ecgonine methyl ester	3753.65	869.253	578.31	4455.75	827.792	3266.39	2037.15	1905.46	1128.71	2385.25	3201.18	1919.36	-0.18791	0.782331	0.149546	unchanged	0.75355	0.39226	0.775766	unchanged	0.0364845	0.970467	0.041145	unchanged	0.529155	0.536836	0.501099	unchanged	-4.60353	C10H17NO3	244.118	1.19943	C12448	Tropane, piperidine and pyridine alkaloid biosynthesis(ko00960);;Metabolic pathways(ko01100);;Biosynthesis of secondary metabolites(ko01110)	--	--	--	--	HMDB0006406	7143-09-01	Organic compounds	Alkaloids and derivatives	Tropane alkaloids	--
neg_1954	Lipoic acid	199.036	42.7084	80.6058	232.084	130.079	299.687	114.478	184.414	116.959	191.304	343.037	253.206	0.250861	0.561059	0.641931	unchanged	0.670441	0.23398	0.997194	unchanged	-0.367435	0.594966	0.642192	unchanged	1.28874	0.0742311	1.17744	unchanged	-2.70915	C8H14O2S2	205.036	1.20668	C00725	--	LMFA01130001	Fatty Acyls [FA]	Fatty Acids and Conjugates [FA01]	Thia fatty acids [FA0113]	HMDB0001451	1200-22-2	Organic compounds	Organoheterocyclic compounds	Dithiolanes	Lipoic acids and derivatives
neg_1955	Pantothenol	261.765	4.18774	1.33198e-08	331.55	23.2719	231.625	105.383	111.826	57.5424	155.036	221.793	114.933	-0.25404	0.768243	0.167611	unchanged	1.09387	0.371023	0.805922	unchanged	-0.0469562	0.976309	0.0382531	unchanged	0.886789	0.483705	0.56904	unchanged	2.39141	C9H19NO4	226.107	1.21395	C05944	Pantothenate and CoA biosynthesis(ko00770)	LMFA08020198	Fatty Acyls [FA]	Fatty amides [FA08]	N-acyl amines [FA0802]	HMDB0304820	--	Organic compounds	Lipids and lipid-like molecules	Fatty Acyls	Fatty amides
neg_1957	2'-O-Methyluridine	36.8355	6.71052	1.33198e-08	24.8016	23.3548	84.9327	21.0985	17.0578	4.53958	24.2488	30.4659	30.3136	-0.646378	0.512961	0.59416	unchanged	1.64022	0.273247	1.01261	unchanged	0.0284413	0.983293	0.0119437	unchanged	0.965403	0.346137	0.772425	unchanged	-17.3441	C10H14N2O6	257.073	1.20668	--	--	--	--	--	--	HMDB0240328	2140-76-3	Organic compounds	Nucleosides, nucleotides, and analogues	Pyrimidine nucleosides	--
neg_1960	Psilocybin	4224.06	1428.91	790.62	6091.41	2285.42	3221.37	2863.63	3979.02	3390.26	4966.16	5331.71	5750.6	0.468534	0.323615	1.08031	unchanged	0.180685	0.734339	0.258607	unchanged	-0.667279	0.354352	1.15405	unchanged	1.3165	0.087438	1.24379	unchanged	-13.3744	C12H17N2O4P	329.087	1.21395	C07576	Indole alkaloid biosynthesis(ko00901);;Metabolic pathways(ko01100);;Biosynthesis of secondary metabolites(ko01110)	--	--	--	--	--	--	--	--	--	--
neg_1967	5-Aminopentanoate	190.862	35.4485	4.01873	186.696	5.95907	96.0205	20.5127	123.269	60.184	140.403	138.396	153.411	0.582285	0.456159	0.889846	unchanged	0.501121	0.668992	0.33106	unchanged	0.175373	0.901086	0.147777	unchanged	0.908033	0.364076	0.746601	unchanged	13.1236	C5H11NO2	138.055	1.22847	C00431	Lysine degradation(ko00310);;Arginine and proline metabolism(ko00330);;D-Amino acid metabolism(ko00470);;Metabolic pathways(ko01100)	--	--	--	--	HMDB0003355	660-88-8	Organic compounds	Organic acids and derivatives	Carboxylic acids and derivatives	Amino acids, peptides, and analogues
neg_1969	5-(3'-Carboxy-3'-oxopropyl)-4,6-dihydroxypicolinate	245.443	1400.73	1409.22	363.929	1248.89	615.529	1733.78	1078.35	1229.43	875.537	683.332	1308.36	0.363684	0.548046	0.482312	unchanged	-0.858935	0.145995	1.04976	unchanged	-0.403549	0.50446	0.821693	unchanged	-0.0917021	0.893284	0.103706	unchanged	16.1734	C10H9NO7	276.017	1.22847	C05656	Tryptophan metabolism(ko00380)	--	--	--	--	--	--	--	--	--	--
neg_1970	L-Pipecolate	389.611	13.1738	15.2783	286.4	0.534677	297.746	18.6522	18.4832	11.9637	253.615	333.702	281.964	0.572176	0.433943	0.91571	unchanged	3.57388	0.207712	1.10583	unchanged	3.08995	0.429299	1.02115	unchanged	1.0561	0.352044	0.768471	unchanged	11.5109	C6H11NO2	150.055	1.23572	C00408	Lysine degradation(ko00310);;Tropane, piperidine and pyridine alkaloid biosynthesis(ko00960);;Metabolic pathways(ko01100);;Biosynthesis of secondary metabolites(ko01110)	--	--	--	--	HMDB0000716	3105-95-1	Organic compounds	Organic acids and derivatives	Carboxylic acids and derivatives	Amino acids, peptides, and analogues
neg_1974	Glutamyl-Histidine	376.951	295.612	225.264	328.408	301.867	336.883	400.206	334.837	294.147	289.81	298.141	380.41	0.0017941	0.99056	0.117648	unchanged	-0.0896864	0.580346	0.360744	unchanged	-0.196999	0.464795	0.9027	unchanged	0.109106	0.680854	0.32436	unchanged	0.0292363	C11H15N4O5-	318.074	1.23572	--	--	--	--	--	--	HMDB0028821	21435-29-0	Organic compounds	Organic acids and derivatives	Carboxylic acids and derivatives	Amino acids, peptides, and analogues
neg_1979	2-Propylglutaric acid	944.045	1103.34	1057.8	731.586	968.165	1076.78	1137.48	775.322	684.946	606.1	757.061	639.715	-0.471208	0.111273	1.40768	unchanged	0.0960178	0.747566	0.409575	unchanged	0.257416	0.346999	1.13909	unchanged	-0.632606	0.00507839	1.40553	down	-2.26504	C8H14O4	173.082	1.26473	C16658	--	--	--	--	--	HMDB0060684	--	Organic compounds	Lipids and lipid-like molecules	Fatty Acyls	Fatty acids and conjugates
neg_1981	Brevianamide F	874.422	30.1392	1.33198e-08	874.386	216.052	612.277	16.0324	93.7762	68.8356	343.912	869.797	401.23	-0.0763575	0.913841	0.0125835	unchanged	3.25268	0.115406	1.27971	unchanged	2.34013	0.487614	0.896778	unchanged	0.836189	0.523418	0.518045	unchanged	-18.8854	C16H17N3O2	304.101	1.26473	C20563	Metabolic pathways(ko01100);;Biosynthesis of secondary metabolites(ko01110)	--	--	--	--	--	--	--	--	--	--
neg_1986	Prolyl-Histidine	21042.9	6673.73	7478.74	21768.2	15291.8	14564.1	11131.6	22515.7	25294.6	23689.6	22410.8	41646.3	0.765301	0.18309	1.28413	unchanged	-0.19125	0.652477	0.524596	unchanged	-0.743908	0.281824	1.20666	unchanged	1.31796	0.0922772	1.13417	unchanged	-9.49927	C11H16N4O3	297.118	1.27198	--	--	--	--	--	--	HMDB0029019	--	Organic compounds	Organic acids and derivatives	Carboxylic acids and derivatives	Amino acids, peptides, and analogues
neg_1988	7-Hydroxy-6-methyl-8-ribityllumazine	173.662	10.3494	13.6851	75.0597	64.5349	82.8888	48.3171	166.904	103.993	53.8111	39.5343	101.345	-0.192517	0.674609	0.33023	unchanged	-0.520826	0.446584	0.735455	unchanged	-0.691239	0.566113	0.692882	unchanged	-0.0221042	0.987302	0.00968283	unchanged	7.01948	C12H16N4O7	349.079	1.27198	C05995	Riboflavin metabolism(ko00740)	--	--	--	--	--	--	--	--	--	--
neg_1991	Shikimate	348.439	138.797	103.993	224.189	166.401	313.254	151.31	169.734	153.832	234.395	331.804	240.102	0.196064	0.558014	0.631192	unchanged	0.567705	0.214164	1.10133	unchanged	0.316165	0.662284	0.56035	unchanged	0.447604	0.456579	0.601572	unchanged	-0.940813	C7H10O5	173.045	1.28648	C00493	Phenylalanine, tyrosine and tryptophan biosynthesis(ko00400);;Biosynthesis of various alkaloids(ko00996);;Biosynthesis of various plant secondary metabolites(ko00999);;Metabolic pathways(ko01100);;Biosynthesis of secondary metabolites(ko01110);;Biosynthesis of amino acids(ko01230);;Biosynthesis of cofactors(ko01240)	--	--	--	--	HMDB0003070	138-59-0	Organic compounds	Organic oxygen compounds	Organooxygen compounds	Alcohols and polyols
neg_1993	5-Acetylamino-6-formylamino-3-methyluracil	480.237	25.3257	7.34796	747.883	440.373	473.11	119.81	614.767	550.234	883.56	967.132	889.88	0.722107	0.0573715	1.62928	unchanged	0.370816	0.537956	0.4207	unchanged	-1.32477	0.305694	1.16206	unchanged	2.4177	0.0373868	1.3823	up	-27.2461	C8H10N4O4	247.039	1.29375	C16365	Caffeine metabolism(ko00232);;Metabolic pathways(ko01100);;Biosynthesis of secondary metabolites(ko01110)	--	--	--	--	HMDB0011105	--	Organic compounds	Organoheterocyclic compounds	Diazines	Pyrimidines and pyrimidine derivatives
neg_1995	dTDP-3-acetamido-3,6-dideoxy-alpha-D-galactopyranose	3823.96	871.415	907.572	8437.88	3878.42	4548.05	1152.66	2339.17	1322.45	9213.31	9042.54	16305.7	1.03519	0.117145	1.39452	unchanged	1.80858	0.0974132	1.29025	unchanged	0.218864	0.820338	0.290247	unchanged	2.62491	0.0412776	1.33233	up	12.0121	C18H29N3O15P2	588.107	1.29375	C20156	Polyketide sugar unit biosynthesis(ko00523);;Metabolic pathways(ko01100);;Biosynthesis of secondary metabolites(ko01110);;Biosynthesis of nucleotide sugars(ko01250)	--	--	--	--	--	--	--	--	--	--
neg_2001	5-Acetamidopentanoate	1105.09	1387.73	1696.47	990.787	1780	1508.57	1629.39	1272.03	1141.9	855.807	1004.01	993.93	-0.584537	0.172009	1.37577	unchanged	0.0818545	0.79043	0.326621	unchanged	0.0511663	0.83927	0.268135	unchanged	-0.553849	0.111941	1.14848	unchanged	-5.24011	C7H13NO3	204.087	1.32277	C03087	Lysine degradation(ko00310);;Metabolic pathways(ko01100)	--	--	--	--	HMDB0012175	--	Organic compounds	Lipids and lipid-like molecules	Fatty Acyls	Fatty acids and conjugates
neg_2002	L-erythro-tetrahydrobiopterin	743.466	8.49492	2.8005	503.035	11.3394	274.917	19.8947	29.0565	18.8594	190.61	392.154	311.613	0.180325	0.836052	0.338964	unchanged	3.54097	0.232512	1.03611	unchanged	3.47644	0.450127	0.976718	unchanged	0.244863	0.86938	0.14722	unchanged	-1.2152	C9H15N5O3	262.092	1.31552	C00272	Folate biosynthesis(ko00790);;Metabolic pathways(ko01100);;Biosynthesis of cofactors(ko01240)	--	--	--	--	HMDB0000027	62989-33-7	Organic compounds	Organoheterocyclic compounds	Pteridines and derivatives	Pterins and derivatives
neg_2012	4-(beta-D-Ribofuranosyl)phenol 5'-phosphate	1218.03	277.687	310.481	2472.11	835.021	627.016	429.274	1069.12	1241.49	1681.9	1646.43	2527.78	0.573894	0.399218	0.885821	unchanged	0.521932	0.578999	0.400327	unchanged	-0.601164	0.476702	0.834171	unchanged	1.69699	0.0330964	1.28016	up	-4.78678	C11H15O8P	351.047	1.35898	C21107	Folate biosynthesis(ko00790)	--	--	--	--	--	--	--	--	--	--
neg_2016	5-L-Glutamyl-L-alanine	1217.68	7.46964	1.33198e-08	1063.59	45.0649	667.444	9.89252	96.9046	20.91	919.664	1188.4	2083.25	1.23869	0.157032	1.30282	unchanged	3.7978	0.20409	1.09111	unchanged	3.26204	0.461532	0.951421	unchanged	1.77445	0.140323	1.03244	unchanged	4.60497	C8H14N2O5	239.066	1.3943	--	--	--	--	--	--	HMDB0006248	5875-41-2	Organic compounds	Organic acids and derivatives	Carboxylic acids and derivatives	Amino acids, peptides, and analogues
neg_2020	Nocardicin G	7488.75	1774.17	873.064	11514.2	1134.12	7692.97	3741.01	1550.35	806.772	12000	11626.8	10992.2	0.767152	0.256273	1.23581	unchanged	1.73797	0.253951	0.99639	unchanged	0.733046	0.596265	0.65172	unchanged	1.77208	0.0561628	1.32861	unchanged	-28.5345	C19H19N3O6	406.091	1.40878	C17355	Monobactam biosynthesis(ko00261);;Metabolic pathways(ko01100);;Biosynthesis of secondary metabolites(ko01110)	--	--	--	--	--	--	--	--	--	--
neg_2024	CMP-N-acetylneuraminate	618.055	1.33198e-08	1.33198e-08	8518.39	75.1243	5613.13	1.33198e-08	19.8846	4.79561	3420.63	6924.17	3708.07	-0.0157016	0.986227	0.108679	unchanged	9.169	0.196494	1.11336	unchanged	4.64631	0.438345	1.00161	unchanged	4.50698	0.0532863	1.35081	unchanged	10.4564	C20H31N4O16P	659.152	1.4305	C00128	Amino sugar and nucleotide sugar metabolism(ko00520);;Metabolic pathways(ko01100);;Biosynthesis of nucleotide sugars(ko01250)	--	--	--	--	HMDB0001176	3063-71-6	Organic compounds	Nucleosides, nucleotides, and analogues	Pyrimidine nucleotides	Pyrimidine nucleotide sugars
neg_2026	(S)-N-Methylcoclaurine	4453.06	141.784	107.851	4516.55	250.13	1487.3	269.3	327.331	292.283	498.307	1472.92	432.238	-1.37966	0.419791	0.703408	unchanged	2.81466	0.293653	0.911561	unchanged	2.40337	0.471199	0.933346	unchanged	-0.968371	0.651968	0.371653	unchanged	-32.4188	C18H21NO3	334.112	1.43773	C05176	Isoquinoline alkaloid biosynthesis(ko00950);;Metabolic pathways(ko01100);;Biosynthesis of secondary metabolites(ko01110)	--	--	--	--	HMDB0060319	--	Organic compounds	Organoheterocyclic compounds	Isoquinolines and derivatives	Benzylisoquinolines
neg_2028	S-Ribosyl-L-homocysteine	10217.9	6598.74	15736.4	18517.5	9684.84	9362.63	24433.4	7681.33	10721.5	13310.2	10936.4	11252.4	-0.0816071	0.84232	0.124555	unchanged	-0.189445	0.786224	0.16922	unchanged	-0.396042	0.596016	0.6259	unchanged	0.124991	0.751795	0.292201	unchanged	-12.8252	C9H17NO6S	312.072	1.45218	C03539	Cysteine and methionine metabolism(ko00270);;Metabolic pathways(ko01100);;Biosynthesis of amino acids(ko01230)	--	--	--	--	--	--	--	--	--	--
neg_2030	2-Hydroxy-2,4-pentadienoate	188.232	237.491	226.672	234.804	251.389	250.649	219.288	211.164	125.664	181.591	192.517	201.444	-0.356413	0.00245286	1.7553	down	0.40597	0.178446	1.24094	unchanged	0.230359	0.409701	0.975726	unchanged	-0.180801	0.222468	0.929394	unchanged	-6.11144	C5H6O3	113.024	1.45943	C00596	Phenylalanine metabolism(ko00360);;Metabolic pathways(ko01100)	--	--	--	--	--	--	--	--	--	--
neg_2031	Glutaric acid	2191.35	3439.22	3773.44	2374.73	4245.45	3489.65	3350.12	3395.79	2101.06	2260.82	2642.26	2662.51	-0.418235	0.255852	1.19936	unchanged	0.192505	0.576221	0.567973	unchanged	0.0880924	0.786882	0.327674	unchanged	-0.313822	0.330372	0.763791	unchanged	-5.2333	C5H8O4	131.034	1.45943	C00489	Fatty acid degradation(ko00071);;Lysine degradation(ko00310);;Metabolic pathways(ko01100)	--	--	--	--	HMDB0000661	110-94-1	Organic compounds	Organic acids and derivatives	Carboxylic acids and derivatives	Dicarboxylic acids and derivatives
neg_2033	Butanoic acid	400.653	699.928	671.148	411.295	709.236	604.321	577.286	594.965	304.573	329.241	417.363	363.103	-0.636296	0.134058	1.4463	unchanged	0.223975	0.554435	0.603233	unchanged	0.262659	0.503489	0.776753	unchanged	-0.67498	0.138752	1.11146	unchanged	-5.79965	C4H8O2	87.0446	1.45943	C00246	Butanoate metabolism(ko00650);;Metabolic pathways(ko01100)	LMFA01010004	Fatty Acyls [FA]	Fatty Acids and Conjugates [FA01]	Straight chain fatty acids [FA0101]	HMDB0000039	107-92-6	Organic compounds	Lipids and lipid-like molecules	Fatty Acyls	Fatty acids and conjugates
neg_2034	(R)-Mevalonate	540.983	966.237	1249.83	388.482	1075.25	952.991	1047.98	818.561	595.379	461.051	510.009	369.012	-0.850743	0.228923	1.25486	unchanged	-0.0267333	0.955131	0.0552267	unchanged	0.163337	0.710878	0.470143	unchanged	-1.04081	0.14405	1.10842	unchanged	-7.16858	C6H12O4	147.065	1.47387	C00418	Terpenoid backbone biosynthesis(ko00900);;Metabolic pathways(ko01100);;Biosynthesis of secondary metabolites(ko01110)	--	--	--	--	HMDB0000227	17817-88-8	Organic compounds	Lipids and lipid-like molecules	Fatty Acyls	Fatty acids and conjugates
neg_2040	Rutinose	1949.16	504.67	1123.54	3728.25	1723.15	2796.63	1084.08	1265.92	931.194	1471.03	2137.94	1701.46	-0.635222	0.227354	1.03465	unchanged	1.32983	0.0999147	1.32214	unchanged	0.124679	0.837703	0.295631	unchanged	0.569925	0.304326	0.82488	unchanged	-2.72078	C12H22O10	347.095	1.48108	C08247	--	--	--	--	--	HMDB0302439	--	Organic compounds	Organic oxygen compounds	Organooxygen compounds	Carbohydrates and carbohydrate conjugates
neg_2043	L-Ascorbic acid	4171.8	20.1014	31.0605	4063.39	49.4941	1853.63	41.5411	1351.2	364.924	5290.88	4648.26	6555.22	1.46701	0.0755853	1.5552	unchanged	1.76323	0.351646	0.781103	unchanged	1.2646	0.617976	0.637075	unchanged	1.96564	0.0820264	1.21262	unchanged	-4.57485	C6H8O6	175.024	1.48832	C00072	Ascorbate and aldarate metabolism(ko00053);;Glutathione metabolism(ko00480);;Metabolic pathways(ko01100);;Biosynthesis of secondary metabolites(ko01110);;Biosynthesis of cofactors(ko01240)	--	--	--	--	HMDB0000044	50-81-7	Organic compounds	Organoheterocyclic compounds	Dihydrofurans	Furanones
neg_2045	Gentiopicrin	3795.26	1188.18	1673.27	6992.53	2739.76	4370.09	1140.29	1371.25	1193.01	2911.42	3749.7	2559.06	-0.613071	0.318398	0.875959	unchanged	1.92857	0.107063	1.30589	unchanged	0.845513	0.343794	1.21905	unchanged	0.469986	0.406657	0.668882	unchanged	-2.70278	C16H20O9	401.108	1.48832	C09782	Monoterpenoid biosynthesis(ko00902);;Biosynthesis of secondary metabolites(ko01110)	LMPR0102070009	Prenol Lipids [PR]	Isoprenoids [PR01]	C10 isoprenoids (monoterpenes) [PR0102]	--	--	--	--	--	--
neg_2051	8-Amino-8-demethylriboflavin 5'-phosphate	2849.94	27.1376	19.3205	3148.97	320.039	1046.21	55.0342	288.891	126.944	924.58	1660.23	845.113	-0.39662	0.71734	0.26475	unchanged	3.2614	0.252443	0.982122	unchanged	2.62086	0.481457	0.910946	unchanged	0.243916	0.8704	0.140819	unchanged	-27.2365	C16H20N5O9P	478.062	1.52443	C21805	Metabolic pathways(ko01100);;Biosynthesis of secondary metabolites(ko01110)	--	--	--	--	--	--	--	--	--	--
neg_2055	Phenyl glucuronide	228.347	1.33198e-08	1.33198e-08	119.263	1.33198e-08	136.401	1.33198e-08	1.33198e-08	1.33198e-08	1.33198e-08	131.38	1.33198e-08	-0.960504	0.536241	0.502914	unchanged	32.575	0.185332	1.15282	unchanged	32.412	0.42265	1.03539	unchanged	-0.797489	0.735874	0.258446	unchanged	0.493837	C12H14O7	269.067	1.54612	--	--	--	--	--	--	HMDB0060014	--	Organic compounds	Organic oxygen compounds	Organooxygen compounds	Carbohydrates and carbohydrate conjugates
neg_2056	(S)-Coclaurine	134.452	93.8046	105.562	123.986	89.6138	216.252	71.6848	264.843	188.194	344.737	386.376	780.438	1.81412	0.11306	1.47412	unchanged	-0.287713	0.667948	0.412784	unchanged	-0.652484	0.374902	1.11106	unchanged	2.17889	0.104504	1.24031	unchanged	-29.0913	C17H19NO3	320.098	1.55335	C06161	Isoquinoline alkaloid biosynthesis(ko00950);;Metabolic pathways(ko01100);;Biosynthesis of secondary metabolites(ko01110)	--	--	--	--	--	--	--	--	--	--
neg_2058	Quercetin-3-O-glucuronide	1819.35	1.33198e-08	1.33198e-08	2068.06	31.8792	333.922	8.03577	66.6756	56.5887	124.34	589.95	263.953	-1.31498	0.526865	0.54513	unchanged	4.21231	0.349922	0.807785	unchanged	3.79248	0.451467	0.974413	unchanged	-0.895158	0.692607	0.322472	unchanged	-16.3584	C21H18O13	513.036	1.56782	--	--	--	--	--	--	--	--	--	--	--	--
neg_2063	Corchoionol C	1303.71	1757.08	2927.94	1259.09	1440.41	997.816	2095.93	1820.77	1902.4	1711.12	1526.79	1770.98	0.438011	0.0555904	1.45961	unchanged	-0.654317	0.0142876	1.48522	down	0.0414556	0.918284	0.18133	unchanged	-0.257761	0.57059	0.445721	unchanged	-11.0198	C13H20O3	245.113	1.57503	--	--	--	--	--	--	--	--	--	--	--	--
neg_2064	Valyl-Aspartate	7230.1	65.731	28.6499	6522.34	158.18	2853.82	406.743	997.13	416.35	4739.17	5865.41	5116.76	0.72152	0.379858	0.9915	unchanged	2.38902	0.297417	0.906577	unchanged	2.00861	0.523902	0.82599	unchanged	1.10193	0.362705	0.75493	unchanged	6.94799	C9H16N2O5	253.082	1.58225	--	--	--	--	--	--	HMDB0029123	20556-16-5	Organic compounds	Organic acids and derivatives	Carboxylic acids and derivatives	Amino acids, peptides, and analogues
neg_2066	alpha-D-Ribose 1-methylphosphonate 5-phosphate	201.764	1.33198e-08	1.33198e-08	179.965	1.33198e-08	45.6768	1.33198e-08	25.8253	1.33198e-08	112.17	134.221	128.652	0.733025	0.45426	0.864177	unchanged	3.12718	0.342328	0.819419	unchanged	2.96581	0.475738	0.918575	unchanged	0.894389	0.481285	0.592582	unchanged	5.03243	C6H14O10P2	353.006	1.5895	C20423	Phosphonate and phosphinate metabolism(ko00440);;Metabolic pathways(ko01100)	--	--	--	--	--	--	--	--	--	--
neg_2068	p-Salicylic acid	3248.85	2033.39	3190.57	4370.65	2363.43	2465.13	3137.1	5173.48	4856.52	4867.37	5545.55	8789.38	1.0617	0.0917248	1.4633	unchanged	-0.517354	0.219433	1.03924	unchanged	-0.636025	0.117229	1.64093	unchanged	1.18037	0.0860677	1.24652	unchanged	-4.71003	C7H6O3	137.024	1.60397	--	--	--	--	--	--	HMDB0000500	99-96-7	Organic compounds	Benzenoids	Benzene and substituted derivatives	Benzoic acids and derivatives
neg_2070	Hydroxyatrazine	166.522	174.123	196.396	149.06	199.155	169.398	197.87	151.29	131.758	107.194	154.968	94.742	-0.536337	0.0875707	1.45424	unchanged	0.106081	0.644799	0.510498	unchanged	0.159241	0.453528	0.927484	unchanged	-0.589497	0.063047	1.22136	unchanged	-0.571533	C8H15N5O	218.102	1.60397	C06552	Metabolic pathways(ko01100)	--	--	--	--	HMDB0062766	2163-68-0	Organic compounds	Organoheterocyclic compounds	Triazines	1,3,5-triazines
neg_2071	3-(Allylsulphinyl)-L-alanine	44.0562	49.6495	105.815	47.8093	135.482	118.393	41.6608	62.1595	75.4459	56.1829	42.0118	28.1466	-1.25571	0.152544	1.39585	unchanged	0.750935	0.264419	0.932561	unchanged	0.154434	0.779725	0.408391	unchanged	-0.659211	0.345095	0.728588	unchanged	-19.523	C6H11NO3S	222.041	1.59673	--	--	--	--	--	--	HMDB0033592	556-27-4	Organic compounds	Organic acids and derivatives	Carboxylic acids and derivatives	Amino acids, peptides, and analogues
neg_2077	(2R,4S)-2,4-Diaminopentanoate	1.33198e-08	1.33198e-08	1.33198e-08	135.201	103.076	117.955	1.33198e-08	1.33198e-08	1.33198e-08	110.356	130.441	99.1391	-0.0675557	0.698334	0.308488	unchanged	33.0536	0.00605496	1.60321	up	0	1	0	unchanged	32.986	0.00646599	1.48253	up	13.6065	C5H12N2O2	153.066	1.61843	C03943	D-Amino acid metabolism(ko00470);;Metabolic pathways(ko01100)	--	--	--	--	--	--	--	--	--	--
neg_2078	Biphenyl-2,3-diol	202.862	79.2698	138.695	2245.73	2125.61	2692.34	136.779	78.1922	48.3781	2371.63	2522.33	2240.49	0.0143805	0.909754	0.179063	unchanged	4.74537	0.00493324	1.61641	up	0.676252	0.305783	1.20066	unchanged	4.0835	0.000252557	1.4962	up	-26.1665	C12H10O2	185.056	1.61843	C02526	Metabolic pathways(ko01100)	--	--	--	--	--	--	--	--	--	--
neg_2080	Mimosine	111.597	1.33198e-08	1.33198e-08	425.914	303.953	444.541	1.33198e-08	1.33198e-08	1.33198e-08	393.805	422.516	373.653	0.0189949	0.919455	0.235341	unchanged	34.7746	0.0124469	1.5887	up	31.379	0.42265	1.03539	unchanged	3.41456	0.0051691	1.46467	up	-7.18403	C8H10N2O4	197.055	1.61843	--	--	--	--	--	--	HMDB0015188	500-44-7	Organic compounds	Organic acids and derivatives	Carboxylic acids and derivatives	Amino acids, peptides, and analogues
neg_2087	Pyridoxamine	741.447	960.583	1034.09	689.623	888.901	1133	1143.23	713.409	594.216	673.807	811.086	714.084	-0.302271	0.313272	0.980935	unchanged	0.14582	0.702018	0.460935	unchanged	0.158846	0.648289	0.560961	unchanged	-0.315297	0.167513	0.996482	unchanged	-5.74317	C8H12N2O2	213.087	1.67637	C00534	Vitamin B6 metabolism(ko00750);;Metabolic pathways(ko01100)	--	--	--	--	HMDB0001431	85-87-0	Organic compounds	Organoheterocyclic compounds	Pyridines and derivatives	Pyridoxamines
neg_2096	Penstemonoside	4348.76	1068.8	1185.27	8251.9	1378.34	2664.16	1636.4	3507.49	2486.97	2426.55	3297.89	3200.38	-0.462107	0.648761	0.357321	unchanged	0.688084	0.541865	0.501257	unchanged	-0.20876	0.79455	0.319559	unchanged	0.434738	0.550116	0.506558	unchanged	-5.60372	C17H26O10	435.149	1.68362	--	--	--	--	--	--	--	--	--	--	--	--
neg_2105	Valienone	413.366	377.115	353.688	461.57	413.314	566.368	466.48	303.392	281.394	430.011	473.034	503.158	-0.0355172	0.830779	0.0928785	unchanged	0.455195	0.157514	1.16614	unchanged	0.122172	0.65488	0.552015	unchanged	0.297505	0.0352208	1.28363	up	-5.13632	C7H10O5	173.045	1.7054	C17696	Metabolic pathways(ko01100);;Biosynthesis of secondary metabolites(ko01110)	--	--	--	--	--	--	--	--	--	--
neg_2107	L-Metanephrine	62.7074	116.368	109.254	93.1715	136.875	209.367	121.017	17.8995	25.2905	120.125	156.727	126.075	-0.125059	0.760681	0.301672	unchanged	1.42006	0.125335	1.21263	unchanged	0.812203	0.348376	1.10905	unchanged	0.482801	0.142885	1.04046	unchanged	-14.9355	C10H15NO3	232.072	1.7054	C05588	Tyrosine metabolism(ko00350);;Metabolic pathways(ko01100)	--	--	--	--	HMDB0062493	--	Organic compounds	Benzenoids	Phenols	Methoxyphenols
neg_2110	3,4-Dihydroxy-L-phenylalanine	8744.01	1034.94	878.244	5506.56	729.193	2984.96	1382.41	2524.58	1930.31	2895.63	4169.49	2128.78	-0.00419954	0.995665	0.10326	unchanged	0.659575	0.502501	0.567101	unchanged	0.868454	0.600085	0.679675	unchanged	-0.213079	0.870146	0.136954	unchanged	-1.04955	C9H11NO4	439.135	1.7054	C00355	Tyrosine metabolism(ko00350);;Isoquinoline alkaloid biosynthesis(ko00950);;Betalain biosynthesis(ko00965);;Metabolic pathways(ko01100);;Biosynthesis of secondary metabolites(ko01110)	--	--	--	--	HMDB0000181	59-92-7	Organic compounds	Organic acids and derivatives	Carboxylic acids and derivatives	Amino acids, peptides, and analogues
neg_2116	6-DeoxyCatalpol	3179.35	1.33198e-08	1.33198e-08	1857.25	1.33198e-08	219.83	1.33198e-08	1.33198e-08	1.33198e-08	92.3566	110.157	21.0007	-3.21612	0.402226	0.760785	unchanged	35.5972	0.358789	0.795108	unchanged	36.2114	0.42265	1.03539	unchanged	-3.83029	0.45069	0.634071	unchanged	6.07553	C15H22O9	751.271	1.7054	--	--	--	--	--	--	--	--	--	--	--	--
neg_2117	Tetracenomycin F2	692.299	263.339	220.425	912.138	107.549	1043.76	575.083	171.042	23.2248	1494.78	1150.94	919.464	0.788919	0.229117	1.17818	unchanged	1.42335	0.285256	0.94181	unchanged	0.612253	0.576924	0.660178	unchanged	1.60001	0.0244548	1.28613	up	-12.0567	C20H16O8	813.158	1.7054	C12366	Metabolic pathways(ko01100);;Biosynthesis of secondary metabolites(ko01110)	--	--	--	--	--	--	--	--	--	--
neg_2120	(R)-(-)-3-Hydroxybutyric acid methyl ester	27.745	60.1745	77.3918	15.2754	70.0693	48.2369	66.7744	68.7835	47.9969	19.947	36.8892	27.1405	-0.66966	0.411146	0.926515	unchanged	-0.45849	0.413219	0.643642	unchanged	-0.151025	0.730755	0.417966	unchanged	-0.977125	0.195961	0.968926	unchanged	-8.37574	C5H10O3	117.055	1.73357	--	--	--	--	--	--	--	--	--	--	--	--
neg_2121	trans-Cinnamic acid	3797.12	5788.72	4719.38	5491.9	3119.68	4450.25	6761.21	2342.68	1744.54	4490.54	3259.2	3694.17	-0.190777	0.536382	0.474991	unchanged	0.267871	0.700278	0.446481	unchanged	0.399056	0.551245	0.723607	unchanged	-0.321962	0.245511	0.900837	unchanged	-4.23714	C9H8O2	147.045	1.73357	C00423	Ubiquinone and other terpenoid-quinone biosynthesis(ko00130);;Phenylalanine metabolism(ko00360);;Phenylpropanoid biosynthesis(ko00940);;Biosynthesis of various alkaloids(ko00996);;Biosynthesis of various plant secondary metabolites(ko00999);;Metabolic pathways(ko01100);;Biosynthesis of secondary metabolites(ko01110)	--	--	--	--	HMDB0000930	140-10-3	Organic compounds	Phenylpropanoids and polyketides	Cinnamic acids and derivatives	Cinnamic acids
neg_2122	4-Pyridoxate	370.388	235.969	154.762	396.78	67.0643	574.969	315.123	262.389	130.899	489.154	520.858	429.316	0.470461	0.465404	0.857746	unchanged	0.552278	0.545552	0.597355	unchanged	0.103536	0.843608	0.212996	unchanged	0.919202	0.0528375	1.27303	unchanged	1.78434	C8H9NO4	228.052	1.7263	C00847	Vitamin B6 metabolism(ko00750);;Metabolic pathways(ko01100)	--	--	--	--	HMDB0000017	82-82-6	Organic compounds	Organoheterocyclic compounds	Pyridines and derivatives	Pyridinecarboxylic acids and derivatives
neg_2132	Malonylapiin	14.1634	511.346	223.011	47.6689	172.472	33.2769	373.299	89.2859	67.1181	100.973	103.881	83.1077	0.184359	0.819795	0.0692233	unchanged	-1.06366	0.461218	0.537335	unchanged	0.498861	0.700263	0.427942	unchanged	-1.37817	0.398396	0.727525	unchanged	-42.5068	C29H30O17	695.119	1.7263	C05622	Flavone and flavonol biosynthesis(ko00944)	--	--	--	--	--	--	--	--	--	--
neg_2136	3-Butyn-1-ol	145.759	191.756	214.369	62.014	283.583	117.143	240.831	227.046	245.344	82.4432	75.6102	96.614	-0.86159	0.407096	0.971796	unchanged	-0.624145	0.336451	0.857768	unchanged	-0.369985	0.107936	1.80637	unchanged	-1.11575	0.0302788	1.37262	down	-11.1584	C4H6O	115.039	1.74085	C06146	Butanoate metabolism(ko00650)	--	--	--	--	--	--	--	--	--	--
neg_2140	6-Aminopenicillanate	236	67.6583	16.703	186.969	220.159	176.22	114.532	280.532	209.588	314.283	316.939	304.575	0.681841	0.00838036	1.73487	up	-0.0517484	0.898287	0.190741	unchanged	-0.916403	0.317182	1.16336	unchanged	1.5465	0.0899287	1.25231	unchanged	0.638715	C8H12N2O3S	261.055	1.74085	C02954	Penicillin and cephalosporin biosynthesis(ko00311);;Biosynthesis of secondary metabolites(ko01110)	--	--	--	--	HMDB0060618	--	Organic compounds	Organic acids and derivatives	Carboxylic acids and derivatives	Amino acids, peptides, and analogues
neg_2142	4-thiouridine	668.922	327.216	231.679	1021.63	562.683	643.499	297.145	572.108	701.929	1227.83	1480.64	1212.1	0.815438	0.036386	1.60489	up	0.503777	0.304132	0.728421	unchanged	-0.355755	0.556606	0.704491	unchanged	1.67497	0.00741961	1.41589	up	-1.53576	C9H12N2O5S	305.044	1.74085	--	--	--	--	--	--	HMDB0246588	--	Organic compounds	Nucleosides, nucleotides, and analogues	Pyrimidine nucleosides	--
neg_2148	N-Acetyl-D-phenylalanine	2685.56	2079.13	1886.55	3442.9	1234.82	3020.53	3177	1533.67	888.523	2820.11	2388	2243.17	-0.0470423	0.915837	0.0378988	unchanged	0.459309	0.506579	0.643549	unchanged	0.248403	0.666833	0.528629	unchanged	0.163865	0.424211	0.57789	unchanged	-4.03227	C11H13NO3	206.081	1.74812	C05620	D-Amino acid metabolism(ko00470);;Metabolic pathways(ko01100)	--	--	--	--	--	--	--	--	--	--
neg_2151	N-(p-Coumaroyl) Serotonin	2878.74	3737.41	2931.53	4282.55	3487.94	3737.79	5497.36	3036.39	4177.7	4531.74	5487.97	5392.07	0.421361	0.0303604	1.6124	up	-0.143458	0.637253	0.366618	unchanged	-0.412908	0.273992	1.33134	unchanged	0.690811	0.00917627	1.3879	up	-9.01576	C19H18N2O3	343.104	1.74812	--	--	--	--	--	--	HMDB0255027	--	Organic compounds	Organoheterocyclic compounds	Indoles and derivatives	Tryptamines and derivatives
neg_2157	trans-2-Enoyl-OPC6-CoA	2098	1.33198e-08	1.33198e-08	2083.74	1.33198e-08	1767.92	452.932	25.4388	1.33198e-08	750.704	870.378	238.679	-1.05036	0.416326	0.679614	unchanged	3.00928	0.221147	1.06844	unchanged	2.13282	0.523201	0.817296	unchanged	-0.173901	0.921656	0.0878815	unchanged	48.5707	C37H58N7O18P3S	1034.3	1.75538	C16332	alpha-Linolenic acid metabolism(ko00592);;Metabolic pathways(ko01100);;Biosynthesis of secondary metabolites(ko01110)	LMFA07050381	Fatty Acyls [FA]	Fatty esters [FA07]	Fatty acyl CoAs [FA0705]	HMDB0011121	--	Organic compounds	Lipids and lipid-like molecules	Fatty Acyls	Fatty acyl thioesters
neg_2160	2'-Deoxyguanosine	3243.54	1149.27	815.473	3828.18	528.525	3695.24	1957.71	966.463	604.185	3175.62	3504.49	2877.05	0.247243	0.689264	0.551787	unchanged	1.19034	0.295892	0.931872	unchanged	0.561808	0.561055	0.703642	unchanged	0.875774	0.191564	1.01545	unchanged	46.2536	C10H13N5O4	266.102	1.75538	C00330	Purine metabolism(ko00230);;Metabolic pathways(ko01100);;Nucleotide metabolism(ko01232);;ABC transporters(ko02010)	--	--	--	--	HMDB0000085	961-07-9	Organic compounds	Nucleosides, nucleotides, and analogues	Purine nucleosides	Purine 2'-deoxyribonucleosides
neg_2162	Phenylacetylglutamine	2733.29	2420.72	3319.64	3926.89	3723.62	3192.7	3508.55	4740.58	4347.86	4700.51	3834.04	4483.45	0.263716	0.102056	1.32629	unchanged	-0.216285	0.254608	1.00567	unchanged	-0.572021	0.0424426	1.90565	down	0.619452	0.0149811	1.34948	up	7.64245	C13H16N2O4	309.111	1.76267	C04148	Phenylalanine metabolism(ko00360)	--	--	--	--	HMDB0006344	28047-15-6	Organic compounds	Organic acids and derivatives	Carboxylic acids and derivatives	Amino acids, peptides, and analogues
neg_2163	4'-Hydroxy-5,7-dimethoxyflavanone	1027.12	280.533	294.983	700.557	127.941	718.789	306.717	234.508	262.882	444.977	656.679	308.395	-0.133994	0.84775	0.0724563	unchanged	0.944281	0.329459	0.883089	unchanged	0.994988	0.393125	1.09754	unchanged	-0.184701	0.827012	0.176688	unchanged	-4.29707	C17H16O5	321.073	1.75538	--	--	--	--	--	--	--	--	--	--	--	--
neg_2164	6'-Oxolividamine	38698.5	16322.7	16527.5	44856.7	11541.1	45961.9	34910.7	15435.7	9586.26	32926.4	32121.3	25544.7	-0.176186	0.763901	0.162709	unchanged	0.772234	0.365881	0.818313	unchanged	0.255583	0.734934	0.407381	unchanged	0.340465	0.488004	0.556832	unchanged	-29.9644	C12H23N3O6	326.124	1.75538	C21256	Neomycin, kanamycin and gentamicin biosynthesis(ko00524);;Biosynthesis of secondary metabolites(ko01110)	--	--	--	--	--	--	--	--	--	--
neg_2166	12-Hydroxydihydrochelirubine	6401.28	1913.3	1451.38	5206.42	1156.16	3868.32	3258.03	1854.16	1202.2	2913.08	3689.19	2576.35	-0.156584	0.800106	0.121605	unchanged	0.696216	0.401466	0.75946	unchanged	0.629116	0.552328	0.736719	unchanged	-0.0894835	0.913676	0.0934296	unchanged	-19.5748	C21H17NO6	424.096	1.75538	C05193	Isoquinoline alkaloid biosynthesis(ko00950);;Metabolic pathways(ko01100);;Biosynthesis of secondary metabolites(ko01110)	--	--	--	--	--	--	--	--	--	--
neg_2167	Nicotinate D-ribonucleotide	420.481	615.39	276.619	589.089	283.213	417.801	492.54	391.262	249.007	299.237	253.679	247.503	-0.68866	0.203323	1.1261	unchanged	0.187582	0.668543	0.434453	unchanged	0.212403	0.648858	0.485728	unchanged	-0.71348	0.221855	1.01764	unchanged	3.35559	C11H15NO9P+	381.048	1.75538	C01185	Nicotinate and nicotinamide metabolism(ko00760);;Metabolic pathways(ko01100);;Biosynthesis of cofactors(ko01240)	--	--	--	--	HMDB0001132	321-02-8	Organic compounds	Nucleosides, nucleotides, and analogues	Pyridine nucleotides	Nicotinic acid nucleotides
neg_2169	5a,11a-Dehydrotetracycline	3693.51	928.523	976.225	4338.77	903.951	2230.56	1485.79	1963.7	1214.27	1724.43	2819.68	3383.8	0.0851984	0.900547	0.258804	unchanged	0.680248	0.449539	0.663924	unchanged	0.263486	0.768885	0.37952	unchanged	0.501961	0.506925	0.547883	unchanged	6.05371	C22H22N2O8	463.115	1.75538	C03206	Metabolic pathways(ko01100);;Biosynthesis of secondary metabolites(ko01110)	--	--	--	--	--	--	--	--	--	--
neg_2170	Stavudine	1643.78	38.6081	18.7276	2258.11	1434.23	971.126	370.866	4397.7	3775.55	3499.22	1879.27	10522.4	1.76964	0.292477	1.09401	unchanged	-0.87353	0.412701	0.824783	unchanged	-2.32845	0.202118	1.47497	unchanged	3.22455	0.212823	0.998626	unchanged	-9.90371	C10H12N2O4	493.153	1.76267	C07312	--	--	--	--	--	HMDB0014787	3056-17-5	Organic compounds	Nucleosides, nucleotides, and analogues	Nucleoside and nucleotide analogues	--
neg_2172	bryotoxin A	33916.2	2762	2076.45	36787	1453.33	29271.2	11929.6	4659.41	1687.21	16270.4	17096.6	12077.4	-0.571034	0.565534	0.443607	unchanged	1.88517	0.262942	0.987904	unchanged	1.0844	0.587983	0.686822	unchanged	0.229732	0.852345	0.151559	unchanged	25.4015	C32H42O12	653.253	1.75538	C08853	--	--	--	--	--	--	--	--	--	--	--
neg_2177	5-Hydroxy-L-tryptophan	28.2453	121.81	130.614	6.51411	48.7753	20.9741	152.728	91.7764	79.3151	12.3933	10.5728	19.2029	-0.85481	0.457791	0.87023	unchanged	-2.08613	0.0474654	1.31458	down	-0.206322	0.738468	0.414391	unchanged	-2.73461	0.135084	1.15187	unchanged	-2.93052	C11H12N2O3	219.077	1.78445	C00643	Tryptophan metabolism(ko00380);;Metabolic pathways(ko01100)	--	--	--	--	HMDB0000472	4350-09-08	Organic compounds	Organoheterocyclic compounds	Indoles and derivatives	Tryptamines and derivatives
neg_2183	N-Acetyl-N6,O-didemethylpuromycin-5'-phosphate	2175.95	260.82	403.147	2988.51	1050.55	1738.14	538.944	503.777	369.896	1349.43	1838.07	1319.35	-0.358249	0.538645	0.507309	unchanged	2.032	0.123146	1.27071	unchanged	1.00748	0.521027	0.835871	unchanged	0.666273	0.46556	0.606126	unchanged	-0.419591	C22H28N7O9P	586.143	1.78445	C07029	Metabolic pathways(ko01100);;Biosynthesis of secondary metabolites(ko01110)	--	--	--	--	--	--	--	--	--	--
neg_2186	Methylitaconate	77.3934	47.1497	36.1796	95.9336	43.9942	116.36	75.9143	49.0739	35.135	85.5398	105.075	67.2789	0.0090146	0.983717	0.130447	unchanged	0.678582	0.280863	0.95539	unchanged	0.00539127	0.991276	0.00644969	unchanged	0.682205	0.121518	1.04647	unchanged	1.71578	C6H8O4	143.035	1.79172	C02295	Nicotinate and nicotinamide metabolism(ko00760)	--	--	--	--	--	--	--	--	--	--
neg_2188	5-Hydroxyconiferyl alcohol	39.1064	124.209	114.741	310.961	693.512	923.668	139.967	18.5232	8.1865	345.982	509.68	209.055	-0.856741	0.246429	1.10934	unchanged	3.53209	0.074347	1.41873	unchanged	0.738325	0.507062	0.787101	unchanged	1.93702	0.0834837	1.23486	unchanged	5.0683	C10H12O4	231.044	1.79172	C12205	Phenylpropanoid biosynthesis(ko00940);;Biosynthesis of secondary metabolites(ko01110)	--	--	--	--	HMDB0060398	--	Organic compounds	Benzenoids	Phenols	Methoxyphenols
neg_2190	Dephospho-CoA	3392.32	3834.77	1449.75	3073.03	4592.3	2261.88	3749.64	8728.19	8120.71	4845.58	3936.5	5842.12	0.558896	0.152049	1.15226	unchanged	-1.05308	0.137889	1.24718	unchanged	-1.2473	0.110547	1.75464	unchanged	0.753116	0.101771	1.07691	unchanged	-1.66265	C21H35N7O13P2S	686.14	1.79898	C00882	Pantothenate and CoA biosynthesis(ko00770);;Metabolic pathways(ko01100);;Biosynthesis of cofactors(ko01240)	LMFA07050315	Fatty Acyls [FA]	Fatty esters [FA07]	Fatty acyl CoAs [FA0705]	HMDB0001373	3633-59-8	Organic compounds	Nucleosides, nucleotides, and analogues	Purine nucleotides	Purine ribonucleotides
neg_2193	Alanyl-Serine	19.729	1.33198e-08	1.33198e-08	48.7264	104.876	142.323	1.33198e-08	1.33198e-08	1.33198e-08	64.6705	86.4406	30.6961	-0.702825	0.309551	0.981926	unchanged	32.786	0.0683259	1.44747	unchanged	28.8791	0.42265	1.03539	unchanged	3.20402	0.063707	1.25636	unchanged	4.37555	C6H12N2O4	197.055	1.8135	--	--	--	--	--	--	HMDB0028696	3303-41-1	Organic compounds	Organic acids and derivatives	Carboxylic acids and derivatives	Amino acids, peptides, and analogues
neg_2198	DIBOA	128.955	0.0129186	0.014447	0.0200222	0.00252805	0.978155	0.198992	85.8604	49.9623	0.279937	0.277655	0.0308059	-0.766153	0.715506	0.311704	unchanged	-7.08668	0.211634	1.14723	unchanged	-0.0766593	0.965096	0.0498342	unchanged	-7.77617	0.424287	0.670149	unchanged	-5.00714	C8H7NO4	180.029	1.82077	C15770	Benzoxazinoid biosynthesis(ko00402);;Biosynthesis of various plant secondary metabolites(ko00999);;Metabolic pathways(ko01100);;Biosynthesis of secondary metabolites(ko01110)	--	--	--	--	HMDB0033733	17359-54-5	Organic compounds	Organoheterocyclic compounds	Benzoxazines	Benzoxazinones
neg_2201	Lumazine	77.2367	45.7256	50.196	6.15373	604.263	37.7576	63.0588	83.8998	91.7954	23.5051	36.3132	15.2009	-3.11105	0.429187	0.947336	unchanged	1.44086	0.555312	0.531335	unchanged	-0.463433	0.170558	1.46673	unchanged	-1.20676	0.058698	1.21838	unchanged	21.162	C6H4N4O2	199.006	1.82803	C03212	--	--	--	--	--	HMDB0254198	--	Organic compounds	Organoheterocyclic compounds	Pteridines and derivatives	--
neg_2217	2-Hydroxymethyltetrahydropyran	145.329	306.241	29.7689	1.47168	14.2274	42.7043	176.845	22.4284	28.8098	2.37556	108.042	106.875	1.89552	0.266382	1.08025	unchanged	-1.96544	0.379292	0.66947	unchanged	1.07749	0.431837	0.87602	unchanged	-1.14741	0.394892	0.692158	unchanged	-5.10677	C6H12O2	161.081	1.84983	--	--	--	--	--	--	--	--	--	--	--	--
neg_2218	Pyridoxine (Vitamin B6)	185.662	0.593082	1.53016	390.196	2.41793	250.142	2.25856	5.81847	4.51172	203.228	252.565	159.182	-0.063745	0.943239	0.063325	unchanged	5.67407	0.205086	1.09441	unchanged	3.89888	0.442772	0.992974	unchanged	1.71144	0.132751	1.09114	unchanged	-5.84292	C8H11NO3	168.066	1.84983	--	--	--	--	--	--	--	--	--	--	--	--
neg_2219	Protocatechuic acid-4-O-glucoside	6977	3302.6	3269.41	15803.5	5240.61	6203.82	3864.39	5536.25	3689.63	6489.75	7415.86	6523.52	-0.415518	0.570181	0.48933	unchanged	1.05765	0.295331	0.894929	unchanged	0.0496934	0.91811	0.128508	unchanged	0.59244	0.198214	1.01036	unchanged	-1.89095	C13H16O9	315.072	1.84983	--	--	--	--	--	--	--	--	--	--	--	--
neg_2225	Trp derivative	351.718	304.642	308.792	411.344	360.439	524.687	247.164	233.32	196.015	305.751	376.731	312.258	-0.382199	0.16252	1.18181	unchanged	0.93843	0.0408135	1.49254	up	0.51267	0.0109331	2.10504	up	0.0435619	0.73782	0.296005	unchanged	-3.90647	C11H13NO4	222.076	1.85708	--	--	--	--	--	--	--	--	--	--	--	--
neg_2234	cyclo-Dopa-glucuronylglucoside	15.4446	1.33198e-08	1.33198e-08	647.572	669.876	538.657	1.33198e-08	1.33198e-08	1.33198e-08	456.377	943.908	537.503	0.062133	0.875828	0.105964	unchanged	35.4349	0.00426529	1.60725	up	28.5259	0.42265	1.03539	unchanged	6.97117	0.0510282	1.37241	unchanged	-27.9287	C21H27NO15	1125.26	1.87888	C17752	Betalain biosynthesis(ko00965);;Biosynthesis of secondary metabolites(ko01110)	--	--	--	--	--	--	--	--	--	--
neg_2242	Cichoriin	1395.02	372.038	197.173	1512.86	387.61	997.67	503.413	889.302	934.295	304.008	532.046	208.038	-1.47288	0.190934	1.13236	unchanged	0.316651	0.630946	0.35974	unchanged	-0.244517	0.784406	0.348818	unchanged	-0.911712	0.50135	0.557858	unchanged	4.5852	C15H16O9	339.074	1.88615	C09206	--	--	--	--	--	HMDB0030821	531-58-8	Organic compounds	Phenylpropanoids and polyketides	Coumarins and derivatives	Coumarin glycosides
neg_2243	2-Descarboxy-betanidin	3107.73	2868.6	2596.8	3338.47	1388.46	3285.41	4386.68	2962.52	2624.06	2261.23	4339.66	3498.63	0.333991	0.473903	0.775154	unchanged	-0.315841	0.480358	0.510334	unchanged	-0.218245	0.482202	0.906001	unchanged	0.236394	0.490904	0.608411	unchanged	0.204628	C17H17N2O6+	366.083	1.88615	C17757	Betalain biosynthesis(ko00965)	--	--	--	--	--	--	--	--	--	--
neg_2247	2,5-Dihydroxybenzaldehyde	26.3487	1.33198e-08	15.1197	38.7937	18.7791	27.8219	25.3841	59.3014	51.5286	70.6869	48.0739	86.8672	1.26782	0.0508129	1.59742	unchanged	-0.673657	0.241656	1.02867	unchanged	-1.71579	0.0741569	1.77215	unchanged	2.30996	0.0203154	1.34651	up	-3.66163	C7H6O3	137.024	1.9007	C05585	Tyrosine metabolism(ko00350);;Metabolic pathways(ko01100)	--	--	--	--	HMDB0004062	1194-98-5	Organic compounds	Organic oxygen compounds	Organooxygen compounds	Carbonyl compounds
neg_2248	Cyclo(Ala-Tyr)	452.801	7.69099	14.6618	396.551	9.39384	245.493	13.546	22.5415	5.58506	70.5099	182.623	14.3931	-1.28395	0.381144	0.734995	unchanged	3.96646	0.212779	1.07964	unchanged	3.51123	0.429866	1.0201	unchanged	-0.828717	0.692279	0.323224	unchanged	-14.5337	C12H14N2O3	269.066	1.9007	--	--	--	--	--	--	--	--	--	--	--	--
neg_2258	Apigenin 7-O-(2G-rhamnosyl)gentiobioside	1588.53	1.33198e-08	1.33198e-08	1914.53	436.923	1208.15	121.706	3855.04	2757.72	3225.97	3447.12	6386.92	1.87537	0.0733688	1.55464	unchanged	-0.919848	0.447904	0.746518	unchanged	-2.08387	0.260705	1.31624	unchanged	3.03939	0.044554	1.29811	up	28.2582	C33H40O19	761.212	1.90798	--	--	LMPK12110394	Polyketides [PK]	Flavonoids [PK12]	Flavones and Flavonols [PK1211]	--	--	--	--	--	--
neg_2260	Isorhamnetin-3-O-rutinoside-4'-O-glucoside	1286.27	1.33198e-08	1.33198e-08	1513.09	14.3821	914.091	1.33198e-08	515.003	123.12	794.514	1785.01	1614.69	0.780597	0.340454	0.989486	unchanged	1.9359	0.300444	0.866856	unchanged	1.01128	0.673669	0.534162	unchanged	1.70521	0.147046	1.03781	unchanged	23.1947	C34H42O21	831.238	1.90798	--	--	--	--	--	--	--	--	--	--	--	--
neg_2262	Aminoacetone	58.1636	4.50997	22.9385	69.1621	54.0505	35.0735	35.0736	85.2443	65.7287	83.6228	100.151	144.605	1.05282	0.0693967	1.49687	unchanged	-0.23313	0.630857	0.503268	unchanged	-1.11978	0.194319	1.39967	unchanged	1.93947	0.0291581	1.30793	up	-18.5542	C3H7NO	108.021	1.91525	C01888	Glycine, serine and threonine metabolism(ko00260);;Metabolic pathways(ko01100)	--	--	--	--	HMDB0002134	298-08-8	Organic compounds	Organic oxygen compounds	Organooxygen compounds	Carbonyl compounds
neg_2263	L-2-Amino-3-oxobutanoic acid	2384.65	1979.27	1703.1	3037.29	3384.76	2754.88	2936.34	2811.93	2223.16	2012.65	2210.79	2334.98	-0.484664	0.0238555	1.69186	down	0.203173	0.234491	1.00785	unchanged	-0.39385	0.0992445	1.70753	unchanged	0.112359	0.511368	0.527851	unchanged	-8.26625	C4H7NO3	279.107	1.92252	C03508	Glycine, serine and threonine metabolism(ko00260);;Metabolic pathways(ko01100)	LMFA01060172	Fatty Acyls [FA]	Fatty Acids and Conjugates [FA01]	Oxo fatty acids [FA0106]	HMDB0006454	--	Organic compounds	Organic acids and derivatives	Carboxylic acids and derivatives	Amino acids, peptides, and analogues
neg_2265	3-epi-fagomine	200.316	422.248	509.105	139.395	267.663	262.92	429.234	166.2	193.881	140.03	160.217	168.334	-0.515816	0.248387	1.18811	unchanged	-0.236485	0.699375	0.22464	unchanged	0.51978	0.410503	0.969966	unchanged	-1.27208	0.136933	1.13889	unchanged	-6.12281	C6H13NO3	146.081	1.92252	--	--	--	--	--	--	HMDB0304602	--	Organic compounds	Organoheterocyclic compounds	Piperidines	--
neg_2266	Aspirin	191.057	98.6559	74.3972	359.959	408.122	320.607	99.0563	105.809	108.46	336.198	334.737	288.992	-0.181594	0.235532	1.18648	unchanged	1.79686	0.00881357	1.58785	up	0.216713	0.681193	0.523301	unchanged	1.39855	0.0180067	1.38974	up	13.0502	C9H8O4	179.037	1.91525	C01405	--	--	--	--	--	HMDB0001879	50-78-2	Organic compounds	Benzenoids	Benzene and substituted derivatives	Benzoic acids and derivatives
neg_2269	2-epi-5-epi-Valiolone 7-phosphate	43.523	318.784	372.336	11.8366	156.465	108.655	255.51	54.4809	103.28	34.0574	48.4796	57.88	-0.97994	0.396928	0.954014	unchanged	-0.57743	0.575927	0.385222	unchanged	0.829954	0.4278	0.953437	unchanged	-2.38732	0.190734	1.03564	unchanged	-27.4488	C7H13O9P	271.015	1.92252	C17692	Metabolic pathways(ko01100);;Biosynthesis of secondary metabolites(ko01110)	--	--	--	--	--	--	--	--	--	--
neg_2273	Vanillic acid-4-O-glucoside	10976.8	6083.9	7867.24	24269	18676.7	17111.5	10405.6	15016.6	14255.4	19680.4	25514.4	30620.5	0.336152	0.251131	1.08533	unchanged	0.598015	0.0687041	1.2333	unchanged	-0.670557	0.0716826	1.76507	unchanged	1.60472	0.0194035	1.40679	up	-1.12554	C14H18O9	329.087	1.92252	--	--	--	--	--	--	--	--	--	--	--	--
neg_2278	L-Alanine	816.964	1802.77	1997.21	628.37	1054.66	1096.47	1663.67	654.797	797.767	632.256	668.543	703.584	-0.471665	0.224548	1.23614	unchanged	-0.16498	0.769733	0.144497	unchanged	0.567136	0.359582	1.06266	unchanged	-1.20378	0.139539	1.14087	unchanged	-3.25337	C3H7NO2	88.0401	1.92252	C00041	Alanine, aspartate and glutamate metabolism(ko00250);;Cysteine and methionine metabolism(ko00270);;Taurine and hypotaurine metabolism(ko00430);;Selenocompound metabolism(ko00450);;D-Amino acid metabolism(ko00470);;Carbon fixation in photosynthetic organisms(ko00710);;Aminoacyl-tRNA biosynthesis(ko00970);;Metabolic pathways(ko01100);;Biosynthesis of secondary metabolites(ko01110);;Carbon metabolis…	--	--	--	--	HMDB0000161	56-41-7	Organic compounds	Organic acids and derivatives	Carboxylic acids and derivatives	Amino acids, peptides, and analogues
neg_2279	2-Acetamido-4-(D-alanylamino)-2,4,6-trideoxy-D-mannopyranose	524.85	185.75	453.489	685.495	1103.76	710.913	305.541	582.568	417.137	438.945	426.071	459.529	-0.916526	0.100752	1.58443	unchanged	0.937701	0.0789156	1.25942	unchanged	-0.165122	0.738411	0.3625	unchanged	0.186297	0.656504	0.407358	unchanged	-15.6959	C11H21N3O5	310.113	1.9298	C22249	Metabolic pathways(ko01100);;Biosynthesis of nucleotide sugars(ko01250)	--	--	--	--	--	--	--	--	--	--
neg_2281	Gentiopicroside	2317.06	1354.57	1674.71	6734.18	2101.67	2699.67	1155.66	1187.19	1087.11	1865.84	2407.35	1752.4	-0.93691	0.333578	0.883544	unchanged	1.74982	0.204356	1.08088	unchanged	0.640363	0.151166	1.74034	unchanged	0.172551	0.553983	0.486817	unchanged	-3.62509	C16H20O9	401.108	1.9298	C09782	Monoterpenoid biosynthesis(ko00902);;Biosynthesis of secondary metabolites(ko01110)	--	--	--	--	HMDB0252696	--	Organic compounds	Organic oxygen compounds	Organooxygen compounds	Carbohydrates and carbohydrate conjugates
neg_2286	3-Aminoisobutanoic acid	3011.83	318.998	266.799	3368.01	390.108	1603.16	321.643	442.811	244.2	1683.92	2398.3	1511.68	0.0612759	0.938452	0.192466	unchanged	2.41015	0.234925	1.02739	unchanged	1.83461	0.44163	0.991776	unchanged	0.63681	0.544948	0.500849	unchanged	17.4516	C4H9NO2	124.04	1.94435	--	--	--	--	--	--	HMDB0003911	144-90-1	Organic compounds	Organic acids and derivatives	Carboxylic acids and derivatives	Amino acids, peptides, and analogues
neg_2287	D-Threitol	60.6148	68.9853	51.7344	94.6063	90.9803	108.895	89.3537	61.9699	66.8146	69.7601	78.2063	62.1698	-0.486855	0.0181029	1.6032	down	0.432936	0.0749233	1.34344	unchanged	-0.266589	0.293219	1.26107	unchanged	0.212671	0.231275	0.839628	unchanged	10.5644	C4H10O4	143.034	1.93707	C16884	--	--	--	--	--	HMDB0004136	2418-52-2	Organic compounds	Organic oxygen compounds	Organooxygen compounds	Carbohydrates and carbohydrate conjugates
neg_2288	Dopamine quinone	1263.22	1.33198e-08	1.33198e-08	1294.59	80.9586	831.004	1.33198e-08	93.9502	7.51304	719.317	1018.69	630.861	0.102403	0.895687	0.260495	unchanged	4.44276	0.184792	1.13261	unchanged	3.63807	0.454963	0.965084	unchanged	0.907092	0.477465	0.585752	unchanged	-4.83311	C8H9NO2	196.061	1.93707	C17755	Betalain biosynthesis(ko00965)	--	--	--	--	HMDB0012219	50673-96-6	Organic compounds	Organic oxygen compounds	Organooxygen compounds	Carbonyl compounds
neg_2289	Eucommiol	78.4019	101.97	189.751	75.5054	112.395	63.3449	85.9976	110.669	107.953	43.2533	80.2391	91.3051	-0.226118	0.58882	0.594858	unchanged	-0.277909	0.363619	0.822506	unchanged	0.281001	0.58869	0.742779	unchanged	-0.785027	0.263779	0.818057	unchanged	-6.93414	C9H16O4	233.102	1.93707	C17878	--	--	--	--	--	--	--	--	--	--	--
neg_2294	Meratin	1362.51	104.257	49.0312	3149.04	2782.64	3275.2	249.034	628.028	311.278	3219.67	4034.27	2853.85	0.134684	0.4918	0.684204	unchanged	2.95376	0.000196759	1.61088	up	0.351128	0.826318	0.28093	unchanged	2.73732	0.00737479	1.40152	up	45.2415	C27H30O17	647.151	1.94435	--	--	--	--	--	--	--	--	--	--	--	--
neg_2295	Pyrrole-2-carboxaldehyde	238.914	1.33198e-08	1.33198e-08	220.145	1.33198e-08	129.021	1.33198e-08	2.46039	1.33198e-08	101.992	201.958	64.4499	0.0773599	0.93741	0.176578	unchanged	7.14888	0.212054	1.07874	unchanged	6.60147	0.426635	1.02676	unchanged	0.624776	0.663008	0.35707	unchanged	-5.9664	C5H5NO	94.0293	1.94435	--	--	--	--	--	--	HMDB0036057	1003-29-8	Organic compounds	Organic oxygen compounds	Organooxygen compounds	Carbonyl compounds
neg_2299	L-gamma-Glutamyl-(3R)-L-beta-ethynylserine	932.242	543.14	780.511	1268.54	1675.94	2287.82	941.815	1388.31	1053.24	2363.97	2157.95	2311.69	0.385201	0.20963	1.21443	unchanged	0.628987	0.161316	1.14344	unchanged	-0.584758	0.100958	1.66579	unchanged	1.59895	0.00111853	1.4796	up	21.5955	C10H14N2O6	561.18	1.95162	C22140	Metabolic pathways(ko01100);;Biosynthesis of secondary metabolites(ko01110)	--	--	--	--	--	--	--	--	--	--
neg_2300	Delphinidin 3-O-sophoroside	2435.34	107.115	135.836	3061.48	1001.88	2338.16	337.233	1151.71	728.316	2362.32	3763.43	3409.99	0.574931	0.236531	1.15945	unchanged	1.52964	0.134228	1.16828	unchanged	0.272537	0.863975	0.223683	unchanged	1.83203	0.0777871	1.20407	unchanged	45.6161	C27H31O17+	672.183	1.95162	C16307	Anthocyanin biosynthesis(ko00942)	--	--	--	--	--	--	--	--	--	--
neg_2302	N-ACETYLPROLINE	1703.11	3213.75	3407.94	1455.22	2571.15	2246.75	3753.27	1872.88	1971.14	1464.62	1545.53	1489.56	-0.47935	0.215901	1.30142	unchanged	-0.276302	0.569462	0.38179	unchanged	0.131929	0.78101	0.336102	unchanged	-0.88758	0.141351	1.13958	unchanged	-5.55997	C7H11NO3	156.066	1.9589	--	--	--	--	--	--	HMDB0094701	68-95-1	Organic compounds	Organic acids and derivatives	Carboxylic acids and derivatives	Amino acids, peptides, and analogues
neg_2307	2-Benzoxazolinone	553.963	503.12	455.091	1885.48	1571.49	1408.12	462.777	354.199	280.97	1140.56	1089.51	819.673	-0.673782	0.0288808	1.58335	down	2.14766	0.00631356	1.58305	up	0.461818	0.102796	1.72238	unchanged	1.01206	0.0280853	1.37671	up	-12.0219	C7H5NO2	180.029	1.96617	--	--	--	--	--	--	HMDB0032931	59-49-4	Organic compounds	Organoheterocyclic compounds	Benzoxazoles	Benzoxazolones
neg_2308	4-Oxo-1-(3-pyridyl)-1-butanone	253.146	157.229	81.3163	310.118	425.386	519.866	155.816	45.784	59.0073	165.92	269.758	197.207	-0.9881	0.056225	1.53627	unchanged	2.26816	0.0155163	1.53619	up	0.915877	0.280241	1.21306	unchanged	0.364187	0.474211	0.56311	unchanged	-4.24738	C9H9NO2	208.061	1.96617	C19567	Nicotinate and nicotinamide metabolism(ko00760);;Metabolic pathways(ko01100)	--	--	--	--	HMDB0062406	76014-80-7	Organic compounds	Organic oxygen compounds	Organooxygen compounds	Carbonyl compounds
neg_2309	Ferulamide	213.279	6.74875	1.33198e-08	203.253	75.2845	174.105	7.60441	329.285	362.337	191.936	204.887	332.641	0.688464	0.196141	1.23283	unchanged	-0.627388	0.550934	0.642264	unchanged	-1.66808	0.308165	1.17912	unchanged	1.72915	0.122802	1.0806	unchanged	-4.51442	C10H11NO3	238.071	1.97343	--	--	--	--	--	--	--	--	--	--	--	--
neg_2311	2-O-Glucosyl-7-hydroxy-1,4(2H)-benzoxazin-3-one (DHBOA glucoside)	14154.8	14230	14547.3	45161.1	41621.5	36128.8	14637	13532.8	10464.9	26781.2	27704.4	22236.8	-0.6799	0.0117493	1.70163	down	1.66965	0.0028728	1.59556	up	0.152159	0.369757	1.13479	unchanged	0.837591	0.0213247	1.43222	up	0.848479	C14H17NO9	342.083	1.96617	--	--	--	--	--	--	--	--	--	--	--	--
neg_2320	Isosalvianolic acid B	1177.67	281.318	394.246	3532.99	19982.6	6083.97	501.58	678.837	461.716	4015.88	4282.86	3936.3	-1.27456	0.374951	1.03582	unchanged	4.17193	0.209823	1.09832	unchanged	0.174475	0.828652	0.288453	unchanged	2.7229	0.00292953	1.47945	up	-49.6544	C36H30O16	739.092	1.96617	--	--	--	--	--	--	--	--	--	--	--	--
neg_2321	Myricoside	644.705	17.294	1.33198e-08	782.196	194.844	681.467	24.4341	939.676	489.112	997.581	1273.52	1643.22	1.23888	0.0447764	1.5787	up	0.19063	0.84263	0.117207	unchanged	-1.13435	0.481687	0.834826	unchanged	2.56386	0.0190978	1.34202	up	3.67639	C34H44O19	791.22	1.97343	C10479	--	--	--	--	--	--	--	--	--	--	--
neg_2325	Quinate	1.81191	1.33198e-08	1.33198e-08	331.999	35.5417	162.543	1.33198e-08	1.33198e-08	1.33198e-08	316.213	346.29	357.892	0.944835	0.195179	1.34957	unchanged	33.627	0.175879	1.14887	unchanged	25.4344	0.42265	1.03539	unchanged	9.1374	0.0013053	1.49965	up	-23.1512	C7H12O6	213.034	1.98072	C00296	Phenylalanine, tyrosine and tryptophan biosynthesis(ko00400);;Metabolic pathways(ko01100)	--	--	--	--	HMDB0003072	77-95-2	Organic compounds	Organic oxygen compounds	Organooxygen compounds	Alcohols and polyols
neg_2327	(S)-Hemiketal	177.844	27.6109	22.8259	191.753	27.6947	120.185	63.362	131.756	132.682	94.2146	87.7766	112.758	-0.204486	0.783845	0.126868	unchanged	0.051163	0.945265	0.00730964	unchanged	-0.522004	0.597236	0.651441	unchanged	0.36868	0.707113	0.314506	unchanged	49.1068	C16H16O6	339.079	1.98072	C18356	Metabolic pathways(ko01100);;Biosynthesis of secondary metabolites(ko01110)	--	--	--	--	--	--	--	--	--	--
neg_2338	3beta-Hydroxy-9beta-pimara-7,15-diene-19,6beta-olide	16477.6	29798.1	34759.2	17616.1	29236.9	20856.2	29241.7	21157	23748.9	24126	21537.8	27008.6	0.102057	0.695093	0.270159	unchanged	-0.131049	0.639753	0.346225	unchanged	0.128143	0.727889	0.449288	unchanged	-0.157135	0.666067	0.344624	unchanged	22.3249	C20H28O3	337.186	10.004	C18016	Diterpenoid biosynthesis(ko00904);;Biosynthesis of secondary metabolites(ko01110)	--	--	--	--	--	--	--	--	--	--
neg_2343	trans-2-Undecenoic acid	1.33198e-08	1.33198e-08	1.33198e-08	1.33198e-08	1.33198e-08	1.33198e-08	1.33198e-08	1.33198e-08	1.33198e-08	1.33198e-08	1.33198e-08	1.33198e-08	0	1	0	unchanged	0	1	0	unchanged	0	1	0	unchanged	0	1	0	unchanged	-1.46394	C11H20O2	427.306	10.004	--	--	--	--	--	--	--	--	--	--	--	--
neg_2361	Validone 7-phosphate	193.176	373.293	367.727	159.663	253.05	177.263	358.628	197.505	285.925	198.521	67.4405	261.739	-0.160936	0.767317	0.318127	unchanged	-0.513263	0.213288	0.95055	unchanged	0.149805	0.705263	0.456477	unchanged	-0.824005	0.175039	0.960346	unchanged	-0.15126	C7H13O8P	301.033	10.0113	C21218	Metabolic pathways(ko01100);;Biosynthesis of secondary metabolites(ko01110)	--	--	--	--	--	--	--	--	--	--
neg_2364	Sarpagine	3448.83	8933.57	9619.58	2391.87	5027.08	2774.23	7086.81	3500.93	3603.22	3593.28	2553.42	3204.58	-0.12437	0.773314	0.429476	unchanged	-0.477367	0.412029	0.59592	unchanged	0.63266	0.32993	1.14224	unchanged	-1.2344	0.160542	1.09467	unchanged	0.663676	C19H22N2O2	355.167	10.0113	C09239	Indole alkaloid biosynthesis(ko00901);;Biosynthesis of secondary metabolites(ko01110)	--	--	--	--	--	--	--	--	--	--
neg_2367	Cannabidiolic acid	7775.6	14649.8	18911	9522.07	17881.3	7791.16	14496.3	10657.2	9696.76	14209.3	10760.9	12756.6	0.100241	0.816829	0.0897611	unchanged	0.0141811	0.975612	0.0723944	unchanged	0.246246	0.589545	0.687541	unchanged	-0.131824	0.752028	0.257023	unchanged	-37.2027	C22H30O4	393.17	10.0113	C10784	Biosynthesis of various plant secondary metabolites(ko00999);;Metabolic pathways(ko01100);;Biosynthesis of secondary metabolites(ko01110)	LMPK13120003	Polyketides [PK]	Aromatic polyketides [PK13]	Other aromatic polyketides [PK1312]	HMDB0249587	--	Organic compounds	Benzenoids	Benzene and substituted derivatives	Benzoic acids and derivatives
neg_2372	4,4'-Diapolycopenedial	59041.5	94443.6	121255	61058.5	74222.5	69353.8	108786	63072.4	74231.6	73078.2	65360.1	101862	0.231784	0.400323	0.832502	unchanged	-0.266132	0.423503	0.617243	unchanged	0.158887	0.696625	0.494884	unchanged	-0.193234	0.621766	0.367524	unchanged	27.8782	C30H36O2	473.282	10.0113	C19798	Carotenoid biosynthesis(ko00906);;Biosynthesis of secondary metabolites(ko01110)	LMPR0106010053	Prenol Lipids [PR]	Isoprenoids [PR01]	C30 isoprenoids (triterpenes) [PR0106]	--	--	--	--	--	--
neg_2384	19-Hydroxytestosterone	1.31016e+06	2.49114e+06	2.87945e+06	1.44567e+06	2.42948e+06	1.82071e+06	2.42057e+06	1.75875e+06	2.0075e+06	2.07424e+06	1.82546e+06	2.31457e+06	0.125671	0.627227	0.367269	unchanged	-0.119282	0.663788	0.318551	unchanged	0.110813	0.770504	0.37937	unchanged	-0.104424	0.77807	0.222719	unchanged	20.2725	C19H28O3	325.185	10.0186	C05294	Metabolic pathways(ko01100)	--	--	--	--	HMDB0006769	2126-37-6	Organic compounds	Organoheterocyclic compounds	Indoles and derivatives	--
neg_2388	Undecylprodigiosin	146.311	840.142	755.722	137.831	317.196	146.048	182.166	90.8579	30.4777	602.146	326.953	1089.98	1.74808	0.161389	1.31274	unchanged	0.985839	0.252004	0.980404	unchanged	2.52111	0.15481	1.67866	unchanged	0.212806	0.782303	0.221058	unchanged	-38.8386	C25H35N3O	438.261	10.0186	C12023	Metabolic pathways(ko01100);;Biosynthesis of secondary metabolites(ko01110)	--	--	--	--	HMDB0259405	--	Organic compounds	Organoheterocyclic compounds	Pyrroles	Substituted pyrroles
neg_2392	Raddeanin A	6800.73	13063.2	18174.7	10924.5	13791.9	10438.3	19259.4	19239.7	23399.2	22965.2	18158.1	5417.05	0.404765	0.546107	0.531271	unchanged	-0.816187	0.00822	1.55446	down	-0.702438	0.122463	1.69382	unchanged	0.291016	0.674699	0.316293	unchanged	-22.4294	C47H76O16	895.486	10.0186	--	--	--	--	--	--	HMDB0257094	--	Organic compounds	Lipids and lipid-like molecules	Prenol lipids	Triterpenoids
neg_2395	Prednisolone Acetate	55.235	85.3855	66.8363	80.1728	198.839	175.312	311.962	111.559	326.481	15.0514	18.188	181.635	-1.08023	0.30193	0.953946	unchanged	-0.723174	0.296489	0.865524	unchanged	-1.85408	0.118722	1.82323	unchanged	0.0506839	0.968457	0.0543273	unchanged	-16.4036	C23H30O6	423.172	10.026	C08180	--	--	--	--	--	HMDB0014998	50-24-8	Organic compounds	Lipids and lipid-like molecules	Steroids and steroid derivatives	Hydroxysteroids
neg_2402	2-Phytyl-1,4-naphthoquinone	329.905	465.527	445.673	215.797	294.02	176.578	330.292	211.805	184.805	262.212	195.711	310.011	0.161945	0.600468	0.42938	unchanged	-0.0827232	0.823458	0.102663	unchanged	0.771792	0.049677	1.86325	up	-0.69257	0.0455947	1.2443	down	-2.11096	C30H44O2	481.331	10.0406	C13309	Ubiquinone and other terpenoid-quinone biosynthesis(ko00130);;Metabolic pathways(ko01100);;Biosynthesis of secondary metabolites(ko01110);;Biosynthesis of cofactors(ko01240)	--	--	--	--	HMDB0004649	34625-86-0	Organic compounds	Lipids and lipid-like molecules	Prenol lipids	Quinone and hydroquinone lipids
neg_2403	Tetradecanedioic acid	1.33198e-08	1.33198e-08	1.33198e-08	1.33198e-08	1.33198e-08	1.33198e-08	1.33198e-08	1.33198e-08	0.592486	1.33198e-08	1.33198e-08	1.33198e-08	0	1	0	unchanged	-23.8217	0.42265	0.840689	unchanged	-23.8217	0.42265	1.01674	unchanged	0	1	0	unchanged	-6.08312	C14H26O4	515.356	10.0406	--	--	LMFA01170018	Fatty Acyls [FA]	Fatty Acids and Conjugates [FA01]	Dicarboxylic acids [FA0117]	HMDB0000872	821-38-5	Organic compounds	Lipids and lipid-like molecules	Fatty Acyls	Fatty acids and conjugates
neg_2409	Spheroidenone	0.960669	1.33198e-08	0.0101013	1.33198e-08	1.33198e-08	1.33198e-08	1.33198e-08	0.356435	0.0452852	1.33198e-08	1.33198e-08	1.33198e-08	0	1	0	unchanged	-23.2611	0.354486	0.841464	unchanged	1.27294	0.620863	0.626256	unchanged	-24.5341	0.416611	0.680448	unchanged	-17.256	C41H58O2	603.408	10.048	C15903	Carotenoid biosynthesis(ko00906);;Metabolic pathways(ko01100);;Biosynthesis of secondary metabolites(ko01110)	LMPR01070121	Prenol Lipids [PR]	Isoprenoids [PR01]	C40 isoprenoids (tetraterpenes) [PR0107]	--	--	--	--	--	--
neg_2419	4-Nonylphenol	78.6147	182.901	115.262	146.456	183.954	8.0753	311.855	50.0425	42.7869	767.91	76.3365	79.996	1.44918	0.487709	0.655846	unchanged	-0.257707	0.843577	0.0902986	unchanged	-0.103084	0.928353	0.139677	unchanged	1.29456	0.511381	0.495328	unchanged	-40.2465	C15H24O	499.362	10.0919	C14550	--	LMPK15010001	Polyketides [PK]	Phenolic lipids [PK15]	Alkyl phenols and derivatives [PK1501]	HMDB0038982	104-40-5	Organic compounds	Benzenoids	Phenols	1-hydroxy-2-unsubstituted benzenoids
neg_2423	triptobenzene H	92.665	201.5	280.77	57.2879	64.3924	1.33198e-08	102.364	75.6811	41.163	127.42	80.2475	61.0253	1.14286	0.159195	1.12417	unchanged	-0.849205	0.296232	0.786158	unchanged	1.3911	0.152062	1.67337	unchanged	-1.09744	0.193945	0.989303	unchanged	10.1196	C21H28O4	379.172	10.1138	--	--	--	--	--	--	--	--	--	--	--	--
neg_2424	Cortisone	1850.47	3924	5533.79	333.127	840.123	501.877	2541.06	1174.36	2067.65	1366.95	856.452	783.619	0.844063	0.136608	1.15961	unchanged	-1.78756	0.0618298	1.35702	unchanged	0.967471	0.219779	1.47222	unchanged	-1.91097	0.117952	1.17395	unchanged	15.2595	C21H28O5	381.174	10.1138	C00762	Metabolic pathways(ko01100)	LMST02030090	Sterol Lipids [ST]	Steroids [ST02]	C21 steroids (gluco/mineralocorticoids, progestogins) and derivatives [ST0203]	HMDB0002802	1953-06-05	Organic compounds	Lipids and lipid-like molecules	Steroids and steroid derivatives	Hydroxysteroids
neg_2441	Ophiopogonin D	122.736	35.3913	110.14	25.8454	21.0441	18.796	560.505	2.96335	32.9865	25.216	0.843515	350.692	2.51997	0.454936	0.813568	unchanged	-3.18277	0.431528	0.611374	unchanged	-1.15274	0.608501	0.658562	unchanged	0.489944	0.782015	0.26009	unchanged	2.28539	C44H70O16	889.438	10.1284	C17042	--	LMST01080113	Sterol Lipids [ST]	Sterols [ST01]	Spirostanols and derivatives [ST0108]	--	--	--	--	--	--
neg_2448	Methylergonovine	348.536	673.116	3303.78	188.809	1883.37	10204.4	1202.58	1074.22	7970.28	125.76	94.168	301.338	-4.55775	0.332986	0.93125	unchanged	0.260699	0.869525	0.106296	unchanged	-1.2443	0.488216	0.82305	unchanged	-3.05275	0.307907	0.807017	unchanged	-5.02755	C20H25N3O2	723.384	10.1503	--	--	--	--	--	--	HMDB0014497	113-42-8	Organic compounds	Alkaloids and derivatives	Ergoline and derivatives	Lysergic acids and derivatives
neg_2455	Pneumocandin B0	5025.18	10959.2	13995.4	6173.14	13230.7	24957.7	18302.4	11361.1	19583.4	1225.41	161.271	7198.69	-2.36936	0.149481	1.26946	unchanged	-0.150725	0.806043	0.184944	unchanged	-0.716045	0.155014	1.50227	unchanged	-1.80404	0.108126	1.06463	unchanged	-7.28814	C50H80N8O17	1085.53	10.194	--	--	--	--	--	--	HMDB0256654	--	Organic compounds	Organic acids and derivatives	Carboxylic acids and derivatives	Amino acids, peptides, and analogues
neg_2458	Methyl oleate	1.33198e-08	5091.25	5624.86	14.9554	593.387	89.1258	398.506	1.33198e-08	1.33198e-08	257.356	157.327	306.453	0.0481455	0.969812	0.105022	unchanged	0.807527	0.682836	0.42137	unchanged	4.74904	0.194455	1.5955	unchanged	-3.89337	0.204134	1.01685	unchanged	-3.54382	C19H36O2	295.263	10.2515	C03425	--	LMFA07010965	Fatty Acyls [FA]	Fatty esters [FA07]	Short fatty esters [FA0710]	--	--	--	--	--	--
neg_2465	10-Undecenoic acid	108.915	192.69	140.113	39.7077	2.59007	1.33198e-08	130.511	117.559	98.6958	59.3905	27.3831	107.323	2.19812	0.149159	1.31947	unchanged	-3.03531	0.00417211	1.53827	down	0.349165	0.325706	1.14959	unchanged	-1.18636	0.0707819	1.17255	unchanged	-21.701	C11H20O2	427.299	10.3026	C13910	--	LMFA01030036	Fatty Acyls [FA]	Fatty Acids and Conjugates [FA01]	Unsaturated fatty acids [FA0103]	HMDB0033724	112-38-9	Organic compounds	Lipids and lipid-like molecules	Fatty Acyls	Fatty acids and conjugates
neg_2469	15-Hydroperoxyicosatetraenoic acid	71.0373	135.523	167.716	96.1907	137.132	102.586	127.961	88.3361	109.557	138.345	109.177	141.672	0.21242	0.341523	0.781366	unchanged	0.0438393	0.854365	0.199897	unchanged	0.199878	0.639481	0.606245	unchanged	0.0563813	0.881678	0.130089	unchanged	29.9536	C20H32O4	381.238	10.3245	C05966	Arachidonic acid metabolism(ko00590);;Metabolic pathways(ko01100)	--	--	--	--	HMDB0004244	70981-96-3	Organic compounds	Lipids and lipid-like molecules	Fatty Acyls	Eicosanoids
neg_2476	3-Nonaprenyl-4-hydroxybenzoate	1271.47	1863.55	1910.04	1490.97	467.877	89.6336	1607.48	1499.38	401.331	57470	1913.19	1036.31	4.88239	0.4067	0.822445	unchanged	-0.776179	0.440906	0.589021	unchanged	0.52414	0.324099	1.15465	unchanged	3.58207	0.426978	0.615938	unchanged	-5.53598	C52H78O3	771.566	10.3317	C03885	Biosynthesis of secondary metabolites(ko01110)	--	--	--	--	--	--	--	--	--	--
neg_2477	Phytol	145.581	100.365	76.1538	26.2647	248.626	23.8591	25.2608	435.614	172.339	42.5456	57.3827	361.377	0.626784	0.695624	0.33189	unchanged	-1.08375	0.482223	0.632477	unchanged	-0.975186	0.4798	0.909409	unchanged	0.518217	0.70125	0.343464	unchanged	-4.56185	C20H40O	341.305	10.3537	C01389	--	LMPR0104010002	Prenol Lipids [PR]	Isoprenoids [PR01]	C20 isoprenoids (diterpenes) [PR0104]	HMDB0002019	150-86-7	Organic compounds	Lipids and lipid-like molecules	Prenol lipids	Diterpenoids
neg_2488	34a-Deoxy-rifamycin W	443.441	2027.48	2093.15	67.5501	722.984	55.9922	352.482	0.764322	1.33198e-08	93.9798	90.7557	1.33198e-08	-2.19609	0.422703	0.956624	unchanged	1.26088	0.556581	0.557701	unchanged	3.69158	0.115348	1.81086	unchanged	-4.62679	0.113204	1.20449	unchanged	-32.1782	C35H45NO10	674.253	10.3976	C14721	Biosynthesis of secondary metabolites(ko01110)	--	--	--	--	--	--	--	--	--	--
neg_2493	Saikosaponin A	512.502	804.221	1011.55	532.184	500.551	250.207	1169.19	623.896	327.627	832.26	1463.8	1318.8	1.49448	0.0380571	1.59207	up	-0.725094	0.378138	0.66387	unchanged	0.134711	0.823284	0.279997	unchanged	0.634679	0.15324	1.04149	unchanged	20.3642	C42H68O13	779.475	10.4268	C08975	--	--	--	--	--	HMDB0242746	--	Organic compounds	Lipids and lipid-like molecules	Prenol lipids	Terpene glycosides
neg_2499	5(S),15(S)-DiHETE; 5,15-Dihydroxy-6,8,11,13-Eicosatetraenoic Acid	145.659	264.522	339.399	196.204	260.703	197.298	346.007	225.756	218.286	244.009	196.03	279.375	0.137077	0.537383	0.518809	unchanged	-0.272197	0.402642	0.614658	unchanged	-0.0758584	0.857297	0.206531	unchanged	-0.0592616	0.881274	0.107646	unchanged	24.693	C20H32O4	381.237	10.478	--	--	--	--	--	--	--	--	--	--	--	--
neg_2500	7alpha-Hydroxycholesterol	27.6312	1.33198e-08	12.0713	58.5034	96.7166	60.0465	96.5385	51.1049	123.136	1.33198e-08	0.197488	131.278	-0.711329	0.593862	0.523166	unchanged	-0.330993	0.500332	0.624148	unchanged	-2.76981	0.0528007	1.97886	unchanged	1.72749	0.558522	0.514316	unchanged	2.81171	C27H46O2	423.326	10.4854	C03594	Metabolic pathways(ko01100)	--	--	--	--	HMDB0001496	566-26-7	Organic compounds	Lipids and lipid-like molecules	Steroids and steroid derivatives	Cholestane steroids
neg_2512	Ginsenoside C-K	982.445	1232.45	1533.67	670.192	921.497	321.991	1549.38	886.851	387.491	1232.49	285.312	214.583	-0.14359	0.88094	0.22752	unchanged	-0.561247	0.481806	0.50214	unchanged	0.408745	0.471215	0.885807	unchanged	-1.11358	0.166039	1.04346	unchanged	-16.8579	C36H62O8	667.432	10.5512	C22127	Biosynthesis of various plant secondary metabolites(ko00999);;Biosynthesis of secondary metabolites(ko01110)	--	--	--	--	HMDB0252724	--	Organic compounds	Lipids and lipid-like molecules	Prenol lipids	Triterpenoids
neg_2519	PG(16:0/0:0)[U]	493100	752963	687695	43686.4	75772.2	41542.3	440557	342806	372663	56867.7	39357.8	110557	0.361045	0.571773	0.528847	unchanged	-2.84403	0.003339	1.58368	down	0.742233	0.0657754	1.92858	unchanged	-3.22522	0.0130211	1.44545	down	-1.07666	C22H45O9P	483.272	10.5795	--	--	--	--	--	--	--	--	--	--	--	--
neg_2527	delta-Tocopherol	5969.02	10123.1	13454.8	8042.3	11944.1	8352.13	12857	8752.7	9634.31	7515.25	8172.97	11523.9	-0.0585146	0.841774	0.266533	unchanged	-0.140813	0.612865	0.361777	unchanged	-0.080569	0.834628	0.236287	unchanged	-0.118759	0.774472	0.196313	unchanged	2.57973	C27H46O2	423.325	10.6234	C14151	Ubiquinone and other terpenoid-quinone biosynthesis(ko00130);;Metabolic pathways(ko01100);;Biosynthesis of secondary metabolites(ko01110);;Biosynthesis of cofactors(ko01240)	LMPR02020066	Prenol Lipids [PR]	Quinones and hydroquinones [PR02]	Vitamin E [PR0202]	HMDB0002902	119-13-1	Organic compounds	Lipids and lipid-like molecules	Prenol lipids	Quinone and hydroquinone lipids
neg_253	Phosphonoacetate	103.662	193.308	259.981	115.411	478.543	92.6167	209.746	292.789	220.529	175.445	104.046	121.497	-0.775849	0.527442	0.78714	unchanged	-0.0747136	0.932178	0.0854046	unchanged	-0.376572	0.362778	1.0608	unchanged	-0.473991	0.379365	0.693767	unchanged	-8.08891	C2H5O5P	174.956	0.527417	C05682	Phosphonate and phosphinate metabolism(ko00440);;Metabolic pathways(ko01100)	--	--	--	--	HMDB0004110	4408-78-0	Organic compounds	Organic acids and derivatives	Organic phosphonic acids and derivatives	Organic phosphonic acids
neg_2532	Senkyunolide P	57.0937	104.696	196.085	409.831	420.456	334.185	25.7426	18.2444	4.21524	371.583	1467.97	169.842	0.787085	0.557489	0.55295	unchanged	4.59443	0.00368865	1.60703	up	2.89228	0.123825	1.82832	unchanged	2.48923	0.305091	0.863937	unchanged	3.64049	C24H30O4	427.214	10.6381	--	--	--	--	--	--	--	--	--	--	--	--
neg_2533	Rhizocticin B	55.1081	110.729	132.598	277.28	270.448	118.467	47.9271	39.3679	20.166	242.809	741.219	80.2857	0.675908	0.577589	0.50074	unchanged	2.63213	0.0661222	1.4056	unchanged	1.4736	0.0969298	1.83453	unchanged	1.83444	0.327425	0.822975	unchanged	11.0565	C16H31N6O7P	495.202	10.6381	C17940	Phosphonate and phosphinate metabolism(ko00440)	--	--	--	--	--	--	--	--	--	--
neg_2542	Jasmine lactone	272.064	565.015	770.227	337.824	514.082	396.728	631.982	396.15	446.587	481.983	428.63	594.898	0.269903	0.296318	0.874923	unchanged	-0.240089	0.446631	0.555862	unchanged	0.124205	0.802339	0.334769	unchanged	-0.0943912	0.841247	0.143618	unchanged	21.6272	C10H16O2	381.236	10.6673	--	--	--	--	--	--	--	--	--	--	--	--
neg_2543	11-Deoxycorticosterone	5185.59	11878.8	8719.22	8617.39	6165.62	5368.6	11291.1	6328.89	8221.66	6420.74	5766.09	5888.88	-0.156843	0.55487	0.548624	unchanged	-0.358801	0.346039	0.740687	unchanged	-0.00324067	0.994024	0.0425804	unchanged	-0.512403	0.314767	0.848557	unchanged	17.3846	C21H30O3	705.449	10.6746	C03205	Metabolic pathways(ko01100)	LMST02030087	Sterol Lipids [ST]	Steroids [ST02]	C21 steroids (gluco/mineralocorticoids, progestogins) and derivatives [ST0203]	HMDB0000016	64-85-7	Organic compounds	Lipids and lipid-like molecules	Steroids and steroid derivatives	Hydroxysteroids
neg_2549	Ergosterol	168.007	344.507	308.125	34.1382	10.4724	1.33198e-08	154.865	47.451	165.21	603.751	599.264	1084.38	5.68018	0.042879	1.69492	up	-3.04239	0.0949153	1.33532	unchanged	1.1589	0.0907059	1.73362	unchanged	1.47889	0.0811274	1.24396	unchanged	-6.18322	C28H44O	441.335	10.682	C01694	Steroid biosynthesis(ko00100);;Metabolic pathways(ko01100);;Biosynthesis of secondary metabolites(ko01110)	LMST01030093	Sterol Lipids [ST]	Sterols [ST01]	Ergosterols and C24-methyl derivatives [ST0103]	HMDB0000878	57-87-4	Organic compounds	Lipids and lipid-like molecules	Steroids and steroid derivatives	Ergostane steroids
neg_2559	6-Hydroxytryprostatin B	153.947	307.843	391.507	127.575	280.31	143.667	250.018	151.336	181.203	236.311	224.07	314.515	0.490505	0.270829	0.915562	unchanged	-0.0789008	0.865768	0.100724	unchanged	0.550649	0.326584	1.20017	unchanged	-0.139045	0.753716	0.233923	unchanged	9.01033	C21H25N3O3	412.191	10.7258	C20513	Metabolic pathways(ko01100);;Biosynthesis of secondary metabolites(ko01110)	--	--	--	--	--	--	--	--	--	--
neg_2562	Gypenoside XLIX	826.97	239.07	219.64	4576.95	5631.92	2081.33	578.404	768.507	400.593	12708.3	9758.7	14937.4	1.6057	0.0132268	1.65901	up	2.81414	0.0777694	1.37844	unchanged	-0.442763	0.543593	0.748469	unchanged	4.8626	0.0139408	1.45282	up	-35.2571	C52H86O21	1081.5	10.7477	--	--	--	--	--	--	--	--	--	--	--	--
neg_2567	(3R)-3-Hydroxy-1,2-didehydro-2,3-dihydrotabersonine	75.8618	70.9412	23.3642	450.764	390.254	98.9319	70.3999	41.2364	1.43045	2438.61	2199.52	3868.57	3.17794	0.0354429	1.69507	up	3.05541	0.12207	1.25608	unchanged	0.589778	0.506994	0.743823	unchanged	5.64357	0.0332969	1.41022	up	5.8305	C21H24N2O3	703.354	10.7623	C21683	Indole alkaloid biosynthesis(ko00901)	--	--	--	--	--	--	--	--	--	--
neg_2573	Glutathionylspermidine	1010.99	2295.71	2196.28	3406.5	3167.19	1847.01	1299.09	1266.94	2007.38	18511.9	10853.2	39337.1	3.02835	0.141671	1.42332	unchanged	0.880673	0.100662	1.17933	unchanged	0.266946	0.560171	0.710855	unchanged	3.64207	0.131382	1.17321	unchanged	4.68629	C17H34N6O5S	469.203	10.7988	C05730	Glutathione metabolism(ko00480);;Metabolic pathways(ko01100)	--	--	--	--	--	--	--	--	--	--
neg_2579	Ginsenoside Rh4	27.6767	1.33198e-08	1.33198e-08	15008.9	5858.64	1334.87	1.33198e-08	1.33198e-08	1.33198e-08	17604.2	17706	27231.3	1.49409	0.061963	1.4868	unchanged	39.0153	0.207117	1.06618	unchanged	29.3675	0.42265	1.03539	unchanged	11.1419	0.022672	1.44149	up	-4.82023	C36H60O8	619.419	10.8791	--	--	--	--	--	--	HMDB0041534	174721-08-5	Organic compounds	Lipids and lipid-like molecules	Prenol lipids	Triterpenoids
neg_2581	gamma-Tocopherol	165.868	192.788	272.413	211.607	330.431	248.103	324.948	192.801	245.861	231.886	255.948	267.255	-0.0654666	0.776066	0.422614	unchanged	0.0492762	0.873381	0.202168	unchanged	-0.275038	0.428096	0.903707	unchanged	0.258848	0.325161	0.826612	unchanged	-2.91051	C28H48O2	437.339	10.8864	C02483	Ubiquinone and other terpenoid-quinone biosynthesis(ko00130);;Metabolic pathways(ko01100);;Biosynthesis of secondary metabolites(ko01110);;Biosynthesis of cofactors(ko01240)	LMPR02020065	Prenol Lipids [PR]	Quinones and hydroquinones [PR02]	Vitamin E [PR0202]	HMDB0001492	54-28-4	Organic compounds	Lipids and lipid-like molecules	Prenol lipids	Quinone and hydroquinone lipids
neg_2592	PC(P-16_0_18_4(6Z,9Z,12Z,15Z))	224.64	30.2393	42.6111	3088.44	333.944	598.052	160.132	77.1508	180.152	4092.52	3245.46	6769.15	1.811	0.0734059	1.476	unchanged	3.26773	0.304486	0.885664	unchanged	-0.488705	0.610026	0.618771	unchanged	5.56744	0.0488619	1.36695	up	-7.88862	C42H76NO7P	782.528	10.9584	--	--	--	--	--	--	--	--	--	--	--	--
neg_262	Thienamycin	40.7336	23.6016	19.2008	57.0363	21.037	39.219	56.8737	61.7822	62.0614	99.3809	77.5964	116.47	1.32299	0.0187686	1.67639	up	-0.623628	0.175999	1.18072	unchanged	-1.11327	0.0321346	2.13058	down	1.81263	0.0104942	1.40174	up	4.82656	C11H16N2O4S	271.077	0.534767	C06664	Carbapenem biosynthesis(ko00332);;Biosynthesis of secondary metabolites(ko01110)	--	--	--	--	HMDB0258982	--	Organic compounds	Organoheterocyclic compounds	Lactams	Beta lactams
neg_2625	Hydrocortisone	184.957	350.951	462.469	253.356	353.845	226.691	358.665	266.811	240.513	374.448	337.366	296.098	0.273437	0.280698	0.856577	unchanged	-0.0544869	0.849202	0.0845541	unchanged	0.205238	0.65406	0.578626	unchanged	0.0137127	0.972751	0.0357577	unchanged	11.7947	C21H30O5	383.188	11.1919	C00735	Metabolic pathways(ko01100)	--	--	--	--	HMDB0000063	50-23-7	Organic compounds	Lipids and lipid-like molecules	Steroids and steroid derivatives	Hydroxysteroids
neg_2627	Arginyl-Histidine	19.6558	35.5788	61.2821	28.4287	41.0721	15.8364	32.4982	27.3682	42.0512	26.8395	56.3184	55.7971	0.703371	0.221137	1.02612	unchanged	-0.256156	0.556954	0.57465	unchanged	0.193135	0.735096	0.473599	unchanged	0.25408	0.656836	0.406443	unchanged	13.428	C12H21N7O3	356.173	11.1992	--	--	--	--	--	--	HMDB0028711	155114-05-9	Organic compounds	Organic acids and derivatives	Carboxylic acids and derivatives	Amino acids, peptides, and analogues
neg_2629	IBMX	206.121	254.896	451.562	1.33198e-08	1.33198e-08	1.33198e-08	180.487	130.987	338.076	20.6684	7.716	71.3714	31.2172	0.229031	1.22776	unchanged	-33.9202	0.0740402	1.46316	unchanged	0.490509	0.421363	0.99278	unchanged	-3.19348	0.0607618	1.28264	unchanged	0.0454582	C10H14N4O2	503.237	11.1992	C13708	--	--	--	--	--	HMDB0245912	--	Organic compounds	Organoheterocyclic compounds	Imidazopyrimidines	Purines and purine derivatives
neg_2633	2-Oxo-3-hydroxy-4-phosphobutanoate	230.838	434.483	696.047	334.231	534.348	286.881	573.771	347.355	380.075	458.941	389.73	333.316	0.032746	0.923168	0.0629981	unchanged	-0.171376	0.663807	0.309003	unchanged	0.065214	0.90335	0.183351	unchanged	-0.203844	0.705115	0.300534	unchanged	14.2558	C4H7O8P	248.96	11.2137	C06054	Vitamin B6 metabolism(ko00750);;Metabolic pathways(ko01100);;Biosynthesis of cofactors(ko01240)	--	--	--	--	HMDB0006801	--	Organic compounds	Organic acids and derivatives	Keto acids and derivatives	Short-chain keto acids and derivatives
neg_2634	Prednisone	149.045	298.725	463.829	192.457	363.626	155.644	346.195	202.784	248.619	286.784	269.079	218.117	0.120973	0.782518	0.114435	unchanged	-0.164338	0.730946	0.260049	unchanged	0.192738	0.731338	0.460245	unchanged	-0.236104	0.667295	0.341659	unchanged	12.2444	C21H26O5	379.157	11.2137	C07370	--	LMST02030180	Sterol Lipids [ST]	Steroids [ST02]	C21 steroids (gluco/mineralocorticoids, progestogins) and derivatives [ST0203]	HMDB0014773	1953-03-02	Organic compounds	Lipids and lipid-like molecules	Steroids and steroid derivatives	Hydroxysteroids
neg_264	Triethyl citrate	232.37	1.33198e-08	1.33198e-08	359.436	1.33198e-08	130.646	30.6733	63.2864	54.2783	173.566	234.461	177.767	0.257369	0.791803	0.388681	unchanged	1.72511	0.391381	0.74079	unchanged	0.64851	0.752865	0.412564	unchanged	1.33397	0.264702	0.894997	unchanged	-10.0539	C12H20O7	311.109	0.534767	--	--	--	--	--	--	HMDB0034263	77-93-0	Organic compounds	Organic acids and derivatives	Carboxylic acids and derivatives	Tricarboxylic acids and derivatives
neg_2641	4alpha-Methyl-5alpha-ergosta-8,14,24(28)-trien-3beta-ol	156.149	444.328	512.652	86.1877	341.343	170.848	379.192	60.7468	20.8196	652.687	514.882	783.054	1.7048	0.0139394	1.61228	up	0.377048	0.755229	0.380749	unchanged	1.27254	0.239483	1.31018	unchanged	0.809314	0.113044	1.08665	unchanged	-5.51115	C29H46O	455.351	11.2209	C11508	Steroid biosynthesis(ko00100);;Metabolic pathways(ko01100);;Biosynthesis of secondary metabolites(ko01110)	LMST01031020	Sterol Lipids [ST]	Sterols [ST01]	Ergosterols and C24-methyl derivatives [ST0103]	HMDB0304204	--	Organic compounds	Lipids and lipid-like molecules	Steroids and steroid derivatives	Ergostane steroids
neg_2648	Kadcoccitone C	151.675	379.45	116.586	215.049	152.225	798.259	700.025	303.513	412.057	36.1816	125.906	316.115	-1.2853	0.38684	0.749013	unchanged	-0.280419	0.747278	0.199148	unchanged	-1.12799	0.159049	1.56459	unchanged	-0.437728	0.653362	0.355287	unchanged	-22.8134	C30H44O5	1013.61	11.2427	--	--	--	--	--	--	--	--	--	--	--	--
neg_2655	Geranic acid	415.217	965.151	868.31	468.664	821.609	604.774	633.618	453.568	562.649	590.253	526.949	577.685	-0.161045	0.584966	0.689502	unchanged	0.199912	0.53007	0.576434	unchanged	0.446755	0.361147	1.11736	unchanged	-0.407888	0.389871	0.722634	unchanged	8.85565	C10H16O2	381.231	11.2354	C16461	Biosynthesis of secondary metabolites(ko01110)	LMFA01030784	Fatty Acyls [FA]	Fatty Acids and Conjugates [FA01]	Unsaturated fatty acids [FA0103]	HMDB0036103	459-80-3	Organic compounds	Lipids and lipid-like molecules	Prenol lipids	Monoterpenoids
neg_2669	Avermectin B1b	22.7906	30.8902	23.8757	32.1423	22.5169	4.10574	36.3825	28.5703	17.9803	26.304	13.3519	19.828	0.0175446	0.980617	0.00999423	unchanged	-0.496992	0.464432	0.584839	unchanged	-0.0966987	0.78225	0.38637	unchanged	-0.382749	0.262234	0.882115	unchanged	15.432	C47H70O14	879.464	11.2354	C11967	Metabolic pathways(ko01100);;Biosynthesis of secondary metabolites(ko01110)	LMPK04000020	Polyketides [PK]	Macrolides and lactone polyketides [PK04]	--	--	--	--	--	--	--
neg_2673	Hosenkoside B	75.9149	183.379	177.315	147.41	312.739	363.901	167.705	113.232	175.84	243.06	347.231	417.389	0.290234	0.502488	0.614761	unchanged	0.851239	0.194997	1.11343	unchanged	-0.0651511	0.876769	0.195436	unchanged	1.20662	0.0427143	1.28158	up	-12.6451	C48H82O20	1013.5	11.2562	--	--	--	--	--	--	--	--	--	--	--	--
neg_270	Angelicain	0.27691	1.33198e-08	2.42321	0.657224	35.5456	1.33198e-08	2.92919	3.53536	3.38314	1.33198e-08	1.33198e-08	2.81971	-3.68248	0.443414	0.916791	unchanged	1.87824	0.532336	0.564096	unchanged	-1.86676	0.0824324	1.88735	unchanged	0.0625216	0.975407	0.0711083	unchanged	3.38398	C15H16O6	327.065	0.534767	--	--	--	--	--	--	--	--	--	--	--	--
neg_285	Britannin	381.119	46.2329	48.4881	602.308	8.42602	199.398	64.691	75.952	44.5063	190.942	282.325	166.86	-0.3398	0.779006	0.17274	unchanged	2.12947	0.356051	0.809577	unchanged	1.36179	0.475844	0.921485	unchanged	0.427879	0.678151	0.347129	unchanged	5.71114	C19H26O7	401.139	0.534767	--	--	--	--	--	--	--	--	--	--	--	--
neg_286	Oleoside 11-methyl ester	145.282	24.6183	19.3878	289.986	10.6942	100.791	39.9218	47.2618	51.2476	148.179	160.64	208.924	0.366937	0.687332	0.538338	unchanged	1.53613	0.398298	0.732962	unchanged	0.451415	0.720522	0.466736	unchanged	1.45165	0.100326	1.16441	unchanged	21.5664	C17H24O11	403.133	0.534767	--	--	--	--	--	--	HMDB0041550	60539-23-3	Organic compounds	Lipids and lipid-like molecules	Prenol lipids	Terpene glycosides
neg_295	4-Hydroxy-3-indolylmethyl glucosinolate	38.0644	1.33198e-08	5.14294	72.7662	11.5174	40.2628	47.0578	31.9883	21.5589	77.9027	68.3709	49.8544	0.655113	0.313491	1.03905	unchanged	0.30798	0.708368	0.363562	unchanged	-1.21935	0.257382	1.29525	unchanged	2.18245	0.0297079	1.29437	up	8.60665	C16H20N2O10S2	463.053	0.534767	--	--	--	--	--	--	--	--	--	--	--	--
neg_309	Coccinic Acid	97.4243	46.1226	51.9646	139.614	57.3193	99.6785	109.465	166.867	167.616	180.655	154.022	155.519	0.724781	0.0996645	1.51199	unchanged	-0.581817	0.18663	1.0892	unchanged	-1.18314	0.0315444	1.96323	down	1.3261	0.0122588	1.39676	up	-15.9773	C22H20O13	513.057	0.527417	--	--	--	--	--	--	--	--	--	--	--	--
neg_310	Gossypetin-8-O-glucoside	139.809	44.3186	42.8767	169.134	44.9543	81.9918	115.797	120.153	155.295	215.495	193.572	222.373	1.09266	0.0863566	1.58008	unchanged	-0.402087	0.486081	0.680849	unchanged	-0.785353	0.223821	1.42839	unchanged	1.47592	0.044116	1.34215	up	-12.7665	C21H20O13	515.054	0.534767	--	--	--	--	--	--	--	--	--	--	--	--
neg_3127	3-Hydroxyoctadecanoyl-CoA	296.623	6.27788	1.33198e-08	807.562	95.0852	101.287	112.692	103.034	43.0833	678.857	1030.7	608.602	1.20732	0.199929	1.19028	unchanged	1.9557	0.403804	0.728866	unchanged	0.226958	0.89579	0.167974	unchanged	2.93606	0.0170945	1.3562	up	22.9399	C39H70N7O18P3S	1070.37	2.0098	C16217	Fatty acid metabolism(ko01212)	LMFA07050223	Fatty Acyls [FA]	Fatty esters [FA07]	Fatty acyl CoAs [FA0705]	HMDB0012715	42578-91-6	Organic compounds	Lipids and lipid-like molecules	Fatty Acyls	Fatty acyl thioesters
neg_3128	Kadsuralignan A	1317.97	1268.97	1259.63	1176.57	879.093	981.017	1570.58	798.329	1038.56	981.34	1061.19	1365.57	0.166469	0.447881	0.820958	unchanged	-0.166207	0.65301	0.32803	unchanged	0.174869	0.587285	0.698347	unchanged	-0.174607	0.337671	0.760167	unchanged	11.8427	C22H26O7	423.147	2.0098	--	--	--	--	--	--	--	--	--	--	--	--
neg_3130	Gentisate aldehyde	30.9382	31.6027	45.8468	42.9334	22.7629	24.1608	38.1073	38.0548	44.9254	34.0417	45.7623	59.0026	0.627373	0.168917	1.24642	unchanged	-0.430346	0.245984	1.04277	unchanged	-0.159848	0.491099	0.786794	unchanged	0.356876	0.316751	0.806852	unchanged	-0.568671	C7H6O3	137.024	2.02435	C05585	Tyrosine metabolism(ko00350);;Metabolic pathways(ko01100)	--	--	--	--	HMDB0004062	1194-98-5	Organic compounds	Organic oxygen compounds	Organooxygen compounds	Carbonyl compounds
neg_3131	Hydrangeifolin I	4171.25	52.8128	18.5541	5007.77	166.186	2682.57	172.297	160.674	66.0865	3251.96	4884.53	2927.09	0.493856	0.538058	0.711211	unchanged	4.29922	0.217299	1.06765	unchanged	3.41029	0.450825	0.97483	unchanged	1.38279	0.236344	0.909345	unchanged	22.4176	C19H28O10	415.17	2.02435	--	--	--	--	--	--	--	--	--	--	--	--
neg_3133	5-Hydroxyectoine	194.212	57.6237	69.1905	273.334	152.256	164.64	98.9162	148.736	125.633	196.522	206.218	207.551	0.048215	0.878254	0.258214	unchanged	0.661	0.192436	1.02993	unchanged	-0.217588	0.735729	0.418978	unchanged	0.926804	0.157443	1.11342	unchanged	-9.65637	C6H10N2O3	179.042	2.03165	C16432	Glycine, serine and threonine metabolism(ko00260);;Metabolic pathways(ko01100)	--	--	--	--	--	--	--	--	--	--
neg_3134	2-(6'-Methylthio)hexylmalic acid	2905.79	1156.07	6087.77	4325.21	2306	2388.95	3191.47	4793.05	6370.13	5441.37	5780.27	10680.7	1.27986	0.11265	1.44529	unchanged	-0.670294	0.197834	1.11407	unchanged	-0.500091	0.466205	0.809217	unchanged	1.10966	0.154835	1.02934	unchanged	15.8947	C11H20O5S	299.077	2.03165	C17226	Glucosinolate biosynthesis(ko00966);;2-Oxocarboxylic acid metabolism(ko01210)	--	--	--	--	HMDB0304053	--	Organic compounds	Organic acids and derivatives	Hydroxy acids and derivatives	Medium-chain hydroxy acids and derivatives
neg_3137	6,7-Dimethoxy-4-methylcoumarin	339.359	223.014	299.78	320.266	298.264	245.243	222.362	168.872	191.244	103.673	151.13	151.86	-1.08682	0.0068067	1.71608	down	0.568448	0.0310451	1.40909	up	0.565739	0.095178	1.82657	unchanged	-1.08411	0.0306106	1.32161	down	6.34832	C12H12O4	219.068	2.03893	--	--	--	--	--	--	--	--	--	--	--	--
neg_3138	L-Arogenate	603.987	145.482	110.155	906.13	144.973	1177.6	144.161	189.693	134.516	783.118	1110.06	706.251	0.221991	0.738397	0.45472	unchanged	2.25048	0.197704	1.13173	unchanged	0.876055	0.498876	0.869195	unchanged	1.59642	0.0483943	1.23682	up	-3.8583	C10H13NO5	226.071	2.03893	C00826	Phenylalanine, tyrosine and tryptophan biosynthesis(ko00400);;Metabolic pathways(ko01100);;Biosynthesis of secondary metabolites(ko01110);;Biosynthesis of amino acids(ko01230)	--	--	--	--	HMDB0304400	--	Organic compounds	Organic acids and derivatives	Carboxylic acids and derivatives	Amino acids, peptides, and analogues
neg_3139	Threoninyl-Leucine	1168.7	68.5921	82.3889	1931.27	123.391	1228.81	280.079	335.302	331.423	2912.14	2971.77	3898.87	1.57502	0.0334747	1.66054	up	1.79408	0.27688	0.951669	unchanged	0.479048	0.765681	0.392765	unchanged	2.89006	0.00457058	1.42406	up	6.94943	C10H20N2O4	253.119	2.03893	--	--	--	--	--	--	HMDB0029065	50299-12-2	Organic compounds	Organic acids and derivatives	Carboxylic acids and derivatives	Amino acids, peptides, and analogues
neg_3140	Nicotinic acid riboside	121.467	1.33198e-08	1.33198e-08	122.657	1.33198e-08	87.8806	5.73075	12.6313	4.20771	104.116	269.972	369.617	1.82066	0.134361	1.3818	unchanged	3.22161	0.227707	1.05198	unchanged	2.42809	0.501227	0.871552	unchanged	2.61417	0.0976723	1.17478	unchanged	-1.86475	C11H13NO6	290.043	2.03893	--	--	--	--	--	--	HMDB0006809	4013-06-03	Organic compounds	Organic oxygen compounds	Organooxygen compounds	Carbohydrates and carbohydrate conjugates
neg_3141	6-O-Acetylarbutin	20824.7	21241.5	21536.1	19209.6	28930.3	26040.7	33497.4	29192.4	19932	45832.1	52833.6	26880	0.759099	0.146426	1.24142	unchanged	-0.15548	0.601724	0.319328	unchanged	-0.377446	0.253817	1.44211	unchanged	0.981064	0.116682	1.19279	unchanged	-0.254525	C14H18O8	313.093	2.03893	--	--	--	--	--	--	HMDB0034060	10338-88-2	Organic compounds	Organic oxygen compounds	Organooxygen compounds	Carbohydrates and carbohydrate conjugates
neg_3144	4-Methylthio-3-butenyl Glucosinolate (Dehydroerucin)	32.2639	160.888	130.712	61.6735	224.559	66.2473	208.337	152.074	133.928	246.56	160.989	140.983	0.638033	0.36691	0.707209	unchanged	-0.48796	0.481377	0.568011	unchanged	-0.610113	0.289395	1.25514	unchanged	0.760185	0.214916	0.859967	unchanged	-27.3173	C12H21NO10S3	455.996	2.03893	--	--	--	--	--	--	--	--	--	--	--	--
neg_3146	Hesperetin-7-O-neohesperidoside(Neohesperidin)	2126.13	815.56	835.068	2783.49	2524.76	2982.82	1961.75	2006.37	1249.39	4033.37	4578.84	2445.13	0.415374	0.284518	1.02573	unchanged	0.668196	0.0334182	1.48591	up	-0.466214	0.402863	1.00455	unchanged	1.54978	0.0416183	1.25924	up	26.1085	C28H34O15	655.204	2.03893	--	--	--	--	--	--	--	--	--	--	--	--
neg_3150	Succinate semialdehyde	58.5362	36.0996	17.8571	75.4598	39.3142	52.6778	56.7657	47.5275	28.9504	76.4735	88.6032	46.9106	0.340233	0.414309	0.792336	unchanged	0.32968	0.443966	0.69784	unchanged	-0.244231	0.657374	0.573985	unchanged	0.914144	0.124296	1.02855	unchanged	-3.42086	C4H6O3	101.024	2.04623	C00232	Alanine, aspartate and glutamate metabolism(ko00250);;Tyrosine metabolism(ko00350);;Butanoate metabolism(ko00650);;Vitamin B6 metabolism(ko00750);;Nicotinate and nicotinamide metabolism(ko00760);;Metabolic pathways(ko01100);;Carbon metabolism(ko01200)	--	--	--	--	HMDB0001259	692-29-5	Organic compounds	Lipids and lipid-like molecules	Fatty Acyls	Fatty acids and conjugates
neg_3153	Isoleucyl-Aspartate	190.049	1.33198e-08	1.33198e-08	84.9432	1.33198e-08	139.615	1.33198e-08	1.33198e-08	6.5854	98.9954	222.593	101.255	0.913031	0.315084	0.971574	unchanged	5.09168	0.215253	1.09504	unchanged	4.85096	0.436242	1.00655	unchanged	1.15375	0.370481	0.699829	unchanged	-2.9457	C10H18N2O5	267.096	2.04623	--	--	--	--	--	--	HMDB0028903	--	Organic compounds	Organic acids and derivatives	Carboxylic acids and derivatives	Amino acids, peptides, and analogues
neg_3154	2-(5'-Methylthio)pentylmalic acid	304.003	11.8349	1.54272	410.717	123.709	494.822	1.33198e-08	22.0317	9.73284	311.783	341.121	250.296	-0.188474	0.747676	0.191637	unchanged	5.01803	0.0972418	1.35309	unchanged	3.32073	0.438349	0.99842	unchanged	1.50883	0.181256	1.02969	unchanged	-5.50758	C10H18O5S	285.056	2.04623	C17222	Glucosinolate biosynthesis(ko00966);;2-Oxocarboxylic acid metabolism(ko01210)	--	--	--	--	HMDB0304052	--	Organic compounds	Organic acids and derivatives	Hydroxy acids and derivatives	Medium-chain hydroxy acids and derivatives
neg_3156	(-)-Glyceollin I	1032.37	42.3606	34.3295	1414.55	290.043	1349.11	90.4227	1393.48	1221.31	1285.65	1593.13	2971.6	0.937975	0.223043	1.18885	unchanged	0.174818	0.842494	0.0920924	unchanged	-1.2864	0.371371	1.03396	unchanged	2.39919	0.0728493	1.19975	unchanged	12.2175	C20H18O5	337.112	2.04623	C01701	Isoflavonoid biosynthesis(ko00943);;Biosynthesis of secondary metabolites(ko01110)	LMPK12070123	Polyketides [PK]	Flavonoids [PK12]	Pterocarpans [PK1207]	HMDB0033901	57103-57-8	Organic compounds	Organosulfur compounds	Thiols	Alkylthiols
neg_3180	2,3-Dihydroxybenzoic acid	326.637	335.291	403.426	359.955	678.177	609.93	330.614	442.947	669.146	338.626	337.724	377.17	-0.645554	0.174938	1.36974	unchanged	0.191993	0.647771	0.314519	unchanged	-0.437444	0.333064	1.18158	unchanged	-0.0161168	0.895026	0.0619523	unchanged	-5.85858	C7H6O4	153.018	2.07443	C00196	Biosynthesis of secondary metabolites(ko01110)	--	--	--	--	HMDB0000397	303-38-8	Organic compounds	Benzenoids	Benzene and substituted derivatives	Benzoic acids and derivatives
neg_3181	Guvacine	711.855	1.33198e-08	1.33198e-08	900.584	12.1614	518.584	3.9722	1.33198e-08	1.33198e-08	196.788	411.557	69.9336	-1.07741	0.439624	0.644537	unchanged	8.4932	0.205675	1.09155	unchanged	7.4855	0.424804	1.03073	unchanged	-0.0697037	0.968344	0.0300803	unchanged	-8.67303	C6H9NO2	172.06	2.07443	C10149	--	--	--	--	--	--	--	--	--	--	--
neg_3185	4-Oxopentanoic Acid	64.972	1.33198e-08	1.33198e-08	129.878	23.2944	90.4265	1.33198e-08	167.008	111.13	157.307	145.607	322.45	1.36019	0.14255	1.36119	unchanged	-0.191297	0.854268	0.240569	unchanged	-2.09791	0.284649	1.26949	unchanged	3.26681	0.0674847	1.26622	unchanged	-8.29925	C5H8O3	291.107	2.06715	--	--	--	--	--	--	HMDB0000720	123-76-2	Organic compounds	Organic acids and derivatives	Keto acids and derivatives	Gamma-keto acids and derivatives
neg_3187	Raspberry ketone glucoside	1886.94	296.172	137.115	2482.58	440.054	1767.52	489.427	578.546	464.317	901.011	1211.83	785.775	-0.694273	0.424553	0.672712	unchanged	1.61395	0.220313	1.06465	unchanged	0.59858	0.68477	0.524327	unchanged	0.321094	0.765842	0.247111	unchanged	-7.58473	C16H22O7	347.109	2.07443	--	--	--	--	--	--	--	--	--	--	--	--
neg_3191	Benzoyloxypeoniflorin	1324.11	0.804931	2.1159	771.557	5.10398	492.283	2.67643	1228.94	956.566	409.072	594.7	337.882	0.0803839	0.926189	0.221458	unchanged	-0.786104	0.527025	0.62848	unchanged	-0.721528	0.645492	0.550446	unchanged	0.0158075	0.992249	0.00922024	unchanged	-0.215636	C30H32O13	621.159	2.06715	--	--	--	--	--	--	--	--	--	--	--	--
neg_3195	3,4-Dehydro-DL-proline	39.1796	83.2341	73.1303	41.1031	54.351	42.0997	62.3679	22.2302	35.5545	36.8541	22.1061	21.7593	-0.769008	0.0457138	1.56567	down	0.195128	0.680922	0.445488	unchanged	0.702625	0.231833	1.31551	unchanged	-1.27651	0.0887027	1.2199	unchanged	-8.56775	C5H7NO2	112.039	2.08172	--	--	--	--	--	--	--	--	--	--	--	--
neg_3196	6-Dimethylaminopurine	3388.37	5439.26	7357.46	3248.87	5610.11	5207.49	5657.1	2326.66	4244.46	3550.88	2906.68	2574.39	-0.63915	0.135306	1.40806	unchanged	0.202045	0.640992	0.460651	unchanged	0.40445	0.429731	0.953021	unchanged	-0.841555	0.1667	1.05767	unchanged	2.81085	C7H9N5	184.061	2.08172	--	--	--	--	--	--	HMDB0000473	938-55-6	Organic compounds	Organoheterocyclic compounds	Imidazopyrimidines	Purines and purine derivatives
neg_3197	cis-(Homo)2-aconitate	2993.64	93.5498	73.6824	2689.22	19.7148	386.264	146.802	817.086	448.469	911.228	925.444	8710.46	1.76875	0.444307	0.832883	unchanged	1.13193	0.574476	0.459347	unchanged	1.16222	0.611512	0.655342	unchanged	1.73846	0.450331	0.629302	unchanged	9.49214	C8H10O6	223.024	2.08172	C20581	Metabolic pathways(ko01100);;2-Oxocarboxylic acid metabolism(ko01210)	--	--	--	--	--	--	--	--	--	--
neg_3201	Thiocolchicoside	1584.03	374.91	593.749	1420.42	591.655	1686.69	415.277	493.675	339.777	1217.5	1770.19	1048.77	0.126047	0.791959	0.358023	unchanged	1.56658	0.129143	1.27676	unchanged	1.03156	0.362884	1.17077	unchanged	0.661075	0.329116	0.759123	unchanged	-0.368695	C27H33NO10S	598.152	2.08172	--	--	--	--	--	--	HMDB0259007	--	Organic compounds	Organic oxygen compounds	Organooxygen compounds	Carbohydrates and carbohydrate conjugates
neg_3202	1-Desacetylwilforgine	1044.95	1.33198e-08	1.33198e-08	2713.31	74.9914	1528.46	87.7627	268.363	36.4569	1536.67	2949.53	1610.72	0.49813	0.549042	0.677707	unchanged	3.45888	0.227807	1.04443	unchanged	1.41237	0.59872	0.676879	unchanged	2.54464	0.0470141	1.25144	up	-3.88028	C39H45NO18	836.235	2.08172	--	--	--	--	--	--	--	--	--	--	--	--
neg_3205	ANHYDROBRAZILIC ACID	266.58	312.313	322.515	299.578	319.319	378.605	258.663	170.554	161.282	185.897	241.742	143.578	-0.804282	0.0196221	1.62183	down	0.756385	0.0283891	1.47334	up	0.610246	0.0584969	1.90078	unchanged	-0.658143	0.0395379	1.27827	down	-0.815132	C12H10O5	233.045	2.10358	--	--	--	--	--	--	--	--	--	--	--	--
neg_3208	S-Adenosylmethionine	1105.65	47.7183	64.7351	832.284	49.1768	979.703	109.784	169.771	116.923	300.573	646.776	335.864	-0.536444	0.583898	0.412954	unchanged	2.23089	0.232565	1.05667	unchanged	1.61932	0.51582	0.844374	unchanged	0.0751267	0.95739	0.0534048	unchanged	-35.6371	C15H23N6O5S	420.106	2.10358	C00019	Monobactam biosynthesis(ko00261);;Cysteine and methionine metabolism(ko00270);;Arginine and proline metabolism(ko00330);;Zeatin biosynthesis(ko00908);;Biosynthesis of various plant secondary metabolites(ko00999);;Metabolic pathways(ko01100);;Biosynthesis of secondary metabolites(ko01110);;Biosynthesis of amino acids(ko01230);;Biosynthesis of cofactors(ko01240);;Sulfur relay system(ko04122)	--	--	--	--	HMDB0001185	485-80-3	Organic compounds	Nucleosides, nucleotides, and analogues	5'-deoxyribonucleosides	5'-deoxy-5'-thionucleosides
neg_3210	8-Demethyl-8-(2,3-di-O-methyl-alpha-L-rhamnosyl)tetracenomycin C	1357.45	97.1093	92.4572	4905.49	4213.7	5330.82	290.746	303.869	265.495	4495.35	4802.53	3861.34	-0.134998	0.372477	0.753202	unchanged	4.07041	0.00508184	1.61336	up	0.846896	0.641018	0.608757	unchanged	3.08851	0.00272648	1.44998	up	-10.7143	C30H32O15	677.166	2.0963	C20976	Metabolic pathways(ko01100);;Biosynthesis of secondary metabolites(ko01110)	--	--	--	--	--	--	--	--	--	--
neg_3218	Anhydrotetracycline	3882.73	782.448	712.494	5478.69	1501.42	2720.24	1214.69	2544.65	1505.12	2536.1	3492.69	2772.99	-0.140241	0.825534	0.110063	unchanged	0.881754	0.336387	0.800245	unchanged	0.0306982	0.975561	0.0397776	unchanged	0.710815	0.390274	0.705683	unchanged	-9.56475	C22H22N2O7	447.113	2.11087	C02811	Metabolic pathways(ko01100);;Biosynthesis of secondary metabolites(ko01110)	--	--	--	--	HMDB0014897	60-54-8	Organic compounds	Phenylpropanoids and polyketides	Tetracyclines	--
neg_3221	5,7,4'-Trihydroxy-3,6,3',5'-Tetramethoxyflavone	519.824	24.5226	3.82906	5617.52	278.526	3849.6	24.1135	72.5776	37.6142	1779.53	2785.75	1102.83	-0.781889	0.483064	0.573513	unchanged	6.18117	0.17812	1.1525	unchanged	2.02912	0.499617	0.871625	unchanged	3.37016	0.06045	1.28649	unchanged	11.436	C19H18O9	839.213	2.11087	--	--	LMPK12110616	Polyketides [PK]	Flavonoids [PK12]	Flavones and Flavonols [PK1211]	--	--	--	--	--	--
neg_3222	Grixazone B	179.754	7.83407	1.33198e-08	434.397	1.33198e-08	308.531	1.33198e-08	10.4804	4.54481	189.224	288.999	22.882	-0.568108	0.62664	0.37003	unchanged	5.62776	0.200759	1.10546	unchanged	3.64211	0.430213	1.01556	unchanged	1.41754	0.347382	0.704274	unchanged	5.28963	C18H15N3O7S	893.144	2.11087	C20799	Metabolic pathways(ko01100);;Biosynthesis of secondary metabolites(ko01110)	--	--	--	--	--	--	--	--	--	--
neg_3223	Hypoxanthine	82.7629	127.863	110.904	79.7087	104.198	121.269	126.51	78.0047	65.9984	55.7013	90.6612	81.9335	-0.418736	0.185703	1.14885	unchanged	0.173944	0.632662	0.543437	unchanged	0.249254	0.49954	0.783222	unchanged	-0.494046	0.142069	1.00176	unchanged	0.839789	C5H4N4O	157.013	2.11817	C00262	Purine metabolism(ko00230);;Metabolic pathways(ko01100);;Nucleotide metabolism(ko01232)	--	--	--	--	HMDB0000157	68-94-0	Organic compounds	Organoheterocyclic compounds	Imidazopyrimidines	Purines and purine derivatives
neg_3224	(S)-Cheilanthifoline	126.901	0.0811758	1.33198e-08	96.5761	0.0314407	168.449	0.286998	1.45062	6.83596	13.7085	61.4657	16.0564	-1.53871	0.358092	0.788697	unchanged	4.95026	0.221665	1.08527	unchanged	3.88858	0.449213	0.979121	unchanged	-0.477036	0.811421	0.18753	unchanged	24.1466	C19H19NO4	346.114	2.11817	C05174	Isoquinoline alkaloid biosynthesis(ko00950);;Metabolic pathways(ko01100);;Biosynthesis of secondary metabolites(ko01110)	--	--	--	--	--	--	--	--	--	--
neg_3225	Syringic acid	2954.97	2982.04	2744.13	3995.82	1745.84	2750.87	2629.01	2137.13	1900.15	3552.02	4106.66	3533.48	0.398222	0.299078	1.10862	unchanged	0.34931	0.453401	0.678677	unchanged	0.381001	0.0755892	1.89048	unchanged	0.366532	0.033156	1.35463	up	-2.86563	C9H10O5	197.045	2.13273	C10833	--	--	--	--	--	HMDB0002085	530-57-4	Organic compounds	Benzenoids	Benzene and substituted derivatives	Benzoic acids and derivatives
neg_3226	Eugenol	208.535	6.84934	1.33198e-08	169.479	114.036	187.521	5.12813	12.0292	4.48795	57.128	115.927	51.4652	-1.06899	0.0533432	1.41582	unchanged	4.44371	0.0200771	1.56392	up	3.31479	0.444774	0.985803	unchanged	0.0599339	0.969335	0.0364468	unchanged	12.3201	C10H12O2	199.055	2.13273	C10453	Phenylpropanoid biosynthesis(ko00940)	--	--	--	--	HMDB0005809	97-53-0	Organic compounds	Benzenoids	Phenols	Methoxyphenols
neg_3233	NSC 12465	184.427	133.862	126.819	263.04	109.728	192.609	115.328	136.849	98.2755	246.707	263.712	233.424	0.395785	0.310307	1.11192	unchanged	0.689992	0.243587	1.00221	unchanged	0.344937	0.226502	1.36416	unchanged	0.74084	0.0174096	1.38908	up	3.39765	C9H7NO2	182.023	2.14003	--	--	--	--	--	--	--	--	--	--	--	--
neg_3238	Toluene-4-sulfonate	16.7131	1.33198e-08	1.33198e-08	200.555	2968.62	35.1226	12.5196	1.33198e-08	8.68561	80.6533	111.16	110.222	-3.40722	0.416248	0.966134	unchanged	7.23944	0.380808	0.786624	unchanged	-0.34344	0.835404	0.251046	unchanged	4.17566	0.00312686	1.46911	up	-3.84064	C7H8O3S	171.011	2.15462	C06677	Metabolic pathways(ko01100)	--	--	--	--	HMDB0059933	104-15-4	Organic compounds	Benzenoids	Benzene and substituted derivatives	Benzenesulfonic acids and derivatives
neg_3241	Naringin Dihydrochalcone	1191.07	15.8141	23.3695	1391.25	78.6975	1174.54	68.5544	279.133	184.808	841.86	1306.14	1010.74	0.25636	0.721373	0.499494	unchanged	2.31215	0.22331	1.04734	unchanged	1.20811	0.613368	0.655801	unchanged	1.36039	0.236279	0.930931	unchanged	17.682	C27H34O14	617.175	2.14732	--	--	--	--	--	--	HMDB0255461	--	Organic compounds	Phenylpropanoids and polyketides	Flavonoids	Flavonoid glycosides
neg_3244	2-Dehydropantoate	373.638	514.766	1146.81	528.666	999.452	510.355	495.23	463.309	736.263	472.581	538.623	475.534	-0.455338	0.369323	1.04151	unchanged	0.266372	0.572375	0.430277	unchanged	0.264061	0.689367	0.561496	unchanged	-0.453027	0.522637	0.499584	unchanged	3.62879	C6H10O4	145.051	2.1619	C00966	Pantothenate and CoA biosynthesis(ko00770);;Metabolic pathways(ko01100);;Biosynthesis of secondary metabolites(ko01110);;Biosynthesis of cofactors(ko01240)	--	--	--	--	HMDB0304068	--	Organic compounds	Organic acids and derivatives	Keto acids and derivatives	Short-chain keto acids and derivatives
neg_3248	quinolinic Acid	102.682	1.33198e-08	16.124	346.043	301.928	349.084	32.8104	33.5978	83.3073	210.373	194.579	139.014	-0.874155	0.00642317	1.70201	down	2.73545	0.000247945	1.59165	up	-0.333618	0.793185	0.305678	unchanged	2.19491	0.0265197	1.31039	up	-6.18708	C7H5NO4	166.014	2.16918	C03722	Tryptophan metabolism(ko00380);;beta-Alanine metabolism(ko00410);;Nicotinate and nicotinamide metabolism(ko00760);;Metabolic pathways(ko01100);;Biosynthesis of cofactors(ko01240)	--	--	--	--	HMDB0000232	89-00-9	Organic compounds	Organoheterocyclic compounds	Pyridines and derivatives	Pyridinecarboxylic acids and derivatives
neg_3249	5-(2'-Formylethyl)-4,6-dihydroxypicolinate	332.81	210.86	139.144	1269.21	697.105	899.392	215.512	190.269	310.03	633.752	521.173	409.841	-0.872945	0.108419	1.33563	unchanged	2.00124	0.0450047	1.44487	up	-0.0680888	0.879302	0.199233	unchanged	1.19638	0.0274409	1.27147	up	-4.00424	C9H9NO5	210.04	2.16918	C05654	Tryptophan metabolism(ko00380)	--	--	--	--	HMDB0031727	15879-93-3	Organic compounds	Organic oxygen compounds	Organooxygen compounds	Carbohydrates and carbohydrate conjugates
neg_3261	4-Pyridoxic acid	111.605	20.2535	4.78436	132.249	12.5418	168.965	18.7047	34.2922	3.73257	156.937	235.691	139.114	0.761086	0.274609	1.08265	unchanged	2.46747	0.208205	1.10363	unchanged	1.26824	0.511831	0.82249	unchanged	1.96032	0.04261	1.24626	up	0.473727	C8H9NO4	228.051	2.18375	C00847	Vitamin B6 metabolism(ko00750);;Metabolic pathways(ko01100)	--	--	--	--	HMDB0000017	82-82-6	Organic compounds	Organoheterocyclic compounds	Pyridines and derivatives	Pyridinecarboxylic acids and derivatives
neg_3262	Zeatin	507.641	14.5563	18.2755	348.152	25.804	389.508	29.9769	69.1304	42.1733	370.022	509.779	393.218	0.737621	0.275169	1.14804	unchanged	2.434	0.212007	1.09021	unchanged	1.93566	0.501983	0.870653	unchanged	1.23596	0.271585	0.883488	unchanged	5.76723	C10H13N5O	240.088	2.18375	C00371	Zeatin biosynthesis(ko00908);;Metabolic pathways(ko01100);;Biosynthesis of secondary metabolites(ko01110);;Plant hormone signal transduction(ko04075)	--	--	--	--	HMDB0012204	1637-39-4	Organic compounds	Organoheterocyclic compounds	Imidazopyrimidines	Purines and purine derivatives
neg_3263	Midodrine	5051.53	1146.41	880.74	6685.03	1395.16	4328.76	1959.38	1926.54	1246.33	2082.76	2492.74	1665.81	-0.99146	0.310363	0.892559	unchanged	1.27372	0.252194	1.00406	unchanged	0.463891	0.679725	0.529479	unchanged	-0.181632	0.856326	0.156007	unchanged	7.26557	C12H18N2O4	275.103	2.17647	C07890	--	--	--	--	--	HMDB0014356	133163-28-7	Organic compounds	Benzenoids	Benzene and substituted derivatives	Methoxybenzenes
neg_3265	Chrysin-7-O-glucuronide	684.902	191.526	154.14	799.481	252.279	738.99	398.233	332.531	222.559	395.874	408.274	312.145	-0.681849	0.323018	0.856308	unchanged	0.909527	0.244018	1.02524	unchanged	0.112403	0.896745	0.16105	unchanged	0.115275	0.883648	0.115063	unchanged	3.70171	C21H18O10	465.061	2.17647	--	--	--	--	--	--	--	--	--	--	--	--
neg_3269	Cistanoside A	706.982	1.33198e-08	1.33198e-08	1525.38	369.42	953.28	11.6349	343.946	265.745	833.613	1209.96	961.236	0.0772817	0.893287	0.264283	unchanged	2.19657	0.147218	1.15254	unchanged	0.186324	0.918993	0.134343	unchanged	2.08753	0.0646308	1.24992	unchanged	-32.8301	C36H48O20	821.222	2.18375	--	--	--	--	--	--	--	--	--	--	--	--
neg_3275	Nitrazepam	1626.94	1363.5	1106.85	1712.98	1173.18	1490.77	1566.48	1779.03	1248.17	1867.09	1786.12	1899.29	0.34322	0.123715	1.50754	unchanged	-0.0697295	0.758915	0.212402	unchanged	-0.164981	0.484989	0.859511	unchanged	0.438472	0.0774297	1.25187	unchanged	4.93933	C15H11N3O3	280.074	2.19103	C07487	--	--	--	--	--	HMDB0015534	146-22-5	Organic compounds	Organoheterocyclic compounds	Benzodiazepines	1,4-benzodiazepines
neg_3276	Neopterin	1496.92	1222.55	983.153	1456.65	1083.28	1509.31	1368.94	1521	1170.86	1559.28	1572.8	1644.15	0.238221	0.209121	1.331	unchanged	-0.00411617	0.982873	0.0410912	unchanged	-0.13322	0.54734	0.759689	unchanged	0.367324	0.133425	1.13595	unchanged	20.145	C9H11N5O4	298.084	2.19103	C05926	Folate biosynthesis(ko00790)	--	--	--	--	HMDB0000845	2009-64-5	Organic compounds	Organoheterocyclic compounds	Pteridines and derivatives	Pterins and derivatives
neg_3277	L-Cysteine	455.233	1.0862	7.64169	350.679	10.5709	451.692	8.98403	144.763	27.0333	481.897	414.853	450.392	0.728679	0.312947	1.13106	unchanged	2.16892	0.250848	0.98645	unchanged	1.35977	0.599551	0.670352	unchanged	1.53783	0.187435	1.0398	unchanged	12.2287	C3H7NO2S	301.056	2.19103	C00097	Glycine, serine and threonine metabolism(ko00260);;Cysteine and methionine metabolism(ko00270);;Penicillin and cephalosporin biosynthesis(ko00311);;Carbapenem biosynthesis(ko00332);;Taurine and hypotaurine metabolism(ko00430);;Cyanoamino acid metabolism(ko00460);;D-Amino acid metabolism(ko00470);;Glutathione metabolism(ko00480);;Thiamine metabolism(ko00730);;Pantothenate and CoA biosynthesis(ko00…	--	--	--	--	HMDB0000574	52-90-4	Organic compounds	Organic acids and derivatives	Carboxylic acids and derivatives	Amino acids, peptides, and analogues
neg_3280	Tripterygiumine N	4077.46	5.152	5.44934	1276.84	4.31657	539.356	42.4967	858.344	480.323	346.467	773.544	682.816	-0.0140868	0.989096	0.117316	unchanged	0.398463	0.757572	0.210686	unchanged	1.56553	0.576405	0.722028	unchanged	-1.18116	0.631722	0.400276	unchanged	18.3602	C44H45NO19	912.25	2.19103	--	--	--	--	--	--	--	--	--	--	--	--
neg_3287	C-1027 Chromophore	2752	1.33198e-08	1.33198e-08	2937.05	11.6098	1403.72	25.5785	97.1189	18.4754	885.843	2393.34	1014.15	-0.019708	0.985062	0.0873603	unchanged	4.94627	0.238411	1.02213	unchanged	4.28495	0.442922	0.991919	unchanged	0.641617	0.653864	0.374241	unchanged	18.8963	C43H42ClN3O13	888.255	2.19833	C11438	Metabolic pathways(ko01100);;Biosynthesis of secondary metabolites(ko01110)	--	--	--	--	--	--	--	--	--	--
neg_3288	trans-Zeatin riboside monophosphate	1091.91	8.18751	13.0815	1376.31	108.262	722.79	142.031	981.345	1369.41	892.297	1459.08	2992.26	1.2755	0.239653	1.15838	unchanged	-0.175437	0.862423	0.261015	unchanged	-1.16307	0.419023	0.935443	unchanged	2.26313	0.140861	1.06905	unchanged	-3.76619	C15H22N5O8P	921.252	2.19833	C16430	Zeatin biosynthesis(ko00908);;Biosynthesis of secondary metabolites(ko01110)	--	--	--	--	HMDB0304508	--	Organic compounds	Nucleosides, nucleotides, and analogues	Purine nucleotides	Purine ribonucleotides
neg_3290	2,4-Dihydroxyquinoline	44.9849	46.834	60.3612	21.3178	84.0549	57.0823	45.6944	61.5509	45.133	33.175	30.3227	23.4629	-0.901608	0.299288	1.14539	unchanged	0.0923837	0.87345	0.170769	unchanged	-0.00187734	0.993164	0.0225338	unchanged	-0.807347	0.0265994	1.32506	down	-6.65007	C9H7NO2	160.039	2.20562	C16716	Biosynthesis of various alkaloids(ko00996)	--	--	--	--	HMDB0245468	--	Organic compounds	Organoheterocyclic compounds	Quinolines and derivatives	Quinolones and derivatives
neg_3291	Dihydrourocanate	1151.15	216.992	198.738	1278.17	228.71	1074.11	176.779	425.839	176.851	1624.35	1482.45	1828.02	0.935078	0.124362	1.49068	unchanged	1.72735	0.196997	1.08894	unchanged	1.00733	0.495298	0.863915	unchanged	1.6551	0.0590114	1.2921	unchanged	-27.7454	C6H8N2O2	175.024	2.20562	C20522	Histidine metabolism(ko00340)	--	--	--	--	HMDB0002271	1074-59-5	Organic compounds	Organoheterocyclic compounds	Azoles	Imidazoles
neg_3292	Kinetin	1504.58	36.4595	29.8786	1708.67	99.2715	933.273	57.3277	126.667	96.4225	909.127	1163.93	737.562	0.0360718	0.965517	0.169683	unchanged	3.28917	0.219398	1.058	unchanged	2.48596	0.473013	0.92942	unchanged	0.839284	0.491322	0.567373	unchanged	0.463907	C10H9N5O	236.055	2.2129	C08272	--	--	--	--	--	HMDB0012245	525-79-1	Organic compounds	Organoheterocyclic compounds	Imidazopyrimidines	Purines and purine derivatives
neg_3293	p-Hydroxyphenylacetylglycine	30610.3	564.54	387.134	27952.1	793.474	18144.2	1764.73	2016.9	1481.86	18786.5	27662.7	15452.3	0.400705	0.609444	0.615139	unchanged	3.15518	0.222626	1.06063	unchanged	2.5841	0.47486	0.925782	unchanged	0.971788	0.425645	0.64494	unchanged	-0.740596	C10H11NO4	254.067	2.2129	C05596	Tyrosine metabolism(ko00350)	--	--	--	--	HMDB0000735	28116-23-6	Organic compounds	Organic acids and derivatives	Carboxylic acids and derivatives	Amino acids, peptides, and analogues
neg_330	dTDP-D-glucuronate	147.414	37.344	42.903	199.963	73.2293	132.252	154.623	183.755	166.763	212.802	182.261	159.555	0.451991	0.30858	1.0606	unchanged	-0.317185	0.461951	0.688761	unchanged	-1.1498	0.115958	1.8006	unchanged	1.28461	0.0762238	1.20896	unchanged	6.58316	C16H24N2O17P2	599.033	0.527417	C06017	Polyketide sugar unit biosynthesis(ko00523);;Biosynthesis of secondary metabolites(ko01110)	--	--	--	--	--	--	--	--	--	--
neg_3301	6-Maleimidocaproic acid	4230.34	152.337	209.575	4421.44	366.059	2681.53	388.281	368.003	313.725	2759.65	3830.31	2286.55	0.249071	0.738008	0.451434	unchanged	2.8033	0.210995	1.08207	unchanged	2.10158	0.476142	0.924335	unchanged	0.950792	0.40471	0.675069	unchanged	-6.07797	C10H13NO4	210.076	2.22018	--	--	--	--	--	--	--	--	--	--	--	--
neg_3306	Delphinidin 3-(6-p-coumaroyl)glucoside	1518.37	1027.72	876.846	978.081	1606.63	1349.07	1013.55	942.421	838.429	1107.19	1851.74	1362.81	0.135697	0.673803	0.305028	unchanged	0.493377	0.165435	1.1959	unchanged	0.29269	0.393681	1.05478	unchanged	0.336384	0.363503	0.706529	unchanged	3.59966	C30H27O14+	656.14	2.22018	C16370	Anthocyanin biosynthesis(ko00942)	--	--	--	--	--	--	--	--	--	--
neg_3309	Feruloyl-diketide-CoA	194.355	1.33198e-08	1.33198e-08	157.319	1.33198e-08	66.9609	1.33198e-08	1.33198e-08	1.33198e-08	46.4134	110.234	1.33198e-08	-0.517777	0.708479	0.28145	unchanged	32.386	0.242656	1.01194	unchanged	32.1794	0.42265	1.03539	unchanged	-0.311173	0.873231	0.12819	unchanged	13.5513	C33H46N7O20P3S	1030.18	2.23478	C17741	Stilbenoid, diarylheptanoid and gingerol biosynthesis(ko00945);;Biosynthesis of secondary metabolites(ko01110)	--	--	--	--	--	--	--	--	--	--
neg_3311	Adenine	695.388	1735.58	1682.1	1232.33	3162.49	2009.85	1797.63	1076.39	1204.62	1601.44	1359.76	1806.82	-0.425736	0.434786	0.900677	unchanged	0.651042	0.300676	0.924227	unchanged	0.0121325	0.978923	0.0228972	unchanged	0.213174	0.59544	0.430891	unchanged	-2.88819	C5H5N5	134.047	2.23478	C00147	Purine metabolism(ko00230);;Zeatin biosynthesis(ko00908);;Metabolic pathways(ko01100);;Biosynthesis of secondary metabolites(ko01110);;Nucleotide metabolism(ko01232)	--	--	--	--	HMDB0000034	73-24-5	Organic compounds	Organoheterocyclic compounds	Imidazopyrimidines	Purines and purine derivatives
neg_3312	3-Butynoic acid	30.6777	1.33198e-08	15.7655	70.9372	39.449	25.8572	13.3728	31.1299	26.557	31.3632	26.904	44.0334	-0.413372	0.495186	0.61144	unchanged	0.939084	0.240404	0.917562	unchanged	-0.613563	0.480642	0.814697	unchanged	1.13928	0.160532	1.02784	unchanged	-8.23588	C4H4O2	167.034	2.22748	--	--	--	--	--	--	--	--	--	--	--	--
neg_3313	5'-Methylthioadenosine	1167.86	2158.33	1902.65	1867.71	3915.73	2717.33	2143.39	1429.45	1558.98	2157.9	1773.46	2366.49	-0.432733	0.341919	1.03943	unchanged	0.728123	0.190832	1.11751	unchanged	0.027022	0.934756	0.0787901	unchanged	0.268368	0.371515	0.677033	unchanged	-6.01517	C11H15N5O3S	296.08	2.23478	C00170	Cysteine and methionine metabolism(ko00270);;Zeatin biosynthesis(ko00908);;Metabolic pathways(ko01100)	--	--	--	--	HMDB0001173	2457-80-9	Organic compounds	Nucleosides, nucleotides, and analogues	5'-deoxyribonucleosides	5'-deoxy-5'-thionucleosides
neg_3315	Phaseoloidin	3757.77	3185.3	5195.12	12810.5	9585.36	5039.13	4311.44	7909.21	6168.48	6103.07	6117.74	9932.96	-0.308465	0.543084	0.564307	unchanged	0.577163	0.316486	0.782435	unchanged	-0.5993	0.174914	1.48537	unchanged	0.867999	0.103213	1.1737	unchanged	-1.40853	C14H18O9	329.087	2.23478	--	--	--	--	--	--	--	--	--	--	--	--
neg_3327	Cyanidin 3-O-rutinoside 5-O-beta-D-glucoside	1091.72	73.438	40.5177	1307.39	95.1711	1005.3	73.4711	133.518	70.6564	881.082	1393.5	870.391	0.385297	0.587272	0.650985	unchanged	3.11643	0.190256	1.12891	unchanged	2.11853	0.464683	0.943674	unchanged	1.3832	0.194219	0.970996	unchanged	21.6195	C33H41O20+	792.205	2.23478	C12646	Anthocyanin biosynthesis(ko00942)	--	--	--	--	--	--	--	--	--	--
neg_3328	8-Demethyl-8-formylriboflavin 5'-phosphate	200.004	65.6992	92.7221	149.245	4.76607	121.009	92.3679	24.5548	21.7813	146.239	178.434	244.519	1.04938	0.148421	1.3559	unchanged	0.987523	0.429131	0.720932	unchanged	1.36966	0.213197	1.42591	unchanged	0.667241	0.241677	0.883252	unchanged	-4.42774	C17H19N4O10P	939.156	2.23478	C21803	Metabolic pathways(ko01100);;Biosynthesis of secondary metabolites(ko01110)	--	--	--	--	--	--	--	--	--	--
neg_3334	dGDP	221.157	797.868	1270.58	1246.67	1289.11	774.557	1575.1	421.345	696.182	1454.19	1056.3	1461.25	0.262794	0.360139	0.802459	unchanged	0.297966	0.631642	0.487626	unchanged	-0.233919	0.785777	0.316045	unchanged	0.794678	0.197696	0.975088	unchanged	-19.0749	C10H15N5O10P2	426.014	2.2421	C00361	Purine metabolism(ko00230);;Metabolic pathways(ko01100);;Nucleotide metabolism(ko01232)	--	--	--	--	HMDB0000960	3493-09-02	Organic compounds	Phenylpropanoids and polyketides	Cinnamic acids and derivatives	Hydroxycinnamic acids and derivatives
neg_3340	Isoxanthopterin	343.639	262.771	166.612	374.426	173.427	254.576	275.734	293.991	185.678	319.789	305.612	301.609	0.208211	0.551131	0.730173	unchanged	0.0871285	0.829986	0.222597	unchanged	0.0332621	0.928802	0.0702661	unchanged	0.262077	0.421603	0.640585	unchanged	29.7486	C6H5N5O2	178.042	2.2494	C03975	--	--	--	--	--	HMDB0000704	529-69-1	Organic compounds	Organoheterocyclic compounds	Pteridines and derivatives	Pterins and derivatives
neg_3344	N-Acetyl-L-2-amino-6-oxopimelate	227.327	42.9795	43.1247	229.328	54.6823	167.942	64.0645	52.3369	40.4882	92.0214	150.004	127.99	-0.288584	0.654477	0.306834	unchanged	1.52642	0.192558	1.12584	unchanged	0.998398	0.485534	0.899639	unchanged	0.239439	0.791804	0.231484	unchanged	10.0212	C9H13NO6	252.051	2.2494	C05539	Monobactam biosynthesis(ko00261);;Lysine biosynthesis(ko00300);;Metabolic pathways(ko01100);;Biosynthesis of secondary metabolites(ko01110);;Biosynthesis of amino acids(ko01230)	--	--	--	--	--	--	--	--	--	--
neg_3345	IRIFLOPHENONE TRIMETHYL ETHER	557.892	0.777725	1.33198e-08	651.283	31.5101	822.702	46.8529	46.8179	21.4012	199.859	348.959	103.186	-1.20729	0.358861	0.782228	unchanged	3.70963	0.193429	1.14172	unchanged	2.27946	0.509737	0.855123	unchanged	0.222886	0.887241	0.118484	unchanged	-5.84496	C16H16O5	287.091	2.2494	--	--	--	--	--	--	--	--	--	--	--	--
neg_3356	Curculigoside B	318.645	158.834	254.203	418.494	280.391	274.302	351.744	124.887	111.431	273.728	340.576	269.034	-0.139752	0.609063	0.445006	unchanged	0.726748	0.245882	1.00484	unchanged	0.315247	0.631581	0.604869	unchanged	0.271748	0.402973	0.68898	unchanged	-7.65075	C21H24O11	903.25	2.2494	--	--	--	--	--	--	--	--	--	--	--	--
neg_3357	Succinic acid semialdehyde	3232.18	2618.74	1725.45	4362.46	1617.73	2434.64	2883.25	2237.56	1887.72	2895.93	2703.01	2720.64	-0.0164228	0.972463	0.0855012	unchanged	0.263821	0.632039	0.44262	unchanged	0.112393	0.739563	0.367745	unchanged	0.135005	0.629483	0.370168	unchanged	-4.46239	C4H6O3	101.024	2.26402	--	--	LMFA06000118	Fatty Acyls [FA]	Fatty aldehydes [FA06]	--	HMDB0001259	692-29-5	Organic compounds	Lipids and lipid-like molecules	Fatty Acyls	Fatty acids and conjugates
neg_3369	Azetidine-2-carboxylic acid	543.278	546.172	809.402	1377.07	747.475	587.305	1340.67	425.042	506.946	1141.71	908.452	925.745	0.134051	0.755783	0.364123	unchanged	0.254898	0.719662	0.364883	unchanged	-0.259251	0.717477	0.449689	unchanged	0.648201	0.0374944	1.25802	up	16.7356	C4H7NO2	122.024	2.25672	--	--	--	--	--	--	HMDB0029615	2133-34-8	Organic compounds	Organic acids and derivatives	Carboxylic acids and derivatives	Amino acids, peptides, and analogues
neg_3370	4-Methylaminobutyrate	175.958	214.918	289.016	783.636	289.087	200.383	488.845	122.4	182.452	461.787	330.401	364.637	-0.138182	0.85248	0.124469	unchanged	0.681693	0.504105	0.586024	unchanged	-0.223281	0.774745	0.358539	unchanged	0.766792	0.0380099	1.24782	up	13.1848	C5H11NO2	138.055	2.25672	C15987	Nicotinate and nicotinamide metabolism(ko00760);;Metabolic pathways(ko01100)	--	--	--	--	--	--	--	--	--	--
neg_3372	2-Acetylamino-3-phenylprop-2-enoic acid	10579.7	9713.8	8485.08	11533.1	7695.64	9282.62	11046.3	10895.2	8412.61	11737.1	11501.6	12190.7	0.31341	0.170482	1.39899	unchanged	-0.0903594	0.685547	0.290406	unchanged	-0.0769006	0.645246	0.59665	unchanged	0.299952	0.0556747	1.28627	unchanged	-1.0566	C11H11NO3	240.043	2.25672	--	--	--	--	--	--	--	--	--	--	--	--
neg_3373	FR 900098	3897.91	3685.38	3202.17	4129.21	3036.05	4237.95	4250.83	3941.43	3142.52	4489.7	4595.68	4587.65	0.261894	0.186561	1.38859	unchanged	0.00868243	0.966274	0.133357	unchanged	-0.0716699	0.666883	0.566389	unchanged	0.342246	0.0396557	1.36682	up	-11.3167	C5H12NO5P	242.041	2.25672	C17942	Phosphonate and phosphinate metabolism(ko00440)	--	--	--	--	--	--	--	--	--	--
neg_3376	Deoxyguanosine	18463.3	14083.4	10900.8	21544.3	9905.4	14485.6	17524.9	13372.4	11401.9	16580.4	16028.3	16163.1	0.0864477	0.806347	0.382409	unchanged	0.118969	0.772424	0.294327	unchanged	0.0386413	0.899509	0.125657	unchanged	0.166775	0.503418	0.538156	unchanged	-18.4271	C10H13N5O4	312.064	2.26402	C00330	Purine metabolism(ko00230);;Metabolic pathways(ko01100);;Nucleotide metabolism(ko01232);;ABC transporters(ko02010)	--	--	--	--	HMDB0000085	961-07-9	Organic compounds	Nucleosides, nucleotides, and analogues	Purine nucleosides	Purine 2'-deoxyribonucleosides
neg_3377	Luteolinidin	83400.1	65826.6	51218.5	101376	46239.5	67714.5	80394.1	62055.8	53462.2	76387.2	74999.4	75522.8	0.0755668	0.83234	0.34867	unchanged	0.136343	0.742242	0.325508	unchanged	0.0330019	0.907785	0.110868	unchanged	0.178908	0.443144	0.619593	unchanged	2.59113	C15H11O5+	270.054	2.26402	C08652	--	--	--	--	--	HMDB0029249	1154-78-5	Organic compounds	Phenylpropanoids and polyketides	Flavonoids	Hydroxyflavonoids
neg_338	Rhein	302.649	97.8462	59.1563	484.996	154.508	373.188	325.612	372.5	387.177	591.266	511.194	541.315	0.698817	0.156314	1.42283	unchanged	-0.0998822	0.827983	0.234919	unchanged	-1.23947	0.102483	1.85106	unchanged	1.8384	0.0262719	1.38355	up	3.97627	C15H8O6	627.08	0.527417	C10401	--	LMPK13040015	Polyketides [PK]	Aromatic polyketides [PK13]	Anthracenes and phenanthrenes [PK1304]	HMDB0032876	478-43-3	Organic compounds	Benzenoids	Anthracenes	Anthracenecarboxylic acids and derivatives
neg_3381	Thiamine acetic acid	9550.84	7575.19	5857.69	11545.4	5314.23	7713.08	9078.03	6922.95	6069.8	8895.19	8569.37	8753.55	0.0935091	0.791121	0.402547	unchanged	0.154917	0.708605	0.363277	unchanged	0.0584749	0.838039	0.218807	unchanged	0.189952	0.418752	0.649996	unchanged	-4.78623	C12H15N4O2S+	314.061	2.26402	C02892	Thiamine metabolism(ko00730);;Metabolic pathways(ko01100)	--	--	--	--	--	--	--	--	--	--
neg_3383	7beta-Hydroxyrutaecarpine	761.574	366.278	330.542	906.575	393.883	779.825	576.817	564.801	549.241	618.649	556.162	628.591	-0.206059	0.611527	0.361868	unchanged	0.299023	0.488548	0.629715	unchanged	-0.213376	0.631426	0.624144	unchanged	0.30634	0.49377	0.561652	unchanged	-29.36	C18H13N3O2	324.067	2.26402	--	--	--	--	--	--	--	--	--	--	--	--
neg_3390	Protodeoxyviolaceinic acid	64340	42441.7	41583.1	68526.4	38234.8	59241.4	60467.3	49887.2	43797.6	59220.3	65390.2	62517.5	0.172819	0.516254	0.795049	unchanged	0.106852	0.723665	0.364711	unchanged	-0.0552046	0.840576	0.254102	unchanged	0.334876	0.220647	0.97356	unchanged	-21.7639	C21H15N3O2	362.084	2.26402	C21131	Metabolic pathways(ko01100);;Biosynthesis of secondary metabolites(ko01110)	--	--	--	--	--	--	--	--	--	--
neg_3396	4-O-Galloylarbutin	3896.49	2403.95	2566.84	3805.62	2422	4061.28	3179.12	2741.96	2248.85	3490.06	4131.61	3580.06	0.122633	0.622332	0.617076	unchanged	0.332693	0.306522	0.914979	unchanged	0.118168	0.696404	0.485174	unchanged	0.337159	0.236723	0.918907	unchanged	-32.0516	C19H20O11	893.24	2.26402	--	--	--	--	--	--	--	--	--	--	--	--
neg_340	4-hydroxy-2,3,6,7-tetramethoxy-9,10-dihydrophenanthrene	314.594	3.85229	1.33198e-08	399.069	1.33198e-08	81.653	17.5516	35.4411	16.3098	88.7677	118.412	172.229	-0.34145	0.809412	0.126747	unchanged	2.79423	0.376862	0.768163	unchanged	2.20007	0.509284	0.855151	unchanged	0.252704	0.865417	0.148638	unchanged	-1.82691	C18H20O5	631.254	0.534767	--	--	--	--	--	--	--	--	--	--	--	--
neg_3403	NAD+	502.959	419.679	362.301	511.72	299.543	485.166	539.751	466.71	378.556	481.095	470.137	483.783	0.146522	0.560611	0.747222	unchanged	-0.09536	0.737192	0.211824	unchanged	-0.108204	0.619326	0.627435	unchanged	0.159366	0.345013	0.761325	unchanged	-41.5544	C21H28N7O14P2+	685.064	2.26402	C00003	Oxidative phosphorylation(ko00190);;Thiamine metabolism(ko00730);;Nicotinate and nicotinamide metabolism(ko00760);;Metabolic pathways(ko01100);;Biosynthesis of cofactors(ko01240)	--	--	--	--	HMDB0000902	53-84-9	Organic compounds	Nucleosides, nucleotides, and analogues	(5'->5')-dinucleotides	--
neg_3404	Chebulanin	429.469	314.176	266.617	360.988	239.33	355.658	434.656	374.488	293.757	356.484	366.606	340.821	0.154332	0.461666	0.874133	unchanged	-0.206258	0.438231	0.547917	unchanged	-0.126574	0.651751	0.569126	unchanged	0.0746482	0.748336	0.254574	unchanged	3.69987	C27H24O19	687.063	2.26402	--	--	--	--	--	--	--	--	--	--	--	--
neg_3413	dTDP	37.7452	60.906	75.0168	21.8029	38.5421	27.1782	103.107	48.7113	47.9196	36.1316	22.0474	26.4776	-0.0480446	0.889631	0.254256	unchanged	-1.19037	0.170262	1.05906	unchanged	-0.201773	0.708031	0.456954	unchanged	-1.03664	0.0977274	1.18094	unchanged	11.5387	C10H16N2O11P2	849.053	2.25672	C00363	Pyrimidine metabolism(ko00240);;Metabolic pathways(ko01100);;Nucleotide metabolism(ko01232)	--	--	--	--	HMDB0001274	491-97-4	Organic compounds	Nucleosides, nucleotides, and analogues	Pyrimidine nucleotides	Pyrimidine deoxyribonucleotides
neg_3416	3-Methylglutaconic acid, mixture of E and Z isomers	321.552	253.726	172.067	423.313	181.623	236.327	283.219	230.136	189.572	293.746	276.267	295.097	0.0403263	0.92355	0.215391	unchanged	0.259183	0.602975	0.47739	unchanged	0.0883991	0.788637	0.292232	unchanged	0.21111	0.460177	0.58766	unchanged	-3.57065	C6H8O4	143.034	2.27132	--	--	--	--	--	--	--	--	--	--	--	--
neg_3422	3,4-Dihydroxybenzoic acid	280.607	193.614	127.222	628.552	258.889	224.32	257.449	296.719	192.479	255.365	327.775	260.375	-0.398363	0.562793	0.519895	unchanged	0.574348	0.448077	0.658843	unchanged	-0.311999	0.42546	0.975565	unchanged	0.487984	0.205352	0.936749	unchanged	-5.45945	C7H6O4	153.018	2.27863	C00230	Metabolic pathways(ko01100);;Biosynthesis of secondary metabolites(ko01110)	--	--	--	--	HMDB0001856	99-50-3	Organic compounds	Benzenoids	Benzene and substituted derivatives	Benzoic acids and derivatives
neg_3424	1'-Hydroxyversicolorone	2176.61	1575.29	1499.12	2950.91	2051.56	2458.88	2166.78	1637.74	1531.22	2558.4	2708.56	2569.86	0.0708314	0.679971	0.545722	unchanged	0.483749	0.10046	1.23686	unchanged	-0.0230867	0.92734	0.121535	unchanged	0.577667	0.0505271	1.33672	unchanged	-12.8203	C20H16O8	767.152	2.27863	C20503	Aflatoxin biosynthesis(ko00254);;Metabolic pathways(ko01100);;Biosynthesis of secondary metabolites(ko01110)	--	--	--	--	--	--	--	--	--	--
neg_3429	5-[[(4,7-Dihydroxy-2-oxo-2H-1-benzopyran-3-yl)amino]carbonyl]-4-methyl-1H-pyrrole-3-carboxylate	442.465	23.1022	7.07415	169.47	30.2895	26.046	26.8515	29.77	8.02282	52.5853	25.5494	660.927	1.71062	0.498733	0.748752	unchanged	1.80448	0.372276	0.778203	unchanged	2.87015	0.440752	0.99321	unchanged	0.64495	0.744167	0.277387	unchanged	-6.29651	C16H12N2O7	379.032	2.2933	C20637	Biosynthesis of secondary metabolites(ko01110)	--	--	--	--	--	--	--	--	--	--
neg_3430	Visnadin	962.433	550.174	1493.93	861.867	1309.79	1018.3	659.304	351.726	343.782	1114.89	1038.94	813.329	-0.104455	0.668501	0.565093	unchanged	1.23545	0.0236993	1.46747	up	1.15001	0.171418	1.63071	unchanged	-0.0190187	0.967097	0.00144989	unchanged	-10.5285	C21H24O7	409.123	2.28597	C09316	--	--	--	--	--	HMDB0259839	--	Organic compounds	Phenylpropanoids and polyketides	Coumarins and derivatives	Pyranocoumarins
neg_3431	Chromopyrrolate	231.838	420.315	396.622	322.93	2291.93	683.071	367.373	183.691	296.638	445.517	474.517	496.437	-1.21926	0.409009	0.976887	unchanged	1.95993	0.309365	0.914379	unchanged	0.307078	0.448899	0.884893	unchanged	0.433595	0.168422	1.06809	unchanged	-24.0041	C22H15N3O4	420.066	2.2933	C21125	Metabolic pathways(ko01100);;Biosynthesis of secondary metabolites(ko01110)	--	--	--	--	--	--	--	--	--	--
neg_3441	Indole-5,6-quinone	44.66	78.3443	98.3064	27.8738	56.3491	53.3634	76.5978	50.0842	44.0522	56.9666	68.6568	45.6778	0.316198	0.377485	0.714938	unchanged	-0.311416	0.45869	0.504069	unchanged	0.374321	0.423756	0.966321	unchanged	-0.369539	0.406457	0.643542	unchanged	-1.77972	C8H5NO2	146.024	2.30065	C05579	Tyrosine metabolism(ko00350);;Metabolic pathways(ko01100)	--	--	--	--	HMDB0006779	582-59-2	Organic compounds	Organoheterocyclic compounds	Indoles and derivatives	--
neg_3442	D-Ribulose	38.1148	50.8355	60.6307	17.5046	58.6124	35.4193	62.2809	43.0536	41.4275	38.8031	49.8817	31.4546	0.107195	0.8412	0.0439849	unchanged	-0.395965	0.450277	0.572316	unchanged	0.0274487	0.924747	0.129373	unchanged	-0.316218	0.311613	0.734593	unchanged	-28.6742	C5H10O5	149.041	2.30065	C00309	Pentose and glucuronate interconversions(ko00040);;Metabolic pathways(ko01100)	--	--	--	--	HMDB0000621	131064-70-5	Organic compounds	Organic oxygen compounds	Organooxygen compounds	Carbohydrates and carbohydrate conjugates
neg_3445	7-Amino-4-methylcoumarin	7.59538	1.33198e-08	1.33198e-08	183.105	235.46	344.973	1.33198e-08	1.33198e-08	0.139428	54.5848	75.7659	1.33198e-08	-2.5503	0.0307234	1.62958	down	12.419	0.0333726	1.53996	up	5.76753	0.429786	1.02031	unchanged	4.10113	0.210276	0.995849	unchanged	-4.49339	C12H11NO4	232.06	2.30065	C01386	--	--	--	--	--	HMDB0247230	--	Organic compounds	Phenylpropanoids and polyketides	Coumarins and derivatives	--
neg_3453	Ampelopsin A	253.46	104.978	217.146	313.881	281.343	280.217	129.03	88.5454	44.4619	156.658	332.622	155.68	-0.440801	0.320609	1.00044	unchanged	1.74024	0.00603629	1.60158	up	1.13525	0.129621	1.68261	unchanged	0.164183	0.770944	0.274492	unchanged	10.4612	C28H22O7	999.297	2.30065	--	--	--	--	--	--	--	--	--	--	--	--
neg_3456	Kynurenic acid	836.909	1428.61	1675.17	696.604	1008.25	941.295	1478.16	925.043	828.478	1161.52	1156.17	968.802	0.312654	0.144692	1.15214	unchanged	-0.288387	0.450082	0.531256	unchanged	0.286165	0.50359	0.80424	unchanged	-0.261898	0.476048	0.578949	unchanged	-3.54093	C10H7NO3	188.035	2.30787	C01717	Tryptophan metabolism(ko00380);;Metabolic pathways(ko01100)	--	--	--	--	HMDB0000715	492-27-3	Organic compounds	Organoheterocyclic compounds	Quinolines and derivatives	Quinoline carboxylic acids
neg_3459	Curcumin diglucoside	172792	346891	477483	107820	242294	237198	360923	209796	182012	260040	292306	199353	0.356031	0.360236	0.755748	unchanged	-0.358011	0.482275	0.472555	unchanged	0.4057	0.485884	0.856525	unchanged	-0.407679	0.45606	0.590497	unchanged	-36.396	C33H40O16	737.205	2.30787	C17750	Stilbenoid, diarylheptanoid and gingerol biosynthesis(ko00945);;Biosynthesis of secondary metabolites(ko01110)	--	--	--	--	HMDB0304302	--	Organic compounds	Phenylpropanoids and polyketides	Diarylheptanoids	Linear diarylheptanoids
neg_3469	2-C-Methyl-D-erythrono-1,4-lactone	262.423	566.429	623.438	246.053	432.145	322.256	599.101	388.527	407.41	370.644	354.299	338.719	0.0883852	0.735814	0.191588	unchanged	-0.479649	0.205276	0.90838	unchanged	0.0580251	0.892433	0.1701	unchanged	-0.449289	0.367013	0.744584	unchanged	8.24656	C5H8O4	131.036	2.31508	--	--	--	--	--	--	--	--	--	--	--	--
neg_3471	D-Arabinono-1,4-lactone	2297.87	3873.68	4675.81	1985.59	2938.58	2806.19	4108.19	2584.4	2431.91	3227.81	3320.83	2833.21	0.279338	0.198965	1.06673	unchanged	-0.239211	0.501094	0.45834	unchanged	0.249527	0.551842	0.725961	unchanged	-0.2094	0.559419	0.47261	unchanged	14.2884	C5H8O5	147.032	2.31508	C00652	Ascorbate and aldarate metabolism(ko00053);;Metabolic pathways(ko01100)	--	--	--	--	HMDB0302833	--	Organic compounds	Organic oxygen compounds	Organooxygen compounds	Carbohydrates and carbohydrate conjugates
neg_3473	4,8-Dihydroxyquinoline	29557.3	48795.8	55173.6	29854.3	37756	34601	49664.5	33268.2	29569.9	38884.1	39112.8	34542.2	0.13887	0.287174	0.847725	unchanged	-0.138403	0.644448	0.282777	unchanged	0.24717	0.518594	0.775625	unchanged	-0.246703	0.460769	0.603442	unchanged	-2.35418	C9H7NO2	206.046	2.31508	C05637	Tryptophan metabolism(ko00380)	--	--	--	--	HMDB0060289	--	Organic compounds	Organoheterocyclic compounds	Quinolines and derivatives	Quinolones and derivatives
neg_3480	Tryptophyl-Glutamate	388428	782304	903086	372045	596973	497666	799785	495622	484739	582818	562225	544604	0.204163	0.37169	0.768274	unchanged	-0.279438	0.44847	0.534127	unchanged	0.220294	0.631422	0.59091	unchanged	-0.295568	0.496705	0.562073	unchanged	-9.01494	C16H19N3O5	368.099	2.31508	--	--	--	--	--	--	HMDB0029082	--	Organic compounds	Organic acids and derivatives	Carboxylic acids and derivatives	Amino acids, peptides, and analogues
neg_3491	UDP-3-O-(3-hydroxytetradecanoyl)-N-acetylglucosamine	1682.31	1886.16	2330.69	1464.93	1995.83	1846.82	2436.81	1774.54	1541.16	1590.47	1698.55	1509.94	-0.14533	0.399566	0.93962	unchanged	-0.11614	0.664144	0.248647	unchanged	0.036318	0.889973	0.1888	unchanged	-0.297787	0.188808	0.991757	unchanged	28.6122	C31H53N3O19P2	854.273	2.32232	C04738	Metabolic pathways(ko01100)	--	--	--	--	--	--	--	--	--	--
neg_3493	N-Benzylmethylene isomethylamine	160.921	500.392	406.056	230.342	391.633	166.715	456.628	267.686	293.502	260.905	196.182	296.237	-0.0661894	0.882978	0.264143	unchanged	-0.367946	0.441415	0.585486	unchanged	0.0685822	0.896263	0.137539	unchanged	-0.502718	0.411931	0.679698	unchanged	-12.1326	C8H9N	118.065	2.32965	--	--	--	--	--	--	--	--	--	--	--	--
neg_3494	(2R)-2-Hydroxy-2-methylbutanenitrile	28.5703	53.8245	74.3686	20.3559	50.0583	39.1886	63.0978	39.9413	34.0164	44.6288	69.2439	32.1384	0.413792	0.435165	0.617013	unchanged	-0.322475	0.501824	0.456235	unchanged	0.193829	0.704277	0.484046	unchanged	-0.102512	0.845054	0.130521	unchanged	14.4832	C5H9NO	120.045	2.32965	C18796	Cyanoamino acid metabolism(ko00460);;Biosynthesis of secondary metabolites(ko01110)	--	--	--	--	HMDB0060309	--	Organic compounds	Organic oxygen compounds	Organooxygen compounds	Alcohols and polyols
neg_3495	6-Hydroxynicotinic acid	16.5494	47.8317	33.5325	19.7746	48.8708	11.5678	55.7577	20.989	37.7958	20.3152	23.7135	31.722	-0.0825794	0.909737	0.246671	unchanged	-0.513974	0.492064	0.544094	unchanged	-0.226301	0.702841	0.489243	unchanged	-0.370252	0.50865	0.540777	unchanged	-3.61454	C6H5NO3	138.019	2.32965	C01020	Nicotinate and nicotinamide metabolism(ko00760);;Metabolic pathways(ko01100)	--	--	--	--	HMDB0002658	5006-66-6	Organic compounds	Organoheterocyclic compounds	Pyridines and derivatives	Pyridinecarboxylic acids and derivatives
neg_3497	3-Hydroxycoumarin	2381.77	4574.13	3840.72	2877.2	3554.71	2173.26	4697.01	2860.14	3158.93	2974.03	2555.68	3488.38	0.0676174	0.79102	0.179531	unchanged	-0.316501	0.374684	0.672116	unchanged	0.0108034	0.976602	0.0100598	unchanged	-0.259686	0.465085	0.597276	unchanged	-21.5689	C9H6O3	183.003	2.32965	--	--	--	--	--	--	HMDB0002149	939-19-5	Organic compounds	Phenylpropanoids and polyketides	Coumarins and derivatives	Hydroxycoumarins
neg_3501	(2-Aminobenzoyl)acetate	23247.1	39916.7	37646.7	27114	33527.2	23571.7	44689.8	27497.4	30505.7	29614.5	26499.1	34587.4	0.107078	0.595971	0.42969	unchanged	-0.286224	0.38113	0.66552	unchanged	-0.0266914	0.936834	0.111199	unchanged	-0.152455	0.600548	0.425184	unchanged	-17.241	C9H9NO3	200.03	2.32965	C21453	Biosynthesis of secondary metabolites(ko01110)	--	--	--	--	--	--	--	--	--	--
neg_3518	Ancitabine (hydrochloride)	118.243	212.169	179.776	62.2472	79.5421	61.4772	123.087	226.915	197.256	71.2193	75.2725	92.8056	0.235432	0.24801	0.966938	unchanged	-1.42885	0.0607732	1.47009	unchanged	-0.101189	0.780284	0.357266	unchanged	-1.09222	0.0744964	1.27363	unchanged	-27.3085	C9H11N3O4	246.043	2.33688	--	--	--	--	--	--	--	--	--	--	--	--
neg_3519	8-Hydroxy-2-(2-phenylethyl)chromone	1656.06	1742.81	1951.45	2031.59	1562.02	2595.56	1735.73	1095.27	1148.7	2179.8	2576.36	2223.61	0.173434	0.481953	0.78414	unchanged	0.637086	0.120961	1.22102	unchanged	0.42697	0.142859	1.65886	unchanged	0.383551	0.0286981	1.32965	up	30.2836	C17H14O3	591.207	2.34422	--	--	--	--	--	--	--	--	--	--	--	--
neg_3525	Iminoglycine	84.8621	517.894	287.895	213.268	270.306	123.447	381.862	192.144	242.061	208.36	150.233	234.389	-0.0337573	0.930209	0.166385	unchanged	-0.426941	0.386297	0.665548	unchanged	0.126172	0.868719	0.165943	unchanged	-0.586871	0.512776	0.567502	unchanged	-4.4434	C2H3NO2	72.0088	2.33688	C15809	Thiamine metabolism(ko00730);;Metabolic pathways(ko01100);;Biosynthesis of cofactors(ko01240)	--	--	--	--	--	--	--	--	--	--
neg_3527	4-Hydroxy-3-methoxyphenyl-beta-hydroxypropanoyl-CoA	180.59	415.052	464.072	146.759	340.27	218.413	503.356	304.586	331.65	332.625	255.886	427.76	0.526684	0.241638	0.968458	unchanged	-0.691915	0.160879	0.993195	unchanged	-0.104842	0.817578	0.281147	unchanged	-0.0603891	0.894228	0.0993397	unchanged	0.80081	C31H46N7O20P3S	982.149	2.34422	C07303	Biosynthesis of various alkaloids(ko00996);;Metabolic pathways(ko01100);;Biosynthesis of secondary metabolites(ko01110)	--	--	--	--	--	--	--	--	--	--
neg_3528	Naringenin	440.642	1048.65	1219.67	587.435	1036.94	601.085	1054.04	502.861	704.63	787.614	675.607	764.94	0.00175162	0.995747	0.144055	unchanged	-0.0231973	0.958758	0.0142066	unchanged	0.260445	0.633042	0.589749	unchanged	-0.281891	0.568893	0.471491	unchanged	-7.05675	C15H12O5	589.131	2.35153	C00509	Flavonoid biosynthesis(ko00941);;Isoflavonoid biosynthesis(ko00943);;Metabolic pathways(ko01100);;Biosynthesis of secondary metabolites(ko01110)	LMPK12140001	Polyketides [PK]	Flavonoids [PK12]	Flavanones [PK1214]	HMDB0002670	480-41-1	Organic compounds	Phenylpropanoids and polyketides	Flavonoids	Flavans
neg_3531	Flavin adenine dinucleotide (FAD)	18.1492	221.397	223.845	36.2629	266.845	23.0838	229.694	69.3451	171.258	68.2708	22.3488	84.5902	-0.896636	0.593491	0.675535	unchanged	-0.527852	0.635036	0.39469	unchanged	-0.0213414	0.979292	0.0337211	unchanged	-1.40315	0.292043	0.845086	unchanged	-5.60208	C27H33N9O15P2	806.127	2.35153	--	--	--	--	--	--	--	--	--	--	--	--
neg_3532	dTDP-acarviose-7-phosphate	954.751	7779.14	8310.19	1222.19	6020.78	1763.5	6787.8	3047.92	4474.49	2927.89	1912.75	3733.76	-0.0709275	0.935298	0.214806	unchanged	-0.668011	0.402607	0.652336	unchanged	0.252225	0.751204	0.396608	unchanged	-0.991164	0.355312	0.751451	unchanged	5.93758	C23H38N3O21P3	820.095	2.35153	C21208	Metabolic pathways(ko01100);;Biosynthesis of secondary metabolites(ko01110)	--	--	--	--	--	--	--	--	--	--
neg_3534	3-Dehydro-L-Threonic Acid	840.197	1236.13	1188.04	840.566	978.827	969.348	1364.47	1063.61	894.461	903.647	993.624	1103.26	0.105604	0.391125	0.774082	unchanged	-0.252674	0.324485	0.730266	unchanged	-0.0254835	0.921868	0.138475	unchanged	-0.121587	0.570448	0.442344	unchanged	-4.71607	C4H6O5	133.014	2.35888	--	--	--	--	--	--	--	--	--	--	--	--
neg_3536	6-Heptenyl Glucosinolate	7855.56	5639.18	6328.36	7462.05	7305.48	6566.98	6930.75	5679.15	4204.5	4629.22	6385.65	4664.79	-0.444295	0.0643058	1.53376	unchanged	0.343492	0.187643	1.17732	unchanged	0.237485	0.384773	1.01946	unchanged	-0.338288	0.190464	0.906367	unchanged	35.3435	C14H25NO9S2	829.24	2.35888	--	--	--	--	--	--	HMDB0038425	--	Organic compounds	Organic oxygen compounds	Organooxygen compounds	Carbohydrates and carbohydrate conjugates
neg_3541	L-Fucitol	135.797	207.234	189.997	245.027	341.998	337.169	187.54	109.366	103.473	177.357	226.915	165.501	-0.697807	0.0432939	1.59977	down	1.20683	0.0143765	1.51559	up	0.41284	0.273687	1.22422	unchanged	0.0961793	0.690712	0.321071	unchanged	8.23097	C6H14O5	187.06	2.37355	--	--	--	--	--	--	--	--	--	--	--	--
neg_3542	Biuret	135.382	95.6848	105.197	188.311	278.406	337.633	105.466	74.7406	66.31	127.039	211.252	96.0376	-0.889036	0.0934849	1.38795	unchanged	1.70614	0.0422583	1.49928	up	0.447912	0.150949	1.53558	unchanged	0.369193	0.448257	0.630911	unchanged	5.88549	C2H5N3O2	205.07	2.37355	C06555	Metabolic pathways(ko01100)	--	--	--	--	HMDB0249282	--	Organic compounds	Organic acids and derivatives	Carboximidic acids and derivatives	Carboximidic acids
neg_3549	Calicheamicinone	1047.19	2087.8	2357.93	1157.48	1562.45	996.983	2013.93	1170.08	1372.74	1345.69	1097.72	1393.06	0.0456749	0.848154	0.0768892	unchanged	-0.293897	0.417881	0.613211	unchanged	0.26957	0.551999	0.72761	unchanged	-0.517793	0.299495	0.833259	unchanged	1.49444	C18H17NO5S3	457.997	2.37355	C21337	Metabolic pathways(ko01100);;Biosynthesis of secondary metabolites(ko01110)	--	--	--	--	--	--	--	--	--	--
neg_355	6-prenylapigenin	11.9551	1.33198e-08	1.33198e-08	12.9702	1.33198e-08	7.6221	14.3239	34.3697	29.2927	57.3066	19.9313	96.4406	3.07624	0.143503	1.41953	unchanged	-1.92111	0.0655743	1.35984	unchanged	-2.70559	0.0458084	1.92525	down	3.86072	0.130609	1.15107	unchanged	11.0778	C20H18O5	721.237	0.534767	--	--	LMPK12110412	Polyketides [PK]	Flavonoids [PK12]	Flavones and Flavonols [PK1211]	--	--	--	--	--	--
neg_3553	Syringetin-3-O-rutinoside	951.787	3922.74	4314.33	705.507	2241.12	1083.14	3563.29	1565.26	1896.8	871.296	850.629	742.492	-0.709451	0.375902	1.033	unchanged	-0.801874	0.27052	0.808747	unchanged	0.387314	0.595861	0.649741	unchanged	-1.89864	0.168977	1.08475	unchanged	9.30548	C29H34O17	699.184	2.37355	--	--	--	--	--	--	--	--	--	--	--	--
neg_3557	1-Methylpropyl glucosinolate	1593.48	2583.77	2282.37	1708	1986.91	2162.79	3332.19	1577.79	1599.39	1899.29	1794.14	1555.21	-0.158392	0.295044	0.992613	unchanged	-0.152184	0.747552	0.168079	unchanged	-0.0110696	0.981296	0.0488338	unchanged	-0.299506	0.301098	0.837933	unchanged	28.015	C11H21NO9S2	374.069	2.38087	C08407	Glucosinolate biosynthesis(ko00966);;Biosynthesis of secondary metabolites(ko01110);;2-Oxocarboxylic acid metabolism(ko01210)	--	--	--	--	HMDB0302326	--	Organic compounds	Organic oxygen compounds	Organooxygen compounds	Carbohydrates and carbohydrate conjugates
neg_3560	3-Hydroxyisovalerate	206.336	665.372	1208.39	208.735	812.647	424.282	704.104	652.75	409.556	414.464	304.017	274.717	-0.541579	0.485979	0.841207	unchanged	-0.289088	0.627989	0.350947	unchanged	0.235835	0.758479	0.42205	unchanged	-1.0665	0.336969	0.773439	unchanged	-5.57868	C5H10O3	117.055	2.3882	C20827	Valine, leucine and isoleucine degradation(ko00280);;Metabolic pathways(ko01100)	--	--	--	--	HMDB0000754	625-08-1	Organic compounds	Lipids and lipid-like molecules	Fatty Acyls	Fatty acids and conjugates
neg_3561	3-(Hydroxymethyl)cyclopentanol	5058.92	14665.1	31385	4331.53	23365.6	11218.9	17787.1	19494.9	13183.2	12293.1	8452	7573.9	-0.458596	0.594936	0.682505	unchanged	-0.374925	0.568433	0.461549	unchanged	0.0182874	0.980607	0.0706096	unchanged	-0.851808	0.428277	0.636731	unchanged	-3.1417	C6H12O2	161.082	2.3882	--	--	--	--	--	--	--	--	--	--	--	--
neg_3564	Cyclo(D-Val-L-Pro)	209.635	264.878	252.219	295.393	238.947	146.385	392.967	401.762	447.946	371.126	288.507	342.149	0.557423	0.116616	1.33147	unchanged	-0.868304	0.0360234	1.49804	down	-0.773955	0.00197103	2.22321	down	0.463074	0.0418225	1.24044	up	-5.9037	C10H16N2O2	241.118	2.3882	--	--	--	--	--	--	--	--	--	--	--	--
neg_3566	5-Amino-6-(1-D-ribitylamino)uracil	160.315	12.053	5.17192	95.091	39.1328	156.691	32.823	25.8987	36.6868	87.4803	137.023	167.832	0.431493	0.463739	0.811368	unchanged	1.60841	0.193956	1.14062	unchanged	0.895954	0.642955	0.603231	unchanged	1.14394	0.294489	0.825034	unchanged	-6.12091	C9H16N4O6	297.08	2.3882	C04732	Riboflavin metabolism(ko00740);;Metabolic pathways(ko01100);;Biosynthesis of secondary metabolites(ko01110);;Biosynthesis of cofactors(ko01240)	--	--	--	--	HMDB0011106	17014-74-3	Organic compounds	Organic oxygen compounds	Organooxygen compounds	Carbohydrates and carbohydrate conjugates
neg_3569	alpha-Mangostin	534.628	167.922	129.17	538.683	2060.08	753.255	304.689	630.491	353.155	167.93	200.612	136.016	-2.73194	0.183807	1.39945	unchanged	1.37952	0.282919	0.939453	unchanged	-0.631339	0.409353	0.974454	unchanged	-0.721078	0.488275	0.583073	unchanged	1.17058	C24H26O6	455.172	2.3882	--	--	--	--	--	--	HMDB0035796	6147-11-01	Organic compounds	Organoheterocyclic compounds	Benzopyrans	1-benzopyrans
neg_3574	Rubrofusarin-6-O-beta-D-gentiobioside	1540.48	278.872	404.994	1974.04	713.122	1616.1	366.348	582.904	274.972	1006.69	1476.23	946.698	-0.327385	0.533457	0.489602	unchanged	1.81356	0.104299	1.30072	unchanged	0.861513	0.495878	0.873806	unchanged	0.624665	0.430938	0.639874	unchanged	6.29562	C27H32O15	617.153	2.3882	--	--	--	--	--	--	--	--	--	--	--	--
neg_3575	FAD	6390.86	7713.62	8327.08	5338.95	6942.04	6701.02	9342.33	8460.54	8665.37	8349.36	7147.43	11170.8	0.490453	0.152655	1.28997	unchanged	-0.47963	0.0208221	1.44879	down	-0.238732	0.12787	1.6725	unchanged	0.249555	0.366986	0.72024	unchanged	-6.28044	C27H33N9O15P2	784.145	2.3882	C00016	Riboflavin metabolism(ko00740);;Metabolic pathways(ko01100);;Biosynthesis of secondary metabolites(ko01110);;Biosynthesis of cofactors(ko01240)	--	--	--	--	HMDB0001248	146-14-5	Organic compounds	Nucleosides, nucleotides, and analogues	Flavin nucleotides	--
neg_3583	Kanosamine 6-phosphate	31.885	1.33198e-08	4.08972	30.8058	41.5999	48.7016	43.9977	10.8183	10.1435	21.7732	25.2301	17.496	-0.90893	0.0516695	1.58483	unchanged	0.89867	0.231546	1.08621	unchanged	-0.852562	0.555128	0.704459	unchanged	0.842301	0.444321	0.633577	unchanged	-1.37656	C6H14NO8P	258.038	2.40188	C12213	Metabolic pathways(ko01100);;Biosynthesis of secondary metabolites(ko01110)	--	--	--	--	--	--	--	--	--	--
neg_3597	3'-N-Debenzoyltaxol	1165.49	3.00478	1.33198e-08	1709.26	415.988	853.086	10.6059	582.623	27.1915	772.689	1319.98	595.483	-0.147891	0.838592	0.113139	unchanged	2.26319	0.163057	1.08822	unchanged	0.913332	0.701302	0.478489	unchanged	1.20197	0.334191	0.748112	unchanged	-15.5324	C40H47NO13	794.291	2.40188	C16524	Diterpenoid biosynthesis(ko00904);;Metabolic pathways(ko01100);;Biosynthesis of secondary metabolites(ko01110)	--	--	--	--	--	--	--	--	--	--
neg_3603	(R)-Campneoside II	1010.77	759.806	1035.66	4483.45	8211.27	6852.83	1023.54	739.069	496.864	5405.48	6750.84	4264.39	-0.251471	0.475604	0.802847	unchanged	3.11293	0.0318338	1.53618	up	0.312646	0.371813	1.08187	unchanged	2.54881	0.0227931	1.43208	up	-13.0518	C29H36O16	661.167	2.4092	--	--	--	--	--	--	--	--	--	--	--	--
neg_3608	Cyanidin-3-O-[6''-O-(E)-p-coumaroyl-2''-O-xylosyl]glucoside-5-O-glucoside	698.09	6.62983	6.18463	1135.7	313.303	730.223	22.0365	472.522	92.91	600.625	763.695	976.391	0.103132	0.850742	0.336063	unchanged	1.89123	0.143	1.1104	unchanged	0.275142	0.887598	0.176109	unchanged	1.71922	0.127689	1.10521	unchanged	20.6032	C41H45O22+	888.251	2.4092	--	--	--	--	--	--	--	--	--	--	--	--
neg_3612	L-Homocystine	309.532	133.871	90.2749	380.32	153.661	209.989	109.331	158.254	87.0087	157.664	221.975	177.59	-0.416973	0.460757	0.635017	unchanged	1.06907	0.189828	1.0826	unchanged	0.589801	0.471968	0.889937	unchanged	0.062301	0.91928	0.0858079	unchanged	1.87776	C8H16N2O4S2	267.048	2.4165	C01817	Cysteine and methionine metabolism(ko00270)	--	--	--	--	HMDB0000676	626-72-2	Organic compounds	Organic acids and derivatives	Carboxylic acids and derivatives	Amino acids, peptides, and analogues
neg_3613	L-Pyrrolysine	233.283	1.33198e-08	1.33198e-08	223.349	86.1431	119.048	1.33198e-08	63.5981	34.2993	70.1993	166.881	59.3412	-0.53178	0.459381	0.632183	unchanged	2.13009	0.100317	1.21969	unchanged	1.25274	0.624044	0.631127	unchanged	0.34557	0.821671	0.192903	unchanged	-29.484	C12H21N3O3	290.12	2.4165	C16138	Lysine biosynthesis(ko00300);;Aminoacyl-tRNA biosynthesis(ko00970);;Metabolic pathways(ko01100)	--	--	--	--	--	--	--	--	--	--
neg_3615	Dopamine	737.062	1.33198e-08	1.33198e-08	2195.49	472.859	486.788	34.2631	554.789	50.9841	472.095	851.145	579.308	-0.729769	0.543458	0.535982	unchanged	2.30148	0.277557	0.903962	unchanged	0.203632	0.919728	0.123696	unchanged	1.36807	0.252145	0.887804	unchanged	-3.51004	C8H11NO2	305.15	2.4165	C03758	Tyrosine metabolism(ko00350);;Isoquinoline alkaloid biosynthesis(ko00950);;Betalain biosynthesis(ko00965);;Metabolic pathways(ko01100);;Biosynthesis of secondary metabolites(ko01110)	--	--	--	--	HMDB0000073	62-31-7	Organic compounds	Benzenoids	Phenols	Benzenediols
neg_3633	Hypoglaunine E	639.95	1.33198e-08	17.776	596.224	120.247	295.521	19.2787	267.055	171.804	250.868	419.99	283.416	-0.0847213	0.906349	0.00565978	unchanged	1.14335	0.323287	0.772939	unchanged	0.521707	0.788274	0.347714	unchanged	0.536918	0.688709	0.341636	unchanged	0.0491621	C39H45NO19	852.233	2.4165	--	--	--	--	--	--	--	--	--	--	--	--
neg_3634	Methyl aklanonate	119.849	1.33198e-08	1.33198e-08	179.356	63.4975	104.333	1.33198e-08	43.2048	3.20379	79.0116	116.456	61.269	-0.435424	0.483886	0.588925	unchanged	2.90325	0.0821038	1.29688	unchanged	1.36875	0.611104	0.642861	unchanged	1.09907	0.377034	0.704387	unchanged	3.6975	C22H18O8	879.217	2.4165	C12422	Metabolic pathways(ko01100);;Biosynthesis of secondary metabolites(ko01110)	--	--	--	--	--	--	--	--	--	--
neg_3635	3-Phenoxypropionic acid	896.451	818.259	480.39	1085.94	494.131	807.09	1037.09	622.125	711.227	619.468	1158.41	916.456	0.174635	0.681088	0.494313	unchanged	0.0101384	0.980433	0.0648755	unchanged	-0.11087	0.760988	0.413328	unchanged	0.295644	0.456896	0.586873	unchanged	-5.24113	C9H10O3	391.085	2.43113	--	--	--	--	--	--	HMDB0002229	7170-38-9	Organic compounds	Benzenoids	Benzene and substituted derivatives	3-phenoxypropionic acids
neg_3639	7,2'-dihydroxy-3',4'-dimethoxyisoflavane-7-O-glucoside	3863.4	390.43	350.146	8350.19	2103.58	2562.25	662.283	2703.37	998.848	2336.18	3388.68	2483.04	-0.665203	0.51015	0.582519	unchanged	1.5764	0.285479	0.884589	unchanged	0.0770608	0.955648	0.0698874	unchanged	0.834134	0.412913	0.673551	unchanged	0.428661	C23H28O10	463.161	2.43113	--	--	--	--	--	--	--	--	--	--	--	--
neg_3642	1-Amino-1-cyclobutane-carboxylic-acid	1.33198e-08	1.33198e-08	1.33198e-08	113.429	1.33198e-08	61.1906	1.33198e-08	1.33198e-08	1.33198e-08	88.7403	91.4763	62.0904	0.472618	0.567679	0.689585	unchanged	32.025	0.217757	1.0654	unchanged	0	1	0	unchanged	32.4976	0.0131998	1.4564	up	-7.23895	C5H9NO2	114.055	2.43845	--	--	--	--	--	--	--	--	--	--	--	--
neg_3643	2-Piperidone	223.008	26.6255	3.84805	571.916	134.317	152.075	41.749	156.951	40.1431	102.759	202.921	107.903	-1.05332	0.40987	0.747385	unchanged	1.84543	0.283149	0.900648	unchanged	0.0858215	0.954823	0.0641837	unchanged	0.706292	0.539809	0.499619	unchanged	-6.50576	C5H9NO	134.037	2.43845	--	--	--	--	--	--	HMDB0011749	675-20-7	Organic compounds	Organoheterocyclic compounds	Piperidines	Piperidinones
neg_3644	3-Isopropyl-3-butenoic acid	296.624	1.33198e-08	1.33198e-08	996.923	51.2579	112.939	1.33198e-08	88.7233	1.33198e-08	144.259	307.652	102.032	-1.06771	0.578323	0.4816	unchanged	3.71006	0.362358	0.785653	unchanged	1.74125	0.561784	0.735899	unchanged	0.901105	0.511263	0.524644	unchanged	-0.767253	C7H12O2	149.058	2.43845	C11950	Limonene and pinene degradation(ko00903)	LMFA01020123	Fatty Acyls [FA]	Fatty Acids and Conjugates [FA01]	Branched fatty acids [FA0102]	--	--	--	--	--	--
neg_3645	2-Isopropylmaleate	1157.69	1549.43	868.084	1243.23	910.244	850.507	1649.44	1220.81	902.208	741.455	1380.45	1115.66	0.108037	0.746067	0.348582	unchanged	-0.32863	0.375169	0.65547	unchanged	-0.0774777	0.833522	0.3183	unchanged	-0.143115	0.699112	0.30396	unchanged	-3.99647	C7H10O4	193.05	2.43845	C02631	Valine, leucine and isoleucine biosynthesis(ko00290);;Biosynthesis of secondary metabolites(ko01110);;2-Oxocarboxylic acid metabolism(ko01210)	--	--	--	--	HMDB0012241	44976-69-4	Organic compounds	Lipids and lipid-like molecules	Fatty Acyls	Fatty acids and conjugates
neg_3648	Ergolide	3229.86	1833.07	1755.05	3217.16	1882.52	2250	2505.59	3095.43	2993.91	2058.66	2248.75	2612.75	-0.0868768	0.763709	0.17017	unchanged	-0.225805	0.417372	0.762119	unchanged	-0.334141	0.344045	1.15142	unchanged	0.0214598	0.951426	0.059454	unchanged	-49.8196	C17H22O5	327.106	2.43845	--	--	--	--	--	--	--	--	--	--	--	--
neg_3652	O-Demethyl-N-demethyl-staurosporine	774.484	234.112	202.492	1148.66	472.558	872.686	306.714	624.459	542.512	749.02	1067.84	1147.24	0.249186	0.541411	0.720606	unchanged	0.75898	0.220231	0.955221	unchanged	-0.283123	0.703172	0.470929	unchanged	1.29129	0.0675411	1.20987	unchanged	-6.60241	C26H22N4O3	473.136	2.43845	C21128	Metabolic pathways(ko01100);;Biosynthesis of secondary metabolites(ko01110)	--	--	--	--	--	--	--	--	--	--
neg_3655	Sanggenon C	1561.46	149.562	373.426	4192.28	1662.98	3955.03	1326.88	6187.74	4025.42	8856.84	8363.08	19101.7	1.88846	0.121037	1.47045	unchanged	-0.234281	0.744305	0.346117	unchanged	-2.46891	0.144808	1.68117	unchanged	4.1231	0.0803712	1.28803	unchanged	17.0586	C40H36O12	743.202	2.43845	C09834	--	--	--	--	--	--	--	--	--	--	--
neg_3656	3-Hydroxybenzoic Acid	2093.1	1435.02	1199.76	3810.27	1983.65	2214.65	1568.56	1922.17	1569.54	1831.41	1653.8	1436.93	-0.702258	0.211708	1.13266	unchanged	0.662329	0.225934	1.01808	unchanged	-0.0980216	0.731857	0.446544	unchanged	0.0580923	0.839451	0.136511	unchanged	-6.00372	C7H6O3	137.024	2.45307	C00587	Phenylalanine, tyrosine and tryptophan biosynthesis(ko00400)	--	--	--	--	HMDB0002466	1999-06-09	Organic compounds	Benzenoids	Benzene and substituted derivatives	Benzoic acids and derivatives
neg_3657	N-Hydroxy-L-phenylalanine	184.229	173.712	142.488	189.38	111.674	205.64	231.146	100.138	119.367	186.24	192.209	167.109	0.106616	0.703159	0.517605	unchanged	0.169103	0.730045	0.390445	unchanged	0.151154	0.72987	0.418733	unchanged	0.124565	0.37383	0.652934	unchanged	-6.85161	C9H11NO3	180.065	2.44578	C19712	Cyanoamino acid metabolism(ko00460);;Metabolic pathways(ko01100);;Biosynthesis of secondary metabolites(ko01110)	--	--	--	--	--	--	--	--	--	--
neg_3659	isocarboxazid	103.679	1.54187	8.83257	257.753	283.983	253.409	1.06389	2.53852	21.7056	126.328	169.249	118.57	-0.941073	0.00459937	1.78061	down	4.97355	6.04478e-05	1.61215	up	2.17205	0.46498	0.941392	unchanged	1.86043	0.07474	1.21828	unchanged	2.64987	C12H13N3O2	276.1	2.44578	--	--	--	--	--	--	HMDB0015377	59-63-2	Organic compounds	Benzenoids	Benzene and substituted derivatives	--
neg_3660	Phenylacetyl-L-glutamine	6526.9	4938.61	5926.89	9347.03	7184.49	7265.35	6017.37	5983.41	5234.03	5748.01	5711.97	5307.7	-0.505089	0.0751389	1.50805	unchanged	0.465447	0.0769676	1.34349	unchanged	0.013132	0.926934	0.150505	unchanged	-0.0527741	0.703107	0.298081	unchanged	-13.9611	C13H16N2O4	299.077	2.45307	--	--	--	--	--	--	HMDB0006344	28047-15-6	Organic compounds	Organic acids and derivatives	Carboxylic acids and derivatives	Amino acids, peptides, and analogues
neg_3661	Enalaprilat	822.745	1.33198e-08	1.33198e-08	2232.69	293.392	544.275	18.0209	339.174	16.6538	386.228	683.606	311.562	-1.15228	0.453951	0.66831	unchanged	3.03788	0.276322	0.927891	unchanged	1.13799	0.651318	0.569017	unchanged	0.74761	0.580019	0.454765	unchanged	-7.13432	C18H24N2O5	347.159	2.44578	C11720	--	--	--	--	--	HMDB0041886	76420-72-9	Organic compounds	Organic acids and derivatives	Carboxylic acids and derivatives	Amino acids, peptides, and analogues
neg_3662	4'-Demethylepipodophyllotoxin	6446.46	602.486	615.473	24128.6	19409.9	16432.4	1641.12	16463.2	10439.4	4451.18	3848.41	3896.04	-2.2979	0.0186113	1.74378	down	1.07109	0.119383	1.13157	unchanged	-1.89693	0.243727	1.36516	unchanged	0.670115	0.519296	0.53374	unchanged	0.922982	C21H20O8	445.134	2.44578	C21185	--	--	--	--	--	HMDB0246627	--	Organic compounds	Lignans, neolignans and related compounds	Lignan lactones	Podophyllotoxins
neg_3664	Apiopaeonoside	1166.08	90.8091	123.314	2440.22	1205.35	1750.31	140.787	722.823	521.252	1594.79	1862.42	1714.84	-0.0611179	0.85573	0.0536651	unchanged	1.96211	0.0462186	1.3695	up	-0.00485678	0.997101	0.00254258	unchanged	1.90585	0.0638746	1.30666	unchanged	11.5948	C20H28O12	481.138	2.45307	--	--	--	--	--	--	--	--	--	--	--	--
neg_3665	5''-Phosphoribostamycin	2319.76	358.555	414.817	3991.65	1905.41	2116.65	469.16	1564.38	1792.05	1364.8	1594.85	1420.53	-0.871478	0.208172	1.1524	unchanged	1.06678	0.161812	1.01092	unchanged	-0.306616	0.767746	0.353531	unchanged	0.501922	0.574815	0.474586	unchanged	11.0892	C17H35N4O13P	569.169	2.44578	C18004	Neomycin, kanamycin and gentamicin biosynthesis(ko00524);;Biosynthesis of secondary metabolites(ko01110)	--	--	--	--	--	--	--	--	--	--
neg_3667	Desmethylxanthohumol	2231.71	3.27173	26.7406	6130.55	846.565	1530.29	34.4845	955.045	174.908	1104.15	1936.04	1045.99	-1.05797	0.469222	0.642885	unchanged	2.86909	0.27657	0.925041	unchanged	0.95779	0.68039	0.521156	unchanged	0.85333	0.506831	0.54501	unchanged	9.64665	C20H20O5	725.267	2.45307	C16416	Flavonoid biosynthesis(ko00941)	--	--	--	--	HMDB0030610	115063-39-3	Organic compounds	Phenylpropanoids and polyketides	Linear 1,3-diarylpropanoids	Chalcones and dihydrochalcones
neg_3668	Ansamitocinoside P-3	629.323	60.7056	104.25	959.953	170.799	323.171	135.829	273.955	215.688	443.04	643.676	567.872	0.186521	0.810784	0.348785	unchanged	1.21693	0.37149	0.75786	unchanged	0.344699	0.789719	0.352697	unchanged	1.05875	0.253021	0.911589	unchanged	-49.5532	C37H51ClN2O14	781.257	2.44578	C20139	Biosynthesis of secondary metabolites(ko01110)	--	--	--	--	--	--	--	--	--	--
neg_3675	1-O-Glucosyl sinapate	488.828	29.8004	57.9531	729.121	258.676	801.854	114.519	203.522	84.1515	703.707	917.303	493.059	0.240344	0.635872	0.54722	unchanged	2.15372	0.107256	1.31067	unchanged	0.51964	0.736819	0.436547	unchanged	1.87443	0.0584035	1.20067	unchanged	7.1955	C17H22O10	817.246	2.46038	--	--	--	--	--	--	--	--	--	--	--	--
neg_3681	N(alpha)-Acetyl-L-2,4-diaminobutyrate	1696.24	14.9793	17.842	4026.88	427.121	901.616	30.6969	542.28	84.4935	776.091	1232.48	684.208	-0.99196	0.515241	0.570232	unchanged	3.02606	0.29894	0.889545	unchanged	1.39499	0.594498	0.677939	unchanged	0.639108	0.630457	0.401685	unchanged	-2.11843	C6H12N2O3	365.167	2.4677	C19929	Glycine, serine and threonine metabolism(ko00260);;Metabolic pathways(ko01100)	--	--	--	--	--	--	--	--	--	--
neg_3682	2,6-Dihydroxy-N-methylmyosmine	6735.78	12208	11426.2	4614.36	10424.7	7350	10274.1	7930.8	7041.6	3401.63	3933.86	3768.06	-1.01177	0.153122	1.45142	unchanged	-0.173289	0.654523	0.306642	unchanged	0.266564	0.445199	0.903595	unchanged	-1.45162	0.0628997	1.32261	unchanged	-6.56421	C10H12N2O2	443.191	2.4677	C16151	Nicotinate and nicotinamide metabolism(ko00760)	--	--	--	--	--	--	--	--	--	--
neg_3683	Oleuropein	2889.12	4091.4	4867.66	3126.6	4870.7	3599.98	4715.77	3932.91	3115.23	5485.75	3374.2	3575.73	0.100699	0.759997	0.187734	unchanged	-0.0205817	0.940292	0.0360455	unchanged	0.0102987	0.971544	0.0548127	unchanged	0.0698186	0.836029	0.136404	unchanged	-9.03156	C25H32O13	561.154	2.4677	C09794	--	--	--	--	--	HMDB0035872	32619-42-4	Organic compounds	Lipids and lipid-like molecules	Prenol lipids	Sesquiterpenoids
neg_3684	Demethyl-desacetyl-rifamycin S	1183.13	1513.57	4628.15	1187.67	5925.65	2816.88	2160.09	1988.3	739.726	2255.75	2031.15	1279.1	-0.83518	0.405872	0.972717	unchanged	1.02254	0.351018	0.857342	unchanged	0.583522	0.548283	0.794303	unchanged	-0.396157	0.651517	0.346901	unchanged	0.160985	C34H41NO11	660.243	2.4677	C14724	Biosynthesis of secondary metabolites(ko01110)	--	--	--	--	--	--	--	--	--	--
neg_3687	L-Citramalic acid	36.1113	1.33198e-08	3.61136	82.2322	12.0077	19.1059	1.33198e-08	26.6174	2.35755	13.9542	22.7495	13.5113	-1.17454	0.445762	0.685672	unchanged	1.96785	0.336526	0.793578	unchanged	0.455155	0.815391	0.291791	unchanged	0.338154	0.793037	0.227868	unchanged	15.7285	C5H8O5	147.032	2.48233	C02614	C5-Branched dibasic acid metabolism(ko00660);;Metabolic pathways(ko01100)	--	--	--	--	--	--	--	--	--	--
neg_3688	5,6-Dihydroxyindole	65.9016	39.2979	12.6047	14.2809	1.33198e-08	2.27014	5.63225	50.4251	29.6508	1.33198e-08	2.07428	19.6383	0.391612	0.834074	0.310605	unchanged	-2.37251	0.210029	1.10672	unchanged	0.458888	0.62359	0.568188	unchanged	-2.43979	0.161673	1.05005	unchanged	2.72711	C8H7NO2	148.041	2.47502	C05578	Tyrosine metabolism(ko00350);;Metabolic pathways(ko01100)	--	--	--	--	HMDB0004058	3131-52-0	Organic compounds	Organoheterocyclic compounds	Indoles and derivatives	Hydroxyindoles
neg_3691	N6-(Delta2-Isopentenyl)-adenine	1578.23	130.436	38.2829	4746.11	2404.86	1301.46	352.797	1880.53	406.45	1770.41	2123.92	2108.3	-0.493771	0.506294	0.635095	unchanged	1.67895	0.188127	1.02635	unchanged	-0.59558	0.695246	0.480397	unchanged	1.78076	0.0977259	1.22104	unchanged	1.16689	C10H13N5	248.116	2.48233	C04083	Zeatin biosynthesis(ko00908);;Biosynthesis of secondary metabolites(ko01110);;Plant hormone signal transduction(ko04075)	--	--	--	--	HMDB0245646	--	Organic compounds	Organoheterocyclic compounds	Imidazopyrimidines	Purines and purine derivatives
neg_3693	Trachelogenin	1628.54	1108.69	2558.46	1818.53	2015.54	1881.66	1233.24	853.624	675.579	2096.57	1916.29	1744.55	0.0104829	0.912618	0.00764447	unchanged	1.049	0.0178112	1.57736	up	0.938875	0.174827	1.61679	unchanged	0.120604	0.754746	0.294177	unchanged	-8.16614	C21H24O7	409.124	2.48233	C10891	--	--	--	--	--	HMDB0303743	--	Organic compounds	Lignans, neolignans and related compounds	Furanoid lignans	Tetrahydrofuran lignans
neg_3695	Rocagloic acid	4147.44	1028.84	1317.2	7023.98	2517.06	3407.92	1561.11	5673.85	3306.99	4344.34	4032.13	8523.18	0.384158	0.546068	0.682076	unchanged	0.296694	0.682856	0.290578	unchanged	-0.699078	0.43522	0.913909	unchanged	1.37993	0.12859	1.06736	unchanged	4.91259	C27H26O8	523.163	2.48233	--	--	--	--	--	--	--	--	--	--	--	--
neg_3704	1-Deoxynojirimycin	4.02248	1.33198e-08	1.33198e-08	2.1132	18.842	440.632	1.33198e-08	14.1378	7.87076	59.0621	99.8964	6.02343	-1.4843	0.564051	0.530971	unchanged	4.39047	0.414534	0.77777	unchanged	-2.45191	0.277599	1.31605	unchanged	5.35808	0.186756	1.05211	unchanged	6.41089	C6H13NO4	184.06	2.49693	--	--	--	--	--	--	HMDB0035359	19130-96-2	Organic compounds	Organoheterocyclic compounds	Piperidines	--
neg_3705	Ferulic acid	444.892	81.9458	92.031	712.045	560.026	536.869	111.313	136.692	87.0841	279.229	473.406	363.07	-0.69719	0.0424411	1.48222	down	2.43253	0.00875969	1.57933	up	0.885089	0.511719	0.848767	unchanged	0.850249	0.302515	0.813687	unchanged	1.11167	C10H10O4	239.056	2.49693	C01494	Phenylpropanoid biosynthesis(ko00940);;Metabolic pathways(ko01100);;Biosynthesis of secondary metabolites(ko01110)	--	--	--	--	HMDB0000954	537-98-4	Organic compounds	Phenylpropanoids and polyketides	Cinnamic acids and derivatives	Hydroxycinnamic acids and derivatives
neg_3706	4-HYDROXY-6-METHYLPYRAN-2-ONE	145.203	1.33198e-08	1.33198e-08	659.504	90.9439	94.3547	1.33198e-08	10.6277	1.33198e-08	13.7945	54.8073	1.33198e-08	-3.6223	0.304055	0.956167	unchanged	6.31272	0.278961	0.931217	unchanged	3.77217	0.452003	0.971053	unchanged	-1.08175	0.658682	0.35952	unchanged	-2.20963	C6H6O3	251.056	2.50423	--	--	--	--	--	--	--	--	--	--	--	--
neg_3710	Methyl vanillate glucoside	3453.25	904.387	905.289	3829.05	1157.5	2060.56	1489	2848.98	2803.33	1346.44	1693.1	1332.53	-0.688712	0.373516	0.787002	unchanged	-0.0191564	0.974321	0.110956	unchanged	-0.440324	0.560199	0.708264	unchanged	-0.267544	0.761101	0.253796	unchanged	1.26582	C15H20O9	343.104	2.50423	--	--	--	--	--	--	--	--	--	--	--	--
neg_3714	Plantainoside D	909.883	647.039	1056.6	4242.83	5261.83	5087.46	923.466	875.873	480.122	4552.19	5941.72	3918.69	-0.017858	0.934919	0.173764	unchanged	2.67842	0.0018518	1.61817	up	0.197303	0.579784	0.701001	unchanged	2.46326	0.0190313	1.43948	up	-11.4603	C29H36O16	661.168	2.50423	--	--	--	--	--	--	--	--	--	--	--	--
neg_3716	2-(alpha-D-Mannosyl)-3-phosphoglycerate	239.935	1.33198e-08	1.33198e-08	698.585	12.9629	34.8056	0.180766	0.705816	1.33198e-08	175.32	272.536	331.989	0.0633292	0.965334	0.141628	unchanged	9.71739	0.384495	0.751329	unchanged	8.08017	0.424075	1.03231	unchanged	1.70055	0.140501	1.06464	unchanged	-2.16866	C9H17O12P	741.088	2.49693	C11516	Fructose and mannose metabolism(ko00051);;Metabolic pathways(ko01100)	--	--	--	--	--	--	--	--	--	--
neg_3717	Hydroxymethylbilane	2904.11	269.937	136.38	5168.19	1818.17	3788.7	546.834	4244.68	1875.32	4687.98	4507.96	7772.76	0.65518	0.224899	1.17803	unchanged	0.692622	0.400212	0.654129	unchanged	-1.00999	0.472596	0.852837	unchanged	2.35779	0.0318648	1.28749	up	-13.0145	C40H46N4O17	875.249	2.49693	C01024	Porphyrin metabolism(ko00860);;Metabolic pathways(ko01100);;Biosynthesis of secondary metabolites(ko01110);;Biosynthesis of cofactors(ko01240)	--	--	--	--	HMDB0001137	71861-60-4	Organic compounds	Organoheterocyclic compounds	Tetrapyrroles and derivatives	--
neg_3718	Hydroxyphenyllactic acid	97.2037	26.1124	30.5086	144.209	56.059	93.6049	68.6534	88.6182	103.596	70.6748	100.579	84.509	-0.200386	0.676195	0.295442	unchanged	0.171878	0.719255	0.245802	unchanged	-0.762029	0.258549	1.32436	unchanged	0.733521	0.27517	0.867416	unchanged	28.4633	C9H10O4	181.056	2.51155	--	--	--	--	--	--	HMDB0000755	306-23-0	Organic compounds	Phenylpropanoids and polyketides	Phenylpropanoic acids	--
neg_3722	Deacetoxycephalosporin C	1548.89	472.295	692.757	2880.05	1923.97	2903.38	1133.24	2474.53	1844.65	5405.76	6341.47	11063.8	1.56541	0.0980982	1.53407	unchanged	0.499348	0.212533	0.93248	unchanged	-1.00651	0.148604	1.5321	unchanged	3.07127	0.0575444	1.33963	unchanged	-0.0482671	C14H19N3O6S	773.213	2.51155	C06565	Penicillin and cephalosporin biosynthesis(ko00311);;Metabolic pathways(ko01100);;Biosynthesis of secondary metabolites(ko01110)	--	--	--	--	--	--	--	--	--	--
neg_3724	Retronecine N-oxide	192.426	137.827	220.027	99.2001	111.924	156.272	161.433	129.789	73.578	132.474	133.766	88.6998	-0.049761	0.864394	0.17245	unchanged	0.0102289	0.979229	0.166554	unchanged	0.593058	0.154672	1.55099	unchanged	-0.63259	0.0967139	1.11423	unchanged	-1.73195	C8H13NO3	216.087	2.51887	--	--	--	--	--	--	--	--	--	--	--	--
neg_3726	L-Cystathionine	2120.21	1154.52	921.445	3569.5	2145.55	2505.6	1159.02	2351.55	1943.33	1572.8	1966.9	2111.74	-0.540634	0.173249	1.15557	unchanged	0.591962	0.173127	0.981258	unchanged	-0.378216	0.454903	0.885641	unchanged	0.429544	0.320009	0.786423	unchanged	3.92564	C7H14N2O4S	489.135	2.51887	C02291	Glycine, serine and threonine metabolism(ko00260);;Cysteine and methionine metabolism(ko00270);;Metabolic pathways(ko01100);;Biosynthesis of secondary metabolites(ko01110);;Biosynthesis of amino acids(ko01230);;Biosynthesis of cofactors(ko01240)	--	--	--	--	HMDB0000099	56-88-2	Organic compounds	Organic acids and derivatives	Carboxylic acids and derivatives	Amino acids, peptides, and analogues
neg_3728	epsilon-Rhodomycin T	3287.87	3034.46	3916.56	3082.03	3131.39	2782.35	3405.17	3169.88	1820.6	2065.2	2768.33	1919.07	-0.413803	0.0881273	1.49442	unchanged	0.0996035	0.727538	0.43555	unchanged	0.286343	0.350921	1.12821	unchanged	-0.600543	0.0350424	1.23875	down	-18.8757	C30H35NO11	630.208	2.51887	C18640	Biosynthesis of secondary metabolites(ko01110)	--	--	--	--	--	--	--	--	--	--
neg_3734	D-Glyceraldehyde	206.468	76.0472	43.8182	374.706	107.534	203.858	120.812	112.917	83.245	207.807	276.708	251.104	0.100544	0.854809	0.309833	unchanged	1.11405	0.254464	0.993341	unchanged	0.0419836	0.956326	0.0571521	unchanged	1.17261	0.0959082	1.18507	unchanged	20.4592	C3H6O3	111.008	2.52618	C00577	Pentose phosphate pathway(ko00030);;Fructose and mannose metabolism(ko00051);;Galactose metabolism(ko00052);;Glycerolipid metabolism(ko00561);;Metabolic pathways(ko01100);;Carbon metabolism(ko01200)	--	--	--	--	HMDB0001051	56-82-6	Organic compounds	Organic oxygen compounds	Organooxygen compounds	Carbohydrates and carbohydrate conjugates
neg_3737	(S)-5-Oxo-2,5-dihydrofuran-2-acetate	282.237	149.683	108.658	504.556	257.405	266.666	173.454	201.815	79.7236	142.353	191.352	171.479	-1.02584	0.160098	1.26336	unchanged	1.1768	0.127109	1.19731	unchanged	0.248659	0.681601	0.481902	unchanged	-0.0976959	0.845755	0.160511	unchanged	-0.626023	C6H6O4	187.025	2.52618	C14610	Metabolic pathways(ko01100)	--	--	--	--	--	--	--	--	--	--
neg_3739	Acetyl-L-tyrosine	807.447	1.33198e-08	1.33198e-08	808.286	243.936	546.727	1.33198e-08	140.842	49.5058	285.553	582.067	321.277	-0.4275	0.516848	0.51785	unchanged	3.07041	0.0944538	1.30519	unchanged	2.08473	0.525746	0.818673	unchanged	0.558184	0.691475	0.336057	unchanged	-1.57887	C11H13NO4	268.082	2.53353	--	--	--	--	--	--	HMDB0000866	537-55-3	Organic compounds	Organic acids and derivatives	Carboxylic acids and derivatives	Amino acids, peptides, and analogues
neg_3740	Argininosuccinic acid	2772.85	3627.38	3983.33	2119.06	3616.65	2550.73	3355.78	2482.19	1771.96	1901.82	2068.92	1831.77	-0.514076	0.201465	1.35004	unchanged	0.122871	0.741846	0.389183	unchanged	0.448345	0.191395	1.4344	unchanged	-0.83955	0.0465297	1.34489	down	-1.01655	C10H18N4O6	311.097	2.53353	--	--	--	--	--	--	HMDB0000052	2387-71-5	Organic compounds	Organic acids and derivatives	Carboxylic acids and derivatives	Amino acids, peptides, and analogues
neg_3744	Desulfoglucotropeolin	2503.67	3465.83	3188.68	1661.62	1720.42	1669.05	3924.61	2877.11	2583.52	1208.51	1500.8	1312.99	-0.328571	0.0512616	1.64441	unchanged	-0.893798	0.0707254	1.3516	unchanged	-0.0353312	0.887235	0.198719	unchanged	-1.18704	0.0197366	1.41567	down	-25.5663	C14H19NO6S	374.083	2.53353	C01069	Glucosinolate biosynthesis(ko00966);;Biosynthesis of secondary metabolites(ko01110);;2-Oxocarboxylic acid metabolism(ko01210)	--	--	--	--	--	--	--	--	--	--
neg_3745	Dihydrorotenone	1503.79	4.66274	4.8245	1391.38	695.11	1696.85	266.748	868.726	1982.75	5602.95	5718.09	13234.6	2.69833	0.10928	1.51106	unchanged	0.278935	0.727549	0.193323	unchanged	-1.04305	0.492373	0.801194	unchanged	4.02031	0.0879804	1.25965	unchanged	11.4057	C23H24O6	395.155	2.53353	--	--	--	--	--	--	--	--	--	--	--	--
neg_3755	AIDS031406	1158.97	1189.85	1437.93	1200.31	1478.43	1308.82	1232.33	1177.91	794.826	989.691	1171.49	1033.95	-0.319634	0.0619755	1.54553	unchanged	0.315155	0.194279	1.12373	unchanged	0.240605	0.311839	1.19177	unchanged	-0.245083	0.144464	0.993615	unchanged	-38.3265	C27H35NO12	586.169	2.53353	--	--	--	--	--	--	--	--	--	--	--	--
neg_3756	N-Acetyl-N6,N6,O-tridemethylpuromycin-5'-phosphate	2703.03	3507.29	3602.41	2056.69	2281.71	2574.74	4279.81	4112.32	3403.41	2384.04	2500.35	2264.88	0.0484552	0.667592	0.403891	unchanged	-0.77083	0.0117639	1.47068	down	-0.265516	0.16717	1.49388	unchanged	-0.456859	0.0823566	1.2478	unchanged	-26.9496	C21H26N7O9P	596.136	2.53353	C07028	Metabolic pathways(ko01100);;Biosynthesis of secondary metabolites(ko01110)	--	--	--	--	--	--	--	--	--	--
neg_3757	Pelargonidin 3-O-(6-caffeoyl-beta-D-glucoside)	1488.65	1820.1	1844.78	1531.46	1254.66	1336.97	2084.86	1758.82	1145.5	1498.38	1271.85	1148.03	-0.0735104	0.631931	0.413023	unchanged	-0.275078	0.406953	0.617266	unchanged	0.0467614	0.867319	0.196723	unchanged	-0.395349	0.0562912	1.21906	unchanged	-38.338	C30H27O13+	616.097	2.53353	C16297	Anthocyanin biosynthesis(ko00942);;Biosynthesis of secondary metabolites(ko01110)	--	--	--	--	--	--	--	--	--	--
neg_3759	Evonine	4049.31	1979.48	4367.67	1862.51	4141.24	2723.87	5382.47	1338.1	1602.3	3511.42	5239.81	4378.14	0.589138	0.157682	1.11001	unchanged	0.0685075	0.932508	0.182817	unchanged	0.32094	0.675707	0.544417	unchanged	0.336706	0.376351	0.732741	unchanged	-3.36008	C36H43NO17	806.249	2.52618	--	--	--	--	--	--	--	--	--	--	--	--
neg_3770	Stemmadenine	2918.99	3354.26	1265.39	1746.17	1993.93	2562.01	4199.38	1674.23	3301.8	960.494	1111.09	765.691	-1.15133	0.0274108	1.6567	down	-0.541936	0.324109	0.806052	unchanged	-0.283471	0.606308	0.664022	unchanged	-1.4098	0.129547	1.18674	unchanged	44.3364	C21H26N2O3	389.179	2.54088	C11691	Indole alkaloid biosynthesis(ko00901);;Metabolic pathways(ko01100);;Biosynthesis of secondary metabolites(ko01110)	--	--	--	--	--	--	--	--	--	--
neg_3773	Nocardicin C	6492.73	8013.03	11784.8	8441.56	10750.2	7675.45	7553.45	7158.68	5917.78	8821.01	8825.82	10554.3	0.0699051	0.707857	0.266884	unchanged	0.381111	0.139761	1.18212	unchanged	0.349805	0.354038	1.18255	unchanged	0.101211	0.7335	0.319282	unchanged	15.0158	C23H26N4O8	531.145	2.54088	C17351	Monobactam biosynthesis(ko00261);;Metabolic pathways(ko01100);;Biosynthesis of secondary metabolites(ko01110)	--	--	--	--	--	--	--	--	--	--
neg_3781	Methyl Brevifolincarboxylate	122.909	258.944	308.977	128.745	418.62	225.235	165.654	140.084	138.055	244.744	212.892	322.668	0.0143138	0.979586	0.0972612	unchanged	0.799834	0.326878	0.897444	unchanged	0.638443	0.275333	1.37277	unchanged	0.175705	0.672946	0.354675	unchanged	-1.2503	C14H10O8	611.067	2.54088	--	--	--	--	--	--	--	--	--	--	--	--
neg_3787	Ampicillin	1123.41	114.689	258.48	3999	1780.35	3132.89	1054.36	4734.45	4861.09	9387.52	9816.05	20515.5	2.15597	0.101781	1.52528	unchanged	-0.25698	0.707929	0.440276	unchanged	-2.8311	0.127028	1.75485	unchanged	4.73009	0.0717583	1.31439	unchanged	-21.5913	C16H19N3O4S	743.202	2.5481	C06574	--	--	--	--	--	HMDB0014559	69-53-4	Organic compounds	Organoheterocyclic compounds	Lactams	Beta lactams
neg_3789	15-Demethoxy-epsilon-rhodomycin	219.141	73.0471	36.5982	254.235	76.0379	87.1629	69.2093	183.994	117.867	44.5077	112.913	160.373	-0.393464	0.65068	0.339696	unchanged	0.169862	0.830414	0.128033	unchanged	-0.174544	0.841047	0.258075	unchanged	-0.049057	0.958386	0.0260774	unchanged	-16.2011	C29H33NO11	1141.38	2.56278	C18641	Biosynthesis of secondary metabolites(ko01110)	--	--	--	--	--	--	--	--	--	--
neg_3792	Cyclo(Tyr-Hpro)	429.971	511.546	489.677	661.513	318.252	466.974	494.089	260.241	249.537	524.992	463.856	439.148	-0.0188123	0.956408	0.0681158	unchanged	0.527236	0.31398	0.864223	unchanged	0.511651	0.210001	1.48561	unchanged	-0.00322696	0.977353	0.0670122	unchanged	-3.02585	C14H16N2O4	275.103	2.56278	--	--	--	--	--	--	--	--	--	--	--	--
neg_3794	Isopenicillin N	655.324	1.33198e-08	130.773	1438.12	434.276	1116.43	26.1549	0.00626932	4.03854	446.623	720.686	483.706	-0.856223	0.267664	0.953694	unchanged	6.6289	0.079355	1.38973	unchanged	4.7021	0.335215	1.24312	unchanged	1.07057	0.286251	0.844566	unchanged	10.1243	C14H21N3O6S	380.093	2.56278	C05557	Penicillin and cephalosporin biosynthesis(ko00311);;Metabolic pathways(ko01100);;Biosynthesis of secondary metabolites(ko01110)	--	--	--	--	HMDB0253667	--	Organic compounds	Organic acids and derivatives	Carboxylic acids and derivatives	Amino acids, peptides, and analogues
neg_3795	2-Hydroxy-7-methoxy-1,4-benzoxazin-3(2H)-one glucoside (HMBOA glucoside)	1810.5	695.885	1193.84	3089.99	1276.05	2063.08	1872.87	668.69	1307.09	1728.3	1604.71	1037.11	-0.55695	0.323018	0.852142	unchanged	0.740269	0.25385	0.927109	unchanged	-0.056741	0.921959	0.094163	unchanged	0.240061	0.59867	0.414506	unchanged	-3.15507	C15H19NO9	402.103	2.55545	--	--	--	--	--	--	--	--	--	--	--	--
neg_3796	2-Hydroxy-6-oxonona-2,4-diene-1,9-dioate	1648.67	41.9698	26.737	1607.79	266.176	1303.47	56.2188	142.783	173.002	895.098	1552.5	806.04	0.0341916	0.960039	0.16493	unchanged	3.09447	0.146885	1.2138	unchanged	2.20682	0.49247	0.889699	unchanged	0.921845	0.452976	0.606545	unchanged	4.01867	C9H10O6	427.09	2.55545	C04479	Phenylalanine metabolism(ko00360);;Metabolic pathways(ko01100)	--	--	--	--	--	--	--	--	--	--
neg_3802	4'-Methoxypuerarin	546.962	83.0404	86.2079	764.873	318.021	615.958	147.333	1712.47	1184.74	1487.32	1500.84	3217.99	1.86914	0.113902	1.48756	unchanged	-0.841666	0.435083	0.768624	unchanged	-2.08777	0.2278	1.43758	unchanged	3.11524	0.0772756	1.27046	unchanged	2.99531	C22H22O9	905.254	2.56278	--	--	--	--	--	--	--	--	--	--	--	--
neg_3805	4-Oxoproline	183.801	434.645	442.301	333.324	245.374	227.904	438.89	216.596	243.569	398.812	323.282	389.576	0.462798	0.0712364	1.46973	unchanged	-0.156551	0.718173	0.239471	unchanged	0.2386	0.650902	0.542483	unchanged	0.067647	0.862981	0.137265	unchanged	-8.78886	C5H7NO3	128.034	2.5701	C01877	--	--	--	--	--	HMDB0304793	--	Organic compounds	Organic acids and derivatives	Carboxylic acids and derivatives	Amino acids, peptides, and analogues
neg_3807	6-Methoxy-2-(2-phenylethyl)chromone	3284.12	3776.99	2318.63	5282.6	3391.33	3765.72	2498.98	2609.02	2271.74	2496.23	3384.38	3263.83	-0.443977	0.189284	1.10273	unchanged	0.753303	0.0961499	1.32512	unchanged	0.345978	0.256948	1.33314	unchanged	-0.0366525	0.886536	0.123673	unchanged	29.7798	C18H16O3	325.095	2.5701	--	--	--	--	--	--	--	--	--	--	--	--
neg_3809	6'-(2,3-Dihydroxybenzoyl)sweroside	3568.12	3172.86	4569.08	1246.04	1307.44	1261.46	4285.15	4637.44	2470.49	981.812	1170.08	885.621	-0.328773	0.0837562	1.56404	unchanged	-1.57842	0.0638287	1.38153	unchanged	-0.0105509	0.974034	0.0158993	unchanged	-1.89665	0.0186992	1.41986	down	21.5055	C23H26O12	1033.3	2.57743	--	--	--	--	--	--	--	--	--	--	--	--
neg_3810	3-(Methylthio)propanoate	77.4489	48.6134	56.2136	105.007	62.1092	65.4973	31.7413	71.9708	57.3928	33.1183	56.6807	33.2245	-0.919003	0.0996544	1.3314	unchanged	0.529936	0.259999	0.824726	unchanged	0.178124	0.655936	0.558108	unchanged	-0.56719	0.166086	0.948552	unchanged	-15.8757	C4H8O2S	285.043	2.58475	C08276	Cysteine and methionine metabolism(ko00270);;Sulfur metabolism(ko00920);;Metabolic pathways(ko01100)	--	--	--	--	HMDB0304155	--	Organic compounds	Lipids and lipid-like molecules	Fatty Acyls	Fatty acids and conjugates
neg_3813	Validoxylamine A 7'-phosphate	1245.26	56.1291	80.7265	1709.59	460.295	1063.86	278.133	4599.75	4364.18	2935.05	3243.83	7278.03	2.05707	0.127532	1.44657	unchanged	-1.51501	0.287393	1.02064	unchanged	-2.74134	0.196642	1.53555	unchanged	3.2834	0.0931708	1.23161	unchanged	-3.98227	C14H26NO11P	875.244	2.58475	C21219	Metabolic pathways(ko01100);;Biosynthesis of secondary metabolites(ko01110)	--	--	--	--	--	--	--	--	--	--
neg_3816	6'-O-beta-D-Glucosylgentiopicroside	1786.25	830.905	1535.49	2023.56	1116.65	1389.21	1517.65	1331.62	1513.49	3931.89	1246.51	1381.93	0.534442	0.525144	0.649177	unchanged	0.0540876	0.857296	0.132123	unchanged	-0.0712085	0.831371	0.216975	unchanged	0.659738	0.460369	0.561671	unchanged	-12.7461	C22H30O14	563.155	2.59208	--	--	--	--	--	--	--	--	--	--	--	--
neg_382	L-Lysine monohydrochloride	674.141	2228	2193.24	1237.06	1620.59	970.768	2590.63	1941.85	2999.51	2656.03	1816.23	3962.71	1.13963	0.123334	1.39536	unchanged	-0.976282	0.0359204	1.4366	down	-0.56384	0.260117	1.29488	unchanged	0.727191	0.242765	0.854078	unchanged	-2.38838	C6H14N2O2	145.098	0.5419	--	--	--	--	--	--	HMDB0301757	10098-89-2	Organic compounds	Organic acids and derivatives	Carboxylic acids and derivatives	Amino acids, peptides, and analogues
neg_3822	Premithramycin A2'	6437.65	281.875	376.496	1567.68	339.717	2327.63	774.689	1076.32	503.89	1408.45	2084.94	1151.93	0.133407	0.845626	0.301491	unchanged	0.846706	0.394065	0.787587	unchanged	1.59135	0.519205	0.835975	unchanged	-0.611232	0.728205	0.291326	unchanged	44.6124	C33H38O15	695.226	2.5994	C12385	Metabolic pathways(ko01100);;Biosynthesis of secondary metabolites(ko01110)	--	--	--	--	--	--	--	--	--	--
neg_3823	Tripterygiumine M	803.94	401.753	620.968	561.439	371.707	449.412	594.143	694.981	399.296	386.288	522.011	432.053	-0.0447289	0.847094	0.0902843	unchanged	-0.288334	0.38671	0.660797	unchanged	0.113535	0.767872	0.388366	unchanged	-0.446598	0.296377	0.795303	unchanged	2.82573	C39H43NO16	826.259	2.5994	--	--	--	--	--	--	--	--	--	--	--	--
neg_3825	Alatamine	634.835	474.742	293.549	410.064	311.323	358.877	528.591	793.849	743.489	228.329	363.294	269.377	-0.327299	0.217912	1.0351	unchanged	-0.935406	0.0438831	1.48856	down	-0.558146	0.161508	1.52691	unchanged	-0.70456	0.200214	0.977487	unchanged	14.2784	C41H45NO18	884.274	2.5994	--	--	--	--	--	--	--	--	--	--	--	--
neg_3826	3-(hydroxymethyl)cyclopentanone	486.342	694.498	858.888	232.693	355.285	446.143	956.57	334.624	128.731	111.269	159.366	110.115	-1.44149	0.0637054	1.58526	unchanged	-0.457409	0.660873	0.258338	unchanged	0.522564	0.506624	0.82214	unchanged	-2.42146	0.033494	1.3858	down	-6.42557	C6H10O2	113.06	2.60672	--	--	--	--	--	--	--	--	--	--	--	--
neg_3827	5-Oxopentanoate	1310.56	1822.64	3529.16	803.266	1664.4	1340.25	2731.23	1511.52	1495.24	568.498	718.37	1029.47	-0.717158	0.177614	1.26354	unchanged	-0.591544	0.264679	0.808676	unchanged	0.21549	0.718857	0.483811	unchanged	-1.52419	0.15875	1.06123	unchanged	-6.60728	C5H8O3	137.024	2.60672	C03273	Lysine degradation(ko00310);;Metabolic pathways(ko01100)	--	--	--	--	HMDB0012233	5746-02-01	Organic compounds	Lipids and lipid-like molecules	Fatty Acyls	Fatty acids and conjugates
neg_3829	(E)-2-Methylbutanal oxime	2732.53	39.5761	36.9326	2914.13	49.3731	1759.63	167.118	164.442	90.919	1452.8	1921.01	918.402	-0.138021	0.882863	0.0249375	unchanged	3.48279	0.227001	1.05176	unchanged	2.73313	0.469203	0.93723	unchanged	0.611646	0.644578	0.37861	unchanged	17.5168	C5H11NO	122.061	2.60672	C19491	Cyanoamino acid metabolism(ko00460);;Glucosinolate biosynthesis(ko00966);;Biosynthesis of secondary metabolites(ko01110);;2-Oxocarboxylic acid metabolism(ko01210)	--	--	--	--	--	--	--	--	--	--
neg_3830	Methyl 3-aminopropanoate	1213.63	110.161	180.557	1406.07	151.091	978.745	243.737	211.028	168.55	913.597	1173.23	755.637	0.164635	0.812946	0.366109	unchanged	2.02447	0.225327	1.05973	unchanged	1.27111	0.496991	0.883858	unchanged	0.917999	0.338307	0.767426	unchanged	16.6333	C4H9NO2	124.04	2.60672	--	--	--	--	--	--	--	--	--	--	--	--
neg_3833	Succinylacetone	480.484	719.073	823.512	27.5101	325.801	354.844	918.311	296.968	115.852	28.9905	78.2813	34.5122	-2.32037	0.2108	1.2718	unchanged	-0.910515	0.49517	0.465106	unchanged	0.603893	0.452571	0.922195	unchanged	-3.83478	0.0230665	1.41898	down	-5.3175	C7H10O4	157.05	2.60672	--	--	--	--	--	--	HMDB0000635	51568-18-4	Organic compounds	Organic acids and derivatives	Keto acids and derivatives	Medium-chain keto acids and derivatives
neg_3838	6-Hydroxymelatonin	13479.6	20652.9	18000.4	17668.5	20950.3	15309.6	20651.6	15072.9	13907.2	12123.5	14153.8	13144.7	-0.452045	0.0844037	1.55719	unchanged	0.119783	0.618695	0.508778	unchanged	0.0709313	0.791654	0.292631	unchanged	-0.403193	0.173254	1.04779	unchanged	30.7393	C13H16N2O3	293.122	2.61403	C05643	Tryptophan metabolism(ko00380)	--	--	--	--	HMDB0004081	2208-41-5	Organic compounds	Organoheterocyclic compounds	Indoles and derivatives	Hydroxyindoles
neg_3843	Nagilactone B	95.8706	1.33198e-08	1.33198e-08	228.926	44.5763	67.2599	25.9123	110.358	32.1971	4.96188	53.5301	44.4842	-1.72646	0.303742	0.919078	unchanged	1.0163	0.439621	0.633793	unchanged	-0.813306	0.595626	0.640522	unchanged	0.103151	0.950909	0.0716006	unchanged	45.2689	C19H24O7	363.161	2.60672	--	--	--	--	--	--	--	--	--	--	--	--
neg_3846	6'''-Deamino-6'''-hydroxyneomycin C	723.894	29.5167	124.165	914.365	54.541	809.406	11.6501	150.329	43.5046	270.196	915.372	209.342	-0.350338	0.73595	0.229095	unchanged	3.11342	0.190011	1.12039	unchanged	2.0945	0.411768	1.05259	unchanged	0.668575	0.611603	0.418534	unchanged	-20.2341	C23H45N5O14	636.259	2.61403	C17588	Neomycin, kanamycin and gentamicin biosynthesis(ko00524);;Biosynthesis of secondary metabolites(ko01110)	--	--	--	--	--	--	--	--	--	--
neg_3852	2-Hydroxypyridine	849.872	1.33198e-08	11.2313	1249.88	36.3561	680.659	24.7042	51.4644	39.0939	574.41	859.814	492.743	-0.0295855	0.973926	0.0916725	unchanged	4.09292	0.220297	1.05859	unchanged	2.90126	0.470245	0.93641	unchanged	1.16207	0.336324	0.764388	unchanged	-2.19433	C5H5NO	94.0296	2.60672	C02502	--	--	--	--	--	HMDB0013751	142-08-5	Organic compounds	Organoheterocyclic compounds	Pyridines and derivatives	Hydropyridines
neg_3855	Phlorizin chalcone	3323.42	1357.06	1654.73	4162.54	2805.28	3573.33	1771.26	2370.09	1978.28	3684.55	4314.12	4329.94	0.225978	0.272405	1.12664	unchanged	0.784517	0.0471249	1.3878	up	0.0499487	0.919126	0.14366	unchanged	0.960546	0.0693924	1.2706	unchanged	2.14469	C21H22O10	455.097	2.62133	C16406	Flavonoid biosynthesis(ko00941)	--	--	--	--	--	--	--	--	--	--
neg_3856	Caffeoyl-p-coumaroyltartaric acid	2064.7	2305.02	2660.81	2936.34	2722.9	2734.83	2726.31	1693.99	1807.43	2553.18	2639.57	2366.49	-0.151128	0.0602072	1.4357	unchanged	0.430663	0.15266	1.26132	unchanged	0.174925	0.521055	0.797138	unchanged	0.10461	0.427924	0.648946	unchanged	-1.56587	C22H18O11	457.077	2.62133	--	--	--	--	--	--	--	--	--	--	--	--
neg_3858	2-Picolinic acid	8894.83	3461.13	5889.94	16171.3	5708.16	10046.8	7253.6	8143.12	5766.96	15079.3	15877.4	12093.1	0.431265	0.348737	0.994098	unchanged	0.593152	0.358628	0.808517	unchanged	-0.214018	0.614109	0.600866	unchanged	1.23844	0.0158902	1.35964	up	-4.06627	C6H5NO2	305.077	2.62865	--	--	--	--	--	--	HMDB0002243	98-98-6	Organic compounds	Organoheterocyclic compounds	Pyridines and derivatives	Pyridinecarboxylic acids and derivatives
neg_3861	Rutaretin	2387.11	1456.67	1775.42	6946.85	2536.27	3018.95	1394.29	2313.74	2099.31	2265.63	2712.47	2017.41	-0.837667	0.318609	0.914802	unchanged	1.10622	0.248654	0.958882	unchanged	-0.0475139	0.87987	0.160697	unchanged	0.316062	0.254418	0.853198	unchanged	31.8369	C14H14O5	297.036	2.62865	--	--	--	--	--	--	--	--	--	--	--	--
neg_3863	Zanthoxyloside	430.599	81.7067	142.686	369.764	705.327	414.696	103.609	326.222	358.315	75.2018	184.492	64.7085	-2.19925	0.0526289	1.65845	unchanged	0.918572	0.15662	1.02138	unchanged	-0.266985	0.758602	0.357335	unchanged	-1.01369	0.418413	0.638993	unchanged	16.2171	C21H26O13	1031.3	2.63598	--	--	--	--	--	--	--	--	--	--	--	--
neg_3866	D-Xylonolactone	617.75	1021.35	1458.59	399.112	775.844	572.677	724.177	961.258	780.071	257.831	220.796	228.468	-1.30543	0.0844584	1.61697	unchanged	-0.496481	0.151287	1.0979	unchanged	0.329307	0.481328	0.916937	unchanged	-2.13121	0.0813135	1.26841	unchanged	11.773	C5H8O5	147.032	2.6433	C02266	Pentose and glucuronate interconversions(ko00040);;Metabolic pathways(ko01100)	--	--	--	--	HMDB0011676	--	Organic compounds	Organoheterocyclic compounds	Lactones	Delta valerolactones
neg_3867	Indole-3-carboxylic acid	40081.5	72090.6	105042	17615.4	53599.2	37712.5	54855.6	65023.2	56527.7	19799.1	14663.3	16446.9	-1.09736	0.202287	1.33191	unchanged	-0.695541	0.154646	1.15565	unchanged	0.30021	0.545169	0.808256	unchanged	-2.09311	0.0969831	1.22932	unchanged	-4.38117	C9H7NO2	206.046	2.63598	C19837	--	--	--	--	--	HMDB0003320	771-50-6	Organic compounds	Organoheterocyclic compounds	Indoles and derivatives	Indolecarboxylic acids and derivatives
neg_3868	p-Acetaminobenzaldehyde	15058	27902.2	36352.4	6943.34	18942.4	13627	20089.4	23864.2	19745.6	7294.98	5354.02	6005.86	-1.08277	0.180195	1.37603	unchanged	-0.688954	0.13343	1.17627	unchanged	0.316275	0.491087	0.898778	unchanged	-2.088	0.0811132	1.26977	unchanged	-2.52908	C9H9NO2	162.056	2.63598	--	--	--	--	--	--	--	--	--	--	--	--
neg_3870	N-Acetylisatin	494.176	938.336	1272.55	231.333	660.454	502.255	680.039	808.531	728.37	234.49	172.864	182.941	-1.23976	0.163171	1.4118	unchanged	-0.669295	0.151334	1.1676	unchanged	0.287092	0.54695	0.799811	unchanged	-2.19615	0.0878205	1.25313	unchanged	-4.19508	C10H7NO3	188.035	2.63598	C02172	Tryptophan metabolism(ko00380)	--	--	--	--	--	--	--	--	--	--
neg_3876	Tyrosyl-Proline	4332.35	3257.03	9447.29	6472.52	13256	6909.85	7291.47	7737.88	6173.02	3175.84	2041.95	2806.32	-1.73109	0.102216	1.57073	unchanged	0.32928	0.497483	0.628777	unchanged	-0.315583	0.546259	0.707813	unchanged	-1.08623	0.254339	0.890212	unchanged	32.4461	C14H18N2O4	323.134	2.63598	--	--	--	--	--	--	HMDB0029113	--	Organic compounds	Organic acids and derivatives	Carboxylic acids and derivatives	Amino acids, peptides, and analogues
neg_3880	1,7-Bis(4-Hydroxy-3-Methoxyphenyl)Hepta-4,6-Dien-3-One	668.282	1024.67	314.283	789.722	1006.65	1119.45	868.681	531.001	996.218	526.208	575.63	511.013	-0.854287	0.0415423	1.67575	down	0.283334	0.369946	0.732401	unchanged	-0.255362	0.63206	0.638517	unchanged	-0.315592	0.58767	0.498243	unchanged	-0.322958	C21H22O5	389.116	2.63598	--	--	--	--	--	--	--	--	--	--	--	--
neg_3882	Alanyl-Threonine	1384.31	8.55261	14.2821	2237.58	1156.74	2134.95	87.0688	584.953	158.605	1097.34	2174.77	1004.11	-0.370753	0.45883	0.617212	unchanged	2.73482	0.0294923	1.46261	up	0.760502	0.722883	0.452151	unchanged	1.60356	0.184238	0.954428	unchanged	0.827434	C7H14N2O4	439.205	2.6433	--	--	--	--	--	--	HMDB0028697	24032-50-6	Organic compounds	Organic acids and derivatives	Carboxylic acids and derivatives	Amino acids, peptides, and analogues
neg_3891	(S)-2-Acetolactate	59.8289	107.738	135.195	57.6991	87.6317	72.6399	100.63	99.283	97.9032	47.0051	51.6739	69.8735	-0.370936	0.215206	1.1456	unchanged	-0.45029	0.0900105	1.34375	unchanged	0.0237598	0.947161	0.109013	unchanged	-0.844986	0.170869	1.02347	unchanged	3.58832	C5H8O4	131.035	2.65063	C06010	Valine, leucine and isoleucine biosynthesis(ko00290);;Butanoate metabolism(ko00650);;C5-Branched dibasic acid metabolism(ko00660);;Pantothenate and CoA biosynthesis(ko00770);;Metabolic pathways(ko01100);;Biosynthesis of secondary metabolites(ko01110);;2-Oxocarboxylic acid metabolism(ko01210);;Biosynthesis of amino acids(ko01230)	LMFA01050460	Fatty Acyls [FA]	Fatty Acids and Conjugates [FA01]	Hydroxy fatty acids [FA0105]	HMDB0006855	71698-08-3	Organic compounds	Organic acids and derivatives	Keto acids and derivatives	Short-chain keto acids and derivatives
neg_3897	dTDP-4-oxo-alpha-D-xylose	106.575	161.733	65.2045	1530.06	996.077	424.867	123.116	100.325	320.156	605.07	499.659	815.624	-0.619834	0.39623	0.816333	unchanged	2.4406	0.122433	1.21465	unchanged	-0.704799	0.42908	0.98569	unchanged	2.52556	0.0219856	1.40608	up	-1.17753	C15H22N2O15P2	531.042	2.65063	C21351	Polyketide sugar unit biosynthesis(ko00523);;Biosynthesis of secondary metabolites(ko01110)	--	--	--	--	--	--	--	--	--	--
neg_390	8-Dehydroxythienamycin	173.455	123.607	110.192	295.563	132.607	218.96	317.308	327.003	354.505	478.338	380.51	665.134	1.23572	0.0519303	1.58824	unchanged	-0.626163	0.123658	1.28688	unchanged	-1.29429	0.00232318	2.25028	down	1.90385	0.0408615	1.36423	up	-11.1803	C11H16N2O3S	255.078	0.5419	C17368	Carbapenem biosynthesis(ko00332)	--	--	--	--	--	--	--	--	--	--
neg_3900	Isosakuranin	449.558	3.94856	1.33198e-08	536.931	30.7789	434.768	1.33198e-08	270.435	180.625	271.194	674.54	769.859	0.775136	0.335542	0.990848	unchanged	1.15218	0.368092	0.72078	unchanged	0.00780301	0.99645	0.0104821	unchanged	1.91951	0.120252	1.07846	unchanged	-11.6199	C22H24O10	941.262	2.65063	--	--	LMPK12140336	Polyketides [PK]	Flavonoids [PK12]	Flavanones [PK1214]	HMDB0029481	491-69-0	Organic compounds	Phenylpropanoids and polyketides	Flavonoids	Flavonoid glycosides
neg_3905	Neoeriocitrin	651.916	112.869	209.021	1655.7	785.726	794.33	309.103	319.345	397.673	1059.26	1313.42	1272.78	0.171993	0.687611	0.491729	unchanged	1.6569	0.12398	1.24504	unchanged	-0.075495	0.926491	0.0997892	unchanged	1.90439	0.0187289	1.39742	up	-3.66051	C27H32O15	641.17	2.65793	C09805	--	LMPK12140359	Polyketides [PK]	Flavonoids [PK12]	Flavanones [PK1214]	HMDB0255521	--	Organic compounds	Phenylpropanoids and polyketides	Flavonoids	Flavonoid glycosides
neg_3908	6-Hydroxy-7-methoxycoumarin	1.33198e-08	1.33198e-08	8.68526	1.33198e-08	363.57	5.20224	1.33198e-08	1.33198e-08	1.33198e-08	1.33198e-08	8.62643	1.33198e-08	-5.41782	0.423566	0.955738	unchanged	33.1035	0.414448	0.736898	unchanged	27.6955	0.42265	1.08856	unchanged	-0.00980546	0.996396	0.0464705	unchanged	21.5596	C10H8O4	213.021	2.67258	--	--	--	--	--	--	--	--	--	--	--	--
neg_3912	6-Hydroxyprotopine	10304	13854.8	9548.01	4193	6182.34	4664.32	8574.34	4516.76	2701.66	5196.18	9131.31	7252.13	0.520898	0.18733	1.1162	unchanged	-0.0704904	0.901643	0.0202866	unchanged	1.09378	0.0562568	1.8292	unchanged	-0.643369	0.0833178	1.13492	unchanged	-9.92549	C20H19NO6	414.116	2.67258	C05190	Isoquinoline alkaloid biosynthesis(ko00950);;Metabolic pathways(ko01100);;Biosynthesis of secondary metabolites(ko01110)	--	--	--	--	--	--	--	--	--	--
neg_3914	2-Hydroxy-7-methoxy-5-methyl-1-naphthoate	1427.6	383.902	532.315	1615.32	936.94	1269.49	343.965	2449.2	910.489	2151.29	1657.39	3491.24	0.933646	0.158253	1.35704	unchanged	0.0452863	0.956988	0.0145515	unchanged	-0.660089	0.567755	0.699924	unchanged	1.63902	0.0744504	1.19467	unchanged	6.49435	C13H12O4	523.164	2.66527	C20841	Metabolic pathways(ko01100);;Biosynthesis of secondary metabolites(ko01110)	--	--	--	--	--	--	--	--	--	--
neg_3916	Dhurrin	937.053	572.423	434.38	1430.65	352.152	564.077	281.895	401.169	163.657	351.726	576.97	314.87	-0.916259	0.381653	0.780248	unchanged	1.47078	0.266548	0.954454	unchanged	1.19896	0.119553	1.69925	unchanged	-0.644438	0.262645	0.846915	unchanged	-18.4378	C14H17NO7	621.182	2.66527	C05143	Cyanoamino acid metabolism(ko00460);;Metabolic pathways(ko01100);;Biosynthesis of secondary metabolites(ko01110)	--	--	--	--	HMDB0060471	499-20-7	Organic compounds	Organic oxygen compounds	Organooxygen compounds	Carbohydrates and carbohydrate conjugates
neg_3918	Acarbose	811.896	1704.09	902.97	523.056	575.267	620.915	1739.34	1495.9	637.004	546.714	594.35	495.613	-0.0709996	0.530725	0.63694	unchanged	-1.1714	0.164051	1.09161	unchanged	-0.179612	0.748112	0.445141	unchanged	-1.06279	0.16982	1.10776	unchanged	-40.4698	C25H43NO18	690.22	2.66527	C06802	Metabolic pathways(ko01100);;Biosynthesis of secondary metabolites(ko01110)	--	--	--	--	HMDB0014429	56180-94-0	Organic compounds	Organic oxygen compounds	Organooxygen compounds	Carbohydrates and carbohydrate conjugates
neg_3919	UDP-N-acetylmuramoyl-L-alanine	2542.74	3117.21	3804.92	2946.74	2937.59	2761.65	3772.71	2690.71	2823	2926.52	3443.01	4194.29	0.289031	0.222267	1.21311	unchanged	-0.103092	0.596907	0.384278	unchanged	0.0274604	0.910926	0.160114	unchanged	0.158478	0.518671	0.545933	unchanged	-21.1865	C23H36N4O20P2	785.093	2.67258	C01212	Metabolic pathways(ko01100)	--	--	--	--	--	--	--	--	--	--
neg_3923	6,4'-Dimethoxyisoflavone-7-O-glucoside (Wistin)	235.051	1.33198e-08	1.33198e-08	273.684	19.8016	101.651	1.33198e-08	490.578	182.242	462.393	414.804	1232.26	2.41645	0.155842	1.37301	unchanged	-0.767869	0.606573	0.498976	unchanged	-1.51725	0.435219	0.941178	unchanged	3.16583	0.133138	1.13739	unchanged	8.17362	C23H24O10	965.28	2.67258	--	--	--	--	--	--	--	--	--	--	--	--
neg_3924	Malic acid	28.4181	30.6763	30.2701	35.4214	27.3977	42.7221	37.0658	42.9228	32.5636	35.3292	46.2311	47.87	0.294368	0.250847	1.11492	unchanged	-0.0927865	0.687479	0.287927	unchanged	-0.33282	0.116672	1.81466	unchanged	0.534401	0.0727628	1.31366	unchanged	-4.66614	C4H6O5	133.014	2.6799	C00149	Citrate cycle (TCA cycle)(ko00020);;Pyruvate metabolism(ko00620);;Glyoxylate and dicarboxylate metabolism(ko00630);;Carbon fixation in photosynthetic organisms(ko00710);;Metabolic pathways(ko01100);;Biosynthesis of secondary metabolites(ko01110);;Carbon metabolism(ko01200)	--	--	--	--	HMDB0000156	97-67-6	Organic compounds	Organic acids and derivatives	Hydroxy acids and derivatives	Beta hydroxy acids and derivatives
neg_3926	Picein (4-Acetylphenyl-glucoside)	133.617	323.742	341.515	46.2884	265.528	221.299	292.423	141.952	46.3229	49.0186	83.1724	26.877	-1.7448	0.198481	1.31025	unchanged	0.149317	0.867248	0.269327	unchanged	0.732837	0.339304	1.0921	unchanged	-2.32832	0.0774729	1.25779	unchanged	-1.9924	C14H18O7	297.097	2.6799	--	--	--	--	--	--	--	--	--	--	--	--
neg_3927	Raucaffricine	1129.24	1024.74	1372.86	2094.37	5043.25	3024.04	1143.38	802.323	666.864	1458.89	1621.72	1191.87	-1.24999	0.150193	1.46291	unchanged	1.95959	0.0980725	1.35075	unchanged	0.432908	0.163879	1.5383	unchanged	0.276697	0.202964	0.932015	unchanged	-49.9133	C27H32N2O8	547.16	2.6799	C02074	Indole alkaloid biosynthesis(ko00901);;Biosynthesis of secondary metabolites(ko01110)	--	--	--	--	--	--	--	--	--	--
neg_3928	Vanillic Acid-4-O-Glucuronide	1980.07	249.184	306.28	2356.83	1650.02	1391.73	513.049	3444.03	3487.63	2909.69	2842.42	5592.94	1.07141	0.150697	1.36205	unchanged	-0.463633	0.565632	0.634312	unchanged	-1.55392	0.240076	1.33901	unchanged	2.1617	0.0624916	1.22425	unchanged	-4.1527	C15H18O9	743.201	2.6799	--	--	--	--	--	--	HMDB0060024	18191-12-3	Organic compounds	Organic oxygen compounds	Organooxygen compounds	Carbohydrates and carbohydrate conjugates
neg_3930	Methylenesuccinic acid	153.982	1.33198e-08	1.33198e-08	709.929	60.3866	88.6172	4.48983	104.441	38.8901	44.3856	61.0637	47.1223	-2.49306	0.382298	0.803101	unchanged	2.53869	0.379722	0.74888	unchanged	0.0589109	0.974352	0.0425152	unchanged	-0.0132791	0.993539	0.00499235	unchanged	-7.0072	C5H6O4	129.018	2.68723	C00490	C5-Branched dibasic acid metabolism(ko00660);;Metabolic pathways(ko01100)	LMFA01170063	Fatty Acyls [FA]	Fatty Acids and Conjugates [FA01]	Dicarboxylic acids [FA0117]	HMDB0002092	97-65-4	Organic compounds	Lipids and lipid-like molecules	Fatty Acyls	Fatty acids and conjugates
neg_3932	Methyldopa	327.782	402.601	177.92	811.041	367.949	258.764	371.363	516.294	197.844	200.247	219.484	176.193	-1.27062	0.237981	1.11743	unchanged	0.405455	0.58347	0.475359	unchanged	-0.257115	0.632326	0.634985	unchanged	-0.608046	0.25338	0.954083	unchanged	-14.3977	C10H13NO4	232.056	2.69455	C07194	--	--	--	--	--	HMDB0011754	555-30-6	Organic compounds	Phenylpropanoids and polyketides	Phenylpropanoic acids	--
neg_3933	Phenylacetylglycine	172.642	1.33198e-08	1.33198e-08	271.007	1.33198e-08	256.382	1.33198e-08	1.33198e-08	1.33198e-08	102.736	269.407	83.2202	-0.211853	0.833405	0.0955265	unchanged	33.6196	0.183817	1.15033	unchanged	32.0085	0.42265	1.03539	unchanged	1.39923	0.316969	0.758641	unchanged	-6.69188	C10H11NO3	238.071	2.69455	C05598	Phenylalanine metabolism(ko00360)	--	--	--	--	HMDB0000821	500-98-1	Organic compounds	Organic acids and derivatives	Carboxylic acids and derivatives	Amino acids, peptides, and analogues
neg_3936	3-Benzylmalic acid	23.7527	1.33198e-08	1.33198e-08	79.4039	103.502	102.87	1.33198e-08	1.33198e-08	1.33198e-08	4.93859	58.3499	12.4334	-1.9161	0.0350731	1.64029	down	32.7356	0.00685788	1.61078	up	29.1469	0.42265	1.03539	unchanged	1.67262	0.420795	0.664869	unchanged	4.26153	C11H12O5	269.068	2.68723	C20654	Phenylalanine, tyrosine and tryptophan biosynthesis(ko00400);;Metabolic pathways(ko01100);;2-Oxocarboxylic acid metabolism(ko01210)	--	--	--	--	--	--	--	--	--	--
neg_3937	Androsin	531.579	490.495	1178.66	856.847	427.097	663.336	647.924	330.582	342.371	653.904	1279.66	971.073	0.5769	0.22794	1.13244	unchanged	0.559965	0.26884	0.931572	unchanged	0.736487	0.323292	1.22989	unchanged	0.400377	0.461171	0.626514	unchanged	-4.48436	C15H20O8	327.107	2.68723	--	--	--	--	--	--	--	--	--	--	--	--
neg_3938	Mannopine	82.2431	5.1571	1.33198e-08	121.401	35.9888	105.253	4.38754	143.505	116.511	109.724	113.483	212.104	0.728944	0.251337	1.13804	unchanged	-0.00964237	0.991302	0.0992709	unchanged	-1.59703	0.316626	1.16411	unchanged	2.31634	0.0565029	1.21752	unchanged	-36.439	C11H22N2O8	331.101	2.68723	C16692	ABC transporters(ko02010)	--	--	--	--	--	--	--	--	--	--
neg_3947	Malvidin-3-O-glucoside (Oenin)	612.644	239.553	246.8	412.525	1160.35	574.184	231.217	492.933	463.285	62.1339	181.866	116.631	-2.57377	0.116772	1.53719	unchanged	0.854513	0.293013	0.870891	unchanged	-0.111662	0.853517	0.219472	unchanged	-1.60759	0.176746	1.03124	unchanged	34.0641	C23H25O12+	1045.32	2.70185	--	--	--	--	--	--	--	--	--	--	--	--
neg_3948	4a-Hydroxytetrahydrobiopterin	342.943	442.179	218.654	653.992	626.724	445.123	438.225	587.688	253.772	234.749	348.177	224.426	-1.09603	0.023602	1.6575	down	0.431509	0.280211	0.910996	unchanged	-0.350352	0.478978	0.899116	unchanged	-0.314167	0.445906	0.61815	unchanged	0.482419	C9H15N5O4	292.082	2.70185	C15522	Folate biosynthesis(ko00790);;Metabolic pathways(ko01100)	--	--	--	--	HMDB0002281	1379003-93-6	Organic compounds	Organoheterocyclic compounds	Pteridines and derivatives	Pterins and derivatives
neg_3950	Uridine 5'-diphosphate	7.82306	4.21547	24.9713	112.856	125.507	142.042	18.0748	5.93148	20.2562	151.947	144.217	157.283	0.253398	0.085067	1.46299	unchanged	3.10338	0.00126563	1.60828	up	-0.258175	0.773861	0.290947	unchanged	3.61495	0.000204041	1.49492	up	-4.55112	C9H14N2O12P2	402.993	2.70185	C00015	Pyrimidine metabolism(ko00240);;Zeatin biosynthesis(ko00908);;Metabolic pathways(ko01100);;Nucleotide metabolism(ko01232);;Biosynthesis of cofactors(ko01240)	--	--	--	--	HMDB0000295	58-98-0	Organic compounds	Nucleosides, nucleotides, and analogues	Pyrimidine nucleotides	Pyrimidine ribonucleotides
neg_3956	Toluene-cis-dihydrodiol	135.051	249.85	297.534	110.631	211.364	234.514	289.148	150.49	194.903	116.273	128.087	103.976	-0.675927	0.206544	1.26878	unchanged	-0.189308	0.665665	0.276326	unchanged	0.104979	0.813385	0.299953	unchanged	-0.970214	0.144524	1.11885	unchanged	-7.73511	C7H10O2	171.065	2.70915	C04592	Metabolic pathways(ko01100)	--	--	--	--	--	--	--	--	--	--
neg_3957	2-Deoxy-scyllo-inosose	75.9543	45.0314	58.7724	142.965	106.435	72.0866	47.3866	54.4313	75.1417	85.4632	100.389	78.5261	-0.282157	0.454997	0.741053	unchanged	0.861339	0.129273	1.13248	unchanged	0.0226368	0.942848	0.12645	unchanged	0.556545	0.0688962	1.19607	unchanged	6.55829	C6H10O5	183.029	2.70915	C17209	Neomycin, kanamycin and gentamicin biosynthesis(ko00524);;Biosynthesis of secondary metabolites(ko01110)	--	--	--	--	--	--	--	--	--	--
neg_3958	L-Phosphinothricin	1.33198e-08	1.33198e-08	1.33198e-08	244.657	3.73063	24.9901	1.33198e-08	1.33198e-08	1.33198e-08	24.7685	55.3806	41.3163	-1.17035	0.579151	0.473226	unchanged	32.6716	0.358287	0.795154	unchanged	0	1	0	unchanged	31.5013	0.0445735	1.39431	up	7.70675	C5H12NO4P	202.026	2.70915	C04650	Phosphonate and phosphinate metabolism(ko00440);;Biosynthesis of secondary metabolites(ko01110)	--	--	--	--	--	--	--	--	--	--
neg_3959	8-Acetyl-7-methoxycoumarin	141.741	24.4608	1.33198e-08	13136.9	1508.32	2010.2	1.33198e-08	103.515	6.93979	3829.43	4342.82	4605.78	-0.382324	0.766086	0.211572	unchanged	7.23639	0.283363	0.923902	unchanged	0.589481	0.753749	0.373348	unchanged	6.26459	0.00218779	1.49608	up	-3.85525	C12H10O4	217.05	2.70915	--	--	--	--	--	--	--	--	--	--	--	--
neg_3960	Radicinin	25.7266	1.33198e-08	1.33198e-08	737.43	63.3118	137.553	1.33198e-08	1.33198e-08	1.33198e-08	208.397	241.225	214.179	-0.49929	0.710008	0.28418	unchanged	34.4508	0.280403	0.930896	unchanged	29.2621	0.42265	1.03539	unchanged	4.68942	0.000105774	1.4917	up	-3.04491	C12H12O5	235.06	2.70915	--	--	--	--	--	--	--	--	--	--	--	--
neg_3967	CDP-ethanolamine	907.806	1542.09	2146.38	1126.71	1146.61	945.409	2057.2	2319.98	1915.82	1671.9	1602.82	3450.42	1.06307	0.191724	1.29623	unchanged	-0.967258	0.00430396	1.5654	down	-0.453281	0.250254	1.36257	unchanged	0.549096	0.381687	0.705009	unchanged	-25.3208	C11H20N4O11P2	467.024	2.70915	C00570	Glycerophospholipid metabolism(ko00564);;Metabolic pathways(ko01100)	--	--	--	--	HMDB0001564	3036-18-8	Organic compounds	Nucleosides, nucleotides, and analogues	Pyrimidine nucleotides	Pyrimidine ribonucleotides
neg_3971	CDP-glycerol	171.765	304.445	151.513	310.27	749.965	227.235	501.028	376.924	386.444	578.326	552.726	1218.97	0.868135	0.267601	0.954558	unchanged	0.0260911	0.967049	0.053665	unchanged	-1.01025	0.0286377	2.01881	down	1.90447	0.11281	1.19249	unchanged	-4.28375	C12H21N3O13P2	512.022	2.70915	C00513	Glycerophospholipid metabolism(ko00564)	--	--	--	--	HMDB0059599	--	Organic compounds	Lipids and lipid-like molecules	Glycerophospholipids	CDP-glycerols
neg_3973	N-Glycoloyl-neuraminate	1692.12	909.061	1302.45	2362.78	1916.47	2781.77	1200.35	1655.21	1232.55	1693.57	2240.37	2399.21	-0.156951	0.502413	0.513835	unchanged	0.788439	0.0373127	1.41562	up	-0.0666192	0.83239	0.230329	unchanged	0.698107	0.0600296	1.22106	unchanged	-0.693981	C11H19NO10	709.215	2.70915	C03410	Amino sugar and nucleotide sugar metabolism(ko00520)	--	--	--	--	HMDB0000833	1113-83-3	Organic compounds	Organic oxygen compounds	Organooxygen compounds	Carbohydrates and carbohydrate conjugates
neg_3974	2-Furoate	67.7254	1.33198e-08	1.33198e-08	246.014	15.2916	41.1766	1.33198e-08	19.2813	15.7751	69.8523	76.794	80.1715	-0.415316	0.762697	0.208872	unchanged	3.1091	0.346192	0.806492	unchanged	0.950017	0.681747	0.529544	unchanged	1.74377	0.140918	1.14096	unchanged	-2.64396	C5H4O3	111.008	2.71647	C01546	Metabolic pathways(ko01100)	--	--	--	--	HMDB0000617	88-14-2	Organic compounds	Organoheterocyclic compounds	Furans	Furoic acid and derivatives
neg_3975	PHENYLACETOHYDROXAMIC ACID	371.263	1.33198e-08	1.33198e-08	1141.51	1.33198e-08	135.249	1.33198e-08	1.33198e-08	1.33198e-08	207.382	246.159	92.9237	-1.22428	0.569637	0.490044	unchanged	34.8952	0.358729	0.79521	unchanged	33.1132	0.42265	1.03539	unchanged	0.557686	0.693111	0.31809	unchanged	-5.06854	C8H9NO2	150.055	2.72378	--	--	--	--	--	--	--	--	--	--	--	--
neg_3982	Apigenin-7-O-glucuronide	2.28399	35.0402	53.4694	10.6852	295.666	131.709	34.8333	2.37434	8.98462	36.4689	52.8992	51.5328	-1.63645	0.353077	1.06075	unchanged	3.2454	0.253469	1.02744	unchanged	0.974938	0.460616	0.897488	unchanged	0.634019	0.383859	0.729799	unchanged	-32.547	C21H18O11	481.04	2.72378	--	--	--	--	--	--	HMDB0240480	--	Organic compounds	Phenylpropanoids and polyketides	Flavonoids	Flavonoid glycosides
neg_3986	3-Hydroxy-2-methylpyridine-5-carboxylate	1.33198e-08	1.33198e-08	1.33198e-08	40.2293	1.33198e-08	54.3911	1.33198e-08	1.33198e-08	1.33198e-08	23.9683	48.0204	15.7673	-0.108653	0.910962	0.00282002	unchanged	31.141	0.192498	1.14263	unchanged	0	1	0	unchanged	31.0323	0.0942464	1.26055	unchanged	-5.34905	C7H7NO3	152.034	2.73112	C01270	Vitamin B6 metabolism(ko00750)	--	--	--	--	--	--	--	--	--	--
neg_3988	N-Monomethyl-2-aminoethylphosphonate	322.573	76.819	47.054	944.466	155.809	269.253	88.3485	179.987	220.244	282.439	374.432	213.514	-0.653953	0.570928	0.485262	unchanged	1.48701	0.35496	0.775933	unchanged	-0.130108	0.893272	0.16679	unchanged	0.963169	0.247083	0.869754	unchanged	-10.4411	C3H10NO3P	184.037	2.73112	C05679	Phosphonate and phosphinate metabolism(ko00440)	--	--	--	--	--	--	--	--	--	--
neg_3989	3-[(1R,2S,5R,6S)-5-Hydroxy-7-oxabicyclo[4.1.0]heptan-2-yl]-2-oxopropanoate	3059.17	1283.16	709.634	9829.62	1603.51	2421.45	1240.17	1887.43	2282.23	2924.1	3414	2357.8	-0.671955	0.579341	0.477054	unchanged	1.35671	0.394589	0.719044	unchanged	-0.098741	0.887633	0.185479	unchanged	0.783493	0.222054	0.919738	unchanged	-3.38964	C9H12O5	199.061	2.73112	C21087	Metabolic pathways(ko01100);;Biosynthesis of secondary metabolites(ko01110)	--	--	--	--	--	--	--	--	--	--
neg_3991	Bialaphos	436.286	344.779	260.369	605.225	394.437	649.458	368.003	202.187	266.733	493.214	580.234	435.327	-0.128318	0.635741	0.351979	unchanged	0.978528	0.0537341	1.37266	unchanged	0.315403	0.385801	0.986232	unchanged	0.534807	0.0798173	1.13634	unchanged	-25.9308	C11H22N3O6P	344.091	2.73112	C06457	Phosphonate and phosphinate metabolism(ko00440);;Biosynthesis of secondary metabolites(ko01110)	--	--	--	--	HMDB0249177	--	Organic compounds	Organic acids and derivatives	Carboxylic acids and derivatives	Amino acids, peptides, and analogues
neg_3994	Wulignan A1	1445.13	484.656	397.061	2811.83	806.922	1399.05	560.572	849.233	1003.04	1194.44	1553.32	1034.41	-0.407844	0.564365	0.477806	unchanged	1.05632	0.279624	0.89584	unchanged	-0.0523574	0.942273	0.0884696	unchanged	0.700835	0.286035	0.824726	unchanged	-8.79479	C20H22O5	363.118	2.73112	--	--	--	--	--	--	--	--	--	--	--	--
neg_4000	(R)-S-Lactoylglutathione	181.768	4.72381	1.33198e-08	290.406	103.076	142.179	27.6211	236.605	215.675	363.879	268.965	875.23	1.49331	0.221752	1.22541	unchanged	0.158582	0.842537	0.0656552	unchanged	-1.36363	0.336072	1.10062	unchanged	3.01552	0.134052	1.12713	unchanged	17.1129	C13H21N3O8S	803.221	2.73112	C03451	Pyruvate metabolism(ko00620);;Metabolic pathways(ko01100)	--	--	--	--	HMDB0001066	25138-66-3	Organic compounds	Organic acids and derivatives	Carboxylic acids and derivatives	Amino acids, peptides, and analogues
neg_4002	N6-(2-Hydroxyethyl)adenosine	683.086	224.704	148.193	1273.37	245.314	714.263	248.845	235.775	317.737	548.147	739.261	485.76	-0.332619	0.661787	0.321718	unchanged	1.47663	0.249188	0.989531	unchanged	0.39627	0.664463	0.556724	unchanged	0.747742	0.289673	0.818586	unchanged	-21.5736	C12H17N5O5	346.086	2.7448	--	--	--	--	--	--	--	--	--	--	--	--
neg_4003	Bursehernin	1517.57	528.147	358.067	3226.46	897.797	1567.41	412.3	1185.65	839.455	1515.9	1705.6	1345.79	-0.317512	0.643851	0.362418	unchanged	1.2235	0.253521	0.930752	unchanged	-0.0200404	0.980465	0.0348839	unchanged	0.926032	0.176988	1.03325	unchanged	17.7379	C21H22O6	391.123	2.7448	C21183	Biosynthesis of various plant secondary metabolites(ko00999);;Metabolic pathways(ko01100);;Biosynthesis of secondary metabolites(ko01110)	--	--	--	--	--	--	--	--	--	--
neg_4005	Streptomycin 6-phosphate	4679.68	1400.72	2083.65	5707.02	8758.52	10422.5	3548.96	7170.44	3087.14	3915.01	4952.11	3932.04	-0.959403	0.0923614	1.51155	unchanged	0.8501	0.122699	1.17266	unchanged	-0.757995	0.317125	1.14766	unchanged	0.648692	0.258134	0.899152	unchanged	-22.4515	C21H40N7O15P	682.192	2.7448	C01138	Metabolic pathways(ko01100);;Biosynthesis of secondary metabolites(ko01110)	--	--	--	--	--	--	--	--	--	--
neg_4011	Elloramycin A	653.229	852.029	1688.93	486.427	712.405	656.708	791.73	787.037	366.516	311.878	446.07	228.196	-0.911969	0.0358751	1.59653	down	-0.0681407	0.861074	0.0262923	unchanged	0.715466	0.323311	1.22339	unchanged	-1.69558	0.141372	1.10142	unchanged	12.147	C32H36O15	705.212	2.75212	C12381	Metabolic pathways(ko01100);;Biosynthesis of secondary metabolites(ko01110)	--	--	--	--	--	--	--	--	--	--
neg_4012	4''-O-Carbamoyl ansamitocinoside P-3	1934.29	971.038	1070.17	2830.42	1463.86	2112.93	1526	1252.88	845.879	1488.6	2353.95	1090.97	-0.377077	0.416897	0.68756	unchanged	0.821812	0.128134	1.20787	unchanged	0.133251	0.766811	0.366934	unchanged	0.311484	0.545362	0.483352	unchanged	-3.13846	C38H52ClN3O15	860.276	2.75212	C20140	Biosynthesis of secondary metabolites(ko01110)	--	--	--	--	--	--	--	--	--	--
neg_4017	Genipin	873.809	218.399	1005.85	16787	7921.89	4959.02	176.833	582.683	518.348	4853.11	4400.19	5342.31	-1.02337	0.292662	1.00207	unchanged	4.5371	0.116616	1.27018	unchanged	0.715321	0.392123	1.08967	unchanged	2.79841	0.000359669	1.48207	up	8.33272	C11H14O5	247.061	2.75943	C09780	--	--	--	--	--	HMDB0035830	6902-77-8	Organic compounds	Lipids and lipid-like molecules	Prenol lipids	Monoterpenoids
neg_4019	4-Amino-anhydrotetracycline	3189.44	1467.5	1679.78	7564.52	3266.53	4702.29	2778.22	2851.42	5480.32	4303.78	5400.88	6871.31	0.0937264	0.826818	0.346938	unchanged	0.483514	0.39954	0.612335	unchanged	-0.810046	0.215564	1.38392	unchanged	1.38729	0.0242197	1.33766	up	5.47655	C20H18N2O7	397.106	2.75943	C06654	Metabolic pathways(ko01100);;Biosynthesis of secondary metabolites(ko01110)	--	--	--	--	--	--	--	--	--	--
neg_4021	tripfordine A	1818.64	960.199	1633.51	2159.51	1473.38	1704.29	1247.48	1136.08	797.059	1074.95	1657.27	1151.33	-0.458705	0.150182	1.15556	unchanged	0.74677	0.0490981	1.37718	up	0.47224	0.256657	1.35814	unchanged	-0.184174	0.612622	0.35437	unchanged	-10.0795	C36H45NO18	814.225	2.75943	--	--	--	--	--	--	--	--	--	--	--	--
neg_4026	Pinocembrin-7-O-neohesperidoside	713.022	542.461	1046.52	721.82	784.102	624.542	887.33	1495.79	949.217	1001.06	1017.23	1974.54	0.906247	0.191345	1.28528	unchanged	-0.645367	0.168181	1.16297	unchanged	-0.533647	0.235792	1.29683	unchanged	0.794527	0.215871	0.966924	unchanged	-32.6131	C27H32O13	1127.32	2.76677	--	--	--	--	--	--	--	--	--	--	--	--
neg_4028	3-(3,4-Dihydroxyphenyl)pyruvate	1.33198e-08	1.33198e-08	1.33198e-08	242.252	226.604	45.3134	1.33198e-08	1.33198e-08	1.33198e-08	35.5148	1.33198e-08	1.33198e-08	-3.85575	0.123032	1.45739	unchanged	33.583	0.113325	1.28162	unchanged	0	1	0	unchanged	29.7272	0.42265	0.622008	unchanged	2.82326	C9H8O5	217.012	2.77413	C04045	Tyrosine metabolism(ko00350);;Metabolic pathways(ko01100)	--	--	--	--	HMDB0304103	--	Organic compounds	Benzenoids	Benzene and substituted derivatives	Phenylpyruvic acid derivatives
neg_4029	Methionyl-Glutamate	1001.85	1467.03	2014.24	1009.03	1455.76	1532.67	1805.91	782.406	469.1	992.892	1138.3	962.863	-0.369584	0.199109	1.25795	unchanged	0.386769	0.530206	0.682173	unchanged	0.552189	0.399266	1.00391	unchanged	-0.535004	0.252133	0.897286	unchanged	17.2788	C10H18N2O5S	323.097	2.76677	--	--	--	--	--	--	HMDB0028972	--	Organic compounds	Organic acids and derivatives	Carboxylic acids and derivatives	Amino acids, peptides, and analogues
neg_4030	Narcotoline hemiacetal	626.25	11.6723	144.168	1428.92	488.515	1049.82	69.7815	40.7942	1.33198e-08	812.726	1004.12	658.396	-0.261558	0.618992	0.375945	unchanged	4.74602	0.072572	1.40683	unchanged	2.8223	0.353221	1.19621	unchanged	1.66217	0.0744713	1.2054	unchanged	-11.1024	C21H23NO7	422.118	2.77413	C21600	Isoquinoline alkaloid biosynthesis(ko00950);;Biosynthesis of secondary metabolites(ko01110)	--	--	--	--	--	--	--	--	--	--
neg_4031	Glandicoline B	882.092	238.589	375.65	1433.57	582.612	1071.18	224.592	494.493	327.805	766.779	924.646	563.29	-0.453431	0.383883	0.735442	unchanged	1.56027	0.0988305	1.2757	unchanged	0.51532	0.535272	0.788456	unchanged	0.591516	0.335952	0.747747	unchanged	-37.0668	C22H21N5O4	440.118	2.76677	C22167	Biosynthesis of secondary metabolites(ko01110)	--	--	--	--	--	--	--	--	--	--
neg_4037	Oleuroside	1081.56	2430.96	2885.64	1075.87	2305.36	1432.77	2713.83	1257.22	808.349	1230.94	1248.47	990.139	-0.472491	0.34417	1.07555	unchanged	0.0104093	0.987439	0.131551	unchanged	0.420829	0.532271	0.74671	unchanged	-0.882911	0.211134	0.990399	unchanged	-5.43041	C25H32O13	561.156	2.76677	--	--	--	--	--	--	HMDB0035352	116383-31-4	Organic compounds	Lipids and lipid-like molecules	Prenol lipids	Sesquiterpenoids
neg_4039	Doxorubicin	1335.79	1214.1	1683.68	1153.32	1366.03	1461.21	1442.86	1343.61	956.947	964.507	1253.93	837.796	-0.381214	0.120581	1.3362	unchanged	0.088617	0.677575	0.498018	unchanged	0.177522	0.468912	0.891382	unchanged	-0.470119	0.105006	1.05568	unchanged	12.3996	C27H29NO11	588.179	2.76677	C01661	Biosynthesis of secondary metabolites(ko01110)	--	--	--	--	HMDB0015132	23214-92-8	Organic compounds	Organic acids and derivatives	Carboxylic acids and derivatives	Amino acids, peptides, and analogues
neg_4040	dTDP-6-deoxy-beta-L-talose	27.1531	145.935	202.46	27.5286	112.546	49.0754	161.83	38.8249	32.9738	57.516	27.5971	29.0561	-0.728356	0.43769	0.896594	unchanged	-0.304686	0.780962	0.135537	unchanged	0.684785	0.518171	0.781286	unchanged	-1.71783	0.231033	0.952437	unchanged	16.046	C16H26N2O15P2	593.088	2.76677	C03187	Polyketide sugar unit biosynthesis(ko00523);;Metabolic pathways(ko01100);;Biosynthesis of secondary metabolites(ko01110);;Biosynthesis of nucleotide sugars(ko01250)	--	--	--	--	--	--	--	--	--	--
neg_4041	Novclobiocin 105	1842.17	2830.14	3734.34	2464	2919.54	2330.52	3567.63	2104.08	1385.24	2248.32	2339.84	1995.85	-0.228523	0.158953	1.34818	unchanged	0.128445	0.769885	0.390545	unchanged	0.252487	0.622567	0.605731	unchanged	-0.352565	0.382094	0.700531	unchanged	9.29739	C28H30ClNO10	596.136	2.76677	C12472	Biosynthesis of secondary metabolites(ko01110)	--	--	--	--	--	--	--	--	--	--
neg_4045	N-Acetylmuramic acid alpha-1-phosphate	16.8626	10.5189	35.1468	453.972	427.985	480.857	19.1728	10.0843	17.7835	152.695	194.985	139.57	-1.48385	0.000219243	1.78986	down	4.85653	0.000867456	1.62435	up	0.410601	0.567292	0.782035	unchanged	2.96208	0.00603583	1.46107	up	-5.29036	C11H20NO11P	745.144	2.77413	C21027	Amino sugar and nucleotide sugar metabolism(ko00520);;Metabolic pathways(ko01100);;Biosynthesis of nucleotide sugars(ko01250)	--	--	--	--	--	--	--	--	--	--
neg_4051	3-methylcytidine	227.934	1.33198e-08	1.33198e-08	283.72	1.33198e-08	346.64	1.33198e-08	37.4658	1.33198e-08	45.0406	261.888	140.547	-0.494365	0.653683	0.311404	unchanged	4.07253	0.203576	1.111	unchanged	2.60497	0.492443	0.88191	unchanged	0.97319	0.500314	0.548759	unchanged	-39.1516	C10H17N3O5	280.081	2.78148	--	--	--	--	--	--	HMDB0240577	2140-64-9	--	--	--	--
neg_4052	Lycorine	205.586	45.0417	71.0789	102.953	146.049	357.248	109.06	69.8971	38.0395	80.3226	152.663	79.7694	-0.954883	0.33933	0.900028	unchanged	1.48224	0.236336	1.0786	unchanged	0.568076	0.568183	0.720325	unchanged	-0.0407143	0.960488	0.0228789	unchanged	26.5403	C16H17NO4	322.093	2.78148	C08532	Isoquinoline alkaloid biosynthesis(ko00950)	--	--	--	--	HMDB0254256	--	Organic compounds	Alkaloids and derivatives	Amaryllidaceae alkaloids	Lycorine-type amaryllidaceae alkaloids
neg_4053	Kreysigine	2399.87	494.584	910.209	623.819	28.0604	392.123	1230.6	2455.14	4114.9	124.873	323.444	224.051	-0.634802	0.556405	0.451728	unchanged	-2.90147	0.108954	1.38182	unchanged	-1.03582	0.268206	1.24421	unchanged	-2.50045	0.211847	0.992861	unchanged	-1.90006	C22H27NO5	406.163	2.78148	C16714	Isoquinoline alkaloid biosynthesis(ko00950)	--	--	--	--	--	--	--	--	--	--
neg_4054	N-Hydroxy-L-tyrosine	484.801	22.573	82.4742	619.491	316.448	520.804	8.51409	187.065	346.617	138.686	262.932	141.198	-1.42421	0.0580855	1.46178	unchanged	1.42586	0.0830643	1.15454	unchanged	0.121527	0.932598	0.123606	unchanged	-0.11988	0.925519	0.0659824	unchanged	1.31911	C9H11NO4	453.152	2.78148	C03004	Cyanoamino acid metabolism(ko00460);;Metabolic pathways(ko01100);;Biosynthesis of secondary metabolites(ko01110)	--	--	--	--	HMDB0038750	64448-49-3	Organic compounds	Organic acids and derivatives	Carboxylic acids and derivatives	Amino acids, peptides, and analogues
neg_4067	Gentianamine	165.376	28.9555	20.9497	273.889	164.498	502.61	31.3815	43.7312	31.5279	112.185	304.353	127.882	-0.78947	0.333632	0.825523	unchanged	3.14143	0.107661	1.34251	unchanged	1.01347	0.520861	0.828424	unchanged	1.3385	0.234149	0.886655	unchanged	41.2329	C11H11NO3	240.052	2.79615	C09961	--	--	--	--	--	--	--	--	--	--	--
neg_4068	Tuberonic Acid	175.298	166.363	112.483	394.785	214.261	314.206	63.0626	143.14	75.1497	128.862	330.383	218.393	-0.446209	0.355195	0.764972	unchanged	1.71435	0.0370494	1.42019	up	0.690774	0.147503	1.5205	unchanged	0.577366	0.329727	0.804686	unchanged	-14.0227	C12H18O4	261.087	2.79615	--	--	LMFA02020007	Fatty Acyls [FA]	Octadecanoids [FA02]	Jasmonic acids [FA0202]	--	--	--	--	--	--
neg_4070	12-Deoxyaklanonic acid	548.341	23.1393	14.0168	502.698	185.434	470.97	36.7033	42.326	70.0689	220.282	358.977	128.456	-0.71177	0.291291	0.871552	unchanged	2.95868	0.0777759	1.38561	unchanged	1.9734	0.496849	0.880904	unchanged	0.273505	0.845227	0.161725	unchanged	-6.96582	C21H18O7	427.101	2.8035	C12420	Metabolic pathways(ko01100);;Biosynthesis of secondary metabolites(ko01110)	--	--	--	--	--	--	--	--	--	--
neg_4073	5-Methyltetrahydrofolate	3173.34	87.5541	66.2632	3737.94	114.897	1334.39	261.332	572.662	455.329	1310.36	1854.45	768.671	-0.399155	0.737844	0.232345	unchanged	2.00835	0.34641	0.81438	unchanged	1.36768	0.578529	0.722346	unchanged	0.241517	0.866247	0.138755	unchanged	42.1237	C20H25N7O6	494.175	2.8035	C00440	One carbon pool by folate(ko00670);;Metabolic pathways(ko01100);;Carbon metabolism(ko01200)	--	--	--	--	HMDB0001396	134-35-0	Organic compounds	Organoheterocyclic compounds	Pteridines and derivatives	Pterins and derivatives
neg_4078	Histidinyl-Lysine	124.103	165.349	130.144	200.853	259.9	243.443	171.713	132.254	163.525	182.165	134.07	115.564	-0.705616	0.0273045	1.62491	down	0.591034	0.0258336	1.4486	up	-0.155943	0.415991	0.991165	unchanged	0.0413624	0.8731	0.0659937	unchanged	-1.01394	C12H21N5O3	304.139	2.81085	--	--	--	--	--	--	HMDB0253180	--	Organic compounds	Organic acids and derivatives	Carboxylic acids and derivatives	Amino acids, peptides, and analogues
neg_4080	4-Methylsulfinylbutyl glucosinolate (Glucoraphanin)	756.3	1659.49	1323.23	485.128	1604.78	964.639	1531.26	855.514	851.855	827.282	646.17	802.639	-0.424399	0.509049	0.798062	unchanged	-0.0844267	0.88499	0.0437952	unchanged	0.207274	0.656491	0.509754	unchanged	-0.7161	0.201395	1.02277	unchanged	-19.9916	C12H23NO10S3	436.032	2.81085	--	--	--	--	--	--	--	--	--	--	--	--
neg_4085	Kaempferol-3-O-rutinoside	311.472	251.216	326.81	910.392	874.566	1172.53	365.133	243.202	168.732	697.928	1002.96	581.316	-0.373943	0.2302	1.04908	unchanged	1.92826	0.00518451	1.58789	up	0.194951	0.592023	0.684691	unchanged	1.35937	0.0617512	1.32542	unchanged	-12.7221	C27H30O15	639.149	2.81085	C21833	Flavone and flavonol biosynthesis(ko00944);;Biosynthesis of secondary metabolites(ko01110)	--	--	--	--	HMDB0037574	17297-56-2	Organic compounds	Phenylpropanoids and polyketides	Flavonoids	Flavonoid glycosides
neg_4091	Pelargonidin 3-O-(6-O-malonyl-beta-D-glucoside)	944.423	1350.68	1596.29	341.278	352.33	250.919	1429.45	1209.33	1061.12	129.802	280.695	182.3	-0.672055	0.105098	1.37573	unchanged	-1.96982	0.00869634	1.55142	down	0.0727994	0.788016	0.348434	unchanged	-2.71468	0.0237568	1.40399	down	10.975	C24H23O13+	1037.23	2.8182	C12642	Anthocyanin biosynthesis(ko00942)	--	--	--	--	HMDB0303647	--	Organic compounds	Phenylpropanoids and polyketides	Flavonoids	Flavonoid glycosides
neg_4094	2-Hydroxy-2-methyl-3-oxobutanoic acid	29.961	33.2725	30.452	26.0709	14.0522	12.4168	24.5417	14.1365	20.9167	20.2886	6.19296	17.4446	-0.258337	0.661716	0.349301	unchanged	-0.181772	0.681218	0.365349	unchanged	0.652638	0.0529374	1.99804	unchanged	-1.09275	0.0542939	1.34452	unchanged	-3.74351	C5H8O4	131.034	2.8182	C00900	--	LMFA01050472	Fatty Acyls [FA]	Fatty Acids and Conjugates [FA01]	Hydroxy fatty acids [FA0105]	HMDB0006855	71698-08-3	Organic compounds	Organic acids and derivatives	Keto acids and derivatives	Short-chain keto acids and derivatives
neg_4095	trans-2-Butene-1,4-dicarboxylic Acid	103.114	142.774	139.77	41.546	57.0865	38.3961	143.376	124.107	100.661	35.5766	51.3078	29.8309	-0.231483	0.477298	0.793973	unchanged	-1.42579	0.0127558	1.49183	down	0.0670535	0.758738	0.357348	unchanged	-1.72433	0.00854139	1.42724	down	-3.68896	C6H8O4	143.034	2.8182	--	--	--	--	--	--	HMDB0000393	29311-53-3	Organic compounds	Lipids and lipid-like molecules	Fatty Acyls	Fatty acids and conjugates
neg_4096	Indole-3-carboxaldehyde	327.786	405.835	467.48	85.8884	289.515	189.849	463.545	325.542	242.072	126.787	156.307	112.754	-0.513945	0.439598	0.90791	unchanged	-0.867301	0.150591	0.992854	unchanged	0.22009	0.505751	0.808077	unchanged	-1.60134	0.0150507	1.42261	down	-6.72476	C9H7NO	144.045	2.8182	C08493	--	--	--	--	--	HMDB0029737	487-89-8	Organic compounds	Organoheterocyclic compounds	Indoles and derivatives	Indoles
neg_4098	Asparaginyl-Asparagine	15.7856	13.6582	4.27697	17.0209	17.9614	50.7498	1.33198e-08	2.4449	3.9018	15.5284	6.95039	4.15979	-1.68632	0.211532	1.13524	unchanged	3.75576	0.138318	1.26338	unchanged	2.40956	0.111925	1.75783	unchanged	-0.340121	0.656393	0.410974	unchanged	7.51673	C8H14N4O5	291.096	2.8182	--	--	--	--	--	--	HMDB0028726	58471-52-6	Organic compounds	Organic acids and derivatives	Carboxylic acids and derivatives	Amino acids, peptides, and analogues
neg_4100	N-(L-Arginino)succinate	10037.7	14901	14315.7	4951.73	9323.75	6581.32	13731.8	11232.4	7845.05	5036.25	5365.4	4951.47	-0.441986	0.286457	1.18531	unchanged	-0.653585	0.140445	1.02154	unchanged	0.258751	0.402465	0.96049	unchanged	-1.35432	0.0343211	1.39981	down	0.496534	C10H18N4O6	311.097	2.8182	C03406	Arginine biosynthesis(ko00220);;Alanine, aspartate and glutamate metabolism(ko00250);;Metabolic pathways(ko01100);;Biosynthesis of secondary metabolites(ko01110);;Biosynthesis of amino acids(ko01230)	--	--	--	--	HMDB0000052	2387-71-5	Organic compounds	Organic acids and derivatives	Carboxylic acids and derivatives	Amino acids, peptides, and analogues
neg_4112	Parishin C	1043.45	963.469	1026.35	1481.17	812.115	864.836	665.675	857.223	775.004	656.233	940.686	1204.55	-0.172884	0.680869	0.293753	unchanged	0.45875	0.312208	0.835925	unchanged	0.400553	0.0321524	2.07897	up	-0.114688	0.675276	0.302118	unchanged	-16.1964	C32H47O19	770.229	2.8182	C17466	--	--	--	--	--	HMDB0256129	--	Organic compounds	Organic oxygen compounds	Organooxygen compounds	Carbohydrates and carbohydrate conjugates
neg_4116	(R)-3-Amino-2-methylpropanoate	2.76333	1.33198e-08	1.33198e-08	26.1783	6.91656	12.6431	3.5559	1.33198e-08	1.33198e-08	14.2925	14.6764	13.2026	-0.117122	0.854592	0.0708312	unchanged	3.68511	0.127497	1.24776	unchanged	-0.363807	0.869343	0.206137	unchanged	3.93179	0.00125577	1.48104	up	4.4127	C4H9NO2	124.038	2.83293	C01205	Pyrimidine metabolism(ko00240);;Valine, leucine and isoleucine degradation(ko00280);;Metabolic pathways(ko01100)	--	--	--	--	HMDB0002299	2140-95-6	Organic compounds	Organic acids and derivatives	Carboxylic acids and derivatives	Amino acids, peptides, and analogues
neg_4117	2-(Methylamino)ethylphosphonic acid	8.16555	1.33198e-08	2.01941	770.026	37.5884	67.0948	1.33198e-08	37.4866	1.33198e-08	148.477	143.557	219.779	-0.773189	0.66417	0.348844	unchanged	4.54436	0.363872	0.784342	unchanged	-1.87993	0.544323	0.779471	unchanged	5.6511	0.0201581	1.44466	up	9.0694	C3H10NO3P	160.016	2.83293	--	--	--	--	--	--	--	--	--	--	--	--
neg_4118	3-(4'-Methylthio)butylmalic acid	5232.41	10372.4	10691.6	2843.46	5450.93	3757.58	10064.9	7103.77	6402	3550.96	3686.8	3473.34	-0.170162	0.618075	0.659613	unchanged	-0.967726	0.0549329	1.26108	unchanged	0.157871	0.690687	0.482773	unchanged	-1.29576	0.0988355	1.23688	unchanged	-19.0475	C9H16O5S	531.146	2.83293	C17219	Glucosinolate biosynthesis(ko00966);;2-Oxocarboxylic acid metabolism(ko01210)	--	--	--	--	HMDB0304107	--	Organic compounds	Organic acids and derivatives	Hydroxy acids and derivatives	Medium-chain hydroxy acids and derivatives
neg_4119	Lotaustralin	47.0363	25.0748	24.2004	64.4466	59.1859	67.6078	1.33198e-08	1.33198e-08	1.33198e-08	27.0514	59.164	33.1807	-0.679629	0.128177	1.38326	unchanged	32.1561	0.00148134	1.62316	up	31.1665	0.0501129	2.09185	unchanged	0.309978	0.569503	0.472437	unchanged	-6.60365	C11H19NO6	260.112	2.83293	C08334	Cyanoamino acid metabolism(ko00460);;Biosynthesis of secondary metabolites(ko01110)	--	--	--	--	HMDB0033865	534-67-8	Organic compounds	Organic oxygen compounds	Organooxygen compounds	Carbohydrates and carbohydrate conjugates
neg_4130	3,4-Dihydroxystyrene	761.111	539.968	867.372	790.388	736.195	775.079	834.598	1008.65	1280.77	538.064	522.268	587.694	-0.481937	0.00121365	1.73939	down	-0.440727	0.167314	1.2742	unchanged	-0.526738	0.126131	1.57749	unchanged	-0.395926	0.210281	0.956567	unchanged	-6.63422	C8H8O2	135.044	2.8403	C06224	Phenylpropanoid biosynthesis(ko00940)	--	--	--	--	--	--	--	--	--	--
neg_4131	L-Histidine	38.5909	1.33198e-08	13.5874	1132.29	28.3714	61.9184	9.81099	10.9477	3.08028	71.581	83.9597	104.201	-2.23477	0.469394	0.651979	unchanged	5.68046	0.385256	0.750729	unchanged	1.13013	0.493394	0.896473	unchanged	2.31556	0.010093	1.3942	up	9.85965	C6H9N3O2	176.046	2.8403	C00135	Histidine metabolism(ko00340);;beta-Alanine metabolism(ko00410);;D-Amino acid metabolism(ko00470);;Aminoacyl-tRNA biosynthesis(ko00970);;Metabolic pathways(ko01100);;Biosynthesis of secondary metabolites(ko01110);;Biosynthesis of amino acids(ko01230);;ABC transporters(ko02010)	--	--	--	--	HMDB0000177	71-00-1	Organic compounds	Organic acids and derivatives	Carboxylic acids and derivatives	Amino acids, peptides, and analogues
neg_4132	Caffeic Acid	2342.04	1774.05	2670.82	2552.97	2413.55	2400.83	2658.45	2939.38	3682.24	1950.78	1916.27	1977.53	-0.334046	0.0045395	1.76493	down	-0.332991	0.169172	1.2676	unchanged	-0.451382	0.109393	1.61416	unchanged	-0.215655	0.353164	0.7314	unchanged	-3.28452	C9H8O4	179.034	2.8403	C01197	Phenylpropanoid biosynthesis(ko00940);;Metabolic pathways(ko01100);;Biosynthesis of secondary metabolites(ko01110)	--	--	--	--	HMDB0001964	501-16-6	Organic compounds	Phenylpropanoids and polyketides	Cinnamic acids and derivatives	Hydroxycinnamic acids and derivatives
neg_4133	Kakuol	156.417	1.33198e-08	1.33198e-08	106.532	1.33198e-08	91.3505	1.33198e-08	1.33198e-08	1.33198e-08	1.33198e-08	56.1977	24.003	-1.30296	0.369564	0.730481	unchanged	32.2054	0.185896	1.14301	unchanged	31.8661	0.42265	1.03539	unchanged	-0.963711	0.680908	0.327961	unchanged	3.22872	C10H10O4	239.057	2.8403	C16982	--	--	--	--	--	--	--	--	--	--	--
neg_4134	Feruloylhistamine	963.538	1090.09	1356.83	1397.11	1039.8	805.728	1319.94	1310.6	1975.88	1431.87	1250.16	1234.75	0.272497	0.32179	0.966377	unchanged	-0.506475	0.183218	1.12641	unchanged	-0.433678	0.206629	1.41328	unchanged	0.199699	0.288698	0.809477	unchanged	-3.82833	C15H17N3O3	332.124	2.8403	--	--	--	--	--	--	--	--	--	--	--	--
neg_4139	Nicotinate	769.16	1185.24	1915.48	2465.29	2703.43	2450.48	1985.8	562.343	649.991	2243.61	2486.53	1925.48	-0.195066	0.177054	1.29533	unchanged	1.25241	0.0810628	1.43256	unchanged	0.275057	0.716057	0.464534	unchanged	0.782284	0.0913571	1.18695	unchanged	-6.05302	C6H5NO2	122.024	2.85488	C00253	Nicotinate and nicotinamide metabolism(ko00760);;Tropane, piperidine and pyridine alkaloid biosynthesis(ko00960);;Metabolic pathways(ko01100);;Biosynthesis of secondary metabolites(ko01110);;Biosynthesis of cofactors(ko01240)	--	--	--	--	HMDB0001488	59-67-6	Organic compounds	Organoheterocyclic compounds	Pyridines and derivatives	Pyridinecarboxylic acids and derivatives
neg_4142	Pyridoxal (Vitamin B6)	91.2183	86.9716	118.939	729.274	594.369	576.232	169.084	21.879	20.9391	534.172	587.096	428.31	-0.29403	0.157138	1.18481	unchanged	3.16444	0.00122935	1.59253	up	0.487694	0.624843	0.632687	unchanged	2.38271	0.00971793	1.46253	up	-6.57457	C8H9NO3	166.05	2.85488	--	--	--	--	--	--	--	--	--	--	--	--
neg_4143	N-Acetyl-5-aminosalicylic acid	5261.97	5397.31	6624.54	16706.9	12890	12983.5	8269.84	2776.98	4134.17	12237.6	12759.4	9655.5	-0.297227	0.174968	1.13892	unchanged	1.48792	0.013616	1.50232	up	0.187156	0.716977	0.47395	unchanged	1.00354	0.0143698	1.40978	up	-2.31441	C9H9NO4	194.045	2.85488	--	--	--	--	--	--	HMDB0060602	51-59-2	Organic compounds	Benzenoids	Benzene and substituted derivatives	Benzoic acids and derivatives
neg_4145	Coumalic acid	143.552	170.326	9.45718	226.906	168.999	132.508	137.999	31.1325	78.9279	36.4903	29.1599	22.2806	-2.58723	0.0309537	1.69402	down	1.09098	0.087639	1.23183	unchanged	0.382349	0.694528	0.42462	unchanged	-1.87859	0.255053	0.964097	unchanged	6.70257	C6H4O4	279.017	2.84753	--	--	--	--	--	--	--	--	--	--	--	--
neg_4147	9-(Dimethylallyl)-5,10-dihydrophenazine-1-carboxylate	52.2086	1.33198e-08	1.33198e-08	85.5261	14.7761	39.8834	4.36895	12.8909	13.5615	37.7985	60.544	32.9387	-0.094679	0.903919	0.017998	unchanged	2.18533	0.218579	1.03409	unchanged	0.760356	0.72351	0.462283	unchanged	1.3303	0.269587	0.850233	unchanged	-7.37733	C18H18N2O2	315.109	2.84753	C20982	Biosynthesis of secondary metabolites(ko01110)	--	--	--	--	--	--	--	--	--	--
neg_4157	Rotenone	248.852	1.33198e-08	28.6667	418.367	69.4757	305.489	27.99	76.8406	49.6487	89.1657	214.316	122.488	-0.897172	0.358175	0.769527	unchanged	2.36051	0.171883	1.15124	unchanged	0.84517	0.655955	0.585225	unchanged	0.61817	0.6113	0.429436	unchanged	13.8315	C23H22O6	439.145	2.85488	C07593	Isoflavonoid biosynthesis(ko00943);;Biosynthesis of secondary metabolites(ko01110)	LMPK12060007	Polyketides [PK]	Flavonoids [PK12]	Rotenoid flavonoids [PK1206]	HMDB0034436	83-79-4	Organic compounds	Phenylpropanoids and polyketides	Isoflavonoids	Rotenoids
neg_4160	Glucohesperin	120.746	62.7632	91.3537	565.643	506.652	507.363	132.75	21.4709	71.6283	581.978	526.531	477.234	0.00554622	0.958227	0.0622673	unchanged	2.80618	0.000782329	1.61063	up	0.28335	0.68286	0.524424	unchanged	2.52837	0.000879162	1.47667	up	-18.2017	C14H27NO10S3	486.046	2.85488	--	--	--	--	--	--	HMDB0038410	33049-17-1	Organic compounds	Organic oxygen compounds	Organooxygen compounds	Carbohydrates and carbohydrate conjugates
neg_4164	S-Adenosyl-L-methionine	2931.91	1976.4	2279.51	3498.09	5507.87	4813.94	2874.33	2243.23	1865.91	3102.95	3706.44	2801.72	-0.523973	0.125498	1.43082	unchanged	0.984731	0.0419806	1.45189	up	0.0416116	0.875347	0.201907	unchanged	0.419147	0.105768	1.0948	unchanged	-31.3052	C15H22N6O5S	855.263	2.84753	C00019	Monobactam biosynthesis(ko00261);;Cysteine and methionine metabolism(ko00270);;Arginine and proline metabolism(ko00330);;Zeatin biosynthesis(ko00908);;Biosynthesis of various plant secondary metabolites(ko00999);;Metabolic pathways(ko01100);;Biosynthesis of secondary metabolites(ko01110);;Biosynthesis of amino acids(ko01230);;Biosynthesis of cofactors(ko01240);;Sulfur relay system(ko04122)	--	--	--	--	HMDB0001185	485-80-3	Organic compounds	Nucleosides, nucleotides, and analogues	5'-deoxyribonucleosides	5'-deoxy-5'-thionucleosides
neg_4165	Glycyl-Glutamine	2170.18	886.599	933.087	3793.12	1547.7	3018.9	1269.76	625.853	907.478	2380.13	2554.07	1732.27	-0.32653	0.490487	0.563169	unchanged	1.57643	0.0970906	1.31219	unchanged	0.509319	0.457881	0.916639	unchanged	0.740585	0.158284	1.00509	unchanged	-45.2135	C7H13N3O4	224.056	2.86222	--	--	--	--	--	--	HMDB0028839	--	Organic compounds	Organic acids and derivatives	Carboxylic acids and derivatives	Amino acids, peptides, and analogues
neg_4166	dTDP-4-oxo-2,6-dideoxy-D-glucose	187.787	81.458	145.609	281.605	138.403	11.8008	0.0256431	16.2847	38.4108	323.001	98.6466	141.734	0.383719	0.695011	0.379376	unchanged	2.98022	0.24662	0.961097	unchanged	2.92243	0.0473729	2.04787	up	0.44151	0.561581	0.431393	unchanged	0.117392	C16H24N2O14P2	529.063	2.86222	C11922	Polyketide sugar unit biosynthesis(ko00523);;Metabolic pathways(ko01100);;Biosynthesis of secondary metabolites(ko01110);;Biosynthesis of nucleotide sugars(ko01250)	--	--	--	--	--	--	--	--	--	--
neg_4168	Pterin	20286.4	19362.8	52654.4	118864	79977.1	53753.1	21651	24186.8	21857.5	48971.3	41121.3	49978.3	-0.850663	0.183446	1.25119	unchanged	1.89969	0.082396	1.36034	unchanged	0.447331	0.532062	0.867348	unchanged	0.601699	0.2806	0.891828	unchanged	2.59052	C6H5N5O	385.114	2.86958	C00715	--	--	--	--	--	HMDB0000802	2236-60-4	Organic compounds	Organoheterocyclic compounds	Pteridines and derivatives	Pterins and derivatives
neg_4177	(11Z,14Z,17Z)-Icosatrienoyl-CoA	252.121	156.39	248.283	395.297	198.771	214.979	172.119	343.17	188.11	165.956	268.098	188.282	-0.37853	0.44232	0.668351	unchanged	0.20188	0.694692	0.305398	unchanged	-0.0989045	0.819939	0.255562	unchanged	-0.0777455	0.80716	0.139958	unchanged	-7.89699	C41H68N7O17P3S	1100.35	2.88417	C16179	Biosynthesis of unsaturated fatty acids(ko01040);;Fatty acid metabolism(ko01212)	--	--	--	--	--	--	--	--	--	--
neg_4178	Cornuside	168.556	21.1406	21.6731	150.869	21.4048	50.9523	5.31067	251.185	36.1784	18.6572	102.024	84.4354	-0.122061	0.90431	0.0161257	unchanged	-0.390788	0.806933	0.237489	unchanged	-0.46953	0.784507	0.340486	unchanged	-0.0433193	0.972267	0.00497561	unchanged	13.6937	C24H30O14	1129.34	2.88417	--	--	--	--	--	--	--	--	--	--	--	--
neg_4180	5-Hydroxymethylfurfural	11.0054	1.33198e-08	59.1581	235.401	43.3843	11.5897	1.33198e-08	15.18	13.7463	29.5112	23.7804	54.3794	-1.43129	0.476181	0.651152	unchanged	3.32747	0.338619	0.815	unchanged	1.27834	0.532387	0.857391	unchanged	0.617839	0.584179	0.48301	unchanged	11.4846	C6H6O3	147.008	2.87693	C11101	--	--	--	--	--	HMDB0034355	67-47-0	Organic compounds	Organic oxygen compounds	Organooxygen compounds	Carbonyl compounds
neg_4183	Luteoforol	651.035	284.434	329.882	550.706	851.096	919.14	263.162	61.0613	145.833	1167.42	956.999	516.283	0.18621	0.662725	0.348805	unchanged	2.3038	0.0168164	1.53146	up	1.42863	0.133938	1.65795	unchanged	1.06138	0.125232	1.051	unchanged	-2.08134	C15H14O6	335.076	2.87693	C05907	Flavonoid biosynthesis(ko00941)	LMPK12020170	Polyketides [PK]	Flavonoids [PK12]	Flavans, Flavanols and Leucoanthocyanidins [PK1202]	HMDB0041310	24897-98-1	Organic compounds	Phenylpropanoids and polyketides	Flavonoids	Flavans
neg_4184	trans-Zeatinriboside	190.611	120.164	71.4414	125.885	109.863	155.672	77.0131	134.887	53.3027	69.1077	72.3635	56.2743	-0.985073	0.0290184	1.62783	down	0.561619	0.222629	1.03025	unchanged	0.527294	0.413631	0.940737	unchanged	-0.950747	0.215595	1.00769	unchanged	-46.2619	C15H21N5O5	350.131	2.87693	--	--	--	--	--	--	--	--	--	--	--	--
neg_4185	Xanthohumol	363.932	462.607	1061.71	1259.31	644.806	951.909	1055.66	1658.92	1389.77	966.278	944.67	962.277	0.00866403	0.977156	0.172942	unchanged	-0.523148	0.169793	1.09327	unchanged	-1.12011	0.0600962	1.81216	unchanged	0.605625	0.270969	0.931318	unchanged	-39.8808	C21H22O5	353.125	2.87693	C16417	Flavonoid biosynthesis(ko00941)	LMPK12120294	Polyketides [PK]	Flavonoids [PK12]	Chalcones and dihydrochalcones [PK1212]	HMDB0037479	6754-58-1	Organic compounds	Phenylpropanoids and polyketides	Linear 1,3-diarylpropanoids	Chalcones and dihydrochalcones
neg_4186	C20821	255.158	248.898	288.369	116.964	331.211	354.113	255.574	289.101	176.292	146.12	171.077	161.046	-0.746376	0.288431	1.11682	unchanged	0.154186	0.766111	0.343194	unchanged	0.136342	0.559609	0.740015	unchanged	-0.728532	0.00393763	1.43066	down	17.3742	C8H9NO3	393.136	2.87693	C20821	Carbapenem biosynthesis(ko00332);;Biosynthesis of secondary metabolites(ko01110)	--	--	--	--	--	--	--	--	--	--
neg_4187	13-Dihydrocarminomycin	317034	532633	710224	117212	475612	288399	593560	441512	344998	199696	228563	224375	-0.433233	0.538613	0.760594	unchanged	-0.647162	0.265901	0.813852	unchanged	0.176704	0.683324	0.518904	unchanged	-1.2571	0.116119	1.18141	unchanged	-29.6569	C26H29NO10	514.157	2.88417	C12431	Biosynthesis of secondary metabolites(ko01110)	--	--	--	--	HMDB0244505	--	Organic compounds	Nucleosides, nucleotides, and analogues	Purine nucleotides	Cyclic purine nucleotides
neg_4193	1-Kestose	1660.32	1705.17	1667.11	4208.19	1660.96	1813.19	1649.88	1640.66	1360.21	2196.78	2388.97	2091.23	-0.202349	0.724551	0.273351	unchanged	0.72408	0.344981	0.82478	unchanged	0.113842	0.311692	1.25256	unchanged	0.407889	0.0220785	1.42954	up	10.6862	C19H34O16	553.16	2.88417	C03661	--	--	--	--	--	HMDB0011729	470-69-9	Organic compounds	Organic oxygen compounds	Organooxygen compounds	Carbohydrates and carbohydrate conjugates
neg_4202	Feruloylspermidine	2.75562	1.33198e-08	1.33198e-08	62.8601	24.0109	86.684	1.33198e-08	15.1956	1.33198e-08	75.7596	84.9906	41.3597	0.219747	0.696971	0.456084	unchanged	3.51366	0.0925329	1.33463	unchanged	-2.46321	0.500518	0.868314	unchanged	6.19662	0.0371121	1.38693	up	18.2821	C17H27N3O3	356.181	2.89143	--	--	--	--	--	--	--	--	--	--	--	--
neg_4207	Licoagroside B	1795.15	1756.6	2570.98	1966.36	2409.51	2042.87	1781.62	1278.32	972.373	1548.22	1916.21	1463.48	-0.381316	0.0633989	1.51987	unchanged	0.67068	0.0567964	1.41055	unchanged	0.602566	0.122123	1.64427	unchanged	-0.313201	0.275026	0.791422	unchanged	-23.0056	C18H24O12	909.232	2.89143	--	--	--	--	--	--	HMDB0036523	--	Organic compounds	Lipids and lipid-like molecules	Saccharolipids	--
neg_4208	Anthraniloyl-CoA	37.4328	108.955	82.4992	17.1995	80.3211	22.79	88.5131	32.7562	85.9722	56.9375	46.617	30.1625	0.152419	0.851484	0.0209169	unchanged	-0.784549	0.346646	0.766969	unchanged	0.143323	0.807468	0.279032	unchanged	-0.775453	0.264804	0.893209	unchanged	6.18689	C28H41N8O17P3S	931.156	2.89143	C02247	Biosynthesis of secondary metabolites(ko01110)	LMFA07050287	Fatty Acyls [FA]	Fatty esters [FA07]	Fatty acyl CoAs [FA0705]	--	--	--	--	--	--
neg_4209	Kedarcidin chromophore	2263.36	605.083	900.109	2666.62	1893.71	1854.41	595.043	5180.99	2757.61	3353.58	4158.3	5023.15	0.966503	0.0321212	1.63992	up	-0.411774	0.649776	0.475736	unchanged	-1.17915	0.356405	1.121	unchanged	1.73388	0.0142344	1.36714	up	-34.2848	C53H60ClN3O16	1050.31	2.89868	C21301	Metabolic pathways(ko01100);;Biosynthesis of secondary metabolites(ko01110)	--	--	--	--	--	--	--	--	--	--
neg_421	dITP	133.442	74.9328	39.1765	113.547	59.3838	93.8895	121.942	178.041	113.269	154.338	141.978	155.862	0.761024	0.0510363	1.68077	unchanged	-0.631154	0.135053	1.11049	unchanged	-0.739296	0.187302	1.46992	unchanged	0.869165	0.127724	1.14776	unchanged	5.45749	C10H15N4O13P3	536.986	0.5419	C01345	Purine metabolism(ko00230);;Nucleotide metabolism(ko01232)	--	--	--	--	HMDB0003537	16595-02-1	Organic compounds	Nucleosides, nucleotides, and analogues	Purine nucleotides	Purine deoxyribonucleotides
neg_4212	N-(3-Indolylacetyl)-L-alanine	147.44	113.71	146.334	133.168	64.135	109.594	134.021	29.8985	56.4797	30.4915	54.9153	15.2863	-1.60779	0.0560509	1.44543	unchanged	0.477635	0.488555	0.655621	unchanged	0.886623	0.174756	1.59371	unchanged	-2.01678	0.00308687	1.42141	down	-11.1612	C13H14N2O3	281.067	2.89868	--	--	--	--	--	--	--	--	--	--	--	--
neg_4216	Formyl-5-hydroxykynurenamine	2737.63	1368.4	1428.6	5870.86	2914.95	2491.31	1542.15	2607.59	1625.3	1170.96	1635.45	1114.73	-1.52405	0.144425	1.32545	unchanged	0.965496	0.22072	0.999638	unchanged	-0.0613465	0.894073	0.162287	unchanged	-0.497211	0.354174	0.72995	unchanged	-7.69636	C10H12N2O3	415.159	2.89868	C05647	Tryptophan metabolism(ko00380)	--	--	--	--	HMDB0012948	958733-17-0	Organic compounds	Organic oxygen compounds	Organooxygen compounds	Carbonyl compounds
neg_4233	L-Malic acid	282.348	483.897	573.472	292.894	354.067	362.343	603.488	332.671	301.108	265.909	294.917	277.592	-0.267621	0.107501	1.45104	unchanged	-0.293793	0.514198	0.462538	unchanged	0.114773	0.804326	0.308048	unchanged	-0.676187	0.19071	1.02764	unchanged	-0.733761	C4H6O5	133.014	2.90593	C00149	Citrate cycle (TCA cycle)(ko00020);;Pyruvate metabolism(ko00620);;Glyoxylate and dicarboxylate metabolism(ko00630);;Carbon fixation in photosynthetic organisms(ko00710);;Metabolic pathways(ko01100);;Biosynthesis of secondary metabolites(ko01110);;Carbon metabolism(ko01200)	--	--	--	--	HMDB0000156	97-67-6	Organic compounds	Organic acids and derivatives	Hydroxy acids and derivatives	Beta hydroxy acids and derivatives
neg_4240	L-Tryptophan	30.3615	63.8624	59.8472	20.9027	33.4705	45.1858	50.401	16.6851	14.9927	10.4027	23.2719	8.56169	-1.23707	0.0955958	1.38853	unchanged	0.27854	0.692585	0.469754	unchanged	0.908513	0.200192	1.39201	unchanged	-1.86704	0.0546287	1.27201	unchanged	-3.6421	C11H12N2O2	239.059	2.90593	C00078	Glycine, serine and threonine metabolism(ko00260);;Tryptophan metabolism(ko00380);;Phenylalanine, tyrosine and tryptophan biosynthesis(ko00400);;Indole alkaloid biosynthesis(ko00901);;Glucosinolate biosynthesis(ko00966);;Aminoacyl-tRNA biosynthesis(ko00970);;Biosynthesis of various alkaloids(ko00996);;Biosynthesis of various plant secondary metabolites(ko00999);;Metabolic pathways(ko01100);;Biosy…	--	--	--	--	HMDB0000929	73-22-3	Organic compounds	Organoheterocyclic compounds	Indoles and derivatives	Indolyl carboxylic acids and derivatives
neg_4245	DIMBOA-glucoside	245284	409598	793319	221865	232016	170565	773006	182710	220671	164022	180917	142618	-0.357007	0.123699	1.38502	unchanged	-0.913713	0.436767	0.605079	unchanged	0.299899	0.736324	0.435878	unchanged	-1.57062	0.186824	1.02846	unchanged	0.0805275	C15H19NO10	372.094	2.91317	C04831	Benzoxazinoid biosynthesis(ko00402);;Biosynthesis of various plant secondary metabolites(ko00999);;Metabolic pathways(ko01100);;Biosynthesis of secondary metabolites(ko01110)	--	--	--	--	--	--	--	--	--	--
neg_4248	Acetyl adenylate	4627.5	9023.1	15514.6	4152.39	4404	3687.44	15282.9	3467.21	4721.93	3542.23	3740.38	2888.84	-0.267529	0.108753	1.39449	unchanged	-0.938887	0.423129	0.628767	unchanged	0.313308	0.718952	0.459335	unchanged	-1.51972	0.182439	1.03976	unchanged	48.4775	C12H16N5O8P	410.067	2.91317	C05993	Purine metabolism(ko00230);;Pyruvate metabolism(ko00620);;Metabolic pathways(ko01100)	--	--	--	--	HMDB0006880	13015-87-7	Organic compounds	Organic oxygen compounds	Organooxygen compounds	Carbohydrates and carbohydrate conjugates
neg_4249	Futalosine	846.665	1225.1	2355.56	653.114	741.916	1060.28	1997.52	462.249	638.961	461.56	641.414	405.138	-0.703163	0.108276	1.34188	unchanged	-0.335771	0.705729	0.225225	unchanged	0.514756	0.541353	0.758631	unchanged	-1.55369	0.161987	1.06576	unchanged	-8.43337	C19H18N4O7	435.089	2.91317	C16999	Ubiquinone and other terpenoid-quinone biosynthesis(ko00130);;Metabolic pathways(ko01100);;Biosynthesis of secondary metabolites(ko01110);;Biosynthesis of cofactors(ko01240)	--	--	--	--	--	--	--	--	--	--
neg_4253	4-Methylsulfonyl-3-butenyl Glucosinolate	1267.22	3508.62	3658.1	1719.06	1572.65	1197.82	3912.23	1551.81	2032.16	1694.75	1359.42	1455.76	0.00653976	0.972651	0.00514564	unchanged	-0.739591	0.29703	0.841197	unchanged	0.170048	0.782169	0.333643	unchanged	-0.9031	0.231407	0.965805	unchanged	31.4573	C12H21NO11S3	472.017	2.91317	--	--	--	--	--	--	HMDB0301922	--	Organic compounds	Organic oxygen compounds	Organooxygen compounds	Carbohydrates and carbohydrate conjugates
neg_4255	dTDP-4-oxo-2-deoxy-alpha-D-pentos-2-ene	171.886	503.933	539.9	201.082	226.051	148.229	610.746	220.992	277.82	204.667	174.583	153.224	-0.111763	0.633234	0.57374	unchanged	-0.947441	0.278841	0.870072	unchanged	0.131826	0.844218	0.237473	unchanged	-1.19103	0.18955	1.04135	unchanged	-25.9076	C15H20N2O14P2	513.018	2.91317	C21352	Polyketide sugar unit biosynthesis(ko00523);;Biosynthesis of secondary metabolites(ko01110)	--	--	--	--	--	--	--	--	--	--
neg_4263	Tripterygiumine T	5548.62	2169.53	3189.19	11158.1	5320.1	6671.25	5130.35	3533.63	2848.38	5187.51	7230.63	4860.51	-0.421987	0.3897	0.748546	unchanged	1.00779	0.147295	1.17706	unchanged	-0.0778846	0.876539	0.176766	unchanged	0.663692	0.169396	0.991098	unchanged	9.08646	C32H39NO16	714.208	2.91317	--	--	--	--	--	--	--	--	--	--	--	--
neg_4267	4-O-Digalloyl-3,5-di-O-galloylquinic acid	1893.79	4368.8	6300.09	2406.89	2023.76	1573.69	6417.28	1795.86	2627.99	2073.13	2279.26	2173.35	0.120136	0.549058	0.601038	unchanged	-0.852438	0.374529	0.711336	unchanged	0.21263	0.778995	0.357649	unchanged	-0.944933	0.255132	0.909494	unchanged	16.9204	C35H28O22	799.113	2.91317	--	--	--	--	--	--	HMDB0039346	123134-19-0	Organic compounds	Phenylpropanoids and polyketides	Depsides and depsidones	--
neg_4269	4-O-Sinapoylquinic acid	131965	224943	404031	59178.3	169939	98849.5	332466	101683	81848	61192.4	78531.5	51014.9	-0.781951	0.291502	1.16072	unchanged	-0.653812	0.528675	0.439901	unchanged	0.56042	0.511122	0.805856	unchanged	-1.99618	0.138898	1.12515	unchanged	12.9895	C18H22O10	841.251	2.90593	--	--	--	--	--	--	--	--	--	--	--	--
neg_4274	Coumermycin A1	489.784	118.771	381.602	646.092	79.8737	109.102	185.106	297.026	121.06	15.2135	108.668	15.4695	-2.58317	0.334205	0.887031	unchanged	0.469274	0.720316	0.300679	unchanged	0.715038	0.370675	1.12072	unchanged	-2.82894	0.114395	1.14347	unchanged	-0.102992	C55H59N5O20	1144.34	2.9204	C05073	Biosynthesis of secondary metabolites(ko01110)	--	--	--	--	--	--	--	--	--	--
neg_4275	N-Ethylmaleimide (NEM)	1752.91	42.7306	58.8141	617.003	63.3147	230.913	113.909	471.952	215.979	354.889	526.703	1208.68	1.1978	0.282815	1.07338	unchanged	0.184502	0.862521	0.108504	unchanged	1.20961	0.601567	0.674657	unchanged	0.172699	0.908287	0.106933	unchanged	-5.7751	C6H7NO2	124.04	2.9204	--	--	--	--	--	--	--	--	--	--	--	--
neg_4279	Demethyldecarbamoylnovobiocin	2140.25	1437.64	1428.58	3517.84	1628.51	2027.28	1973.77	1581.62	1176.16	1894.36	2002.54	1549.49	-0.397406	0.423645	0.710657	unchanged	0.600391	0.291767	0.91061	unchanged	0.0814815	0.794726	0.310149	unchanged	0.121503	0.625552	0.381518	unchanged	-8.04163	C29H33NO10	576.181	2.9204	C12475	Metabolic pathways(ko01100);;Biosynthesis of secondary metabolites(ko01110)	--	--	--	--	--	--	--	--	--	--
neg_4280	(1'S,5'S)-Averufin	828.121	1003.36	1939.84	889.12	694.49	741.809	1955.73	522.353	706.691	600.202	678.947	526.03	-0.365349	0.0823212	1.35022	unchanged	-0.453701	0.590723	0.39073	unchanged	0.243876	0.74882	0.42062	unchanged	-1.06293	0.196245	1.00099	unchanged	2.55872	C20H16O7	781.179	2.9204	C20574	Aflatoxin biosynthesis(ko00254);;Metabolic pathways(ko01100);;Biosynthesis of secondary metabolites(ko01110)	--	--	--	--	--	--	--	--	--	--
neg_4282	6'-O-caffeoylcatalpol	301.42	30.9277	56.0063	397.716	245.153	286.09	57.9274	255.881	161.694	319.533	373.675	1167.94	1.00251	0.374693	0.954105	unchanged	0.966161	0.11102	1.11839	unchanged	-0.292082	0.794888	0.311273	unchanged	2.26075	0.2089	0.994408	unchanged	7.12116	C24H28O13	1093.31	2.92765	--	--	--	--	--	--	--	--	--	--	--	--
neg_4285	UDPMurNAc(oyl-L-Ala-D-gamma-Glu-L-Lys-D-Ala-D-Ala)	2806.53	1669.93	5894.64	1126.21	802.962	763.792	6868.47	804.091	1707.81	403.79	642.067	459.231	-0.839349	0.0534318	1.47394	unchanged	-1.80045	0.359248	0.735867	unchanged	0.144853	0.892425	0.202076	unchanged	-2.78465	0.143578	1.10885	unchanged	-35.3957	C40H65N9O26P2	1148.3	2.92765	C04702	Metabolic pathways(ko01100);;beta-Lactam resistance(ko01501)	--	--	--	--	--	--	--	--	--	--
neg_4288	N-Formylmaleamic acid	3384.87	2473.45	3963.11	2426.72	1404.05	1489.91	4736.19	1739.22	3606.01	1379.32	1171.05	824.631	-0.656719	0.176387	1.15953	unchanged	-0.922018	0.203392	1.03146	unchanged	-0.0376947	0.934932	0.0666641	unchanged	-1.54104	0.0267844	1.36625	down	8.00903	C5H5NO4	163.998	2.9349	C18232	Nicotinate and nicotinamide metabolism(ko00760);;Metabolic pathways(ko01100)	LMFA08020194	Fatty Acyls [FA]	Fatty amides [FA08]	N-acyl amines [FA0802]	--	--	--	--	--	--
neg_4289	(R)(-)-Allantoin	2970.99	2520.69	3602.74	2690.62	1837.89	1873.52	3884.32	2326.09	3489.28	1787.53	1447.36	1278.69	-0.504259	0.138561	1.23895	unchanged	-0.599409	0.129412	1.15371	unchanged	-0.0929591	0.740727	0.361759	unchanged	-1.01071	0.0240504	1.35672	down	40.1253	C4H6N4O3	179.025	2.9349	C02348	Purine metabolism(ko00230);;Metabolic pathways(ko01100)	--	--	--	--	--	--	--	--	--	--
neg_4290	O-Succinyl-L-homoserine	2096.07	1948.51	2234.16	1816	982.488	1104.76	2761.58	1133.21	1938.82	920.146	832.919	571.646	-0.747622	0.16969	1.18955	unchanged	-0.579716	0.314005	0.802428	unchanged	0.106084	0.783777	0.366987	unchanged	-1.43342	0.000762413	1.47001	down	6.48165	C8H13NO6	240.05	2.9349	C01118	Cysteine and methionine metabolism(ko00270);;Sulfur metabolism(ko00920);;Metabolic pathways(ko01100);;Biosynthesis of secondary metabolites(ko01110);;Biosynthesis of amino acids(ko01230)	--	--	--	--	HMDB0255868	--	Organic compounds	Organic acids and derivatives	Carboxylic acids and derivatives	Amino acids, peptides, and analogues
neg_4292	Cyanidin-3-O-arabinoside chloride	3535.17	3980.28	5664.75	4028.38	3284.7	3541.94	6185.46	2520.54	3790.58	3557.75	3826.26	3168.05	-0.0408394	0.745441	0.254105	unchanged	-0.203171	0.663858	0.318652	unchanged	0.0768383	0.86655	0.233819	unchanged	-0.320849	0.307899	0.787287	unchanged	9.0016	C20H19O10+	440.076	2.9349	--	--	--	--	--	--	--	--	--	--	--	--
neg_4294	Oxytetracycline	1901.91	442.375	539.12	1492.83	902.635	1075.63	591.942	1898.27	1935.76	1014.8	916.595	868.578	-0.309976	0.328994	0.866017	unchanged	-0.350605	0.557412	0.633357	unchanged	-0.618222	0.470763	0.841327	unchanged	-0.0423581	0.958401	0.0477228	unchanged	11.0907	C22H24N2O9	459.146	2.92765	C06624	Metabolic pathways(ko01100);;Biosynthesis of secondary metabolites(ko01110)	LMPK07000005	Polyketides [PK]	Linear tetracyclines [PK07]	--	HMDB0014733	79-57-2	Organic compounds	Phenylpropanoids and polyketides	Tetracyclines	--
neg_4295	Pelargonidin 3-O-rutinoside	1943.4	686.251	796.121	3810.04	2171.36	2093.03	1585.98	1843	1978.49	3242.61	2625.1	3432.27	0.20387	0.555554	0.666157	unchanged	0.578408	0.250536	0.944292	unchanged	-0.658522	0.237548	1.41905	unchanged	1.4408	0.0209202	1.34861	up	-8.94503	C27H31O14+	624.164	2.9349	C12644	Anthocyanin biosynthesis(ko00942)	--	--	--	--	--	--	--	--	--	--
neg_4297	3',6-Disinapoylsucrose	43806.6	32904.1	79087.9	26316.3	14503.9	14345.6	90128.8	16669.6	33204.6	11021.8	12135	6481.82	-0.896297	0.152646	1.23671	unchanged	-1.34361	0.330865	0.786022	unchanged	0.154225	0.852586	0.263582	unchanged	-2.39413	0.0923412	1.22356	unchanged	-3.36687	C34H42O19	775.204	2.92765	--	--	--	--	--	--	HMDB0040838	139891-98-8	Organic compounds	Phenylpropanoids and polyketides	Cinnamic acids and derivatives	Hydroxycinnamic acids and derivatives
neg_4302	Decanoyl-CoA	2588.45	855.019	1586.32	2972.78	1329.74	1825.93	1170.95	1661.03	1780.56	1430.38	1825.99	1570.13	-0.344544	0.468902	0.618451	unchanged	0.409959	0.414206	0.641639	unchanged	0.124935	0.814806	0.334014	unchanged	-0.0595202	0.906435	0.0711729	unchanged	20.8396	C31H54N7O17P3S	920.263	2.9349	C05274	Fatty acid elongation(ko00062);;Fatty acid degradation(ko00071);;Metabolic pathways(ko01100);;Fatty acid metabolism(ko01212)	LMFA07050313	Fatty Acyls [FA]	Fatty esters [FA07]	Fatty acyl CoAs [FA0705]	HMDB0304325	--	Organic compounds	Lipids and lipid-like molecules	Fatty Acyls	Fatty acyl thioesters
neg_4304	3-Oxododecanoyl-CoA	490.833	1.33198e-08	12.8163	720.916	95.1218	318.905	6.32474	789.218	477.033	806.768	628.94	1290.37	1.26421	0.120747	1.36955	unchanged	-0.165131	0.883116	0.205524	unchanged	-1.33726	0.415544	0.957827	unchanged	2.43634	0.0461245	1.23978	up	1.85395	C33H56N7O18P3S	1008.26	2.94215	C05263	Fatty acid elongation(ko00062);;Fatty acid degradation(ko00071);;Metabolic pathways(ko01100);;Fatty acid metabolism(ko01212)	LMFA07050013	Fatty Acyls [FA]	Fatty esters [FA07]	Fatty acyl CoAs [FA0705]	HMDB0003937	78303-19-2	Organic compounds	Lipids and lipid-like molecules	Fatty Acyls	Fatty acyl thioesters
neg_4307	3,6,8-Trimethylallantoin	117.622	6.66645	23.0205	580.46	142.731	212.817	19.449	51.5445	16.4113	131.762	226.753	134.323	-0.925409	0.39086	0.767894	unchanged	3.42074	0.171726	1.14759	unchanged	0.75306	0.629477	0.621449	unchanged	1.74227	0.069502	1.181	unchanged	-7.17015	C7H12N4O3	235.059	2.94215	C16362	Caffeine metabolism(ko00232)	--	--	--	--	--	--	--	--	--	--
neg_4308	Prunasin	224.336	1.33198e-08	0.0939229	442.42	1.33198e-08	83.233	0.0473158	1.33198e-08	1.33198e-08	115.643	277.063	231.293	0.247435	0.837259	0.310517	unchanged	13.4395	0.325892	0.852376	unchanged	12.2117	0.422489	1.03576	unchanged	1.47528	0.220132	0.921293	unchanged	6.05045	C14H17NO6	316.082	2.94215	C00844	Cyanoamino acid metabolism(ko00460);;Metabolic pathways(ko01100);;Biosynthesis of secondary metabolites(ko01110)	--	--	--	--	HMDB0034934	99-18-3	Organic compounds	Organic oxygen compounds	Organooxygen compounds	Carbohydrates and carbohydrate conjugates
neg_4312	1,4-b-D-Xylopentaose	1127.49	809.491	840.021	3750.78	2292.46	2494.92	1893.27	781.053	660.817	1744.55	2181.32	1119.89	-0.758854	0.111519	1.28479	unchanged	1.35618	0.0460927	1.36678	up	-0.26422	0.686459	0.522527	unchanged	0.861542	0.12241	1.13738	unchanged	1.1702	C25H42O21	699.197	2.94215	--	--	--	--	--	--	--	--	--	--	--	--
neg_4315	trans-2-Enoyl-OPC8-CoA	238.393	103.29	93.8625	226.061	256.765	317.094	25.3614	246.625	192.662	207.276	306.059	365.695	0.136055	0.65317	0.480033	unchanged	0.783718	0.229771	0.942412	unchanged	-0.0933147	0.911449	0.133349	unchanged	1.01309	0.0875711	1.14223	unchanged	36.0259	C39H62N7O18P3S	1062.32	2.94952	C16328	alpha-Linolenic acid metabolism(ko00592);;Metabolic pathways(ko01100);;Biosynthesis of secondary metabolites(ko01110)	LMFA07050382	Fatty Acyls [FA]	Fatty esters [FA07]	Fatty acyl CoAs [FA0705]	HMDB0011122	--	Organic compounds	Lipids and lipid-like molecules	Fatty Acyls	Fatty acyl thioesters
neg_4318	13-Deoxydaunorubicin	5761.61	3562.22	4137.34	6311.54	5244.57	8108.45	3202.2	5000.72	4883.9	4703.68	4906.37	5283.25	-0.400934	0.193412	1.14814	unchanged	0.587483	0.10581	1.16636	unchanged	0.0406897	0.893981	0.185994	unchanged	0.145859	0.547887	0.51523	unchanged	-10.8292	C27H31NO9	548.164	2.94952	C12429	Biosynthesis of secondary metabolites(ko01110)	LMPK13050003	Polyketides [PK]	Aromatic polyketides [PK13]	Anthracyclinones [PK1305]	--	--	--	--	--	--
neg_4319	Tetrahydrosarcinapterin	1265.87	558.466	620.287	1223.02	1229.32	1601.53	431.628	824.162	677.531	1187.6	1615.62	885.892	-0.136028	0.652558	0.445682	unchanged	1.06822	0.0142933	1.45671	up	0.33853	0.55015	0.744711	unchanged	0.593662	0.251899	0.84022	unchanged	-48.9869	C35H52N7O19P	926.236	2.94952	C18802	Folate biosynthesis(ko00790);;Metabolic pathways(ko01100);;Carbon metabolism(ko01200);;Biosynthesis of cofactors(ko01240)	--	--	--	--	--	--	--	--	--	--
neg_4323	Conduritol A	4590.82	3125.86	5931.83	8835.83	18719.5	12052.5	6680.02	2869.96	3783.02	17667.9	23502.4	21551.3	0.663177	0.100336	1.28155	unchanged	1.57078	0.0796983	1.35055	unchanged	0.0337423	0.944329	0.126138	unchanged	2.20022	0.00397626	1.4763	up	-7.78945	C6H10O4	337.094	2.95688	--	--	--	--	--	--	HMDB0250433	--	Organic compounds	Organic oxygen compounds	Organooxygen compounds	Alcohols and polyols
neg_4338	(R)-(Indol-3-yl)lactate	199.013	1.33198e-08	1.33198e-08	148.882	7.29062	283.235	1.33198e-08	1.33198e-08	1.33198e-08	45.4322	145.639	60.2374	-0.806101	0.524141	0.518331	unchanged	33.3563	0.207371	1.12068	unchanged	32.2136	0.42265	1.03539	unchanged	0.336597	0.828161	0.190528	unchanged	-6.14229	C11H11NO3	250.071	2.97887	C22006	Tryptophan metabolism(ko00380);;Metabolic pathways(ko01100)	--	--	--	--	--	--	--	--	--	--
neg_4339	Piceid	1526.29	970.184	550.244	2690.04	1240.66	1774.5	999.036	848.232	1137.36	1576.54	1662.29	1380.11	-0.304716	0.484036	0.596803	unchanged	0.934724	0.161004	1.14954	unchanged	0.0297011	0.949563	0.0573306	unchanged	0.600308	0.198415	0.979158	unchanged	-9.47322	C20H22O8	389.12	2.97887	C10275	--	LMPK13090012	Polyketides [PK]	Aromatic polyketides [PK13]	Diphenyl ethers, biphenyls, dibenzyls and stilbenes [PK1309]	HMDB0030564	27208-80-6	Organic compounds	Phenylpropanoids and polyketides	Stilbenes	Stilbene glycosides
neg_4341	Amygdalin	2483.18	812.587	1031	1268.93	1307.59	1521.77	2052.2	1070.2	1059.66	879.95	1104.49	639.446	-0.643315	0.0460729	1.54908	down	-0.0291919	0.941056	0.0597581	unchanged	0.0490765	0.942295	0.0966823	unchanged	-0.721584	0.393254	0.692971	unchanged	-6.94123	C20H27NO11	502.153	2.97887	C08325	Cyanoamino acid metabolism(ko00460);;Metabolic pathways(ko01100);;Biosynthesis of secondary metabolites(ko01110)	--	--	--	--	HMDB0035030	29883-15-6	Organic compounds	Organic oxygen compounds	Organooxygen compounds	Carbohydrates and carbohydrate conjugates
neg_4343	gamma-L-Glutamyl-S-allyl-L-cysteine	12440.5	5392.8	5951.83	23712.7	13770.4	11205	5799.05	19951.3	14403.3	21908.7	20845.9	31289.9	0.604822	0.171249	1.23122	unchanged	0.27804	0.639046	0.313625	unchanged	-0.755467	0.326845	1.15254	unchanged	1.63833	0.0181435	1.36007	up	-1.00181	C11H18N2O6S	611.169	2.97887	--	--	--	--	--	--	--	--	--	--	--	--
neg_4346	Aclacinomycin Y	599.312	124.72	340.358	665.646	754.193	532.684	170.002	243.93	56.6668	446.473	570.752	497.86	-0.365941	0.138402	1.36035	unchanged	2.05277	0.00460829	1.55023	up	1.17746	0.284513	1.30952	unchanged	0.50937	0.388914	0.728838	unchanged	1.28168	C42H51NO15	830.302	2.97887	C18639	Biosynthesis of secondary metabolites(ko01110)	--	--	--	--	HMDB0247949	--	Organic compounds	Phenylpropanoids and polyketides	Anthracyclines	--
neg_4349	L-Anticapsin	620.63	1304.45	931.48	338.684	1104.44	1095.71	1021.75	629.632	513.839	385.667	509.917	354.557	-1.02208	0.22994	1.23726	unchanged	0.229655	0.700582	0.43506	unchanged	0.399764	0.412404	0.925494	unchanged	-1.19219	0.106349	1.20563	unchanged	6.99206	C9H13NO4	220.061	2.98622	C20941	Metabolic pathways(ko01100);;Biosynthesis of secondary metabolites(ko01110)	--	--	--	--	--	--	--	--	--	--
neg_4351	Thiamine	19.027	1.33198e-08	1.33198e-08	135.82	1.33198e-08	115.267	1.33198e-08	1.33198e-08	1.33198e-08	70.3923	411.736	24.9623	1.01406	0.565115	0.583348	unchanged	32.5489	0.186225	1.14202	unchanged	28.8269	0.42265	1.03539	unchanged	4.73613	0.314025	0.851395	unchanged	19.6324	C12H17N4OS+	286.092	2.98622	C00378	Thiamine metabolism(ko00730);;Metabolic pathways(ko01100);;Biosynthesis of cofactors(ko01240);;ABC transporters(ko02010);;Sulfur relay system(ko04122)	--	--	--	--	HMDB0000235	70-16-6	Organic compounds	Organoheterocyclic compounds	Diazines	Pyrimidines and pyrimidine derivatives
neg_4358	tripfordine B	1146.5	450.506	942.025	1049.68	601.029	627.011	492.15	585.375	668.338	467.971	577.203	732.531	-0.357574	0.384637	0.727922	unchanged	0.38365	0.348545	0.738583	unchanged	0.540339	0.32809	1.26612	unchanged	-0.514264	0.346157	0.710841	unchanged	8.42853	C36H45NO17	762.268	2.99355	--	--	--	--	--	--	--	--	--	--	--	--
neg_4365	Glucovanillin	314.587	76.1935	153.45	492.496	850.628	931.644	165.569	180.523	147.036	823.937	580.725	709.508	-0.105628	0.748093	0.365583	unchanged	2.20568	0.047276	1.50104	up	0.142254	0.831759	0.301027	unchanged	1.9578	0.00621882	1.39353	up	4.14073	C14H18O8	335.076	3.00092	C19808	--	--	--	--	--	HMDB0029664	494-08-6	Organic compounds	Organic oxygen compounds	Organooxygen compounds	Carbohydrates and carbohydrate conjugates
neg_4371	Typhaneoside	565.31	48.4166	63.878	1661.57	281.55	337.843	76.3343	406.77	158.802	314.311	452.827	398.849	-0.96809	0.496782	0.606132	unchanged	1.82921	0.349041	0.790013	unchanged	0.0780821	0.955313	0.0730336	unchanged	0.783036	0.440676	0.644292	unchanged	-4.51749	C34H42O20	815.222	3.00825	--	--	LMPK12112350	Polyketides [PK]	Flavonoids [PK12]	Flavones and Flavonols [PK1211]	HMDB0039541	104472-68-6	Organic compounds	Phenylpropanoids and polyketides	Flavonoids	Flavonoid glycosides
neg_4375	Vanillylmandelic acid	7717.03	5695.48	7816.02	10466.7	6274.23	7613.03	8495.36	6142.13	4958.75	6442.25	7723.74	5541.24	-0.30543	0.346541	0.809805	unchanged	0.313577	0.383275	0.775628	unchanged	0.115427	0.68854	0.518562	unchanged	-0.10728	0.617385	0.357654	unchanged	-2.47086	C9H10O5	455.1	3.02293	C05584	Tyrosine metabolism(ko00350);;Metabolic pathways(ko01100)	--	--	--	--	HMDB0000291	13244-77-4	Organic compounds	Benzenoids	Phenols	Methoxyphenols
neg_4376	2-Deoxy-D-ribose 5-phosphate	26.971	12.2495	12.7705	54.423	43.7311	40.7518	36.6017	16.5914	24.1474	61.0978	54.5411	59.4603	0.334065	0.0826778	1.48587	unchanged	0.844812	0.0515159	1.35628	unchanged	-0.572963	0.32885	1.12209	unchanged	1.75184	0.00656146	1.44998	up	-10.6541	C5H11O7P	259.02	3.02293	C00673	Pentose phosphate pathway(ko00030);;Metabolic pathways(ko01100)	--	--	--	--	HMDB0001031	102916-66-5	Organic compounds	Organic oxygen compounds	Organooxygen compounds	Carbohydrates and carbohydrate conjugates
neg_4379	3'-Demethylstaurosporine	1295.82	155.854	208.021	1363.13	684.368	1053.89	220.831	683.839	757.097	751.188	996.516	784.733	-0.292386	0.443559	0.632923	unchanged	0.900194	0.138366	1.03577	unchanged	-0.00180054	0.998762	0.00901927	unchanged	0.609609	0.517889	0.543597	unchanged	-16.8837	C27H24N4O3	473.152	3.0156	C07349	Metabolic pathways(ko01100);;Biosynthesis of secondary metabolites(ko01110)	--	--	--	--	--	--	--	--	--	--
neg_4382	euonine	785.332	1083.01	1636.63	783.365	430.913	541.082	611.755	712.618	259.108	584.604	632.371	563.323	0.0203519	0.94422	0.183705	unchanged	0.148668	0.757547	0.335367	unchanged	1.14631	0.106836	1.74482	unchanged	-0.977287	0.146762	1.1101	unchanged	-18.1039	C38H47NO18	826.239	3.02293	--	--	--	--	--	--	--	--	--	--	--	--
neg_4389	Linamarin	171.766	144.551	158.436	121.249	100.527	179.596	159.322	156.074	130.333	188.343	219.568	201.302	0.602003	0.0849744	1.52399	unchanged	-0.151223	0.607092	0.375022	unchanged	0.0910109	0.468892	0.871886	unchanged	0.359769	0.0208797	1.34572	up	-3.74802	C10H17NO6	246.097	3.03028	C01594	Cyanoamino acid metabolism(ko00460);;Metabolic pathways(ko01100);;Biosynthesis of secondary metabolites(ko01110)	--	--	--	--	HMDB0033699	554-35-8	Organic compounds	Organic oxygen compounds	Organooxygen compounds	Carbohydrates and carbohydrate conjugates
neg_4400	Icariside B1	6234.13	1778.62	2146.62	12660.8	3594.4	4630.09	2881.52	8198.56	5626.9	4434.76	5252.15	4993.03	-0.508643	0.545695	0.520988	unchanged	0.322037	0.696672	0.277847	unchanged	-0.717641	0.356929	1.05852	unchanged	0.531035	0.402253	0.701541	unchanged	-7.20314	C19H30O8	431.191	3.0376	--	--	--	--	--	--	--	--	--	--	--	--
neg_4403	Ethyl -D-glucuronide	6063.3	646.394	477.003	1140.53	1394.34	1947.57	1250.99	2391.97	1770.69	715.686	943.854	720.16	-0.913503	0.0874104	1.47443	unchanged	-0.272318	0.491935	0.596139	unchanged	0.408727	0.779597	0.363321	unchanged	-1.59455	0.474583	0.601496	unchanged	-16.7201	C8H14O7	489.139	3.04495	--	--	--	--	--	--	--	--	--	--	--	--
neg_4411	Ligustroflavone	2721.5	179.477	200.578	3687.96	1571.02	1594.98	236.2	2234.63	2393.92	2278.36	3523.46	8666.14	1.07785	0.324142	1.01865	unchanged	0.49457	0.538547	0.40831	unchanged	-0.649376	0.620199	0.589597	unchanged	2.2218	0.182606	1.01937	unchanged	-4.38493	C33H40O18	769.216	3.04495	--	--	--	--	--	--	HMDB0254089	--	Organic compounds	Lipids and lipid-like molecules	Sphingolipids	Glycosphingolipids
neg_4412	8-D-Olivosyl-landomycin	605.053	1.33198e-08	1.33198e-08	963.805	256.275	519.975	4.67486	2483.08	1338.41	1915.98	1667.41	2971.6	1.91346	0.037717	1.64208	up	-1.13676	0.437079	0.75469	unchanged	-2.66076	0.269516	1.34791	unchanged	3.43746	0.0220512	1.37242	up	-34.4597	C25H24O9	995.266	3.0376	C18778	Biosynthesis of secondary metabolites(ko01110)	--	--	--	--	--	--	--	--	--	--
neg_4413	Maltohexaose	2089.77	300.792	352.426	3208.7	1378.09	1928.08	242.801	2775.38	1856.47	2567.9	3131.7	4901.51	0.702408	0.204276	1.20116	unchanged	0.418434	0.586102	0.382986	unchanged	-0.829555	0.496049	0.805742	unchanged	1.9504	0.0477135	1.24425	up	-16.4129	C36H62O31	1025.28	3.05228	C01936	--	--	--	--	--	HMDB0012253	34620-77-4	Organic compounds	Organic oxygen compounds	Organooxygen compounds	Carbohydrates and carbohydrate conjugates
neg_4418	Olivil 4'-O-glucoside	2839.56	950.827	760.642	1938.31	2419.63	2556.58	888.555	2206.17	2805.57	1295.19	1404.75	1122.33	-0.8552	0.0186847	1.71917	down	0.228841	0.618811	0.332406	unchanged	-0.374594	0.633953	0.569458	unchanged	-0.251764	0.750258	0.27409	unchanged	-29.014	C26H34O12	559.164	3.05228	--	--	--	--	--	--	--	--	--	--	--	--
neg_4420	N-Methylnicotinate	58.4972	1.33198e-08	1.33198e-08	80.7529	88.3216	182.909	1.33198e-08	13.7221	11.4334	84.2943	114.432	102.05	-0.226815	0.660022	0.385292	unchanged	3.80656	0.077864	1.40602	unchanged	1.21749	0.629284	0.624097	unchanged	2.36225	0.0371619	1.33466	up	-2.25352	C7H7NO2	273.087	3.0596	C01004	Tropane, piperidine and pyridine alkaloid biosynthesis(ko00960)	--	--	--	--	HMDB0000875	535-83-1	Organic compounds	Alkaloids and derivatives	--	--
neg_4430	Epimedin B	9839.8	466.449	724.29	22882.1	11004.4	8392.7	647.135	7758.19	7385.91	9427.64	11832.7	15117.9	-0.216875	0.711478	0.293674	unchanged	1.42083	0.176901	1.00422	unchanged	-0.51762	0.703079	0.455852	unchanged	1.72157	0.0927884	1.1681	unchanged	-11.8749	C38H48O19	829.244	3.0596	--	--	LMPK12112011	Polyketides [PK]	Flavonoids [PK12]	Flavones and Flavonols [PK1211]	HMDB0251854	--	Organic compounds	Phenylpropanoids and polyketides	Flavonoids	Flavonoid glycosides
neg_4436	Coumaryl acetate	107.257	1.33198e-08	4.8885	3513.44	958.354	960.954	1.33198e-08	1.33198e-08	1.33198e-08	1130.67	921.258	766.904	-0.946583	0.413893	0.751166	unchanged	36.9844	0.167227	1.15706	unchanged	31.3861	0.396962	1.09388	unchanged	4.65165	0.00804802	1.44547	up	-4.31397	C11H12O3	237.076	3.06693	C20465	Phenylpropanoid biosynthesis(ko00940);;Biosynthesis of secondary metabolites(ko01110)	--	--	--	--	HMDB0304297	--	Organic compounds	Benzenoids	Benzene and substituted derivatives	Styrenes
neg_4441	Monomethyl succinate	2430.47	2043.78	1661.2	5222	967.876	1417.64	935.34	3007.26	982.226	2273.37	3136.5	3748.12	0.267604	0.744778	0.433031	unchanged	0.627354	0.596416	0.431113	unchanged	0.317097	0.621953	0.606596	unchanged	0.577861	0.127588	1.10565	unchanged	-9.32734	C5H8O4	309.1	3.08795	--	--	--	--	--	--	HMDB0246492	--	Organic compounds	Lipids and lipid-like molecules	Fatty Acyls	Fatty acid esters
neg_4442	3,4-O-Isopropylidene shikimic acid	86.0638	5.46357	1.33198e-08	327.357	95.8807	120.33	10.6352	64.394	44.8106	84.991	141.573	91.365	-0.773756	0.414838	0.730499	unchanged	2.18135	0.189956	1.07472	unchanged	-0.388833	0.78607	0.335604	unchanged	1.79643	0.096096	1.13762	unchanged	3.16538	C10H14O5	235.059	3.08795	--	--	--	--	--	--	--	--	--	--	--	--
neg_4449	13-Dihydrodaunorubicin	1081.05	2459.04	3897.43	391.598	1270.9	855.428	1855.73	1249.03	918.573	530.707	634.268	592.5	-0.518732	0.423606	0.933209	unchanged	-0.676154	0.251085	0.809154	unchanged	0.886434	0.294861	1.29899	unchanged	-2.08132	0.145093	1.11982	unchanged	-31.7958	C27H31NO10	528.171	3.08795	C12430	Biosynthesis of secondary metabolites(ko01110)	LMPK13050004	Polyketides [PK]	Aromatic polyketides [PK13]	Anthracyclinones [PK1305]	HMDB0244506	--	Organic compounds	Phenylpropanoids and polyketides	Anthracyclines	--
neg_4452	Maduropeptin chromophore	3360.41	282.178	790.7	5029.05	2961.38	2224.86	838.404	4152.46	5632.17	5704.65	6116.68	12947.2	1.27778	0.164963	1.3197	unchanged	-0.0564661	0.939059	0.208016	unchanged	-1.26075	0.302189	1.17622	unchanged	2.48206	0.0864109	1.21751	unchanged	1.55015	C40H43ClN2O12	799.226	3.08795	C21292	Metabolic pathways(ko01100);;Biosynthesis of secondary metabolites(ko01110)	--	--	--	--	--	--	--	--	--	--
neg_4455	Licoflavone A	133.645	86.8001	97.3417	155.182	114.936	140.226	66.6588	109.267	68.6527	92.5136	97.4983	175.436	-0.167166	0.647874	0.340617	unchanged	0.746537	0.0398354	1.35429	up	0.377762	0.286337	1.21592	unchanged	0.201608	0.636641	0.406697	unchanged	-10.9828	C20H18O4	321.11	3.10262	--	--	LMPK12110032	Polyketides [PK]	Flavonoids [PK12]	Flavones and Flavonols [PK1211]	--	--	--	--	--	--
neg_4459	Syringopicroside	1242.26	94.125	79.1937	4495.45	741.594	790.204	187.822	1161.47	649.005	616.335	705.534	626.682	-1.6291	0.38829	0.795415	unchanged	1.59273	0.393713	0.711515	unchanged	-0.497378	0.706496	0.457602	unchanged	0.461006	0.690293	0.336346	unchanged	-3.96547	C24H30O11	539.175	3.10262	--	--	--	--	--	--	--	--	--	--	--	--
neg_4460	Medioresinol-4,4'-di-O-glucoside	2606.89	517.888	1035.3	7508.65	2812.66	2691.67	618.694	2461.88	1187.92	2227.16	2926.09	2312.12	-0.801666	0.363671	0.841262	unchanged	1.60815	0.200018	1.02884	unchanged	-0.0371166	0.967457	0.0354052	unchanged	0.843603	0.214919	0.971897	unchanged	-27.7272	C33H44O17	757.236	3.09528	--	--	--	--	--	--	--	--	--	--	--	--
neg_4461	Chrysosplenoside A	527.869	1.33198e-08	7.85518	722.015	573.79	826.291	1.33198e-08	434.408	48.4782	94.3466	214.618	59.7321	-2.52498	0.00446344	1.71717	down	2.13573	0.0382011	1.41564	up	0.149807	0.940843	0.0914814	unchanged	-0.539058	0.784014	0.224383	unchanged	-15.6773	C24H26O13	1103.27	3.10993	--	--	LMPK12112512	Polyketides [PK]	Flavonoids [PK12]	Flavones and Flavonols [PK1211]	--	--	--	--	--	--
neg_4474	Premithramycin A1	601.075	4.80547	54.6154	1256.97	1495.38	1760.65	10.2406	352.428	90.1435	760.935	976.544	635.783	-0.927215	0.0198117	1.64565	down	3.3171	0.00242344	1.57929	up	0.544639	0.770302	0.369631	unchanged	1.84525	0.0766269	1.20133	unchanged	-2.58507	C27H28O12	1087.31	3.12462	C12384	Metabolic pathways(ko01100);;Biosynthesis of secondary metabolites(ko01110)	--	--	--	--	--	--	--	--	--	--
neg_4475	cis-3-(Carboxy-ethyl)-3,5-cyclo-hexadiene-1,2-diol	2.6263	1.33198e-08	1.33198e-08	276.449	153.128	92.9984	1.33198e-08	0.03669	1.33198e-08	57.6218	59.9976	50.2134	-1.63861	0.15955	1.31814	unchanged	13.798	0.0841454	1.3572	unchanged	6.1615	0.428067	1.02365	unchanged	5.99785	0.0014422	1.48921	up	5.41308	C9H12O4	205.049	3.11727	C11588	Phenylalanine metabolism(ko00360);;Metabolic pathways(ko01100)	--	--	--	--	--	--	--	--	--	--
neg_4478	Loganate	785.166	98.3546	75.639	1727.36	334.123	849.566	132.202	547.331	351.328	901.127	1254.77	1135.7	0.177244	0.788092	0.397292	unchanged	1.49769	0.259652	0.929881	unchanged	-0.104006	0.93305	0.102824	unchanged	1.77894	0.0616003	1.26438	unchanged	-4.21845	C16H24O10	411.105	3.12462	C01512	Monoterpenoid biosynthesis(ko00902);;Biosynthesis of secondary metabolites(ko01110)	--	--	--	--	HMDB0304409	--	Organic compounds	Lipids and lipid-like molecules	Prenol lipids	Terpene glycosides
neg_4479	Trifolirhizin	3472.76	2207.21	1001.55	5191.13	1539.73	3557.24	3169.93	1893.38	1619.98	4354.51	3783.14	2290.58	0.0195171	0.971763	0.134743	unchanged	0.622347	0.381343	0.780949	unchanged	-0.000383447	0.999487	0.034442	unchanged	0.642247	0.257007	0.79328	unchanged	6.52764	C22H22O10	445.117	3.11727	C10538	Isoflavonoid biosynthesis(ko00943)	LMPK12070033	Polyketides [PK]	Flavonoids [PK12]	Pterocarpans [PK1207]	HMDB0036630	6807-83-6	Organic compounds	Phenylpropanoids and polyketides	Isoflavonoids	Furanoisoflavonoids
neg_4482	Nomilinic acid	2314.48	204.385	388.529	8697.9	1517.77	1641.8	312.439	1921.08	814.164	2423.96	2731.54	2125.85	-0.703518	0.586515	0.47424	unchanged	1.96001	0.340932	0.803932	unchanged	-0.0679868	0.957824	0.0587412	unchanged	1.32448	0.156356	1.08588	unchanged	2.86093	C28H36O10	567.202	3.11727	--	--	--	--	--	--	HMDB0035771	35930-20-2	Organic compounds	Organic oxygen compounds	Organooxygen compounds	Carbohydrates and carbohydrate conjugates
neg_4484	Sagittatoside B	2344.92	826.149	320.164	6246.03	2847.79	2924.15	525.557	2049.31	1092.01	2659.61	3213.82	2477.92	-0.52511	0.389531	0.788623	unchanged	1.71257	0.116947	1.1943	unchanged	-0.0708142	0.942128	0.102165	unchanged	1.25827	0.103563	1.16794	unchanged	-9.09909	C32H38O14	681.19	3.11727	--	--	LMPK12112005	Polyketides [PK]	Flavonoids [PK12]	Flavones and Flavonols [PK1211]	--	--	--	--	--	--
neg_4486	Mudanoside A	53070.6	22954.2	54888.5	41717.5	139702	134807	29582.3	58013.5	39837.4	51472.8	52272.8	30685.7	-1.23409	0.193156	1.31396	unchanged	1.31122	0.180888	1.14304	unchanged	0.0388708	0.934771	0.153551	unchanged	0.0382571	0.930536	0.0903977	unchanged	-16.7	C14H18O9	719.193	3.11727	--	--	--	--	--	--	--	--	--	--	--	--
neg_4496	4-Methylbenzyl alcohol	3.91064	1.33198e-08	10.1546	125.545	16.6408	15.7962	7.04536	6.24165	9.14297	6.54109	22.4192	13.0696	-1.91027	0.400146	0.772882	unchanged	2.81626	0.340753	0.819901	unchanged	-0.673292	0.448803	0.881248	unchanged	1.57928	0.176135	1.02064	unchanged	7.00016	C8H10O	143.049	3.13195	C06757	Metabolic pathways(ko01100)	--	--	--	--	HMDB0041609	589-18-4	Organic compounds	Benzenoids	Benzene and substituted derivatives	Benzyl alcohols
neg_4499	5-Hydroxytryptophol	159.451	30.2372	57.0117	104.72	27.1429	48.1423	86.6168	130.62	66.0291	41.1282	49.814	32.4268	-0.545062	0.503025	0.575522	unchanged	-0.654114	0.317308	0.802133	unchanged	-0.1994	0.799266	0.306356	unchanged	-0.999777	0.406218	0.682946	unchanged	-6.89142	C10H11NO2	198.052	3.13195	--	--	--	--	--	--	HMDB0001855	154-02-9	Organic compounds	Organoheterocyclic compounds	Indoles and derivatives	Hydroxyindoles
neg_4501	Tetrahydrobiopterin	444.983	537.904	467.466	278.643	116.927	174.422	585.098	548.029	367.683	251.695	158.856	185.879	0.0654123	0.881753	0.254427	unchanged	-1.39673	0.0236479	1.39308	down	-0.0493379	0.833704	0.302109	unchanged	-1.28198	0.00192803	1.46188	down	0.727283	C9H15N5O3	276.087	3.13195	C00272	Folate biosynthesis(ko00790);;Metabolic pathways(ko01100);;Biosynthesis of cofactors(ko01240)	--	--	--	--	HMDB0000027	62989-33-7	Organic compounds	Organoheterocyclic compounds	Pteridines and derivatives	Pterins and derivatives
neg_4502	N-Acetylneuraminate	1186.9	1387.92	1490.32	773.012	572.973	1259.11	1280.94	568.641	441.237	645.272	946.36	496.309	-0.319252	0.523178	0.547309	unchanged	0.185469	0.76856	0.376148	unchanged	0.82744	0.141184	1.684	unchanged	-0.961222	0.0189633	1.34101	down	-9.34503	C11H19NO9	344.072	3.13195	C00270	Amino sugar and nucleotide sugar metabolism(ko00520);;Metabolic pathways(ko01100);;Biosynthesis of nucleotide sugars(ko01250)	--	--	--	--	HMDB0000230	19342-33-7	Organic compounds	Organic oxygen compounds	Organooxygen compounds	Carbohydrates and carbohydrate conjugates
neg_4504	Heteroclitin G	4946.65	1254.98	1125.15	9767.11	3703.95	4750.91	1508.62	3534.64	2520.7	4969.74	5658.85	5618.5	-0.165497	0.75937	0.205365	unchanged	1.26846	0.190718	1.05275	unchanged	-0.0459646	0.958189	0.0639412	unchanged	1.14893	0.136935	1.14368	unchanged	19.6713	C22H24O7	421.135	3.13195	--	--	--	--	--	--	--	--	--	--	--	--
neg_4510	(S)-Norlaudanosoline	545.319	1.33198e-08	1.33198e-08	407.79	1.33198e-08	774.46	1.33198e-08	134.625	56.9302	205.53	385.162	85.9402	-0.805094	0.540294	0.500773	unchanged	2.6257	0.276266	0.970451	unchanged	1.50934	0.585938	0.701074	unchanged	0.311269	0.842554	0.164231	unchanged	1.72341	C16H17NO4	332.114	3.13927	C02916	Isoquinoline alkaloid biosynthesis(ko00950);;Biosynthesis of secondary metabolites(ko01110)	--	--	--	--	HMDB0012486	57073-15-1	Organic compounds	Organoheterocyclic compounds	Isoquinolines and derivatives	Benzylisoquinolines
neg_4520	beta-Alanyl-N(pi)-methyl-L-histidine	111.175	77.0902	138.635	320.951	396.66	694.488	84.3946	30.5981	1.33198e-08	341.977	370.452	250.566	-0.55224	0.318912	0.945388	unchanged	3.61823	0.057203	1.4673	unchanged	1.50731	0.0874877	1.7699	unchanged	1.55868	0.0143758	1.40505	up	-43.783	C10H16N4O3	261.086	3.14662	C01262	Histidine metabolism(ko00340);;beta-Alanine metabolism(ko00410);;Metabolic pathways(ko01100)	--	--	--	--	--	--	--	--	--	--
neg_4526	Astilbin	830.327	377.085	382.893	1225.44	528.224	813.55	325.326	493.122	380.076	581.159	746.459	426.46	-0.549489	0.315741	0.861561	unchanged	1.09894	0.146287	1.17802	unchanged	0.408045	0.481921	0.884439	unchanged	0.141409	0.775206	0.230438	unchanged	14.0735	C21H22O11	495.121	3.14662	C17449	--	--	--	--	--	HMDB0033850	29838-67-3	Organic compounds	Phenylpropanoids and polyketides	Flavonoids	Flavonoid glycosides
neg_4528	1-Methylpseudouridine	919.15	10.5153	10.5825	2581.15	541.766	735.58	80.0996	729.204	115.119	809.975	912.183	756.005	-0.638767	0.552611	0.516384	unchanged	2.06141	0.268019	0.917431	unchanged	0.0244893	0.989356	0.015878	unchanged	1.39816	0.230738	0.962607	unchanged	-25.5083	C10H14N2O6	575.171	3.15395	--	--	--	--	--	--	--	--	--	--	--	--
neg_4529	Tripterygiumine H	1791.31	426.294	540.583	3269.12	745.689	1911.28	546.736	908.329	435.386	1639.4	1911.66	1290.26	-0.29168	0.67312	0.307396	unchanged	1.64835	0.202865	1.08024	unchanged	0.544991	0.583639	0.697759	unchanged	0.811678	0.24929	0.888764	unchanged	5.37274	C28H37NO13	630.199	3.14662	--	--	--	--	--	--	--	--	--	--	--	--
neg_4531	trans-Crocetin (beta-D-glucosyl) (beta-D-gentibiosyl) ester	306.149	1.33198e-08	1.33198e-08	785.088	158.237	208.678	1.33198e-08	344.289	54.9905	465.721	489.623	1628.74	1.16551	0.350487	0.96224	unchanged	1.52867	0.349833	0.749782	unchanged	-0.383168	0.843825	0.242235	unchanged	3.07735	0.180063	1.05412	unchanged	24.5138	C38H54O19	859.344	3.14662	C17513	Biosynthesis of various plant secondary metabolites(ko00999);;Metabolic pathways(ko01100);;Biosynthesis of secondary metabolites(ko01110)	--	--	--	--	--	--	--	--	--	--
neg_4532	6-Amino-6-deoxyfutalosine	1135.16	535.047	720.159	734.101	843.987	532.497	1173.39	1319.03	1023.51	360.704	503.339	305.79	-0.851341	0.0538766	1.56689	unchanged	-0.736263	0.0200913	1.42146	down	-0.556677	0.156647	1.57788	unchanged	-1.03093	0.138351	1.09306	unchanged	-44.2425	C19H19N5O6	885.244	3.15395	C20773	Ubiquinone and other terpenoid-quinone biosynthesis(ko00130);;Metabolic pathways(ko01100);;Biosynthesis of secondary metabolites(ko01110);;Biosynthesis of cofactors(ko01240)	--	--	--	--	--	--	--	--	--	--
neg_4536	Calystegin A3	249.751	746.537	1212.29	159.402	409.975	477.991	525.018	228.213	236.792	290.638	266.364	281.322	-0.321192	0.546907	0.668417	unchanged	0.0812364	0.896128	0.227221	unchanged	1.15759	0.278845	1.33279	unchanged	-1.39754	0.241938	0.934418	unchanged	-5.6063	C7H13NO3	158.081	3.16128	C10850	Tropane, piperidine and pyridine alkaloid biosynthesis(ko00960)	--	--	--	--	HMDB0038593	131580-36-4	Organic compounds	Alkaloids and derivatives	Tropane alkaloids	--
neg_4538	3-Indoleacetonitrile	45.9999	1.33198e-08	13.4748	116.302	11.9233	51.0115	1.33198e-08	40.1229	13.8507	13.956	18.3002	21.8658	-1.72758	0.304009	0.915963	unchanged	1.73154	0.303599	0.84247	unchanged	0.140022	0.923962	0.13502	unchanged	-0.136061	0.908682	0.0773382	unchanged	17.4115	C10H8N2	177.046	3.16128	C02938	Tryptophan metabolism(ko00380);;Metabolic pathways(ko01100)	--	--	--	--	HMDB0006524	771-51-7	Organic compounds	Organoheterocyclic compounds	Indoles and derivatives	Indoles
neg_4546	13-Deoxycarminomycin	61203	100464	136056	44425.5	94424	74800.2	87987.7	79341.9	43905.1	98159.9	79105.4	74453	0.236563	0.492988	0.538366	unchanged	0.0164001	0.969582	0.145179	unchanged	0.495125	0.332239	1.15216	unchanged	-0.242162	0.559243	0.472832	unchanged	-33.1147	C26H29NO9	544.167	3.16863	C12428	Biosynthesis of secondary metabolites(ko01110)	--	--	--	--	--	--	--	--	--	--
neg_4547	Ribothymidine	1836.61	2222.77	2946.44	2059.37	2784.02	2356.05	2015.9	3294.87	1780.32	2778.29	2367.1	2607.4	0.106831	0.498382	0.533804	unchanged	0.021879	0.94888	0.0897999	unchanged	-0.0174528	0.963034	0.0396297	unchanged	0.146162	0.532984	0.519861	unchanged	-25.3595	C10H14N2O6	561.155	3.16863	--	--	--	--	--	--	HMDB0000884	1463-10-1	Organic compounds	Nucleosides, nucleotides, and analogues	Pyrimidine nucleosides	--
neg_4550	Troxerutin	13385.6	1135.69	1827.08	40901.7	6236.74	7939.19	1377.4	15152.9	7340.5	8306.23	8808.32	7900.69	-1.13866	0.468153	0.65438	unchanged	1.20622	0.460264	0.59781	unchanged	-0.546099	0.679076	0.49645	unchanged	0.613661	0.54296	0.512381	unchanged	36.6356	C33H42O19	787.263	3.16863	--	--	--	--	--	--	HMDB0006083	7085-55-4	Organic compounds	Phenylpropanoids and polyketides	Flavonoids	Flavonoid glycosides
neg_4551	Wilfordinine B	5021.85	1739	1438.47	8321.7	8107.98	11073.1	1561.46	4236.17	2138.01	11462.6	14934.1	11581.3	0.465587	0.0804198	1.40244	unchanged	1.79316	0.00697006	1.52485	up	0.0471594	0.953473	0.0680501	unchanged	2.21159	0.00356397	1.43179	up	-11.0653	C38H47NO19	866.263	3.16863	--	--	--	--	--	--	--	--	--	--	--	--
neg_4557	L-Leucine	71.4136	89.1297	100.38	66.2601	67.5183	70.4257	76.1434	72.1012	49.3527	63.5685	75.4123	59.2763	-0.0426402	0.725094	0.393343	unchanged	0.0474492	0.817419	0.3496	unchanged	0.401061	0.149675	1.53831	unchanged	-0.396252	0.11547	1.081	unchanged	-5.92616	C6H13NO2	130.087	3.17597	C00123	Valine, leucine and isoleucine degradation(ko00280);;Valine, leucine and isoleucine biosynthesis(ko00290);;Glucosinolate biosynthesis(ko00966);;Aminoacyl-tRNA biosynthesis(ko00970);;Metabolic pathways(ko01100);;Biosynthesis of secondary metabolites(ko01110);;2-Oxocarboxylic acid metabolism(ko01210);;Biosynthesis of amino acids(ko01230);;ABC transporters(ko02010)	--	--	--	--	HMDB0000687	61-90-5	Organic compounds	Organic acids and derivatives	Carboxylic acids and derivatives	Amino acids, peptides, and analogues
neg_4558	4-Hydroxy-2-oxopentanoate	293.802	422.845	377.01	294.358	288.234	323.71	436.035	376.32	245.639	335.096	315.511	308.553	0.0817817	0.268866	1.04005	unchanged	-0.223269	0.464765	0.523759	unchanged	0.0478281	0.870352	0.171499	unchanged	-0.189316	0.356911	0.774872	unchanged	10.7825	C5H8O4	131.036	3.17597	C03589	Phenylalanine metabolism(ko00360);;Metabolic pathways(ko01100)	--	--	--	--	--	--	--	--	--	--
neg_4559	3-Dehydro-L-threonate	79.0853	64.8695	35.6326	102.323	59.2339	91.8048	67.1055	112.985	67.8193	94.1508	104.875	134.029	0.394563	0.206471	1.21708	unchanged	0.0313803	0.931951	0.0736776	unchanged	-0.465131	0.316846	1.17929	unchanged	0.891074	0.0432313	1.2392	up	1.37661	C4H6O5	133.014	3.17597	C03064	Ascorbate and aldarate metabolism(ko00053);;Metabolic pathways(ko01100)	--	--	--	--	--	--	--	--	--	--
neg_4560	4-formyl Indole	45356.3	62679.6	66468.7	39101.5	47810.2	54520.6	72680.5	57312.5	36492.8	51654.1	48845	48551.4	0.0756907	0.629993	0.461982	unchanged	-0.235288	0.522061	0.419067	unchanged	0.0678649	0.841043	0.240176	unchanged	-0.227462	0.320987	0.81219	unchanged	-5.31216	C9H7NO	190.051	3.17597	--	--	--	--	--	--	--	--	--	--	--	--
neg_4562	Coclauril	586.043	828.927	746.677	519.72	546.213	622.221	873.878	701.386	395.837	600.127	519.035	463.898	-0.0927308	0.525061	0.61175	unchanged	-0.223555	0.572326	0.36821	unchanged	0.13313	0.71298	0.430875	unchanged	-0.449416	0.0955195	1.16825	unchanged	10.132	C8H9NO2	172.04	3.17597	--	--	--	--	--	--	--	--	--	--	--	--
neg_4567	Minoxidil	160.747	132.519	185.17	147.935	181.289	181.261	162.884	179.233	107.625	142.842	192.19	154.111	-0.0616138	0.723237	0.413264	unchanged	0.182767	0.466956	0.731729	unchanged	0.0892266	0.738135	0.440271	unchanged	0.0319266	0.875162	0.185231	unchanged	1.04521	C9H15N5O	230.103	3.17597	--	--	--	--	--	--	HMDB0014494	38304-91-5	Organic compounds	Organic nitrogen compounds	Organonitrogen compounds	Amines
neg_4569	Acetoacetate	421.508	68.2761	106.486	396.577	197.259	429.535	93.8516	257.047	170.941	257.367	298.077	264.903	-0.319025	0.450345	0.623739	unchanged	0.97165	0.13717	1.11277	unchanged	0.192359	0.852594	0.245138	unchanged	0.460267	0.57394	0.478651	unchanged	-0.497008	C4H6O3	249.061	3.18332	C00164	Valine, leucine and isoleucine degradation(ko00280);;Lysine degradation(ko00310);;Tyrosine metabolism(ko00350);;Butanoate metabolism(ko00650);;Metabolic pathways(ko01100)	--	--	--	--	HMDB0304256	--	Organic compounds	Organic acids and derivatives	Keto acids and derivatives	Short-chain keto acids and derivatives
neg_4571	N-Acetylphosphinothricin	242.903	256.252	319.947	296.405	320.268	251.263	416.374	285.269	219.303	348.819	357.038	373.785	0.31489	0.0596297	1.50592	unchanged	-0.0855256	0.795667	0.114544	unchanged	-0.169072	0.629799	0.594233	unchanged	0.398437	0.0567538	1.32474	unchanged	11.3786	C7H14NO5P	258.033	3.18332	C17952	Phosphonate and phosphinate metabolism(ko00440);;Biosynthesis of secondary metabolites(ko01110)	--	--	--	--	--	--	--	--	--	--
neg_4572	sn-Glycero-3-phosphoethanolamine	112.779	1.33198e-08	23.573	328.578	499.481	576.516	1.33198e-08	1.33198e-08	3.05849	216.864	221.828	140.494	-1.27804	0.0510061	1.61341	unchanged	8.8431	0.0237035	1.56534	up	5.47837	0.325007	1.26898	unchanged	2.08669	0.029898	1.29007	up	2.4677	C5H14NO6P	260.055	3.18332	C01233	Glycerophospholipid metabolism(ko00564);;Ether lipid metabolism(ko00565);;Metabolic pathways(ko01100)	--	--	--	--	HMDB0059660	--	Organic compounds	Lipids and lipid-like molecules	Glycerophospholipids	Glycerophosphoethanolamines
neg_4580	Kuwanon S	938.313	18.6024	38.3569	711.752	170.79	731.164	28.8634	444.286	258.431	815.336	988.477	1204.21	0.898439	0.11118	1.44408	unchanged	1.14129	0.261772	0.876465	unchanged	0.444076	0.80746	0.313704	unchanged	1.59565	0.14607	1.0896	unchanged	-6.30296	C25H26O5	451.174	3.18332	--	--	LMPK12110411	Polyketides [PK]	Flavonoids [PK12]	Flavones and Flavonols [PK1211]	--	--	--	--	--	--
neg_4582	Astragalin	20.9976	1.33198e-08	21.9016	67.6795	19.5547	226.537	10.9759	0.0270943	93.7589	369.412	18.2383	310.664	1.15416	0.377482	0.896213	unchanged	1.5826	0.391545	0.717027	unchanged	-1.28809	0.561553	0.709398	unchanged	4.02485	0.181405	1.03869	unchanged	18.654	C21H20O11	483.078	3.17597	C12249	Flavone and flavonol biosynthesis(ko00944);;Biosynthesis of secondary metabolites(ko01110)	LMPK12111725	Polyketides [PK]	Flavonoids [PK12]	Flavones and Flavonols [PK1211]	HMDB0037429	480-10-4	Organic compounds	Phenylpropanoids and polyketides	Flavonoids	Flavonoid glycosides
neg_4588	N-((R)-Pantothenoyl)-L-cysteine	11571.2	15141.1	19289.7	5342.12	11279.8	11167.7	13708.1	13713.5	4821.52	13093.5	10125.8	8386.93	0.185665	0.626391	0.374282	unchanged	-0.214444	0.700628	0.207393	unchanged	0.512706	0.288628	1.22084	unchanged	-0.541486	0.155251	1.01571	unchanged	-30.7208	C12H22N2O6S	689.218	3.17597	C04079	Pantothenate and CoA biosynthesis(ko00770)	--	--	--	--	HMDB0006834	--	Organic compounds	Organic acids and derivatives	Peptidomimetics	Hybrid peptides
neg_4593	UWM6	1646.54	670.33	764.692	1109.57	919.296	1166.17	465.815	570.762	381.927	461.094	940.295	438.198	-0.796448	0.0929152	1.40558	unchanged	1.17146	0.00410665	1.56813	up	1.11929	0.213773	1.52831	unchanged	-0.744283	0.32286	0.748478	unchanged	-8.87546	C19H18O6	363.082	3.19067	C18678	Biosynthesis of secondary metabolites(ko01110)	--	--	--	--	--	--	--	--	--	--
neg_4594	Gancaonin R	0.85128	1.33198e-08	1.33198e-08	1.84875	51.2925	8.19208	1.33198e-08	279.545	345.621	46.5899	15.9217	191.509	2.0502	0.357899	0.911894	unchanged	-3.34949	0.216058	1.16975	unchanged	-9.52039	0.188403	1.60855	unchanged	8.2211	0.259432	0.934966	unchanged	-1.09289	C24H30O4	763.413	3.19067	--	--	--	--	--	--	HMDB0037588	134958-53-5	Organic compounds	Phenylpropanoids and polyketides	Stilbenes	--
neg_4596	3-Oxalomalate	67.1335	97.7603	158.425	84.8066	153.79	102.562	110.092	164.545	130.032	108.475	91.8099	203.704	0.243874	0.638416	0.426429	unchanged	-0.246304	0.465424	0.629813	unchanged	-0.323788	0.444003	0.884054	unchanged	0.321358	0.576016	0.470474	unchanged	-10.9551	C6H6O8	471.022	3.19067	C01990	Glyoxylate and dicarboxylate metabolism(ko00630)	--	--	--	--	HMDB0245962	--	Organic compounds	Organic acids and derivatives	Carboxylic acids and derivatives	Tricarboxylic acids and derivatives
neg_4601	Orotidine	262.641	17.7489	27.5764	201.772	58.4771	94.4265	36.5176	236.352	97.7946	44.2272	117.56	56.7946	-0.698329	0.419173	0.687329	unchanged	-0.0636122	0.945707	0.10637	unchanged	-0.267342	0.844742	0.237241	unchanged	-0.4946	0.750248	0.254738	unchanged	11.6067	C10H12N2O8	333.061	3.19802	--	--	--	--	--	--	HMDB0000788	314-50-1	Organic compounds	Nucleosides, nucleotides, and analogues	Pyrimidine nucleosides	--
neg_4606	Dihydroshikonofuran	155.2	203.041	157.812	143.188	287.262	328.83	179.091	130.433	133.667	103.569	147.635	110.107	-1.07139	0.135517	1.41212	unchanged	0.776703	0.195731	1.14468	unchanged	0.219591	0.333278	1.0655	unchanged	-0.514275	0.0685408	1.1721	unchanged	13.9022	C16H20O3	295.114	3.20535	C18135	Ubiquinone and other terpenoid-quinone biosynthesis(ko00130)	--	--	--	--	--	--	--	--	--	--
neg_4608	Lariciresinol	523.373	1.33198e-08	1.33198e-08	208.205	1.33198e-08	78.9209	1.33198e-08	305.593	289.791	15.8228	45.9884	1.82242	-2.17382	0.344021	0.835149	unchanged	-1.05214	0.436803	0.759282	unchanged	-0.185983	0.911997	0.130013	unchanged	-3.03998	0.472545	0.602439	unchanged	8.69009	C20H24O6	405.159	3.20535	C10646	Biosynthesis of various plant secondary metabolites(ko00999);;Metabolic pathways(ko01100);;Biosynthesis of secondary metabolites(ko01110)	--	--	--	--	HMDB0253982	--	Organic compounds	Lignans, neolignans and related compounds	Furanoid lignans	Tetrahydrofuran lignans
neg_4610	Tetracycline	2973.48	753.609	824.916	3224.81	3101.91	3423.16	1265.06	2239.37	1752.71	3170.79	3730.95	3402.02	0.0797158	0.393437	0.84645	unchanged	0.891106	0.0242287	1.4937	up	-0.207776	0.785949	0.3372	unchanged	1.1786	0.112808	1.18938	unchanged	3.51162	C22H24N2O8	479.124	3.2127	C06570	Metabolic pathways(ko01100);;Biosynthesis of secondary metabolites(ko01110)	--	--	--	--	HMDB0014897	60-54-8	Organic compounds	Phenylpropanoids and polyketides	Tetracyclines	--
neg_4612	Benzoylalbiflorin	761.835	31.0964	130.376	1342.23	374.928	676.231	27.0382	569.058	372.175	448.768	775.068	867.864	-0.194379	0.770588	0.164015	unchanged	1.30557	0.238517	0.902443	unchanged	-0.068601	0.959937	0.0490888	unchanged	1.17979	0.229944	0.91861	unchanged	-9.70374	C30H32O12	619.153	3.20535	--	--	--	--	--	--	--	--	--	--	--	--
neg_4626	2-Propylsuccinic acid	479.182	296.549	221.193	372.412	264.595	279.494	150.497	449.17	393.533	192.68	225.446	287.03	-0.378194	0.184321	1.05561	unchanged	-0.115948	0.813391	0.319447	unchanged	0.00539711	0.992226	0.00525355	unchanged	-0.499538	0.332844	0.769385	unchanged	36.6108	C7H12O4	365.176	3.23473	C16657	--	--	--	--	--	--	--	--	--	--	--
neg_4627	Pelletierine	327.715	288.684	363.673	111.082	987.527	176.427	277.915	226.906	277.028	304.939	191.854	247.684	-0.776239	0.59528	0.692012	unchanged	0.705576	0.618979	0.453664	unchanged	0.325998	0.0775881	1.81577	unchanged	-0.396661	0.1261	1.07247	unchanged	-5.6913	C8H15NO	186.113	3.23473	C06182	Tropane, piperidine and pyridine alkaloid biosynthesis(ko00960);;Metabolic pathways(ko01100);;Biosynthesis of secondary metabolites(ko01110)	--	--	--	--	HMDB0030324	2858-66-4	Organic compounds	Organoheterocyclic compounds	Piperidines	--
neg_4628	Calystegine B1	84.5338	97.8007	100.727	51.9092	55.1972	88.7599	96.8696	88.9826	55.2372	61.6643	71.0099	58.0125	-0.0386646	0.899934	0.0841813	unchanged	-0.299699	0.434689	0.527033	unchanged	0.231548	0.392899	1.03786	unchanged	-0.569912	0.0094732	1.38125	down	-2.44345	C7H13NO4	196.059	3.22738	--	--	--	--	--	--	--	--	--	--	--	--
neg_4630	(1R,6R)-1,4,5,5a,6,9-Hexahydrophenazine-1,6-dicarboxylate	391.461	33.6575	20.4213	494.628	839.446	804	80.4814	50.1119	52.978	353.051	720.201	529.7	-0.41558	0.306913	0.986959	unchanged	3.5419	0.0263362	1.5561	up	1.27921	0.547373	0.778942	unchanged	1.84711	0.0761724	1.16941	unchanged	-39.7978	C14H14N2O4	319.083	3.23473	C21408	Metabolic pathways(ko01100);;Biosynthesis of secondary metabolites(ko01110)	--	--	--	--	--	--	--	--	--	--
neg_4635	Amylopectin	266.881	1.33198e-08	33.8172	355.142	163.648	216.27	1.33198e-08	382.806	432.174	399.097	720.141	696.287	1.30445	0.0526103	1.5624	unchanged	-0.148901	0.869926	0.27374	unchanged	-1.43845	0.35633	1.07414	unchanged	2.594	0.0206796	1.34772	up	-17.0982	C30H52O26	863.23	3.23473	C00317	--	--	--	--	--	HMDB0003255	9037-22-3	Organic compounds	Organic oxygen compounds	Organooxygen compounds	Carbohydrates and carbohydrate conjugates
neg_4636	Tellimagrandin II	2873.01	5040.21	7274.98	2275.27	4646.32	3314.55	7039.69	3400.48	3795.76	3702.09	3828.33	4193.23	0.19575	0.547664	0.480916	unchanged	-0.475865	0.388272	0.630574	unchanged	0.0934135	0.862312	0.233519	unchanged	-0.373529	0.4598	0.59054	unchanged	-7.06281	C41H30O26	937.089	3.22738	C10224	--	--	--	--	--	HMDB0039265	58970-75-5	Organic compounds	Phenylpropanoids and polyketides	Tannins	Hydrolyzable tannins
neg_4641	Astin I	2111.93	2.56627	0.661106	433.71	13.1525	47.1511	0.123208	1.65836	1.33198e-08	16.3523	506.596	104.756	0.345537	0.836609	0.242561	unchanged	8.11526	0.347876	0.812291	unchanged	10.2134	0.422092	1.03653	unchanged	-1.75261	0.556647	0.48301	unchanged	10.8513	C25H34ClN5O7	596.219	3.24205	--	--	--	--	--	--	HMDB0041419	161162-22-7	Organic compounds	Organic acids and derivatives	Peptidomimetics	Hybrid peptides
neg_4646	Cytidine	1615.34	1.33198e-08	5.90531	1330.72	4.3396	802.693	51.5103	74.6683	23.7886	1032.67	1345.01	823.537	0.582524	0.463634	0.826975	unchanged	3.83338	0.227684	1.04984	unchanged	3.43438	0.457858	0.960904	unchanged	0.981519	0.433275	0.6405	unchanged	12.7713	C9H13N3O5	288.087	3.24928	C00475	Pyrimidine metabolism(ko00240);;Metabolic pathways(ko01100);;Nucleotide metabolism(ko01232);;ABC transporters(ko02010)	--	--	--	--	HMDB0000089	65-46-3	Organic compounds	Nucleosides, nucleotides, and analogues	Pyrimidine nucleosides	--
neg_465	L-Kynurenine	112.768	1408.85	1706.82	221.618	1000.04	286.715	1562.8	771.32	1579.22	867.676	484.224	1534.08	0.93607	0.312427	0.865209	unchanged	-1.37541	0.0933553	1.20774	unchanged	-0.277567	0.708761	0.451165	unchanged	-0.161772	0.854667	0.136193	unchanged	-1.51446	C10H12N2O3	229.059	0.54905	C00328	Tryptophan metabolism(ko00380);;Metabolic pathways(ko01100);;Biosynthesis of cofactors(ko01240)	--	--	--	--	HMDB0000684	2922-83-0	Organic compounds	Organic oxygen compounds	Organooxygen compounds	Carbonyl compounds
neg_4661	2-Deoxy-scyllo-inosamine	200.647	26.1723	47.034	78.2262	22.0275	45.8287	26.0013	119.071	53.0356	23.5774	45.6725	29.5412	-0.564329	0.443882	0.637983	unchanged	-0.439503	0.623806	0.463285	unchanged	0.467116	0.709696	0.472798	unchanged	-1.47095	0.400064	0.691699	unchanged	-6.61426	C6H13NO4	198.053	3.26397	C17580	Neomycin, kanamycin and gentamicin biosynthesis(ko00524);;Biosynthesis of secondary metabolites(ko01110)	--	--	--	--	--	--	--	--	--	--
neg_4662	N-Hydroxytyrosine	1.33198e-08	1.33198e-08	1.33198e-08	499.082	275.052	536.954	1.33198e-08	1.33198e-08	1.33198e-08	145.298	225.149	162.439	-1.29886	0.0762205	1.44233	unchanged	34.9334	0.0332346	1.52688	up	0	1	0	unchanged	33.6346	0.0181615	1.45697	up	-5.61124	C9H11NO4	232.037	3.26397	--	--	--	--	--	--	HMDB0038750	64448-49-3	Organic compounds	Organic acids and derivatives	Carboxylic acids and derivatives	Amino acids, peptides, and analogues
neg_4663	Glycyl-Histidine	219.982	5.99108	160.165	4451.29	2794.55	4266.94	11.3345	127.492	17.2105	1674.64	2408.29	2009.93	-0.918043	0.0591573	1.46638	unchanged	6.2052	0.0182188	1.56672	up	1.30723	0.371387	1.09985	unchanged	3.97993	0.00784849	1.47314	up	2.76853	C8H12N4O3	247.061	3.26397	--	--	--	--	--	--	HMDB0028843	--	Organic compounds	Organic acids and derivatives	Carboxylic acids and derivatives	Amino acids, peptides, and analogues
neg_4666	Grosvenorine	449.67	112.204	135.629	1757.05	200.948	304.143	151.224	407.917	154.834	339.967	440.669	403.77	-0.933524	0.548942	0.522143	unchanged	1.66374	0.412779	0.701469	unchanged	-0.0336759	0.970283	0.0435398	unchanged	0.763893	0.271391	0.888263	unchanged	33.0408	C33H40O19	785.239	3.26397	--	--	--	--	--	--	--	--	--	--	--	--
[truncated: 3,171 more rows]
