# Supplementary material for: Effects of Steaming on Fresh Edible Kernels of Waxy and Normal Maize Determined by Metabolomic Analysis
Source: Foods. 2024 Dec 22;13(24):4157. doi: 10.3390/foods13244157 (PMC11675372; doi:10.3390/foods13244157)
Supplement: Supplementary file 1 [file foods-13-04157-s001.zip › Table S2. The annotation categories of the KEGG database for all annotated metabolites..xlsx]

## Sheet: Table S2 meta_kegg_anno_categro
Table S2. The annotation categories of the KEGG database for all annotated metabolites.
KO_Pathway_Level1	KO_Pathway_Level2	KO_Pathway_Level3	Meta_Num	Metabolite_ID	Metabolite_name	KEGG_CIDs
Cellular Processes	Transport and catabolism	ko04144 Endocytosis	1	pos_1742	GDP	C00035
Environmental Information Processing	Membrane transport	ko02010 ABC transporters	62	neg_1008;neg_1305;neg_1313;neg_1464;neg_1571;neg_1947;neg_2160;neg_2278;neg_3376;neg_3938;neg_4131;neg_4351;neg_4557;neg_4646;neg_4714;neg_4928;neg_5092;neg_5193;neg_5237;neg_5295;neg_6011;neg_6073;neg_6125;neg_6128;neg_6154;neg_6774;neg_6922;neg_8140;neg_8529;neg_880;neg_969;neg_998;neg_999;pos_10314;pos_1043;pos_10807;pos_11016;pos_11896;pos_1203;pos_12353;pos_1496;pos_1791;pos_296;pos_3360;pos…	Mannitol;myo-Inositol;alpha-1,5-L-Arabinobiose;(E)-4-(Trimethylammonio)but-2-enoate;Deoxyuridine;L-Isoleucine;2'-Deoxyguanosine;L-Alanine;Deoxyguanosine;Mannopine;L-Histidine;Thiamine;L-Leucine;Cytidine;D-Fructose;Deoxyadenosine;Glutathione;D-Glucose;Maltotriose;Inosine;N,N'-Diacetylchitobiose;Raffinose;Sparfloxacin;alpha-1,5-L-Arabinotetraose;2'-Deoxycytidine;Oleandomycin;Adenosine;Sulfate;4-Tri…	C00392;C00137;C20570;C04114;C00526;C00407;C00330;C00041;C00330;C16692;C00135;C00378;C00123;C00475;C00095;C00559;C00051;C00031;C01835;C00294;C01674;C00492;C07662;C20572;C00881;C01946;C00212;C00059;C01181;C00065;C00037;C01157;C00049;C00120;C05512;C01682;C00114;C00881;C00183;C00140;C00148;C04137;C00062;C01606;C01279;C00299;C00333;C19872;C00049;C05512;C02160;C01762;C00387;C01674;C20571;C06687;C05349;…
Environmental Information Processing	Signal transduction	ko04070 Phosphatidylinositol signaling system	2	neg_1305;neg_1790	myo-Inositol;1D-myo-Inositol 1,3,4-trisphosphate	C00137;C01243
Environmental Information Processing	Signal transduction	ko04075 Plant hormone signal transduction	9	neg_3262;neg_3691;neg_9126;pos_10162;pos_4630;pos_5070;pos_5412;pos_7025;pos_9439	Zeatin;N6-(Delta2-Isopentenyl)-adenine;Brassinolide;(-)-Jasmonoyl-L-isoleucine;trans-Zeatin;Indole-3-acetate;Jasmonic acid;Abscisate;(-)-Jasmonic acid	C00371;C04083;C08814;C18699;C00371;C00954;C08491;C06082;C08491
Genetic Information Processing	Folding, sorting and degradation	ko04122 Sulfur relay system	7	neg_2278;neg_3208;neg_3277;neg_4164;neg_4351;pos_5602;pos_8995	L-Alanine;S-Adenosylmethionine;L-Cysteine;S-Adenosyl-L-methionine;Thiamine;Molybdopterin;O-Acetyl-L-serine	C00041;C00019;C00097;C00019;C00378;C05924;C00979
Genetic Information Processing	Translation	ko00970 Aminoacyl-tRNA biosynthesis	19	neg_1947;neg_2278;neg_3277;neg_3613;neg_4131;neg_4240;neg_4557;neg_762;neg_880;neg_969;neg_999;pos_10310;pos_1203;pos_1496;pos_296;pos_6223;pos_7991;pos_8960;pos_9685	L-Isoleucine;L-Alanine;L-Cysteine;L-Pyrrolysine;L-Histidine;L-Tryptophan;L-Leucine;O-Phospho-L-serine;L-Serine;Glycine;L-Aspartate;L-Asparagine;L-Valine;L-Proline;L-Arginine;L-Aspartic acid;10-Formyltetrahydrofolate;Tetrahydrofolate;L-Phenylalanine	C00407;C00041;C00097;C16138;C00135;C00078;C00123;C01005;C00065;C00037;C00049;C00152;C00183;C00148;C00062;C00049;C00234;C00101;C00079
Human Diseases	Drug resistance: antimicrobial	ko01501 beta-Lactam resistance	1	neg_4285	UDPMurNAc(oyl-L-Ala-D-gamma-Glu-L-Lys-D-Ala-D-Ala)	C04702
Metabolism	Amino acid metabolism	ko00220 Arginine biosynthesis	7	neg_1359;neg_4100;neg_999;pos_10041;pos_1205;pos_296;pos_6223	Fumaric acid;N-(L-Arginino)succinate;L-Aspartate;N-Acetyl-L-glutamic acid;α-Ketoglutaric acid;L-Arginine;L-Aspartic acid	C00122;C03406;C00049;C00624;C00026;C00062;C00049
Metabolism	Amino acid metabolism	ko00250 Alanine, aspartate and glutamate metabolism	20	neg_1176;neg_1359;neg_1559;neg_1804;neg_1886;neg_2278;neg_3150;neg_4100;neg_4873;neg_5068;neg_6421;neg_7220;neg_999;pos_1004;pos_10310;pos_1205;pos_1448;pos_5707;pos_5730;pos_6223	Succinate;Fumaric acid;Oxaloacetate;D-Aspartic acid;Succinic acid;L-Alanine;Succinate semialdehyde;N-(L-Arginino)succinate;Citric Acid;(S)-1-Pyrroline-5-carboxylate;4-Aminobutyric acid;N6-(1,2-Dicarboxyethyl)-AMP;L-Aspartate;4-Aminobutanoate;L-Asparagine;α-Ketoglutaric acid;N-Acetyl-L-aspartate;5-Phosphoribosylamine;N-Acetylaspartylglutamylglutamate;L-Aspartic acid	C00042;C00122;C00036;C00402;C00042;C00041;C00232;C03406;C00158;C03912;C00334;C03794;C00049;C00334;C00152;C00026;C01042;C03090;C20776;C00049
Metabolism	Amino acid metabolism	ko00260 Glycine, serine and threonine metabolism	20	neg_1231;neg_1240;neg_2262;neg_2263;neg_3133;neg_3277;neg_3681;neg_3726;neg_4240;neg_762;neg_880;neg_969;neg_999;pos_1003;pos_11016;pos_12200;pos_2018;pos_6223;pos_6873;pos_8960	D-Glycerate;D-Glycerate 3-phosphate;Aminoacetone;L-2-Amino-3-oxobutanoic acid;5-Hydroxyectoine;L-Cysteine;N(alpha)-Acetyl-L-2,4-diaminobutyrate;L-Cystathionine;L-Tryptophan;O-Phospho-L-serine;L-Serine;Glycine;L-Aspartate;L-2,4-Diaminobutanoate;Choline;(R)-1-Aminopropan-2-ol;Ectoine;L-Aspartic acid;Creatine;Tetrahydrofolate	C00258;C00197;C01888;C03508;C16432;C00097;C19929;C02291;C00078;C01005;C00065;C00037;C00049;C03283;C00114;C03194;C06231;C00049;C00300;C00101
Metabolism	Amino acid metabolism	ko00270 Cysteine and methionine metabolism	31	neg_1060;neg_1240;neg_1616;neg_1669;neg_18;neg_1853;neg_1894;neg_1918;neg_2028;neg_2278;neg_3208;neg_3277;neg_3313;neg_3612;neg_3726;neg_3810;neg_4164;neg_4290;neg_4832;neg_5092;neg_762;neg_787;neg_8140;neg_8678;neg_880;neg_999;pos_3359;pos_4709;pos_6223;pos_7726;pos_8995	5'-S-Methyl-5'-thioinosine;D-Glycerate 3-phosphate;(S)-2-Aminobutanoate;S-Adenosyl-L-homocysteine;Sulfite;S-Adenosylhomocysteine;3-Sulfopyruvate;3-Sulfinylpyruvate;S-Ribosyl-L-homocysteine;L-Alanine;S-Adenosylmethionine;L-Cysteine;5'-Methylthioadenosine;L-Homocystine;L-Cystathionine;3-(Methylthio)propanoate;S-Adenosyl-L-methionine;O-Succinyl-L-homoserine;5-Methylthio-D-ribose;Glutathione;O-Phosph…	C19787;C00197;C02356;C00021;C00094;C00021;C05528;C05527;C03539;C00041;C00019;C00097;C00170;C01817;C02291;C08276;C00019;C01118;C03089;C00051;C01005;C02989;C00059;C15606;C00065;C00049;C08276;C01137;C00049;C05526;C00979
Metabolism	Amino acid metabolism	ko00280 Valine, leucine and isoleucine degradation	9	neg_1081;neg_1488;neg_1625;neg_1947;neg_3560;neg_4116;neg_4557;neg_4569;pos_1203	2-Methyl-1-hydroxypropyl-ThPP;2-Methyl-3-oxopropanoate;3-Methyl-2-oxobutanoic acid;L-Isoleucine;3-Hydroxyisovalerate;(R)-3-Amino-2-methylpropanoate;L-Leucine;Acetoacetate;L-Valine	C15976;C00349;C00141;C00407;C20827;C01205;C00123;C00164;C00183
Metabolism	Amino acid metabolism	ko00290 Valine, leucine and isoleucine biosynthesis	8	neg_1625;neg_1947;neg_3645;neg_3891;neg_4557;pos_1203;pos_5015;pos_8362	3-Methyl-2-oxobutanoic acid;L-Isoleucine;2-Isopropylmaleate;(S)-2-Acetolactate;L-Leucine;L-Valine;(S)-2-Aceto-2-hydroxybutanoate;(R)-2,3-Dihydroxy-3-methylbutanoate	C00141;C00407;C02631;C06010;C00123;C00183;C06006;C04272
Metabolism	Amino acid metabolism	ko00300 Lysine biosynthesis	16	neg_1636;neg_1903;neg_3344;neg_3613;neg_5901;neg_7662;neg_999;pos_10259;pos_1205;pos_1589;pos_1800;pos_4990;pos_6223;pos_6578;pos_8988;pos_913	2-Oxoadipic acid;(2S,4S)-4-Hydroxy-2,3,4,5-tetrahydrodipicolinate;N-Acetyl-L-2-amino-6-oxopimelate;L-Pyrrolysine;N-Succinyl-2-L-amino-6-oxoheptanedioate;L-Saccharopine;L-Aspartate;L-2-Aminoadipate;α-Ketoglutaric acid;(2R,3R)-3-Methylglutamyl-5-semialdehyde-N6-lysine;N-Succinyl-LL-2,6-diaminoheptanedioate;(Z)-But-1-ene-1,2,4-tricarboxylate;L-Aspartic acid;L-2-Aminoadipate 6-semialdehyde;UDP-N-acet…	C00322;C20258;C05539;C16138;C04462;C00449;C00049;C00956;C00026;C20279;C04421;C04002;C00049;C04076;C04877;C05560
Metabolism	Amino acid metabolism	ko00310 Lysine degradation	26	neg_1001;neg_1016;neg_1018;neg_1075;neg_1176;neg_1636;neg_1886;neg_1967;neg_1970;neg_2001;neg_2031;neg_3827;neg_4569;neg_4782;neg_7351;neg_7662;neg_8529;neg_905;neg_969;pos_10259;pos_10362;pos_1042;pos_1205;pos_1242;pos_1542;pos_6578	6-Amino-2-oxohexanoate;6-Acetamido-2-oxohexanoate;5-Phosphooxy-L-lysine;L-3-Aminobutyryl-CoA;Succinate;2-Oxoadipic acid;Succinic acid;5-Aminopentanoate;L-Pipecolate;5-Acetamidopentanoate;Glutaric acid;5-Oxopentanoate;Acetoacetate;2-Amino-5-oxohexanoate;(3S)-3-Hydroxy-N6,N6,N6-trimethyl-L-lysine;L-Saccharopine;4-Trimethylammoniobutanoate;(S)-2,3,4,5-Tetrahydropyridine-2-carboxylate;Glycine;L-2-Ami…	C03239;C05548;C03366;C05231;C00042;C00322;C00042;C00431;C00408;C03087;C00489;C03273;C00164;C05825;C01259;C00449;C01181;C00450;C00037;C00956;C04020;C02727;C00026;C12455;C01142;C04076
Metabolism	Amino acid metabolism	ko00330 Arginine and proline metabolism	29	neg_1967;neg_3208;neg_4164;neg_5046;neg_5068;neg_5082;neg_6421;neg_7349;neg_8128;neg_998;pos_1004;pos_10719;pos_10807;pos_12446;pos_1496;pos_1791;pos_2015;pos_2398;pos_296;pos_4709;pos_5380;pos_5517;pos_5912;pos_6873;pos_7988;pos_8825;pos_9273;pos_9478;pos_9845	5-Aminopentanoate;S-Adenosylmethionine;S-Adenosyl-L-methionine;4-Guanidinobutanamide;(S)-1-Pyrroline-5-carboxylate;N2-Succinyl-L-arginine;4-Aminobutyric acid;Feruloylputrescine;p-Coumaroylputrescine;Hydroxyproline;4-Aminobutanoate;N2-Succinyl-L-ornithine;Nopaline;D-Proline;L-Proline;D-Octopine;4-Aminobutyraldehyde;Carboxyspermidine;L-Arginine;S-Adenosylmethioninamine;Phosphocreatine;Spermine;N-Su…	C00431;C00019;C00019;C03078;C03912;C03296;C00334;C10497;C18326;C01157;C00334;C03415;C01682;C00763;C00148;C04137;C00555;C18172;C00062;C01137;C02305;C00750;C05932;C00300;C05938;C05945;C00884;C00315;C01035
Metabolism	Amino acid metabolism	ko00340 Histidine metabolism	28	neg_1560;neg_1578;neg_1643;neg_1739;neg_3291;neg_4131;neg_4520;neg_5287;neg_6052;neg_987;neg_999;pos_10501;pos_11924;pos_1205;pos_13631;pos_1505;pos_1938;pos_288;pos_4374;pos_4435;pos_4739;pos_4771;pos_5640;pos_6223;pos_7074;pos_7190;pos_9296;pos_9860	Urocanate;1-(5-Phosphoribosyl)imidazole-4-acetate;N-Formimino-L-glutamate;S-(Hercyn-2-yl)-L-cysteine S-oxide;Dihydrourocanate;L-Histidine;beta-Alanyl-N(pi)-methyl-L-histidine;gamma-L-Glutamyl-S-(hercyn-2-yl)-L-cysteine S-oxide;L-Histidinol phosphate;Histamine;L-Aspartate;1-Methylhistidine;L-Histidinal;α-Ketoglutaric acid;Methylimidazole acetaldehyde;4-Imidazolone-5-propanoate;Phosphoribosyl-AMP;F…	C00785;C04437;C00439;C20994;C20522;C00135;C01262;C20995;C01100;C00388;C00049;C01152;C01929;C00026;C05827;C03680;C02741;C16674;C05565;C05571;C01045;C04896;C04677;C00049;C16673;C05829;C05575;C05570
Metabolism	Amino acid metabolism	ko00350 Tyrosine metabolism	39	neg_1176;neg_1359;neg_1886;neg_2107;neg_2110;neg_2247;neg_3130;neg_3150;neg_3293;neg_3441;neg_3615;neg_3688;neg_4028;neg_4375;neg_4569;neg_4670;neg_4693;neg_4758;neg_4760;neg_5292;neg_5883;neg_6064;neg_6194;pos_10556;pos_12904;pos_1552;pos_4310;pos_4330;pos_4620;pos_5515;pos_5536;pos_5927;pos_5955;pos_6006;pos_6089;pos_6143;pos_7480;pos_7857;pos_9445	Succinate;Fumaric acid;Succinic acid;L-Metanephrine;3,4-Dihydroxy-L-phenylalanine;2,5-Dihydroxybenzaldehyde;Gentisate aldehyde;Succinate semialdehyde;p-Hydroxyphenylacetylglycine;Indole-5,6-quinone;Dopamine;5,6-Dihydroxyindole;3-(3,4-Dihydroxyphenyl)pyruvate;Vanillylmandelic acid;Acetoacetate;3-Methoxytyramine;4-Hydroxyphenylacetylglutamic acid;p-Coumaric acid;2-Oxohept-3-enedioate;Dopaquinone;Sa…	C00042;C00122;C00042;C05588;C00355;C05585;C05585;C00232;C05596;C05579;C03758;C05578;C04045;C05584;C00164;C05587;C05595;C00811;C03063;C00822;C06046;C06199;C06048;C04368;C05580;C04043;C05582;C00547;C00544;C00642;C00483;C04796;C22038;C01850;C03765;C02442;C05584;C10447;C01179
Metabolism	Amino acid metabolism	ko00360 Phenylalanine metabolism	24	neg_1007;neg_1176;neg_1359;neg_1886;neg_2030;neg_2121;neg_2162;neg_3796;neg_3933;neg_4475;neg_4558;pos_3343;pos_4705;pos_4819;pos_5236;pos_5373;pos_5515;pos_5572;pos_5573;pos_7314;pos_8031;pos_8794;pos_9016;pos_9685	alpha-Oxo-benzeneacetic acid;Succinate;Fumaric acid;Succinic acid;2-Hydroxy-2,4-pentadienoate;trans-Cinnamic acid;Phenylacetylglutamine;2-Hydroxy-6-oxonona-2,4-diene-1,9-dioate;Phenylacetylglycine;cis-3-(Carboxy-ethyl)-3,5-cyclo-hexadiene-1,2-diol;4-Hydroxy-2-oxopentanoate;2-Phenylacetamide;Phenylpyruvate;Phenylacetyl-CoA;Phenylglyoxylyl-CoA;cis-3-(3-Carboxyethenyl)-3,5-cyclohexadiene-1,2-diol;4-…	C02137;C00042;C00122;C00042;C00596;C00423;C04148;C04479;C05598;C11588;C03589;C02505;C00166;C00582;C15524;C12622;C00642;C05629;C03519;C05853;C05607;C07086;C00601;C00079
Metabolism	Amino acid metabolism	ko00380 Tryptophan metabolism	43	neg_1636;neg_1969;neg_2177;neg_3248;neg_3249;neg_3456;neg_3473;neg_3838;neg_3870;neg_4216;neg_4240;neg_4338;neg_4538;neg_465;neg_4743;neg_4875;neg_5212;neg_5520;neg_5660;neg_5878;neg_763;pos_10902;pos_11156;pos_11685;pos_12068;pos_1911;pos_1948;pos_385;pos_4292;pos_4434;pos_4499;pos_4681;pos_4931;pos_4981;pos_5070;pos_6011;pos_6602;pos_6674;pos_6866;pos_7188;pos_8206;pos_8765;pos_9424	2-Oxoadipic acid;5-(3'-Carboxy-3'-oxopropyl)-4,6-dihydroxypicolinate;5-Hydroxy-L-tryptophan;quinolinic Acid;5-(2'-Formylethyl)-4,6-dihydroxypicolinate;Kynurenic acid;4,8-Dihydroxyquinoline;6-Hydroxymelatonin;N-Acetylisatin;Formyl-5-hydroxykynurenamine;L-Tryptophan;(R)-(Indol-3-yl)lactate;3-Indoleacetonitrile;L-Kynurenine;3-Methylindolepyruvate;2-Formaminobenzoylacetate;5-Hydroxyindoleacetylglycin…	C00322;C05656;C00643;C03722;C05654;C01717;C05637;C05643;C02172;C05647;C00078;C22006;C02938;C00328;C05644;C05835;C05832;C22202;C08313;C05830;C03722;C00463;C00955;C06212;C01249;C00955;C05648;C00978;C08313;C05634;C00331;C02298;C16518;C01717;C00954;C05636;C01598;C05658;C05834;C16517;C05635;C02161;C02470
Metabolism	Amino acid metabolism	ko00400 Phenylalanine, tyrosine and tryptophan biosynthesis	20	neg_1010;neg_1210;neg_1490;neg_1991;neg_2325;neg_3138;neg_3656;neg_3936;neg_4240;neg_5047;neg_5293;neg_5534;neg_9101;pos_10902;pos_11425;pos_4705;pos_5196;pos_7204;pos_9445;pos_9685	D-Erythrose 4-phosphate;Quinic acid;Shikimic acid;Shikimate;Quinate;L-Arogenate;3-Hydroxybenzoic Acid;3-Benzylmalic acid;L-Tryptophan;3-Dehydroshikimate;L-Homophenylalanine;6-Deoxy-5-ketofructose 1-phosphate;Shikimate 3-phosphate;Indole;N-(5-Phospho-D-ribosyl)anthranilate;Phenylpyruvate;5-O-(1-Carboxyvinyl)-3-phosphoshikimate;Indoleglycerol phosphate;3-(4-Hydroxyphenyl)pyruvate;L-Phenylalanine	C00279;C00296;C00493;C00493;C00296;C00826;C00587;C20654;C00078;C02637;C17235;C16848;C03175;C00463;C04302;C00166;C01269;C03506;C01179;C00079
Metabolism	Biosynthesis of other secondary metabolites	ko00232 Caffeine metabolism	8	neg_1491;neg_1993;neg_4307;pos_4224;pos_4996;pos_5948;pos_7017;pos_950	7-Methyluric acid;5-Acetylamino-6-formylamino-3-methyluracil;3,6,8-Trimethylallantoin;5-Acetylamino-6-amino-3-methyluracil;Caffeine;7-Methylxanthosine;Xanthosine;Theophylline	C16355;C16365;C16362;C16366;C07481;C16352;C01762;C07130
Metabolism	Biosynthesis of other secondary metabolites	ko00254 Aflatoxin biosynthesis	8	neg_3424;neg_4280;neg_5235;neg_6043;neg_6299;neg_6703;pos_1219;pos_4942	1'-Hydroxyversicolorone;(1'S,5'S)-Averufin;5'-Oxoaverantin;(1'S)-Averantin;Norsolorinic acid anthrone;Versiconol acetate;(1'S,5'S)-5'-Hydroxyaverantin;Versiconal	C20503;C20574;C20502;C20499;C20453;C20506;C20500;C20507
Metabolism	Biosynthesis of other secondary metabolites	ko00261 Monobactam biosynthesis	22	neg_1610;neg_1713;neg_1903;neg_2020;neg_3208;neg_3344;neg_3773;neg_4164;neg_5450;neg_6161;neg_6351;neg_6630;neg_8140;neg_880;neg_999;pos_11917;pos_296;pos_4837;pos_5318;pos_5355;pos_6223;pos_9445	Isotabtoxin;Sulfazecin;(2S,4S)-4-Hydroxy-2,3,4,5-tetrahydrodipicolinate;Nocardicin G;S-Adenosylmethionine;N-Acetyl-L-2-amino-6-oxopimelate;Nocardicin C;S-Adenosyl-L-methionine;Isonocardicin A;N1-Acetyl-tabtoxinine-beta-lactam;C20915;Nocardicin E;Sulfate;L-Serine;L-Aspartate;4-Hydroxyphenylglyoxylate;L-Arginine;MM 42842;Adenylyl sulfate;C20916;L-Aspartic acid;3-(4-Hydroxyphenyl)pyruvate	C20919;C20927;C20258;C17355;C00019;C05539;C17351;C00019;C00927;C20921;C20915;C01739;C00059;C00065;C00049;C03590;C00062;C20928;C00224;C20916;C00049;C01179
Metabolism	Biosynthesis of other secondary metabolites	ko00311 Penicillin and cephalosporin biosynthesis	12	neg_2140;neg_3277;neg_3722;neg_3794;neg_5434;neg_5444;neg_5479;neg_5677;pos_10259;pos_1203;pos_7213;pos_7760	6-Aminopenicillanate;L-Cysteine;Deacetoxycephalosporin C;Isopenicillin N;Cephamycin C;Deacetylcephalosporin C;O-Carbamoyl-deacetylcephalosporin C;(7R)-7-(5-Carboxy-5-oxopentanoyl)aminocephalosporinate;L-2-Aminoadipate;L-Valine;Cephalosporin C;(7R)-7-(4-Carboxybutanamido)cephalosporanate	C02954;C00097;C06565;C05557;C06566;C03112;C06568;C04712;C00956;C00183;C00916;C15666
Metabolism	Biosynthesis of other secondary metabolites	ko00332 Carbapenem biosynthesis	16	neg_1323;neg_1654;neg_1762;neg_262;neg_3277;neg_390;neg_4186;neg_4673;neg_5068;pos_1496;pos_1714;pos_1723;pos_1925;pos_5413;pos_5496;pos_8096	OA-6129 A;Northienamycin;Pantetheine 4'-phosphate;Thienamycin;L-Cysteine;8-Dehydroxythienamycin;C20821;C20818;(S)-1-Pyrroline-5-carboxylate;L-Proline;C20822;Epithienamycin F;C20823;C20819;C20817;OA-6129 B1	C20813;C17369;C01134;C06664;C00097;C17368;C20821;C20818;C03912;C00148;C20822;C17399;C20823;C20819;C20817;C17373
Metabolism	Biosynthesis of other secondary metabolites	ko00402 Benzoxazinoid biosynthesis	8	neg_2198;neg_4245;neg_5315;pos_10902;pos_5585;pos_6580;pos_7204;pos_8246	DIBOA;DIMBOA-glucoside;TRIBOA-glucoside;Indole;3-Hydroxyindolin-2-one;HBOA;Indoleglycerol phosphate;DIBOA-glucoside	C15770;C04831;C18062;C00463;C11130;C15769;C03506;C15772
Metabolism	Biosynthesis of other secondary metabolites	ko00524 Neomycin, kanamycin and gentamicin biosynthesis	59	neg_1782;neg_2164;neg_3665;neg_3846;neg_3957;neg_4661;neg_4734;neg_5193;neg_5382;neg_5670;neg_5947;neg_610;neg_6245;neg_6270;neg_6281;neg_6337;neg_6623;neg_6862;neg_6885;neg_6935;neg_7013;neg_7048;neg_7052;neg_7097;neg_7107;neg_7364;neg_7452;neg_7803;neg_7868;neg_8022;neg_8196;pos_10295;pos_10438;pos_10587;pos_10809;pos_1261;pos_14042;pos_1608;pos_1926;pos_243;pos_5048;pos_5127;pos_6138;pos_6615;…	UDP-kanosamine;6'-Oxolividamine;5''-Phosphoribostamycin;6'''-Deamino-6'''-hydroxyneomycin C;2-Deoxy-scyllo-inosose;2-Deoxy-scyllo-inosamine;3-Amino-2,3-dideoxy-scyllo-inosose;D-Glucose;3''-Oxogentamicin A2;Nebramine;2'-Deamino-2'-hydroxy-6'-dehydroparomamine;UDP-N-acetyl-alpha-D-glucosamine;Gentamicin C1a;5''-Phosphoribosylparomamine;Ribostamycin;3''-Amino-3''-deoxygentamicin A2;Kanamycin X;Antib…	C12211;C21256;C18004;C17588;C17209;C17580;C17581;C00031;C21265;C21259;C20351;C00043;C00908;C21260;C01759;C21266;C20614;C17703;C17585;C18005;C02627;C18000;C07656;C20509;C21267;C17587;C17704;C17582;C01917;C17705;C02033;C21261;C20699;C21268;C20353;C17583;C17589;C18002;C00825;C21257;C21262;C21255;C21258;C01737;C01441;C17584;C21252;C21253;C21251;C00029;C21263;C20350;C01822;C18003;C00397;C18001;C01743;…
Metabolism	Biosynthesis of other secondary metabolites	ko00901 Indole alkaloid biosynthesis	27	neg_1960;neg_2364;neg_2567;neg_3770;neg_3927;neg_4240;neg_4853;neg_5193;neg_5266;neg_6451;neg_6712;neg_7453;neg_7519;neg_7568;neg_7645;neg_7961;neg_8779;neg_9061;pos_11398;pos_11468;pos_1185;pos_252;pos_5489;pos_9100;pos_9382;pos_9771;pos_9988	Psilocybin;Sarpagine;(3R)-3-Hydroxy-1,2-didehydro-2,3-dihydrotabersonine;Stemmadenine;Raucaffricine;L-Tryptophan;Festuclavine;D-Glucose;(3R)-3-Hydroxy-16-methoxy-1,2-didehydro-2,3-dihydrotabersonine;3-alpha(S)-Strictosidine;4-Dimethylallyl-L-abrine;6,8-Dimethyl-6,7,8,9-tetradehydroergoline;Desacetylvindoline;Agroclavine;Strictosidine aglycone;3',4'-Anhydrovinblastine;Vindoline;16-Methoxy-2,3-dihy…	C07576;C09239;C21683;C11691;C02074;C00078;C20408;C00031;C21678;C03470;C20410;C20457;C01091;C09023;C03309;C11641;C01626;C04578;C20379;C20409;C01761;C11809;C01852;C08312;C11807;C04290;C01091
Metabolism	Biosynthesis of other secondary metabolites	ko00940 Phenylpropanoid biosynthesis	31	neg_1730;neg_2121;neg_2188;neg_3226;neg_3705;neg_4130;neg_4132;neg_4436;neg_4706;neg_4757;neg_4758;neg_4949;neg_4994;neg_5116;neg_5207;neg_5283;neg_5505;neg_6076;neg_6917;neg_7024;pos_13147;pos_3574;pos_4667;pos_4916;pos_5971;pos_6065;pos_6098;pos_7113;pos_7287;pos_9478;pos_9685	Caffeic aldehyde;trans-Cinnamic acid;5-Hydroxyconiferyl alcohol;Eugenol;Ferulic acid;3,4-Dihydroxystyrene;Caffeic Acid;Coumaryl acetate;5-Hydroxyferulate;4-Hydroxystyrene;p-Coumaric acid;4-Hydroxycinnamyl aldehyde;Syringin;4-Coumaroylshikimate;Sinapine;5-Hydroxyconiferaldehyde;Chlorogenate;N1,N5,N10-Triferuloyl spermidine;p-Coumaroyl quinic acid;Coniferin;Coniferyl aldehyde;5-O-Caffeoylshikimic a…	C10945;C00423;C12205;C10453;C01494;C06224;C01197;C20465;C05619;C05627;C00811;C05608;C01533;C02947;C00933;C12204;C00852;C18071;C12208;C00761;C02666;C10434;C01197;C00482;C02325;C01494;C00482;C10469;C01175;C00315;C00079
Metabolism	Biosynthesis of other secondary metabolites	ko00941 Flavonoid biosynthesis	25	neg_1695;neg_1791;neg_3528;neg_3667;neg_3855;neg_4183;neg_4185;neg_4686;neg_4786;neg_4902;neg_5116;neg_5505;neg_586;neg_5915;neg_6700;neg_6917;neg_8098;pos_11253;pos_3574;pos_4488;pos_5693;pos_6307;pos_6903;pos_8545;pos_9367	Neohesperidin;2',3,4,4',6'-Peptahydroxychalcone 4'-O-glucoside;Naringenin;Desmethylxanthohumol;Phlorizin chalcone;Luteoforol;Xanthohumol;Eriodictyol;Pinocembrin;Naringin;4-Coumaroylshikimate;Chlorogenate;Fustin;Hesperetin 7-O-glucoside;Pinostrobin;p-Coumaroyl quinic acid;Galangin;Phlorizin;5-O-Caffeoylshikimic acid;Pentahydroxyflavanone;Dihydrokaempferol;4-O-Methylxanthohumol;Chrysin;Hesperetin;N…	C09806;C16408;C00509;C16416;C16406;C05907;C16417;C05631;C09827;C09789;C02947;C00852;C01378;C16422;C16419;C12208;C10044;C01604;C10434;C05911;C00974;C22048;C10028;C01709;C09099
Metabolism	Biosynthesis of other secondary metabolites	ko00942 Anthocyanin biosynthesis	39	neg_1454;neg_1479;neg_2300;neg_3306;neg_3327;neg_3757;neg_4091;neg_4295;neg_5112;neg_5122;neg_5457;neg_5851;neg_5966;neg_6725;pos_1122;pos_1200;pos_1525;pos_1902;pos_4237;pos_4264;pos_4314;pos_4382;pos_4777;pos_4789;pos_5040;pos_5154;pos_5431;pos_5432;pos_5688;pos_5780;pos_5969;pos_6430;pos_6648;pos_6670;pos_6684;pos_7711;pos_7973;pos_8340;pos_9141	Cyanidin 3-glucoside 5-caffeoylglucoside;Cyanidin 3-O-(6-O-p-coumaroyl)glucoside-5-O-glucoside;Delphinidin 3-O-sophoroside;Delphinidin 3-(6-p-coumaroyl)glucoside;Cyanidin 3-O-rutinoside 5-O-beta-D-glucoside;Pelargonidin 3-O-(6-caffeoyl-beta-D-glucoside);Pelargonidin 3-O-(6-O-malonyl-beta-D-glucoside);Pelargonidin 3-O-rutinoside;Peonidin-3-(p-coumaroyl)-rutinoside-5-glucoside;Malvidin 3-O-glucosid…	C16372;C12096;C16307;C16370;C12646;C16297;C12642;C12644;C16293;C12140;C19762;C12138;C16368;C12137;C16292;C20489;C16354;C08620;C12139;C16289;C16305;C16290;C16373;C16294;C20494;C12645;C16349;C08604;C08725;C16288;C16367;C16313;C20490;C16295;C16350;C16296;C12647;C12641;C12141
Metabolism	Biosynthesis of other secondary metabolites	ko00943 Isoflavonoid biosynthesis	24	neg_3156;neg_3528;neg_4157;neg_4479;neg_4955;neg_5245;neg_5308;neg_6082;neg_6639;neg_7038;pos_10337;pos_11655;pos_4974;pos_5723;pos_6184;pos_7231;pos_7739;pos_8248;pos_8442;pos_8687;pos_9055;pos_9380;pos_9433;pos_9932	(-)-Glyceollin I;Naringenin;Rotenone;Trifolirhizin;Formononetin;Prunetin;(-)-Maackiain-3-O-glucosyl-6''-O-malonate;Glyceocarpin;Ononin;7-Hydroxy-2',4',5'-trimethoxyisoflavone;(-)-Medicocarpin;(-)-Vestitol;Calycosin;Genistein;Malonylglycitin;Medicarpin 3-O-glucoside-6'-malonate;pseudobaptigenin;Malonylgenistin;2'-Hydroxygenistein;Daidzin;Coumestrol;Malonyldaidzin;Glyceollin III;Biochanin A-beta-D-…	C01701;C00509;C07593;C10538;C00858;C10521;C16231;C15509;C10509;C16188;C16223;C16225;C01562;C06563;C16197;C16224;C10522;C16192;C12134;C10216;C10205;C16191;C15511;C05376
Metabolism	Biosynthesis of other secondary metabolites	ko00944 Flavone and flavonol biosynthesis	27	neg_1265;neg_1478;neg_2132;neg_4085;neg_4582;neg_6060;neg_6587;neg_7111;pos_1140;pos_1195;pos_1339;pos_1431;pos_1644;pos_1671;pos_2016;pos_4287;pos_4388;pos_5014;pos_5645;pos_6173;pos_7335;pos_7744;pos_8702;pos_915;pos_9450;pos_9634;pos_989	Rutin;Luteolin 7-O-[beta-D-glucuronosyl-(1->2)-beta-D-glucuronide];Malonylapiin;Kaempferol-3-O-rutinoside;Astragalin;Scolymoside;Acacetin;Quercetin 3-(2G-xylosylrutinoside);Apigenin 7-O-neohesperidoside;Kaempferol 3-O-[6-(4-coumaroyl)-beta-D-glucosyl-(1->2)-beta-D-glucosyl-(1->2)-beta-D-glucoside];Vitexin 2''-O-beta-D-glucoside;Luteolin 7-O-glucuronide;Luteolin 7-O-beta-D-glucoside;Quercetin 3-O-…	C05625;C12632;C05622;C21833;C12249;C12630;C01470;C10175;C12627;C12636;C04024;C03515;C03951;C12638;C12668;C12634;C04900;C12667;C12635;C12249;C16911;C04608;C04443;C05623;C12629;C01750;C04858
Metabolism	Biosynthesis of other secondary metabolites	ko00945 Stilbenoid, diarylheptanoid and gingerol biosynthesis	15	neg_3309;neg_3459;neg_5116;neg_5273;neg_5505;neg_6917;neg_7106;pos_1784;pos_193;pos_3574;pos_5530;pos_7000;pos_7882;pos_8039;pos_84	Feruloyl-diketide-CoA;Curcumin diglucoside;4-Coumaroylshikimate;Pterostilbene;Chlorogenate;p-Coumaroyl quinic acid;Curcumin monoglucoside;1-Dehydro-[6]-gingerdione;5-Hydroxy-1-(4-hydroxyphenyl)-3-decanone;5-O-Caffeoylshikimic acid;1-(4-Hydroxyphenyl)-1-decene-3,5-dione;[6]-Gingerol;p-Coumaroyl-diketide-CoA;6-Gingerol;1-(3,4-Dihydroxyphenyl)-5-hydroxy-3-decanone	C17741;C17750;C02947;C10287;C00852;C12208;C17749;C17746;C17747;C10434;C17744;C10462;C17740;C10462;C17748
Metabolism	Biosynthesis of other secondary metabolites	ko00950 Isoquinoline alkaloid biosynthesis	57	neg_2026;neg_2056;neg_2110;neg_2166;neg_3224;neg_3615;neg_3912;neg_4030;neg_4052;neg_4053;neg_4510;neg_4691;neg_4707;neg_4729;neg_4758;neg_5152;neg_5254;neg_5980;neg_6192;neg_6676;neg_6930;neg_6997;neg_7176;neg_7194;neg_7427;neg_7572;neg_7867;neg_8707;neg_8859;neg_8867;neg_9107;neg_9139;pos_10400;pos_11382;pos_11916;pos_12908;pos_13915;pos_1552;pos_1875;pos_1900;pos_4601;pos_4665;pos_4840;pos_548…	(S)-N-Methylcoclaurine;(S)-Coclaurine;3,4-Dihydroxy-L-phenylalanine;12-Hydroxydihydrochelirubine;(S)-Cheilanthifoline;Dopamine;6-Hydroxyprotopine;Narcotoline hemiacetal;Lycorine;Kreysigine;(S)-Norlaudanosoline;(S)-Norcoclaurine;Coclaurine;(13S,14R)-1-Hydroxy-13-O-acetyl-N-methylcanadine;p-Coumaric acid;(-)-8-Demethylmaritidine;Columbamine;O-Methylandrocymbine;Dihydromacarpine;3'-Hydroxy-N-methyl-…	C05176;C06161;C00355;C05193;C05174;C03758;C05190;C21600;C08532;C16714;C02916;C06160;C06161;C21588;C00811;C12180;C01795;C16709;C05316;C05202;C09248;C16712;C21584;C11816;C09421;C02890;C16708;C05177;C09337;C09581;C16707;C08521;C06512;C21586;C16700;C21634;C06175;C04043;C09593;C02106;C09330;C11250;C16706;C01852;C00483;C03765;C21583;C21566;C07304;C02134;C07592;C05315;C06517;C21587;C11813;C01179;C20297
Metabolism	Biosynthesis of other secondary metabolites	ko00960 Tropane, piperidine and pyridine alkaloid biosynthesis	40	neg_1001;neg_1904;neg_1947;neg_1951;neg_1970;neg_4139;neg_4420;neg_4536;neg_4627;neg_4992;neg_5857;neg_7193;neg_7456;neg_7976;neg_8646;neg_8854;neg_9038;neg_905;neg_9182;pos_10022;pos_10431;pos_11348;pos_1242;pos_12422;pos_13834;pos_1419;pos_1710;pos_287;pos_4705;pos_4839;pos_4907;pos_5837;pos_5900;pos_5986;pos_6519;pos_6578;pos_8031;pos_8503;pos_9411;pos_9685	6-Amino-2-oxohexanoate;Calystegine A3;L-Isoleucine;Ecgonine methyl ester;L-Pipecolate;Nicotinate;N-Methylnicotinate;Calystegin A3;Pelletierine;Ecgonine;Piperine;Lobeline;Swainsonine;Anatabine;Lupinine;Slaframine;(-)-Sedamine;(S)-2,3,4,5-Tetrahydropyridine-2-carboxylate;Lupanine;Trachelanthamidine;Senecionine;Nornicotine;5-Aminopentanal;Anatalline;13-Hydroxylupanine;Senecionine N-oxide;Tropinone;R…	C03239;C10850;C00407;C12448;C00408;C00253;C01004;C10850;C06182;C10858;C03882;C07475;C10173;C10126;C10773;C06185;C10171;C00450;C10772;C12440;C06176;C06524;C12455;C12454;C02621;C15612;C00783;C06177;C00166;C16671;C01851;C01456;C00745;C10860;C12452;C04076;C05607;C01746;C12450;C00079
Metabolism	Biosynthesis of other secondary metabolites	ko00965 Betalain biosynthesis	16	neg_1668;neg_2110;neg_2234;neg_2243;neg_2288;neg_3615;neg_4670;neg_5701;pos_1883;pos_2029;pos_5841;pos_6683;pos_7324;pos_7579;pos_8142;pos_8909	3-Methoxytyramine-betaxanthin;3,4-Dihydroxy-L-phenylalanine;cyclo-Dopa-glucuronylglucoside;2-Descarboxy-betanidin;Dopamine quinone;Dopamine;3-Methoxytyramine;Miraxanthin-V;Dopaxanthin;Betanin;Amaranthin;cyclo-Dopa 5-O-glucoside;Betalamic acid;Lampranthin II;Dopaxanthin quinone;Betanidin	C17754;C00355;C17752;C17757;C17755;C03758;C05587;C08557;C08543;C08540;C08537;C17751;C08538;C08552;C17753;C08539
Metabolism	Biosynthesis of other secondary metabolites	ko00966 Glucosinolate biosynthesis	41	neg_1625;neg_1889;neg_1947;neg_3134;neg_3154;neg_3557;neg_3744;neg_3829;neg_4118;neg_4240;neg_4557;neg_5085;neg_5293;neg_5342;neg_6103;neg_6166;neg_6640;neg_9153;neg_933;pos_1114;pos_11196;pos_11261;pos_11473;pos_1203;pos_1654;pos_1873;pos_1983;pos_4372;pos_4593;pos_4931;pos_4935;pos_5204;pos_5335;pos_5366;pos_5516;pos_6102;pos_7056;pos_7135;pos_7188;pos_8290;pos_9685	3-Methyl-2-oxobutanoic acid;2-(3'-Methylthio)propylmalic acid;L-Isoleucine;2-(6'-Methylthio)hexylmalic acid;2-(5'-Methylthio)pentylmalic acid;1-Methylpropyl glucosinolate;Desulfoglucotropeolin;(E)-2-Methylbutanal oxime;3-(4'-Methylthio)butylmalic acid;L-Tryptophan;L-Leucine;p-Hydroxybenzyldesulphoglucosinolate;L-Homophenylalanine;4-Methylthiobutyl-desulfoglucosinolate;Trihomomethionine;2-Phenylet…	C00141;C17214;C00407;C17226;C17222;C08407;C01069;C19491;C17219;C00078;C00123;C17240;C17235;C17248;C17221;C08417;C17254;C17225;C02153;C08417;C08418;C17244;C17233;C00183;C21650;C17250;C17217;C17217;C08407;C16518;C08426;C08412;C02153;C17252;C17213;C17238;C17229;C21746;C16517;C17242;C00079
Metabolism	Biosynthesis of other secondary metabolites	ko00996 Biosynthesis of various alkaloids	21	neg_1490;neg_1991;neg_2121;neg_3290;neg_3527;neg_4240;neg_5236;neg_5279;neg_6182;neg_6444;neg_6451;neg_6963;neg_7997;neg_8346;pos_10632;pos_11385;pos_13838;pos_2430;pos_2919;pos_4843;pos_9685	Shikimic acid;Shikimate;trans-Cinnamic acid;2,4-Dihydroxyquinoline;4-Hydroxy-3-methoxyphenyl-beta-hydroxypropanoyl-CoA;L-Tryptophan;Camptothecin;Azadirachtin A;Melicopicine;Rutacridone;3-alpha(S)-Strictosidine;1,3-Dihydroxy-N-methylacridone;Tomatine;Cucurbitacin B;Vanillylamine;Cucurbitacin E;Tomatidine;Cucurbitadienol;Squalene;N-METHYLANTHRANILIC ACID;L-Phenylalanine	C00493;C00493;C00423;C16716;C07303;C00078;C01897;C08748;C10722;C10738;C03470;C12093;C10827;C08794;C16666;C08797;C10826;C19819;C00751;C03005;C00079
Metabolism	Biosynthesis of other secondary metabolites	ko00999 Biosynthesis of various plant secondary metabolites	52	neg_1490;neg_1559;neg_1991;neg_2121;neg_2198;neg_2367;neg_2512;neg_3208;neg_4003;neg_4164;neg_4240;neg_4245;neg_4531;neg_4608;neg_5047;neg_5289;neg_5315;neg_5512;neg_5886;neg_6065;neg_6363;neg_7234;neg_7384;neg_7588;neg_8188;neg_8553;neg_999;pos_10002;pos_10033;pos_10902;pos_11050;pos_11777;pos_12181;pos_12358;pos_1905;pos_2257;pos_2919;pos_4668;pos_4674;pos_4692;pos_5560;pos_5585;pos_5954;pos_60…	Shikimic acid;Oxaloacetate;Shikimate;trans-Cinnamic acid;DIBOA;Cannabidiolic acid;Ginsenoside C-K;S-Adenosylmethionine;Bursehernin;S-Adenosyl-L-methionine;L-Tryptophan;DIMBOA-glucoside;trans-Crocetin (beta-D-glucosyl) (beta-D-gentibiosyl) ester;Lariciresinol;3-Dehydroshikimate;trans-beta-D-Glucosyl-2-hydroxycinnamate;TRIBOA-glucoside;Podophyllotoxin;Matairesinol;Esculetin;beta-D-Glucosyl crocetin…	C00493;C00036;C00493;C00423;C15770;C10784;C22127;C00019;C21183;C00019;C00078;C04831;C17513;C10646;C02637;C05158;C18062;C10874;C10682;C09263;C19867;C21184;C07578;C20894;C17055;C20713;C00049;C02162;C09060;C00463;C20406;C18325;C22152;C04498;C21459;C20778;C00751;C01557;C09315;C19730;C10557;C11130;C01527;C05851;C01752;C00049;C20417;C15769;C03506;C15772;C00079;C19869
Metabolism	Carbohydrate metabolism	ko00010 Glycolysis / Gluconeogenesis	6	neg_1240;neg_1559;neg_5193;neg_5253;neg_5680;pos_8975	D-Glycerate 3-phosphate;Oxaloacetate;D-Glucose;Arbutin;2-(alpha-Hydroxyethyl)thiamine diphosphate;Salicin	C00197;C00036;C00031;C06186;C05125;C01451
Metabolism	Carbohydrate metabolism	ko00020 Citrate cycle (TCA cycle)	11	neg_1176;neg_1359;neg_1367;neg_1559;neg_1886;neg_3924;neg_4233;neg_4873;neg_5486;neg_5680;pos_1205	Succinate;Fumaric acid;(S)-Malate;Oxaloacetate;Succinic acid;Malic acid;L-Malic acid;Citric Acid;Oxalosuccinate;2-(alpha-Hydroxyethyl)thiamine diphosphate;α-Ketoglutaric acid	C00042;C00122;C00149;C00036;C00042;C00149;C00149;C00158;C05379;C05125;C00026
Metabolism	Carbohydrate metabolism	ko00030 Pentose phosphate pathway	13	neg_1010;neg_1231;neg_1240;neg_1277;neg_1370;neg_1632;neg_1859;neg_3734;neg_4376;neg_5193;pos_1472;pos_1796;pos_9407	D-Erythrose 4-phosphate;D-Glycerate;D-Glycerate 3-phosphate;D-Glucono-1,5-lactone;6-Phospho-D-gluconate;Deoxyribose;D-Gluconic acid;D-Glyceraldehyde;2-Deoxy-D-ribose 5-phosphate;D-Glucose;D-Ribose 1,5-bisphosphate;D-Glucono-1,5-lactone 6-phosphate;D-gluconate	C00279;C00258;C00197;C00198;C00345;C01801;C00257;C00577;C00673;C00031;C01151;C01236;C00257
Metabolism	Carbohydrate metabolism	ko00040 Pentose and glucuronate interconversions	11	neg_1238;neg_1558;neg_3442;neg_3866;pos_1205;pos_1564;pos_1599;pos_4485;pos_4854;pos_8211;pos_8741	L-Ribulose;2,5-Dioxopentanoate;D-Ribulose;D-Xylonolactone;α-Ketoglutaric acid;D-Xylonate;4-(4-Deoxy-alpha-D-gluc-4-enuronosyl)-D-galacturonate;D-galacturonic acid;CDP-ribitol;UDP-glucose;Digalacturonate	C00508;C00433;C00309;C02266;C00026;C00502;C06118;C00333;C00789;C00029;C02273
Metabolism	Carbohydrate metabolism	ko00051 Fructose and mannose metabolism	13	neg_1005;neg_1008;neg_1013;neg_1637;neg_1729;neg_3716;neg_3734;neg_4714;neg_4744;pos_1232;pos_7114;pos_9125;pos_9147	L-Rhamnulose;Mannitol;L-Sorbose;L-Rhamnose;L-Fucono-1,5-lactone;2-(alpha-D-Mannosyl)-3-phosphoglycerate;D-Glyceraldehyde;D-Fructose;2-O-(alpha-D-Mannosyl)-D-glycerate;GDP-L-fucose;L-Fucose 1-phosphate;GDP-4-dehydro-6-deoxy-D-mannose;L-Rhamnono-1,4-lactone	C00861;C00392;C00247;C00507;C18028;C11516;C00577;C00095;C11544;C00325;C02985;C01222;C02991
Metabolism	Carbohydrate metabolism	ko00052 Galactose metabolism	12	neg_1305;neg_3734;neg_4714;neg_5071;neg_5193;neg_5223;neg_6031;neg_6073;pos_1159;pos_7409;pos_8177;pos_8211	myo-Inositol;D-Glyceraldehyde;D-Fructose;3-beta-D-Galactosyl-sn-glycerol;D-Glucose;N-Acetyl-D-galactosamine;Manninotriose;Raffinose;D-Fructose 6-phosphate;Melibiitol;Stachyose;UDP-glucose	C00137;C00577;C00095;C05401;C00031;C01132;C05404;C00492;C00085;C05399;C01613;C00029
Metabolism	Carbohydrate metabolism	ko00053 Ascorbate and aldarate metabolism	14	neg_1154;neg_1175;neg_1305;neg_1310;neg_1558;neg_1879;neg_2043;neg_3471;neg_4559;neg_4834;pos_1205;pos_1206;pos_4485;pos_8211	Galactaric acid;Threonate;myo-Inositol;D-Galactaro-1,5-lactone;2,5-Dioxopentanoate;1-Phospho-alpha-D-galacturonate;L-Ascorbic acid;D-Arabinono-1,4-lactone;3-Dehydro-L-threonate;L-Ascorbate 6-phosphate;α-Ketoglutaric acid;Ascorbate;D-galacturonic acid;UDP-glucose	C00879;C01620;C00137;C20889;C00433;C04037;C00072;C00652;C03064;C16186;C00026;C00072;C00333;C00029
Metabolism	Carbohydrate metabolism	ko00500 Starch and sucrose metabolism	11	neg_1404;neg_4714;neg_5193;pos_1159;pos_1170;pos_1843;pos_7334;pos_8211;pos_9436;pos_974;pos_9938	Sucrose 6'-phosphate;D-Fructose;D-Glucose;D-Fructose 6-phosphate;Levanbiose;alpha-Maltose 1-phosphate;Sucrose 6-phosphate;UDP-glucose;3-Ketosucrose;Isomaltose;CDP-glucose	C02591;C00095;C00031;C00085;C01725;C20237;C16688;C00029;C05731;C00252;C00501
Metabolism	Carbohydrate metabolism	ko00520 Amino sugar and nucleotide sugar metabolism	43	neg_1128;neg_1401;neg_1746;neg_1879;neg_2024;neg_3973;neg_4045;neg_4502;neg_5193;neg_5223;neg_5239;neg_6011;neg_610;neg_7005;neg_761;neg_8381;pos_1098;pos_11350;pos_1232;pos_12353;pos_1359;pos_1680;pos_1826;pos_2008;pos_2071;pos_4485;pos_4831;pos_4865;pos_5277;pos_604;pos_6415;pos_7114;pos_7289;pos_7369;pos_8019;pos_8024;pos_8211;pos_9125;pos_9130;pos_9136;pos_9938;pos_9942;pos_9958	CMP-pseudaminic acid;Pseudaminic acid;UDP-2-acetamido-4-dehydro-2,6-dideoxyglucose;1-Phospho-alpha-D-galacturonate;CMP-N-acetylneuraminate;N-Glycoloyl-neuraminate;N-Acetylmuramic acid alpha-1-phosphate;N-Acetylneuraminate;D-Glucose;N-Acetyl-D-galactosamine;CMP-N-glycoloylneuraminate;N,N'-Diacetylchitobiose;UDP-N-acetyl-alpha-D-glucosamine;N-Acetyl-D-glucosamine 6-phosphate;D-Glucosamine;N-Acetylm…	C20083;C20082;C04613;C04037;C00128;C03410;C21027;C00270;C00031;C01132;C03691;C01674;C00043;C00357;C00329;C16698;C00270;C19972;C00325;C00140;C16154;C04297;C06156;C04630;C16157;C00333;C04089;C20359;C01219;C06156;C19971;C02985;C01674;C02713;C20672;C16156;C00029;C01222;C20638;C06241;C00501;C00645;C11521
Metabolism	Carbohydrate metabolism	ko00562 Inositol phosphate metabolism	3	neg_1305;neg_1790;pos_4428	myo-Inositol;1D-myo-Inositol 1,3,4-trisphosphate;3D-3,5/4-Trihydroxycyclohexane-1,2-dione	C00137;C01243;C04287
Metabolism	Carbohydrate metabolism	ko00620 Pyruvate metabolism	11	neg_1176;neg_1359;neg_1367;neg_1389;neg_1559;neg_1886;neg_3924;neg_4000;neg_4233;neg_4248;neg_5680	Succinate;Fumaric acid;(S)-Malate;D-Lactic acid;Oxaloacetate;Succinic acid;Malic acid;(R)-S-Lactoylglutathione;L-Malic acid;Acetyl adenylate;2-(alpha-Hydroxyethyl)thiamine diphosphate	C00042;C00122;C00149;C00256;C00036;C00042;C00149;C03451;C00149;C05993;C05125
Metabolism	Carbohydrate metabolism	ko00630 Glyoxylate and dicarboxylate metabolism	16	neg_1176;neg_1231;neg_1240;neg_1286;neg_1367;neg_1559;neg_1886;neg_3924;neg_4233;neg_4596;neg_4679;neg_4873;neg_880;neg_969;pos_1205;pos_7707	Succinate;D-Glycerate;D-Glycerate 3-phosphate;Glycolate;(S)-Malate;Oxaloacetate;Succinic acid;Malic acid;L-Malic acid;3-Oxalomalate;meso-Tartaric acid;Citric Acid;L-Serine;Glycine;α-Ketoglutaric acid;Oxalyl-CoA	C00042;C00258;C00197;C00160;C00149;C00036;C00042;C00149;C00149;C01990;C00552;C00158;C00065;C00037;C00026;C00313
Metabolism	Carbohydrate metabolism	ko00640 Propanoate metabolism	9	neg_1176;neg_1717;neg_1886;neg_5921;neg_8097;neg_8480;neg_8775;pos_1979;pos_5232	Succinate;beta-Alanine;Succinic acid;2-(alpha-Hydroxypropyl)thiamine diphosphate;(2S,3R)-3-Hydroxybutane-1,2,3-tricarboxylate;2-Hydroxybutanoic acid;Propanoyl phosphate;β-Alanine;Propionyladenylate	C00042;C00099;C00042;C21017;C04593;C05984;C02876;C00099;C05983
Metabolism	Carbohydrate metabolism	ko00650 Butanoate metabolism	17	neg_1176;neg_1359;neg_1593;neg_1714;neg_1886;neg_2033;neg_2136;neg_3150;neg_3891;neg_4569;neg_5375;neg_6001;neg_6421;pos_1004;pos_1005;pos_1205;pos_6425	Succinate;Fumaric acid;Acetone;Diacetyl;Succinic acid;Butanoic acid;3-Butyn-1-ol;Succinate semialdehyde;(S)-2-Acetolactate;Acetoacetate;(R)-3-Hydroxybutanoate;3-Butyn-1-al;4-Aminobutyric acid;4-Aminobutanoate;4-Hydroxybutanoic acid;α-Ketoglutaric acid;(R)-3-((R)-3-Hydroxybutanoyloxy)butanoate	C00042;C00122;C00207;C00741;C00042;C00246;C06146;C00232;C06010;C00164;C01089;C06145;C00334;C00334;C00989;C00026;C04546
Metabolism	Carbohydrate metabolism	ko00660 C5-Branched dibasic acid metabolism	8	neg_1236;neg_3687;neg_3891;neg_3930;neg_8775;pos_1205;pos_1420;pos_5659	Itaconate;L-Citramalic acid;(S)-2-Acetolactate;Methylenesuccinic acid;Propanoyl phosphate;α-Ketoglutaric acid;2-Hydroxyparaconate;4-Methylene-L-glutamate	C00490;C02614;C06010;C00490;C02876;C00026;C21632;C00651
Metabolism	Energy metabolism	ko00190 Oxidative phosphorylation	9	neg_1176;neg_1359;neg_1435;neg_1886;neg_3403;neg_4674;pos_1488;pos_4861;pos_4966	Succinate;Fumaric acid;ADP;Succinic acid;NAD+;Adenosine 5'-diphosphate;ATP;FMN;NADH	C00042;C00122;C00008;C00042;C00003;C00008;C00002;C00061;C00004
Metabolism	Energy metabolism	ko00195 Photosynthesis	5	neg_1435;neg_4674;neg_8793;pos_1488;pos_1990	ADP;Adenosine 5'-diphosphate;Plastoquinol-1;ATP;NADPH	C00008;C00008;C02185;C00002;C00005
Metabolism	Energy metabolism	ko00710 Carbon fixation in photosynthetic organisms	11	neg_1010;neg_1020;neg_1240;neg_1367;neg_1559;neg_2278;neg_3924;neg_4233;neg_999;pos_1159;pos_6223	D-Erythrose 4-phosphate;Sedoheptulose;D-Glycerate 3-phosphate;(S)-Malate;Oxaloacetate;L-Alanine;Malic acid;L-Malic acid;L-Aspartate;D-Fructose 6-phosphate;L-Aspartic acid	C00279;C02076;C00197;C00149;C00036;C00041;C00149;C00149;C00049;C00085;C00049
Metabolism	Energy metabolism	ko00920 Sulfur metabolism	12	neg_1176;neg_18;neg_1886;neg_3277;neg_3810;neg_4290;neg_8140;neg_880;pos_3359;pos_5318;pos_8669;pos_8995	Succinate;Sulfite;Succinic acid;L-Cysteine;3-(Methylthio)propanoate;O-Succinyl-L-homoserine;Sulfate;L-Serine;3-(Methylthio)propionic acid;Adenylyl sulfate;S-Sulfanylglutathione;O-Acetyl-L-serine	C00042;C00094;C00042;C00097;C08276;C01118;C00059;C00065;C08276;C00224;C17267;C00979
Metabolism	Glycan biosynthesis and metabolism	ko00515 Mannose type O-glycan biosynthesis	1	pos_4854	CDP-ribitol	C00789
Metabolism	Glycan biosynthesis and metabolism	ko00563 Glycosylphosphatidylinositol (GPI)-anchor biosynthesis	1	pos_9351	Palmitoyl-CoA	C00154
Metabolism	Lipid metabolism	ko00061 Fatty acid biosynthesis	11	neg_7343;neg_7605;neg_7901;neg_8262;pos_10712;pos_11163;pos_12590;pos_8461;pos_9351;pos_9576;pos_9735	Octanoic acid;Palmitic acid;(9Z)-Hexadecenoic acid;Hexadecanoic acid;Lauric acid;(9Z)-Octadecenoic acid;Octadecanoic acid;Tetradecanoic acid;Palmitoyl-CoA;Decanoic acid;Palmitoleic acid	C06423;C00249;C08362;C00249;C02679;C00712;C01530;C06424;C00154;C01571;C08362
Metabolism	Lipid metabolism	ko00062 Fatty acid elongation	15	neg_1141;neg_1531;neg_4302;neg_4304;neg_5517;neg_5518;neg_5837;neg_7060;neg_7605;neg_8262;pos_4329;pos_4506;pos_5365;pos_9351;pos_9444	3-Oxooctanoyl-CoA;3-Oxodecanoyl-CoA;Decanoyl-CoA;3-Oxododecanoyl-CoA;3-Oxotetradecanoyl-CoA;trans-Hexadec-2-enoyl-CoA;(S)-3-Hydroxydodecanoyl-CoA;2-trans-Dodecenoyl-CoA;Palmitic acid;Hexadecanoic acid;Lauroyl-CoA;(S)-Hydroxydecanoyl-CoA;Hexanoyl-CoA;Palmitoyl-CoA;3-Oxopalmitoyl-CoA	C05267;C05265;C05274;C05263;C05261;C05272;C05262;C03221;C00249;C00249;C01832;C05264;C05270;C00154;C05259
Metabolism	Lipid metabolism	ko00071 Fatty acid degradation	17	neg_1141;neg_1531;neg_2031;neg_4302;neg_4304;neg_5517;neg_5518;neg_5837;neg_7060;neg_7605;neg_8262;pos_13782;pos_4329;pos_4506;pos_5365;pos_9351;pos_9444	3-Oxooctanoyl-CoA;3-Oxodecanoyl-CoA;Glutaric acid;Decanoyl-CoA;3-Oxododecanoyl-CoA;3-Oxotetradecanoyl-CoA;trans-Hexadec-2-enoyl-CoA;(S)-3-Hydroxydodecanoyl-CoA;2-trans-Dodecenoyl-CoA;Palmitic acid;Hexadecanoic acid;L-Palmitoylcarnitine;Lauroyl-CoA;(S)-Hydroxydecanoyl-CoA;Hexanoyl-CoA;Palmitoyl-CoA;3-Oxopalmitoyl-CoA	C05267;C05265;C00489;C05274;C05263;C05261;C05272;C05262;C03221;C00249;C00249;C02990;C01832;C05264;C05270;C00154;C05259
Metabolism	Lipid metabolism	ko00073 Cutin, suberine and wax biosynthesis	18	neg_6744;neg_7101;neg_7368;neg_7605;neg_7766;neg_8262;neg_8679;neg_8838;neg_8911;neg_8943;pos_11163;pos_11381;pos_11427;pos_11745;pos_12018;pos_12303;pos_13000;pos_9802	10,16-Dihydroxyhexadecanoic acid;Hexadecanedioate;16-Hydroxypalmitate;Palmitic acid;18-Oxooleate;Hexadecanoic acid;16-Oxopalmitate;16-Feruloyloxypalmitate;22-Hydroxydocosanoate;9,10-Epoxyoctadecanoic Acid;(9Z)-Octadecenoic acid;9,10,18-Trihydroxystearic acid;Docosanoic acid;9,10-Epoxy-18-hydroxystearate;22-Oxodocosanoate;9,10-Dihydroxystearate;Docosanedioate;9,10,18-Trihydroxystearate	C08285;C19615;C18218;C00249;C19617;C00249;C19614;C18217;C19623;C19418;C00712;C19621;C08281;C19620;C19624;C19622;C19625;C19621
Metabolism	Lipid metabolism	ko00100 Steroid biosynthesis	26	neg_2549;neg_2641;neg_7311;pos_10709;pos_11133;pos_11573;pos_11960;pos_12086;pos_12186;pos_12407;pos_12433;pos_12564;pos_12867;pos_2543;pos_2918;pos_2919;pos_3131;pos_3305;pos_3406;pos_3425;pos_3479;pos_3542;pos_3839;pos_5490;pos_5881;pos_6576	Ergosterol;4alpha-Methyl-5alpha-ergosta-8,14,24(28)-trien-3beta-ol;3beta-Hydroxy-4beta,14alpha-dimethyl-9beta,19-cyclo-5alpha-ergost-24(24(1))-en-4alpha-carboxylate;Calcitriol;Ergosta-5,7,22,24(28)-tetraen-3beta-ol;24-Ethylidenelophenol;Secalciferol;3-Keto-4-methylzymosterol;4alpha-Methylzymosterol;4alpha-Methylzymosterol-4-carboxylate;4,4-Dimethyl-5alpha-cholesta-8-en-3beta-ol;Calcidiol;Zymoster…	C01694;C11508;C22116;C01673;C05440;C11523;C07712;C15816;C05103;C15808;C15915;C01561;C05437;C15777;C22119;C00751;C11522;C01753;C05442;C05443;C22121;C05109;C01789;C22112;C22120;C18231
Metabolism	Lipid metabolism	ko00561 Glycerolipid metabolism	6	neg_1231;neg_1240;neg_3734;neg_5071;pos_8211;pos_9958	D-Glycerate;D-Glycerate 3-phosphate;D-Glyceraldehyde;3-beta-D-Galactosyl-sn-glycerol;UDP-glucose;UDP-6-sulfoquinovose	C00258;C00197;C00577;C05401;C00029;C11521
Metabolism	Lipid metabolism	ko00564 Glycerophospholipid metabolism	14	neg_3967;neg_3971;neg_4572;neg_4684;neg_880;pos_10016;pos_10831;pos_11016;pos_11422;pos_11498;pos_1151;pos_4585;pos_5285;pos_6049	CDP-ethanolamine;CDP-glycerol;sn-Glycero-3-phosphoethanolamine;L-Serine-phosphoethanolamine;L-Serine;3-(O-Geranylgeranyl)-sn-glycerol 1-phosphate;Phosphorylcholine;Choline;Glycerophosphocholine;Phosphocholine;Diethanolamine;Triethanolamine;Citicoline;CDP-choline	C00570;C00513;C01233;C03872;C00065;C04590;C00588;C00114;C00670;C00588;C06772;C06771;C00307;C00307
Metabolism	Lipid metabolism	ko00565 Ether lipid metabolism	2	neg_4572;pos_11422	sn-Glycero-3-phosphoethanolamine;Glycerophosphocholine	C01233;C00670
Metabolism	Lipid metabolism	ko00590 Arachidonic acid metabolism	28	neg_2469;neg_4796;neg_6472;neg_6629;neg_6680;neg_6928;neg_7229;neg_7243;neg_7400;neg_7471;neg_7742;neg_7849;neg_7850;neg_8573;neg_8847;neg_8951;neg_9184;pos_10003;pos_10339;pos_10473;pos_11458;pos_11779;pos_13385;pos_13773;pos_13944;pos_7251;pos_9386;pos_9994	15-Hydroperoxyicosatetraenoic acid;20-COOH-Leukotriene B4;Leukotriene D4;20-Hydroxyleukotriene E4;Prostaglandin J2;2,3-Dinor-8-iso prostaglandin F2alpha;Thromboxane B2;Prostaglandin E2;Prostaglandin A2;Leukotriene B4;15-Deoxy-Delta12,14-PGJ2;Prostaglandin B2;2,3-Dinor-8-iso prostaglandin F1alpha;Leukotriene F4;6-Keto-prostaglandin F1alpha;8,9-DHET;Prostaglandin I2;6-Keto-prostaglandin E1;11,12-DH…	C05966;C05950;C05951;C03577;C05957;C14794;C05963;C00584;C05953;C02165;C14717;C05954;C14795;C06462;C05961;C14773;C01312;C05962;C14774;C14772;C05964;C14781;C04805;C00219;C14779;C05952;C00639;C02166
Metabolism	Lipid metabolism	ko00591 Linoleic acid metabolism	23	neg_6747;neg_7190;neg_7238;neg_7287;neg_7464;neg_7470;neg_7608;neg_7846;neg_8053;neg_8502;neg_8596;neg_9075;pos_10095;pos_10427;pos_10625;pos_11377;pos_11603;pos_12125;pos_12423;pos_13773;pos_7118;pos_9307;pos_9915	9,12,13-TriHOME;5S,8R-DiHODE;9,10-Dihydroxy-12,13-epoxyoctadecanoic acid;8(R)-HPODE;9(S)-HODE;9,10,13-TriHOME;9,10-DHOME;13(S)-HpODE;(9Z,11E)-Octadecadienoic acid;Linoleate;(9Z,11E)-(13S)-13-Hydroperoxyoctadeca-9,11-dienoic acid;9(S)-HPODE;γ-Linolenic Acid;13(S)-HODE;Linoleic acid;9(10)-EpOME;13-OxoODE;Dihomo-gamma-linolenate;Crepenynic acid;Arachidonate;9,10-Epoxy-13-hydroxy-11-octadecenoate;(6Z…	C14833;C20186;C14837;C14831;C14767;C14835;C14828;C04717;C04056;C01595;C04717;C14827;C06426;C14762;C01595;C14825;C14765;C03242;C07289;C00219;C14834;C06426;C14836
Metabolism	Lipid metabolism	ko00592 alpha-Linolenic acid metabolism	32	neg_2157;neg_4315;neg_4711;neg_5607;neg_7042;neg_7750;neg_7902;pos_10365;pos_10382;pos_10740;pos_10741;pos_10904;pos_11122;pos_11568;pos_11588;pos_11996;pos_12049;pos_12269;pos_13832;pos_1651;pos_4810;pos_5382;pos_5412;pos_5436;pos_6495;pos_6686;pos_6761;pos_7034;pos_7637;pos_8151;pos_9195;pos_9439	trans-2-Enoyl-OPC6-CoA;trans-2-Enoyl-OPC8-CoA;OPC8-CoA;3-Oxo-OPC8-CoA;9-Oxononanoic acid;Colnelenic acid;9(S)-HOTrE;9(S)-HPOT;2(R)-HOT;Heptadecatrienal;Stearidonic acid;9(S)-HpOTrE;Volicitin;10-OPDA;13(S)-HOTrE;(9Z,12Z,15Z)-Octadecatrienoic acid;α-Linolenic Acid;12-OPDA;3-Hexenol;3-Oxo-OPC6-CoA;Traumatic acid;3-Oxo-OPC4-CoA;Jasmonic acid;Methyl jasmonate;Norlinolenic acid;OPC6-CoA;17-Hydroxylinol…	C16332;C16328;C16327;C16330;C16322;C16320;C16326;C16321;C16342;C16343;C16300;C16321;C16345;C16325;C16316;C06427;C06427;C01226;C08492;C16334;C16308;C16338;C08491;C11512;C16344;C16331;C16346;C16311;C16336;C19757;C16341;C08491
Metabolism	Lipid metabolism	ko00600 Sphingolipid metabolism	11	neg_7565;neg_7661;neg_8430;neg_880;pos_10116;pos_13728;pos_13840;pos_2441;pos_9351;pos_9740;pos_9954	Sphingosine 1-phosphate;Sphinganine 1-phosphate;Psychosine;L-Serine;Sphingosine;Phytosphingosine;Sphingosyl-phosphocholine;Sphinganine;Palmitoyl-CoA;Galactosylsphingosine;Dihydrosphingosine	C06124;C01120;C01747;C00065;C00319;C12144;C03640;C00836;C00154;C01747;C00836
Metabolism	Lipid metabolism	ko01040 Biosynthesis of unsaturated fatty acids	28	neg_4177;neg_6962;neg_7035;neg_7605;neg_8262;neg_8485;neg_8502;neg_9192;pos_10095;pos_10474;pos_10625;pos_11163;pos_11427;pos_11949;pos_11996;pos_12049;pos_12125;pos_12126;pos_12184;pos_12590;pos_12866;pos_13773;pos_2265;pos_2647;pos_3321;pos_8737;pos_9307;pos_9351	(11Z,14Z,17Z)-Icosatrienoyl-CoA;(13Z,16Z,19Z,22Z)-Octacosatetraenoyl-CoA;(6Z,9Z,12Z,15Z)-Octadecatetraenoyl-CoA;Palmitic acid;Hexadecanoic acid;(7Z,10Z,13Z,16Z,19Z)-Docosapentaenoic acid;Linoleate;Adrenic acid;γ-Linolenic Acid;Arachidic acid;Linoleic acid;(9Z)-Octadecenoic acid;Docosanoic acid;(4Z,7Z,10Z,13Z,16Z,19Z)-Docosahexaenoic acid;(9Z,12Z,15Z)-Octadecatrienoic acid;α-Linolenic Acid;Dihomo-…	C16179;C21963;C16163;C00249;C00249;C16513;C01595;C16527;C06426;C06425;C01595;C00712;C08281;C06429;C06427;C06427;C03242;C16533;C08323;C01530;C16525;C00219;C16525;C16526;C08316;C21965;C06426;C00154
Metabolism	Metabolism of cofactors and vitamins	ko00130 Ubiquinone and other terpenoid-quinone biosynthesis	31	neg_2121;neg_2402;neg_2527;neg_2581;neg_4249;neg_4532;neg_4606;neg_4758;neg_4966;neg_5032;neg_6068;neg_7673;neg_8091;pos_10244;pos_10748;pos_12024;pos_13269;pos_2596;pos_3110;pos_4620;pos_4659;pos_6243;pos_6359;pos_6660;pos_7153;pos_7368;pos_7939;pos_8163;pos_9312;pos_9445;pos_9461	trans-Cinnamic acid;2-Phytyl-1,4-naphthoquinone;delta-Tocopherol;gamma-Tocopherol;Futalosine;6-Amino-6-deoxyfutalosine;Dihydroshikonofuran;p-Coumaric acid;Geranyl-hydroxybenzoate;4-Hydroxybenzoate;Dihydroechinofuran;3''-Hydroxy-geranylhydroquinone;2-Carboxy-1,4-naphthoquinone;Dehypoxanthine futalosine;gamma-Tocotrienol;δ-Tocotrienol;alpha-Tocopherol;all-trans-Nonaprenyl diphosphate;alpha-Tocotrie…	C00423;C13309;C14151;C02483;C16999;C20773;C18135;C00811;C18131;C00156;C18134;C18132;C22039;C17010;C14155;C14156;C02477;C04145;C14153;C00544;C03993;C03313;C17017;C05817;C16519;C18133;C21084;C00885;C10793;C01179;C20738
Metabolism	Metabolism of cofactors and vitamins	ko00670 One carbon pool by folate	9	neg_1322;neg_4073;neg_5199;pos_1223;pos_1276;pos_5936;pos_7203;pos_7991;pos_8960	Folic acid;5-Methyltetrahydrofolate;5,10-Methenyltetrahydrofolate;Dihydrofolate;Folinic acid;5-Formiminotetrahydrofolate;Folate;10-Formyltetrahydrofolate;Tetrahydrofolate	C00504;C00440;C00445;C00415;C03479;C00664;C00504;C00234;C00101
Metabolism	Metabolism of cofactors and vitamins	ko00730 Thiamine metabolism	13	neg_3277;neg_3381;neg_3403;neg_3525;neg_4351;neg_6605;neg_969;pos_12759;pos_3618;pos_4242;pos_5539;pos_5959;pos_605	L-Cysteine;Thiamine acetic acid;NAD+;Iminoglycine;Thiamine;Aminoimidazole ribotide;Glycine;4-Amino-5-aminomethyl-2-methylpyrimidine;4-Amino-5-hydroxymethyl-2-methylpyrimidine;Thiamin monophosphate;N-Formyl-4-amino-5-aminomethyl-2-methylpyrimidine;Thiamine aldehyde;4-Methyl-5-(2-phosphooxyethyl)thiazole	C00097;C02892;C00003;C15809;C00378;C03373;C00037;C20267;C01279;C01081;C19872;C05856;C04327
Metabolism	Metabolism of cofactors and vitamins	ko00740 Riboflavin metabolism	11	neg_1988;neg_3566;neg_3575;neg_6346;neg_6380;pos_1002;pos_1927;pos_2007;pos_4405;pos_4861;pos_6676	7-Hydroxy-6-methyl-8-ribityllumazine;5-Amino-6-(1-D-ribitylamino)uracil;FAD;6,7-Dimethyl-8-(D-ribityl)lumazine;2,5-Diamino-6-(5-phospho-D-ribosylamino)pyrimidin-4(3H)-one;FADH2;5-Amino-6-(5'-phospho-D-ribitylamino)uracil;2,5-Diamino-6-(5-phospho-D-ribitylamino)pyrimidin-4(3H)-one;2-Amino-5-formylamino-6-(5-phospho-D-ribosylamino)pyrimidin-4(3H)-one;FMN;Lumichrome	C05995;C04732;C00016;C04332;C01304;C01352;C04454;C18910;C15563;C00061;C01727
Metabolism	Metabolism of cofactors and vitamins	ko00750 Vitamin B6 metabolism	15	neg_1010;neg_1827;neg_2087;neg_2122;neg_2633;neg_3150;neg_3261;neg_3986;neg_5396;neg_5494;neg_5972;pos_4274;pos_5763;pos_6688;pos_7949	D-Erythrose 4-phosphate;4-Hydroxy-L-threonine;Pyridoxamine;4-Pyridoxate;2-Oxo-3-hydroxy-4-phosphobutanoate;Succinate semialdehyde;4-Pyridoxic acid;3-Hydroxy-2-methylpyridine-5-carboxylate;4-Pyridoxolactone;Pyridoxine phosphate;2-(Hydroxymethyl)-4-oxobutanoate;Pyridoxine;Pyridoxamine phosphate;2-(Hydroxymethyl)-3-(acetamidomethylene)succinate;O-Phospho-4-hydroxy-L-threonine	C00279;C06056;C00534;C00847;C06054;C00232;C00847;C01270;C00971;C00627;C04106;C00314;C00647;C04690;C06055
Metabolism	Metabolism of cofactors and vitamins	ko00760 Nicotinate and nicotinamide metabolism	33	neg_1176;neg_1359;neg_1886;neg_1948;neg_2167;neg_2186;neg_2308;neg_3150;neg_3248;neg_3370;neg_3403;neg_3495;neg_3682;neg_4139;neg_4288;neg_5103;neg_5196;neg_5827;neg_6389;neg_6421;neg_763;neg_924;neg_999;pos_1004;pos_1103;pos_1449;pos_1851;pos_4883;pos_5349;pos_6223;pos_6305;pos_6399;pos_7608	Succinate;Fumaric acid;Succinic acid;1-Methylnicotinamide;Nicotinate D-ribonucleotide;Methylitaconate;4-Oxo-1-(3-pyridyl)-1-butanone;Succinate semialdehyde;quinolinic Acid;4-Methylaminobutyrate;NAD+;6-Hydroxynicotinic acid;2,6-Dihydroxy-N-methylmyosmine;Nicotinate;N-Formylmaleamic acid;Nicotinamide-beta-riboside;5-(N-Methyl-4,5-dihydro-1H-pyrrol-2-yl)pyridin-2-ol;6-Hydroxynicotinate;Nicotinate D-…	C00042;C00122;C00042;C02918;C01185;C02295;C19567;C00232;C03722;C15987;C00003;C01020;C16151;C00253;C18232;C03150;C21075;C01020;C05841;C00334;C03722;C05380;C00049;C00334;C00857;C04226;C19631;C00857;C02930;C00049;C00455;C01297;C15986
Metabolism	Metabolism of cofactors and vitamins	ko00770 Pantothenate and CoA biosynthesis	22	neg_1506;neg_1625;neg_1717;neg_1762;neg_1955;neg_2190;neg_3244;neg_3277;neg_3891;neg_4588;neg_6434;neg_999;pos_11967;pos_1203;pos_1972;pos_1979;pos_3402;pos_5517;pos_6223;pos_7457;pos_8227;pos_8362	Pantothenate;3-Methyl-2-oxobutanoic acid;beta-Alanine;Pantetheine 4'-phosphate;Pantothenol;Dephospho-CoA;2-Dehydropantoate;L-Cysteine;(S)-2-Acetolactate;N-((R)-Pantothenoyl)-L-cysteine;3-Aminopropanal;L-Aspartate;5,6-Dihydrouracil;L-Valine;Pantothenic Acid;β-Alanine;(R)-4-Dehydropantoate;Spermine;L-Aspartic acid;D-4'-Phosphopantothenate;(R)-4'-Phosphopantothenoyl-L-cysteine;(R)-2,3-Dihydroxy-3-me…	C00864;C00141;C00099;C01134;C05944;C00882;C00966;C00097;C06010;C04079;C05665;C00049;C00429;C00183;C00864;C00099;C01053;C00750;C00049;C03492;C04352;C04272
Metabolism	Metabolism of cofactors and vitamins	ko00780 Biotin metabolism	6	neg_1950;pos_10314;pos_11726;pos_298;pos_7479;pos_8304	8-Amino-7-oxononanoate;Biotin;Biocytin;Dethiobiotin;7,8-Diaminononanoate;Biotinyl-5'-AMP	C01092;C00120;C05552;C01909;C01037;C05921
Metabolism	Metabolism of cofactors and vitamins	ko00785 Lipoic acid metabolism	4	neg_1105;neg_7343;pos_1928;pos_4425	Dihydrolipoate;Octanoic acid;(R)-Lipoate;Dihydrolipoyl-AMP	C02147;C06423;C16241;C22161
Metabolism	Metabolism of cofactors and vitamins	ko00790 Folate biosynthesis	33	neg_1322;neg_1425;neg_1849;neg_2002;neg_2012;neg_3276;neg_3948;neg_4319;neg_4501;neg_4959;neg_5032;neg_5593;neg_5651;neg_5873;neg_6119;neg_6380;neg_6387;neg_6968;neg_7119;pos_1223;pos_1422;pos_1570;pos_1779;pos_5028;pos_5602;pos_6289;pos_7203;pos_7290;pos_7738;pos_8110;pos_8960;pos_9357;pos_954	Folic acid;7,8-Dihydroxanthopterin;7,8-Dihydroneopterin 2',3'-cyclic phosphate;L-erythro-tetrahydrobiopterin;4-(beta-D-Ribofuranosyl)phenol 5'-phosphate;Neopterin;4a-Hydroxytetrahydrobiopterin;Tetrahydrosarcinapterin;Tetrahydrobiopterin;THF-L-glutamate;4-Hydroxybenzoate;Pyrimidodiazepine;5,6,7,8-Tetrahydromethanopterin;Dihydroneopterin phosphate;4-(beta-D-Ribofuranosyl)aniline 5'-phosphate;2,5-Di…	C00504;C21065;C20567;C00272;C21107;C05926;C15522;C18802;C00272;C09332;C00156;C02587;C01217;C05925;C20559;C01304;C00268;C20239;C05927;C00415;C16675;C02953;C04874;C04807;C05924;C00835;C00504;C20562;C01300;C05922;C00101;C21007;C06313
Metabolism	Metabolism of cofactors and vitamins	ko00860 Porphyrin metabolism	40	neg_3717;neg_4943;neg_5936;neg_6184;neg_6217;neg_6475;neg_6502;neg_6605;neg_6858;neg_6925;neg_7034;neg_7041;neg_7053;neg_7056;neg_7131;neg_7153;neg_7304;neg_7332;neg_7826;neg_7861;neg_8518;neg_8523;neg_8740;neg_9076;neg_969;pos_10301;pos_10470;pos_10611;pos_10661;pos_12200;pos_12377;pos_12436;pos_268;pos_3640;pos_6427;pos_7152;pos_7270;pos_9206;pos_9630;pos_972	Hydroxymethylbilane;Biliverdin-IX-beta;Cob(II)yrinate a,c diamide;Precorrin 3A;7(1)-Hydroxychlorophyllide a;5-Oxo-delta-bilirubin;Precorrin 5;Aminoimidazole ribotide;Bacteriochlorophyll a;Pheophytin a;Cobyrinate;Cobalt-precorrin 7;Urobilin;Sirohydrochlorin;Precorrin 4;Biliverdin;L-Urobilinogen;D-Urobilinogen;(3Z)-Phycoerythrobilin;Primary fluorescent chlorophyll catabolite;(3Z)-Phytochromobilin;C…	C01024;C21724;C06504;C05772;C16540;C20666;C06416;C03373;C11242;C05797;C05773;C16244;C05794;C05778;C06407;C00500;C05789;C05791;C05912;C18098;C05913;C05769;C03516;C05793;C00037;C05787;C18022;C01079;C21431;C03194;C05790;C21723;C05775;C05774;C18157;C12147;C00931;C05786;C05795;C04778
Metabolism	Metabolism of other amino acids	ko00410 beta-Alanine metabolism	20	neg_1506;neg_1717;neg_3248;neg_4131;neg_4520;neg_5945;neg_6421;neg_6434;neg_763;neg_8778;neg_999;pos_1004;pos_11967;pos_1972;pos_1979;pos_2015;pos_5517;pos_6223;pos_7457;pos_9478	Pantothenate;beta-Alanine;quinolinic Acid;L-Histidine;beta-Alanyl-N(pi)-methyl-L-histidine;beta-Alanyl-L-lysine;4-Aminobutyric acid;3-Aminopropanal;Quinolinate;beta-Alanyl-L-arginine;L-Aspartate;4-Aminobutanoate;5,6-Dihydrouracil;Pantothenic Acid;β-Alanine;4-Aminobutyraldehyde;Spermine;L-Aspartic acid;D-4'-Phosphopantothenate;Spermidine	C00864;C00099;C03722;C00135;C01262;C05341;C00334;C05665;C03722;C05340;C00049;C00334;C00429;C00864;C00099;C00555;C00750;C00049;C03492;C00315
Metabolism	Metabolism of other amino acids	ko00430 Taurine and hypotaurine metabolism	5	neg_18;neg_2278;neg_3277;neg_6526;pos_1205	Sulfite;L-Alanine;L-Cysteine;Taurocholate;α-Ketoglutaric acid	C00094;C00041;C00097;C05122;C00026
Metabolism	Metabolism of other amino acids	ko00440 Phosphonate and phosphinate metabolism	20	neg_1575;neg_2066;neg_253;neg_2533;neg_3373;neg_3958;neg_3988;neg_3991;neg_4571;neg_6279;neg_6503;neg_6946;neg_6977;neg_6981;neg_969;pos_10399;pos_1130;pos_1472;pos_1987;pos_5047	alpha-D-Ribose 1,2-cyclic phosphate 5-phosphate;alpha-D-Ribose 1-methylphosphonate 5-phosphate;Phosphonoacetate;Rhizocticin B;FR 900098;L-Phosphinothricin;N-Monomethyl-2-aminoethylphosphonate;Bialaphos;N-Acetylphosphinothricin;Rhizocticin A;N-Acetylbialaphos;Rhizocticin C;CMP-N-trimethyl-2-aminoethylphosphonate;N-Acetyldemethylphosphinothricin tripeptide;Glycine;Ciliatocholate;N-Acetyldemethylpho…	C20440;C20423;C05682;C17940;C17942;C04650;C05679;C06457;C17952;C17944;C17951;C17960;C05674;C17950;C00037;C05683;C17949;C01151;C17945;C05673
Metabolism	Metabolism of other amino acids	ko00450 Selenocompound metabolism	1	neg_2278	L-Alanine	C00041
Metabolism	Metabolism of other amino acids	ko00460 Cyanoamino acid metabolism	25	neg_1947;neg_3277;neg_3494;neg_3657;neg_3829;neg_3916;neg_4054;neg_4119;neg_4308;neg_4341;neg_4389;neg_5246;neg_880;neg_902;neg_969;neg_999;pos_1013;pos_10310;pos_1203;pos_1964;pos_4858;pos_6223;pos_6659;pos_7318;pos_9685	L-Isoleucine;L-Cysteine;(2R)-2-Hydroxy-2-methylbutanenitrile;N-Hydroxy-L-phenylalanine;(E)-2-Methylbutanal oxime;Dhurrin;N-Hydroxy-L-tyrosine;Lotaustralin;Prunasin;Amygdalin;Linamarin;N,N-Dihydroxy-L-isoleucine;L-Serine;gamma-Amino-gamma-cyanobutanoate;Glycine;L-Aspartate;N,N-Dihydroxy-L-valine;L-Asparagine;L-Valine;(S)-4-Hydroxymandelonitrile;Mandelonitrile;L-Aspartic acid;gamma-Glutamyl-beta-am…	C00407;C00097;C18796;C19712;C19491;C05143;C03004;C08334;C00844;C08325;C01594;C20311;C00065;C05715;C00037;C00049;C20314;C00152;C00183;C03742;C00561;C00049;C06114;C16074;C00079
Metabolism	Metabolism of other amino acids	ko00470 D-Amino acid metabolism	26	neg_1001;neg_1558;neg_1559;neg_1804;neg_1967;neg_2077;neg_2148;neg_2278;neg_3277;neg_4131;neg_4746;neg_4782;neg_880;neg_903;neg_969;neg_998;neg_999;pos_1205;pos_12446;pos_1496;pos_296;pos_4705;pos_5405;pos_6223;pos_9051;pos_9685	6-Amino-2-oxohexanoate;2,5-Dioxopentanoate;Oxaloacetate;D-Aspartic acid;5-Aminopentanoate;(2R,4S)-2,4-Diaminopentanoate;N-Acetyl-D-phenylalanine;L-Alanine;L-Cysteine;L-Histidine;Linatine;2-Amino-5-oxohexanoate;L-Serine;D-Glutamine;Glycine;Hydroxyproline;L-Aspartate;α-Ketoglutaric acid;D-Proline;L-Proline;L-Arginine;Phenylpyruvate;Pyrrole-2-carboxylate;L-Aspartic acid;D-Lombricine;L-Phenylalanine	C03239;C00433;C00036;C00402;C00431;C03943;C05620;C00041;C00097;C00135;C05939;C05825;C00065;C00819;C00037;C01157;C00049;C00026;C00763;C00148;C00062;C00166;C05942;C00049;C01726;C00079
Metabolism	Metabolism of other amino acids	ko00480 Glutathione metabolism	18	neg_2043;neg_2573;neg_3277;neg_5092;neg_5998;neg_6767;neg_969;pos_1038;pos_10896;pos_10899;pos_1206;pos_1990;pos_2020;pos_4578;pos_5517;pos_6885;pos_9074;pos_9478	L-Ascorbic acid;Glutathionylspermidine;L-Cysteine;Glutathione;Trypanothione disulfide;Glutathionylspermine;Glycine;Pyroglutamic acid;Homotrypanothione;Bis(glutathionyl)spermine disulfide;Ascorbate;NADPH;gamma-L-Glutamyl-L-cysteine;Cys-Gly;Spermine;Trypanothione;Homotrypanothione disulfide;Spermidine	C00072;C05730;C00097;C00051;C03170;C16562;C00037;C01879;C16567;C16564;C00072;C00005;C00669;C01419;C00750;C02090;C16568;C00315
Metabolism	Metabolism of terpenoids and polyketides	ko00523 Polyketide sugar unit biosynthesis	20	neg_1883;neg_1906;neg_1995;neg_330;neg_3897;neg_4040;neg_4166;neg_4255;neg_488;neg_5060;pos_1676;pos_1821;pos_2026;pos_4581;pos_5630;pos_6329;pos_6330;pos_7127;pos_9121;pos_9122	dTDP-4-oxo-2,3,6-trideoxy-D-glucose;Maltol;dTDP-3-acetamido-3,6-dideoxy-alpha-D-galactopyranose;dTDP-D-glucuronate;dTDP-4-oxo-alpha-D-xylose;dTDP-6-deoxy-beta-L-talose;dTDP-4-oxo-2,6-dideoxy-D-glucose;dTDP-4-oxo-2-deoxy-alpha-D-pentos-2-ene;dTDP-3-methyl-4-oxo-2,6-dideoxy-L-allose;dTDP-4-deoxy-4-thio-alpha-D-digitoxose;dTDP-3-O-methyl-beta-L-rhamnose;dTDP-3-amino-2,3,6-trideoxy-4-keto-D-glucose;d…	C18032;C11918;C20156;C06017;C21351;C03187;C11922;C21352;C11915;C21349;C21350;C12318;C21353;C21348;C00688;C18034;C11447;C11920;C12481;C00842
Metabolism	Metabolism of terpenoids and polyketides	ko00900 Terpenoid backbone biosynthesis	5	neg_2034;neg_8993;pos_1434;pos_1804;pos_2596	(R)-Mevalonate;Farnesylcysteine;4-(Cytidine 5'-diphospho)-2-C-methyl-D-erythritol;2-C-Methyl-D-erythritol 2,4-cyclodiphosphate;all-trans-Nonaprenyl diphosphate	C00418;C19691;C11435;C11453;C04145
Metabolism	Metabolism of terpenoids and polyketides	ko00902 Monoterpenoid biosynthesis	26	neg_1672;neg_2045;neg_2281;neg_4478;neg_4880;neg_4984;neg_8394;pos_10192;pos_10914;pos_11569;pos_12557;pos_1513;pos_1946;pos_3506;pos_4664;pos_5207;pos_5489;pos_5939;pos_5984;pos_6366;pos_6661;pos_6781;pos_8642;pos_9035;pos_9234;pos_9865	Deoxyloganin;Gentiopicrin;Gentiopicroside;Loganate;Loganin;Geniposidic acid;(E)-3,7-Dimethylocta-1,6-diene-3,8-diol;(+)-3-Carene;(-)-Menthol;(-)-Linalool;(-)-endo-Fenchol;Secologanate;(6E)-8-Oxogeranial;(-)-trans-Carveol;Geranyl phosphate;Asperuloside;Secologanin;7-Deoxyloganate;7-Deoxyloganetin;Carvone;10-Deoxygeniposidic acid;(4R,7S)-7-Isopropyl-4-methyloxepan-2-one;Loganic acid;(-)-Carvone;6-e…	C06071;C09782;C09782;C01512;C01433;C11673;C04433;C11382;C00400;C11388;C02344;C01957;C17622;C00964;C21203;C09769;C01852;C11636;C20790;C11383;C11672;C18027;C01512;C01767;C03092;C01765
Metabolism	Metabolism of terpenoids and polyketides	ko00903 Limonene and pinene degradation	13	neg_1144;neg_3644;neg_7100;neg_8765;pos_10032;pos_10231;pos_10735;pos_11539;pos_1244;pos_3506;pos_6366;pos_7173;pos_9035	2-Hydroxy-4-isopropenylcyclohexane-1-carboxyl-CoA;3-Isopropyl-3-butenoic acid;(1S,4R)-1-Hydroxy-2-oxolimonene;(3S,6R)-6-Isopropenyl-3-methyl-2-oxo-oxepanone;(4R)-7-Hydroxy-4-isopropenyl-7-methyl-2-oxo-oxepanone;Perillic acid;Perillyl aldehyde;Limonene-1,2-diol;3-Isopropenylpimelyl-CoA;(-)-trans-Carveol;Carvone;Perillyl-CoA;(-)-Carvone	C11934;C11950;C11937;C11403;C19079;C11924;C02576;C07276;C11936;C00964;C11383;C11929;C01767
Metabolism	Metabolism of terpenoids and polyketides	ko00904 Diterpenoid biosynthesis	39	neg_2338;neg_3597;neg_6266;neg_6552;neg_7027;neg_7094;neg_7163;neg_7439;neg_7517;neg_7560;neg_7619;neg_8266;neg_8452;neg_8601;neg_8686;neg_9042;neg_927;pos_10238;pos_10358;pos_10721;pos_11328;pos_11802;pos_11871;pos_11975;pos_12313;pos_12403;pos_12454;pos_13980;pos_2083;pos_4958;pos_5692;pos_5994;pos_6237;pos_6348;pos_7042;pos_7134;pos_7157;pos_7779;pos_9908	3beta-Hydroxy-9beta-pimara-7,15-diene-19,6beta-olide;3'-N-Debenzoyltaxol;Gibberellin A20;Veatchine;Gibberellin A8-catabolite;cis-Abienol;ent-3beta-Hydroxycassa-12,15-dien-2-one;6beta,7beta-Dihydroxykaurenoic acid;Abietal;Gibberellin A53 aldehyde;Gibberellin A24;ent-7alpha-Hydroxykaur-16-en-19-oic acid;Aconitine;ent-Copalyl diphosphate;Baccatin III;Sugiol;Gibberellin A36;3'-N-Debenzoyl-2'-deoxytax…	C18016;C16524;C02035;C06092;C11870;C20481;C21826;C11876;C11887;C11905;C11861;C11875;C06091;C06089;C11900;C21822;C11862;C16523;C09189;C11895;C20270;C11898;C11896;C21819;C20151;C20150;C06088;C11890;C09183;C18015;C02034;C11869;C11867;C09092;C03579;C07601;C11899;C11700;C11858
Metabolism	Metabolism of terpenoids and polyketides	ko00905 Brassinosteroid biosynthesis	16	neg_8685;neg_8694;neg_8912;neg_9126;pos_10011;pos_10213;pos_10214;pos_10229;pos_11197;pos_11278;pos_12286;pos_12532;pos_13224;pos_2720;pos_3839;pos_9373	26-Hydroxybrassinolide;(22R,23R)-22,23-Dihydroxy-campest-4-en-3-one;Teasterone;Brassinolide;3-Dehydroteasterone;22alpha-Hydroxy-campest-4-en-3-one;7-Oxateasterone;(22R,23R)-22,23-Dihydroxycampesterol;6alpha-Hydroxycampestanol;Campest-4-en-3beta-ol;6-Deoxoteasterone;6-Deoxocastasterone;Castasterone;6-Deoxocathasterone;Campesterol;Cathasterone	C19874;C16253;C15791;C08814;C15792;C15796;C17733;C16252;C15788;C15784;C15799;C15802;C15794;C15798;C01789;C15790
Metabolism	Metabolism of terpenoids and polyketides	ko00906 Carotenoid biosynthesis	38	neg_2372;neg_2409;neg_5294;neg_5321;neg_5835;neg_6093;neg_6177;neg_7313;neg_7576;neg_8139;neg_8633;neg_8916;neg_9179;pos_10384;pos_10817;pos_11118;pos_11211;pos_11395;pos_11443;pos_11487;pos_11599;pos_13756;pos_13814;pos_13943;pos_13986;pos_2065;pos_2123;pos_3001;pos_3013;pos_3059;pos_3449;pos_4638;pos_6346;pos_6771;pos_6974;pos_7025;pos_7481;pos_8833	4,4'-Diapolycopenedial;Spheroidenone;8'-Hydroxyabscisate;Okenone;3'-Hydroxyechinenone;3-Hydroxyechinenone;Abscisic aldehyde;Xanthoxic acid;(3R,2'S)-Myxol 2'-(2,4-di-O-methyl-alpha-L-fucoside);(3S,2'S)-4-Ketomyxol 2'-alpha-L-fucoside;4'-Apo-beta,psi-caroten-4'-al;(2'S)-Deoxymyxol 2'-(2,4-di-O-methyl-alpha-L-fucoside);3',4'-Dihydrorhodovibrin;9-cis-10'-Apo-beta-carotenal;Neurosporaxanthin;Staphylox…	C19798;C15903;C15514;C16280;C15965;C15966;C13455;C13454;C15937;C15942;C19892;C15935;C15887;C20692;C08607;C16148;C15967;C16340;C16145;C16284;C15877;C08606;C08583;C15914;C15884;C15879;C08601;C15968;C15969;C16282;C08592;C15970;C13456;C16279;C15898;C06082;C15971;C18037
Metabolism	Metabolism of terpenoids and polyketides	ko00908 Zeatin biosynthesis	29	neg_1034;neg_1435;neg_3208;neg_3262;neg_3288;neg_3311;neg_3313;neg_3691;neg_3950;neg_4164;neg_4674;neg_4719;neg_4813;neg_5779;neg_6798;neg_6809;neg_7115;pos_1488;pos_4630;pos_4918;pos_6638;pos_6978;pos_8027;pos_8211;pos_8239;pos_8379;pos_8432;pos_8995;pos_9301	Adenosine 5'-monophosphate;ADP;S-Adenosylmethionine;Zeatin;trans-Zeatin riboside monophosphate;Adenine;5'-Methylthioadenosine;N6-(Delta2-Isopentenyl)-adenine;Uridine 5'-diphosphate;S-Adenosyl-L-methionine;Adenosine 5'-diphosphate;trans-Zeatin-7-beta-D-glucoside;UDP;trans-Zeatin riboside;Dihydrozeatin riboside monophosphate;trans-Zeatin riboside diphosphate;Isopentenyl adenosine;ATP;trans-Zeatin;N…	C00020;C00008;C00019;C00371;C16430;C00147;C00170;C04083;C00015;C00019;C00008;C16443;C00015;C16431;C16445;C16429;C16427;C00002;C00371;C04713;C03423;C01804;C01513;C00029;C16424;C16448;C00020;C00979;C16447
Metabolism	Metabolism of terpenoids and polyketides	ko00909 Sesquiterpenoid and triterpenoid biosynthesis	13	neg_5155;neg_5793;neg_7315;pos_10053;pos_12212;pos_12671;pos_13691;pos_2430;pos_2919;pos_7117;pos_8040;pos_8685;pos_9455	Gossypol;Nivalenol;Germacrene A acid;(1E,4S,5E,7R)-Germacra-1(10),5-dien-11-ol;Geosmin;24-Hydroxy-beta-amyrin;Solavetivol;Cucurbitadienol;Squalene;(-)-Germacrene D;PR-toxin;capsidiol;Costunolide	C07667;C06080;C19678;C16143;C16286;C19732;C19711;C19819;C00751;C16142;C06079;C09627;C09382
Metabolism	Nucleotide metabolism	ko00230 Purine metabolism	51	neg_1034;neg_1422;neg_1435;neg_2160;neg_3223;neg_3311;neg_3334;neg_3376;neg_421;neg_4248;neg_4289;neg_4674;neg_4928;neg_5002;neg_5083;neg_5150;neg_5295;neg_6362;neg_6412;neg_6428;neg_6605;neg_6922;neg_7220;neg_8140;neg_8382;neg_969;pos_1043;pos_1068;pos_1336;pos_1488;pos_1534;pos_1670;pos_1702;pos_1712;pos_1742;pos_4230;pos_4487;pos_4519;pos_5318;pos_5640;pos_5707;pos_6024;pos_6304;pos_7017;pos_7…	Adenosine 5'-monophosphate;Uric acid;ADP;2'-Deoxyguanosine;Hypoxanthine;Adenine;dGDP;Deoxyguanosine;dITP;Acetyl adenylate;(R)(-)-Allantoin;Adenosine 5'-diphosphate;Deoxyadenosine;5-Ureido-4-imidazole carboxylate;2'-Deoxyinosine 5'-phosphate;Urate;Inosine;5-Aminoimidazole;2-(Formamido)-N1-(5'-phosphoribosyl)acetamidine;5'-Butyrylphosphoinosine;Aminoimidazole ribotide;Adenosine;N6-(1,2-Dicarboxyeth…	C00020;C00366;C00008;C00330;C00262;C00147;C00361;C00330;C01345;C05993;C02348;C00008;C00559;C05515;C06196;C00366;C00294;C05239;C04640;C06435;C03373;C00212;C03794;C00059;C00575;C00037;C05512;C04823;C00301;C00002;C05516;C00286;C00655;C00242;C00035;C00942;C00104;C00802;C00224;C04677;C03090;C15667;C05512;C01762;C00387;C06433;C00700;C00144;C04734;C00020;C00362
Metabolism	Nucleotide metabolism	ko00240 Pyrimidine metabolism	29	neg_1571;neg_1587;neg_1717;neg_3413;neg_3950;neg_4116;neg_4646;neg_4813;neg_4927;neg_6154;neg_6422;pos_11896;pos_11967;pos_1481;pos_1536;pos_1944;pos_1979;pos_4203;pos_4818;pos_5069;pos_5316;pos_6882;pos_7305;pos_780;pos_843;pos_8574;pos_9358;pos_9443;pos_9900	Deoxyuridine;UTP;beta-Alanine;dTDP;Uridine 5'-diphosphate;(R)-3-Amino-2-methylpropanoate;Cytidine;UDP;Thymidine;2'-Deoxycytidine;dCMP;Deoxycytidine;5,6-Dihydrouracil;CDP;Ureidoacrylate;dUDP;β-Alanine;Uridine;dCDP;(S)-Dihydroorotate;2'-Deoxy-5-hydroxymethylcytidine-5'-diphosphate;2',3'-Cyclic UMP;CMP;2',3'-Cyclic CMP;dUMP;Orotidine 5'-phosphate;dTMP;5-Hydroxymethyldeoxycytidylate;2'-Deoxyuridine	C00526;C00075;C00099;C00363;C00015;C01205;C00475;C00015;C00214;C00881;C00239;C00881;C00429;C00112;C20254;C01346;C00099;C00299;C00705;C00337;C11038;C02355;C00055;C02354;C00365;C01103;C00364;C03997;C00526
