# Supplementary material for: Effects of Steaming on Fresh Edible Kernels of Waxy and Normal Maize Determined by Metabolomic Analysis
Source: Foods. 2024 Dec 22;13(24):4157. doi: 10.3390/foods13244157 (PMC11675372; doi:10.3390/foods13244157)
Supplement: Supplementary file 1 [file foods-13-04157-s001.zip › Table S3. Identified differential metabolites in CO_vs_Wa, CO_vs_Qco, Wa_vs_QWa, and Qco_vs_QWa..xlsx]

## Sheet: Table S3
Table S3. Identified differential metabolites in CO_vs_Wa, CO_vs_Qco, Wa_vs_QWa, and Qco_vs_QWa.
#ID	name	Wa-1	Wa-2	Wa-3	Qco-1	Qco-2	Qco-3	CO-1	CO-2	CO-3	QWa-1	QWa-2	QWa-3	QCO_vs_QWa_log2FC	QCO_vs_QWa_Pvalue	QCO_vs_QWa_VIP	QCO_vs_QWa_(FC_1_Pvalue_0.05_VIP_1)_regulated	CO_vs_QCO_log2FC	CO_vs_QCO_Pvalue	CO_vs_QCO_VIP	CO_vs_QCO_(FC_1_Pvalue_0.05_VIP_1)_regulated	CO_vs_Wa_log2FC	CO_vs_Wa_Pvalue	CO_vs_Wa_VIP	CO_vs_Wa_(FC_1_Pvalue_0.05_VIP_1)_regulated	Wa_vs_QWa_log2FC	Wa_vs_QWa_Pvalue	Wa_vs_QWa_VIP	Wa_vs_QWa_(FC_1_Pvalue_0.05_VIP_1)_regulated	KEGG_annotation	KEGG_pathway_annotation	LM_ID(lipidmaps)	CATEGORY(lipidmaps)	MAIN_CLASS(lipidmaps)	SUB_CLASS	HMDB_ID	CAS	kingdom(HMDB)	super_class(HMDB)	HMDB_taxonomy	sub_class(HMDB)
neg_1005	L-Rhamnulose	69.0439	249.582	236.943	90.4805	88.8252	124.167	316.79	52.9372	87.3419	155.139	137.523	175.991	0.626957	0.0263447	1.62078	up	-0.590847	0.600614	0.36778	unchanged	0.281555	0.763653	0.358708	unchanged	-0.245445	0.670252	0.35736	unchanged	C00861	Fructose and mannose metabolism(ko00051);;Metabolic pathways(ko01100)	--	--	--	--	HMDB0010207	470-21-3	Organic compounds	Organic oxygen compounds	Organooxygen compounds	Carbohydrates and carbohydrate conjugates
neg_1010	D-Erythrose 4-phosphate	251.47	466.291	301.722	719.414	585.046	473.611	519.97	442.05	477.948	657.335	643.195	579.482	0.0804282	0.687505	0.401155	unchanged	0.304276	0.249372	0.960275	unchanged	-0.4982	0.153009	1.68649	unchanged	0.882904	0.0350476	1.33279	up	C00279	Pentose phosphate pathway(ko00030);;Phenylalanine, tyrosine and tryptophan biosynthesis(ko00400);;Carbon fixation in photosynthetic organisms(ko00710);;Vitamin B6 metabolism(ko00750);;Metabolic pathways(ko01100);;Biosynthesis of secondary metabolites(ko01110);;Carbon metabolism(ko01200);;Biosynthesis of amino acids(ko01230);;Biosynthesis of cofactors(ko01240)	--	--	--	--	HMDB0001321	585-18-2	Organic compounds	Organic oxygen compounds	Organooxygen compounds	Carbohydrates and carbohydrate conjugates
neg_1018	5-Phosphooxy-L-lysine	1000.04	882.262	975.937	684.659	1087.06	385.374	1035.53	1454.81	1242.01	652.569	506.918	597.888	-0.295663	0.582214	0.683608	unchanged	-0.790998	0.105984	1.24355	unchanged	-0.384954	0.128362	1.73169	unchanged	-0.701707	0.00300999	1.43893	down	C03366	Lysine degradation(ko00310);;Metabolic pathways(ko01100)	--	--	--	--	--	--	--	--	--	--
neg_1024	伪-D-Glucose 1-phosphate disodium salt hydrate	5526.06	14403.3	10364.9	22378.1	19874	11641.9	16213.5	11575	12577.7	25372.6	22676.8	25670.4	0.451928	0.170778	1.25407	unchanged	0.416977	0.299941	0.870783	unchanged	-0.414103	0.33208	1.17881	unchanged	1.28301	0.0198116	1.39334	up	--	--	--	--	--	--	--	--	--	--	--	--
neg_1031	D-myo-Inositol-2,4-diphosphate	1.33198e-08	1.33198e-08	1.33198e-08	12.3796	23.8629	59.0125	1.33198e-08	1.33198e-08	1.33198e-08	93.7819	82.3695	106.394	1.56862	0.0295911	1.65236	up	31.1506	0.151923	1.25064	unchanged	0	1	0	unchanged	32.7192	0.00538301	1.48369	up	--	--	--	--	--	--	--	--	--	--	--	--
neg_1133	4-Methylumbelliferyl beta-D-glucuronide	4836.09	5327.29	6634.22	6661.04	5542.6	5454.77	6178.31	4469.17	4578.32	7269.09	7045.91	7916.15	0.332227	0.0377963	1.6021	up	0.213838	0.303018	0.896172	unchanged	0.141737	0.53367	0.7709	unchanged	0.404328	0.0586825	1.27213	unchanged	--	--	--	--	--	--	--	--	--	--	--	--
neg_1154	Galactaric acid	1822.58	3820.1	3917.58	3673.77	4851.23	4209.38	4182.81	2344.04	2310.54	2670.25	2652.98	1673.94	-0.863886	0.0156598	1.69525	down	0.527037	0.159821	1.18496	unchanged	0.113429	0.806697	0.292428	unchanged	-0.450278	0.344652	0.743203	unchanged	C00879	Ascorbate and aldarate metabolism(ko00053);;Metabolic pathways(ko01100)	LMFA01170107	Fatty Acyls [FA]	Fatty Acids and Conjugates [FA01]	Dicarboxylic acids [FA0117]	HMDB0000639	526-99-8	Organic compounds	Organic oxygen compounds	Organooxygen compounds	Carbohydrates and carbohydrate conjugates
neg_121	2-Chloro-3-oxoadipate	482.926	276.605	99.7599	1284.91	706.731	916.129	632.446	451.71	520.572	1286.5	1177.08	1287.25	0.367299	0.235001	1.25198	unchanged	0.857583	0.113316	1.2588	unchanged	-0.90111	0.140211	1.66224	unchanged	2.12599	0.00775651	1.45052	up	C12836	Metabolic pathways(ko01100)	--	--	--	--	--	--	--	--	--	--
neg_1210	Quinic acid	8265.39	7607.02	7244.57	9316.51	9615.33	6421.98	11956.8	8508.92	13061.5	6269.35	4965.26	5457.8	-0.60301	0.0910754	1.50092	unchanged	-0.403127	0.19175	1.05963	unchanged	-0.536377	0.121105	1.78953	unchanged	-0.46976	0.0129145	1.38823	down	C00296	Phenylalanine, tyrosine and tryptophan biosynthesis(ko00400);;Metabolic pathways(ko01100)	--	--	--	--	HMDB0003072	77-95-2	Organic compounds	Organic oxygen compounds	Organooxygen compounds	Alcohols and polyols
neg_1216	6''-O-Malonylglycitin	2609.89	3047.69	3712.66	4308.46	6850.13	6074.83	4034.35	2235.93	1832.24	5856.48	5004.88	5450.72	-0.0792675	0.729437	0.458645	unchanged	1.08877	0.0401857	1.41505	up	0.209715	0.613881	0.634251	unchanged	0.799783	0.00559693	1.41405	up	--	--	--	--	--	--	HMDB0039323	137705-39-6	Organic compounds	Phenylpropanoids and polyketides	Flavonoids	Flavonoid glycosides
neg_1217	Mirificin	2460.26	2563.11	2023.69	11920.1	24189.8	30200.9	2310.24	2247.34	2794.59	21285.3	22024.1	19849.9	-0.0702493	0.863708	0.221668	unchanged	3.173	0.0672838	1.44731	unchanged	-0.061147	0.692668	0.515493	unchanged	3.1639	0.000610414	1.49491	up	--	--	LMPK12050008	Polyketides [PK]	Flavonoids [PK12]	Isoflavonoids [PK1205]	HMDB0254749	--	Organic compounds	Lipids and lipid-like molecules	Prenol lipids	Terpene glycosides
neg_1237	KOJIC ACID	113.756	208.104	168.967	130.986	172.66	124.73	124.986	117.383	126.536	75.8757	75.3206	49.4289	-1.09438	0.0193227	1.72323	down	0.215631	0.317297	0.871252	unchanged	0.411966	0.275196	1.34276	unchanged	-1.29071	0.060246	1.30212	unchanged	C14516	--	--	--	--	--	HMDB0032923	501-30-4	Organic compounds	Organoheterocyclic compounds	Pyrans	Pyranones and derivatives
neg_1240	D-Glycerate 3-phosphate	246.939	1532.61	314.379	4418.55	3248.75	2676.59	678.467	2400.94	472.678	4624.37	4170.91	5083.16	0.424066	0.13389	1.34306	unchanged	1.54204	0.0486471	1.32143	up	-0.762451	0.551819	0.762292	unchanged	2.72856	0.00267986	1.44642	up	C00197	Glycolysis / Gluconeogenesis(ko00010);;Pentose phosphate pathway(ko00030);;Glycine, serine and threonine metabolism(ko00260);;Cysteine and methionine metabolism(ko00270);;Glycerolipid metabolism(ko00561);;Glyoxylate and dicarboxylate metabolism(ko00630);;Carbon fixation in photosynthetic organisms(ko00710);;Metabolic pathways(ko01100);;Biosynthesis of secondary metabolites(ko01110);;Carbon metabo…	--	--	--	--	HMDB0060180	3443-58-1	Organic compounds	Organic oxygen compounds	Organooxygen compounds	Carbohydrates and carbohydrate conjugates
neg_1252	Neoliquiritin	279479	631093	623037	304516	345101	236811	649257	581386	585162	456533	311745	557244	0.580487	0.165063	1.24498	unchanged	-1.03453	0.00205928	1.56907	down	-0.243678	0.503913	0.860955	unchanged	-0.210369	0.642094	0.374089	unchanged	--	--	LMPK12140022	Polyketides [PK]	Flavonoids [PK12]	Flavanones [PK1214]	HMDB0037490	5088-75-5	Organic compounds	Phenylpropanoids and polyketides	Flavonoids	Flavonoid glycosides
neg_127	5-Chloro-2-hydroxy-p-benzoquinone	28.4043	6.00936	8.83223	40.5132	42.1387	31.0581	30.3489	29.9782	38.7283	47.41	44.8619	51.3051	0.336467	0.0829345	1.39571	unchanged	0.199052	0.339108	0.680655	unchanged	-1.19567	0.103432	1.77452	unchanged	1.73119	0.0343582	1.37678	up	C21105	Metabolic pathways(ko01100)	--	--	--	--	--	--	--	--	--	--
neg_1286	Glycolate	453.296	1268.44	719.446	461.154	421.231	403.669	605.422	249.918	274.727	322.663	277.331	261.772	-0.577584	0.00485538	1.7145	down	0.186543	0.695852	0.458843	unchanged	1.11117	0.203043	1.42439	unchanged	-1.50221	0.158767	1.12931	unchanged	C00160	Glyoxylate and dicarboxylate metabolism(ko00630);;Metabolic pathways(ko01100);;Biosynthesis of secondary metabolites(ko01110);;Carbon metabolism(ko01200)	--	--	--	--	HMDB0000115	79-14-1	Organic compounds	Organic acids and derivatives	Hydroxy acids and derivatives	Alpha hydroxy acids and derivatives
neg_1296	3-Oxostearoyl-CoA	736.896	591.346	714.063	1351.52	1608.28	1604.85	948.368	458.958	392.961	2049.31	2192.59	2068.31	0.467182	0.00874775	1.69874	up	1.34228	0.0194052	1.54909	up	0.181971	0.694706	0.507782	unchanged	1.62749	2.38446e-05	1.49835	up	C16216	Fatty acid metabolism(ko01212)	LMFA07050248	Fatty Acyls [FA]	Fatty esters [FA07]	Fatty acyl CoAs [FA0705]	HMDB0006498	86370-20-9	Organic compounds	Lipids and lipid-like molecules	Fatty Acyls	Fatty acyl thioesters
neg_1318	S-Formylglutathione	403.897	88.9245	100.037	2080.34	148.449	627.644	207.631	257.843	170.466	2445.61	2618.16	2987.96	1.49508	0.087304	1.56614	unchanged	2.16725	0.330519	0.848134	unchanged	-0.101205	0.903669	0.15217	unchanged	3.76354	0.000488787	1.4875	up	C01031	Metabolic pathways(ko01100)	--	--	--	--	HMDB0001550	50409-81-9	Organic compounds	Organic acids and derivatives	Carboxylic acids and derivatives	Amino acids, peptides, and analogues
neg_1367	(S)-Malate	530.399	251.289	124.887	3534.53	1076.67	1292.69	685.946	676.752	609.016	2532.88	2482.76	2325.61	0.314359	0.604449	0.61846	unchanged	1.58222	0.237151	1.01511	unchanged	-1.12095	0.0920462	1.91216	unchanged	3.01753	0.000531263	1.48433	up	C00149	Citrate cycle (TCA cycle)(ko00020);;Pyruvate metabolism(ko00620);;Glyoxylate and dicarboxylate metabolism(ko00630);;Carbon fixation in photosynthetic organisms(ko00710);;Metabolic pathways(ko01100);;Biosynthesis of secondary metabolites(ko01110);;Carbon metabolism(ko01200)	--	--	--	--	HMDB0000156	97-67-6	Organic compounds	Organic acids and derivatives	Hydroxy acids and derivatives	Beta hydroxy acids and derivatives
neg_1390	Carthamone	961.445	773.75	900.655	997.862	1457.19	1150.15	1157.61	1063.92	1049.74	1240.02	1102.06	1157.26	-0.042998	0.822486	0.371779	unchanged	0.140229	0.499753	0.643382	unchanged	-0.311584	0.0406063	1.94598	down	0.408815	0.0164229	1.35237	up	C08598	--	LMPK12120410	Polyketides [PK]	Flavonoids [PK12]	Chalcones and dihydrochalcones [PK1212]	HMDB0037377	86579-00-2	Organic compounds	Phenylpropanoids and polyketides	Cinnamic acids and derivatives	Hydroxycinnamic acids and derivatives
neg_1400	Guanidylic acid (guanosine monophosphate)	3841.22	7668.89	7257.96	2952.55	2538.98	1276.95	7540.85	5215.98	5937	3475.13	2766.6	4355.37	0.646768	0.135241	1.25124	unchanged	-1.46566	0.0117333	1.47758	down	0.00571831	0.986899	0.00835545	unchanged	-0.824611	0.14198	1.08762	unchanged	--	--	--	--	--	--	--	--	--	--	--	--
neg_1422	Uric acid	761.818	410.112	695.775	1709.6	2278.08	1585.84	1426.86	1049.43	366.262	1519.92	1521.67	1291.97	-0.363031	0.183278	1.34967	unchanged	0.971403	0.0811997	1.32291	unchanged	-0.605918	0.409274	1.01742	unchanged	1.21429	0.00479662	1.43212	up	C00366	Purine metabolism(ko00230);;Metabolic pathways(ko01100)	--	--	--	--	HMDB0000289	69-93-2	Organic compounds	Organoheterocyclic compounds	Imidazopyrimidines	Purines and purine derivatives
neg_1432	Uridine diphosphate (UDP)	585.035	882.416	1185.74	6369.11	8551.34	8283.31	1060.94	1837.58	1894.76	10610.1	10251.5	10877.8	0.451918	0.0458345	1.58996	up	2.27528	0.00610359	1.57884	up	-0.853283	0.101131	1.69908	unchanged	3.58048	2.73845e-06	1.4985	up	--	--	--	--	--	--	--	--	--	--	--	--
neg_1435	ADP	4279.23	2956.7	3744.11	27337.4	20755.2	27386.5	5110.14	4246.24	5167.78	36107.3	35778.7	37127.7	0.530358	0.0330732	1.75158	up	2.37762	0.0104787	1.58914	up	-0.403571	0.0759093	1.753	unchanged	3.31155	5.32045e-07	1.49994	up	C00008	Oxidative phosphorylation(ko00190);;Photosynthesis(ko00195);;Purine metabolism(ko00230);;Zeatin biosynthesis(ko00908);;Metabolic pathways(ko01100);;Biosynthesis of secondary metabolites(ko01110);;Nucleotide metabolism(ko01232);;Biosynthesis of cofactors(ko01240)	--	--	--	--	HMDB0001341	58-64-0	Organic compounds	Nucleosides, nucleotides, and analogues	Purine nucleotides	Purine ribonucleotides
neg_1472	Agarotetrol	368.199	180.447	223.479	650.585	87.3756	270.371	138.692	112.737	102.225	431.97	463.114	605.728	0.573773	0.430727	0.898891	unchanged	1.51156	0.318717	0.875085	unchanged	1.12649	0.128753	1.78741	unchanged	0.958837	0.0359224	1.27736	up	--	--	--	--	--	--	--	--	--	--	--	--
neg_1478	Luteolin 7-O-[beta-D-glucuronosyl-(1->2)-beta-D-glucuronide]	1706.84	1997.57	1956.46	2829.49	4181.3	2279.95	1924.06	1606.24	1613	5476.33	4386.22	3938.7	0.570932	0.110312	1.21178	unchanged	0.853101	0.129796	1.25334	unchanged	0.13833	0.282772	1.20484	unchanged	1.2857	0.023577	1.40203	up	C12632	Flavone and flavonol biosynthesis(ko00944)	--	--	--	--	HMDB0060297	--	Organic compounds	Benzenoids	Benzene and substituted derivatives	Benzonitriles
neg_1480	6'''-p-Hydroxybenzoylspinosin	9900.56	5673.27	4642.53	25554.6	8068.74	27536.4	18378	9481.55	5719.55	27162.3	27034.8	21905.2	0.315358	0.509546	0.785301	unchanged	0.865019	0.286089	0.937709	unchanged	-0.732041	0.362701	1.11762	unchanged	1.91242	0.00143238	1.44743	up	--	--	--	--	--	--	--	--	--	--	--	--
neg_1488	2-Methyl-3-oxopropanoate	255.284	196.695	228.586	520.375	503.373	509.509	242.586	246.947	308.108	472.016	447.227	400.386	-0.216468	0.0699963	1.56671	unchanged	0.94279	0.00527887	1.57808	up	-0.229005	0.226474	1.31454	unchanged	0.955327	0.00166674	1.45	up	C00349	Valine, leucine and isoleucine degradation(ko00280)	--	--	--	--	HMDB0001172	6236-08-04	Organic compounds	Organic oxygen compounds	Organooxygen compounds	Carbonyl compounds
neg_1531	3-Oxodecanoyl-CoA	990.807	691.558	627.985	1209.85	1648.22	958.137	975.174	554.816	502.869	1633.55	1585.06	1454.57	0.292266	0.290128	0.900848	unchanged	0.908629	0.0824518	1.27978	unchanged	0.184602	0.6483	0.542087	unchanged	1.01629	0.00902004	1.42338	up	C05265	Fatty acid elongation(ko00062);;Fatty acid degradation(ko00071);;Metabolic pathways(ko01100);;Fatty acid metabolism(ko01212)	LMFA07050239	Fatty Acyls [FA]	Fatty esters [FA07]	Fatty acyl CoAs [FA0705]	HMDB0003939	50411-91-1	Organic compounds	Lipids and lipid-like molecules	Fatty Acyls	Fatty acyl thioesters
neg_1537	Glucolimnanthin	181.498	656.744	622.854	168.02	166.868	121.62	670.944	619.804	607.542	292.582	241.016	453.438	1.11246	0.102565	1.48447	unchanged	-2.05599	6.14461e-05	1.6101	down	-0.37765	0.441963	0.994383	unchanged	-0.565876	0.418701	0.641403	unchanged	C08414	--	--	--	--	--	--	--	--	--	--	--
neg_1540	GDP-Man	495.939	439.742	478.178	864.318	602.46	682.919	964.278	634.742	463.417	916.334	830.14	837.951	0.265711	0.194215	1.28667	unchanged	0.0597835	0.872053	0.249201	unchanged	-0.544712	0.278383	1.36624	unchanged	0.870206	0.000768914	1.47485	up	--	--	--	--	--	--	--	--	--	--	--	--
neg_1541	DiosMetin 7-O-尾-D-Glucuronide	607.622	736.863	654.104	652.554	621.16	726.501	975.28	628.875	590.996	740.769	812.065	848.358	0.263596	0.0396127	1.57347	up	-0.134165	0.652614	0.279438	unchanged	-0.135338	0.652319	0.595659	unchanged	0.264769	0.0545666	1.21551	unchanged	--	--	--	--	--	--	--	--	--	--	--	--
neg_1542	2-Keto-5-epi-valiolone	93.6445	91.9063	101.785	170.247	104.029	71.2361	61.2943	57.8106	65.5051	42.5952	70.7337	26.3859	-1.30625	0.128176	1.32267	unchanged	0.904256	0.206234	1.06034	unchanged	0.638258	0.00121919	2.26646	up	-1.04025	0.0561316	1.30929	unchanged	C17695	Biosynthesis of secondary metabolites(ko01110)	--	--	--	--	--	--	--	--	--	--
neg_1544	S-(1,2-DICARBOXYETHYL)GLUTATHIONE	8919.13	14409.8	9167.67	11547.5	8104.3	12048.2	25768	23149.1	14081.5	21192.4	16497.3	20099.6	0.86632	0.0103332	1.7187	up	-0.990835	0.0853831	1.24275	unchanged	-0.955029	0.0841495	1.84565	unchanged	0.830514	0.0229603	1.29289	up	--	--	--	--	--	--	HMDB0257378	--	Organic compounds	Organic acids and derivatives	Carboxylic acids and derivatives	Amino acids, peptides, and analogues
neg_1552	3-Furoic acid	50436.4	30188.1	17442.4	99996	55080.1	76358.9	68460.3	54172.9	55977.2	111211	106418	125930	0.56995	0.0849533	1.53964	unchanged	0.373791	0.306638	0.889921	unchanged	-0.864978	0.0901785	1.82574	unchanged	1.80872	0.00382488	1.4435	up	--	--	--	--	--	--	HMDB0000444	488-93-7	Organic compounds	Organoheterocyclic compounds	Furans	Furoic acid and derivatives
neg_1558	2,5-Dioxopentanoate	5308.62	5797.48	4706.88	16142.3	10520.4	11441.6	7826.43	7095.47	7069.49	14724.1	15510.4	16619.3	0.298217	0.230596	1.22702	unchanged	0.793012	0.0881081	1.35043	unchanged	-0.475829	0.00788828	2.17267	down	1.56706	0.000351558	1.49046	up	C00433	Pentose and glucuronate interconversions(ko00040);;Ascorbate and aldarate metabolism(ko00053);;D-Amino acid metabolism(ko00470);;Metabolic pathways(ko01100)	--	--	--	--	HMDB0060365	--	Organic compounds	Organic acids and derivatives	Keto acids and derivatives	Short-chain keto acids and derivatives
neg_1559	Oxaloacetate	1601.68	899.595	457.364	3168.89	1590.14	2402.4	2019.93	1595.23	1679.23	3533.49	3324.49	3990.03	0.599111	0.0983855	1.51301	unchanged	0.435784	0.303828	0.89942	unchanged	-0.839529	0.131592	1.71589	unchanged	1.87442	0.00506304	1.43545	up	C00036	Glycolysis / Gluconeogenesis(ko00010);;Citrate cycle (TCA cycle)(ko00020);;Alanine, aspartate and glutamate metabolism(ko00250);;D-Amino acid metabolism(ko00470);;Pyruvate metabolism(ko00620);;Glyoxylate and dicarboxylate metabolism(ko00630);;Carbon fixation in photosynthetic organisms(ko00710);;Biosynthesis of various plant secondary metabolites(ko00999);;Metabolic pathways(ko01100);;Biosynthesi…	--	--	--	--	HMDB0000223	328-42-7	Organic compounds	Organic acids and derivatives	Keto acids and derivatives	Short-chain keto acids and derivatives
neg_1560	Urocanate	13676.7	9473.1	7304.72	41623.5	20607.8	25146.8	18469.5	15619.5	15880.3	37629.6	39180.7	40775.2	0.428366	0.2541	1.21327	unchanged	0.806231	0.187871	1.11746	unchanged	-0.714386	0.0547061	1.95518	unchanged	1.94898	0.000957919	1.48537	up	C00785	Histidine metabolism(ko00340);;Metabolic pathways(ko01100)	--	--	--	--	HMDB0000301	3465-72-3	Organic compounds	Organoheterocyclic compounds	Azoles	Imidazoles
neg_1564	DL-Isocitric acid trisodium salt hydrate	128706	83273.1	65604.6	213250	171220	215123	199366	143592	162477	280015	290251	340895	0.603723	0.0137034	1.71443	up	0.246458	0.223926	1.0066	unchanged	-0.864605	0.0390896	1.93611	down	1.71479	0.0013622	1.45754	up	--	--	--	--	--	--	--	--	--	--	--	--
neg_1575	alpha-D-Ribose 1,2-cyclic phosphate 5-phosphate	159.176	281.454	332.03	211.783	304.193	308.442	649.159	435.443	555.374	321.487	323.644	471.984	0.438329	0.186157	1.16379	unchanged	-0.992226	0.0300761	1.41759	down	-1.08577	0.0241383	2.01011	down	0.531873	0.183692	0.961136	unchanged	C20440	Phosphonate and phosphinate metabolism(ko00440);;Metabolic pathways(ko01100)	--	--	--	--	--	--	--	--	--	--
neg_1578	1-(5-Phosphoribosyl)imidazole-4-acetate	229.073	92.3146	49.8135	331.013	403.987	615.971	460.54	245.1	367.906	743.384	886.286	1158.91	1.04553	0.0377957	1.5785	up	0.331614	0.435729	0.71573	unchanged	-1.53211	0.0481948	1.88919	down	2.90926	0.0115174	1.4338	up	C04437	Histidine metabolism(ko00340)	--	--	--	--	HMDB0006032	2888-19-9	Organic compounds	Nucleosides, nucleotides, and analogues	Purine nucleosides	--
neg_1587	UTP	1.33198e-08	99.7841	186.36	878.856	1536.95	1366.6	24.4003	78.9886	90.0207	1385.69	1557.25	1162.5	0.118235	0.666914	0.291695	unchanged	4.28957	0.025092	1.5497	up	0.565084	0.634276	0.630413	unchanged	3.84272	0.00259686	1.47289	up	C00075	Pyrimidine metabolism(ko00240);;Metabolic pathways(ko01100);;Nucleotide metabolism(ko01232);;Biosynthesis of cofactors(ko01240)	--	--	--	--	HMDB0000285	63-39-8	Organic compounds	Nucleosides, nucleotides, and analogues	Pyrimidine nucleotides	Pyrimidine ribonucleotides
neg_1593	Acetone	37.5558	62.5028	67.2033	45.7823	36.3549	54.3538	47.9232	47.1229	41.8699	80.1509	78.282	72.5084	0.758721	0.0144833	1.74654	up	-0.00448517	0.981461	0.0501322	unchanged	0.288819	0.386578	1.09647	unchanged	0.465417	0.140412	1.1183	unchanged	C00207	Butanoate metabolism(ko00650);;Metabolic pathways(ko01100)	--	--	--	--	HMDB0001659	67-64-1	Organic compounds	Organic oxygen compounds	Organooxygen compounds	Carbonyl compounds
neg_1643	N-Formimino-L-glutamate	40.4747	260.288	461.864	9.98649	81.1411	23.8479	105.123	223.559	170.519	8.22789	6.8824	16.5305	-1.86147	0.329754	1.09788	unchanged	-2.11829	0.0431656	1.40426	down	0.611358	0.550452	0.786679	unchanged	-4.59112	0.183099	1.04395	unchanged	C00439	Histidine metabolism(ko00340);;Metabolic pathways(ko01100)	--	--	--	--	HMDB0000854	816-90-0	Organic compounds	Organic acids and derivatives	Carboxylic acids and derivatives	Amino acids, peptides, and analogues
neg_1653	(1R)-1,4,5,10-Tetrahydrophenazine-1-carboxylate	2.86512	20.1419	17.8701	37.8468	24.3798	54.3609	35.349	54.6536	48.4129	21.7856	9.78745	36.0971	-0.784821	0.23143	0.942011	unchanged	-0.247592	0.527244	0.560004	unchanged	-1.75964	0.0144657	2.07962	down	0.727225	0.398377	0.644999	unchanged	C21413	Biosynthesis of secondary metabolites(ko01110)	--	--	--	--	--	--	--	--	--	--
neg_1654	Northienamycin	1226.76	1844.93	2602.57	774.459	1093.92	1092.82	1766.17	2200.49	2426.72	759.702	603.1	999.988	-0.32569	0.272976	0.991423	unchanged	-1.1104	0.0128664	1.55351	down	-0.172149	0.626899	0.564391	unchanged	-1.26394	0.0992418	1.18338	unchanged	C17369	Carbapenem biosynthesis(ko00332)	--	--	--	--	--	--	--	--	--	--
neg_1669	S-Adenosyl-L-homocysteine	3258.22	4547.13	5754.55	3751.56	3823.04	4137.14	4677.81	3431.59	3494.55	3312.2	3107.65	3586.94	-0.226976	0.0369414	1.49216	down	0.0133398	0.938926	0.192642	unchanged	0.22473	0.485475	0.869146	unchanged	-0.438366	0.239429	0.923184	unchanged	C00021	Cysteine and methionine metabolism(ko00270);;Metabolic pathways(ko01100);;Biosynthesis of amino acids(ko01230);;Biosynthesis of cofactors(ko01240)	--	--	--	--	HMDB0000939	979-92-0	Organic compounds	Organoheterocyclic compounds	Lactones	Gamma butyrolactones
neg_1672	Deoxyloganin	118.062	70.6092	74.3853	175.079	291.518	197.07	47.3424	70.7699	114.017	177.603	119.328	267.308	-0.234152	0.586351	0.572386	unchanged	1.51553	0.0366139	1.38417	up	0.180447	0.699755	0.487927	unchanged	1.10093	0.133308	1.1124	unchanged	C06071	Monoterpenoid biosynthesis(ko00902);;Metabolic pathways(ko01100);;Biosynthesis of secondary metabolites(ko01110)	LMPR0102070005	Prenol Lipids [PR]	Isoprenoids [PR01]	C10 isoprenoids (monoterpenes) [PR0102]	HMDB0251007	--	Organic compounds	Lipids and lipid-like molecules	Prenol lipids	Terpene glycosides
neg_1679	Diosmetin-7-O-尾-D-glucopyranoside	1773.72	2158.94	2542.28	3485.34	2754.42	2929.93	1546.82	2373.96	2157.94	3512.65	3099.78	4611.57	0.291642	0.268729	1.11044	unchanged	0.593105	0.0365962	1.31727	up	0.0910988	0.711748	0.475013	unchanged	0.793648	0.0533883	1.27726	unchanged	--	--	--	--	--	--	--	--	--	--	--	--
neg_1680	Delphinidin-3-O-glucoside (Mirtillin)	1700.94	1966.75	2375.81	1812.12	1509.23	1638.46	2148.37	2653.39	2489.61	1530.52	1589.66	1984.76	0.0416086	0.789716	0.378203	unchanged	-0.555903	0.0173406	1.52192	down	-0.270807	0.171691	1.46073	unchanged	-0.243487	0.27282	0.777801	unchanged	--	--	--	--	--	--	--	--	--	--	--	--
neg_1684	19-Chloroproansamitocin	782.44	1025.39	1155.53	2159.21	2403.04	2200.97	1395.96	640.646	689.206	1986.24	1871.28	2464.74	-0.0972704	0.515264	0.643461	unchanged	1.31103	0.0233297	1.55948	up	0.120552	0.787953	0.339832	unchanged	1.0932	0.0105396	1.41055	up	C20134	Biosynthesis of secondary metabolites(ko01110)	--	--	--	--	--	--	--	--	--	--
neg_1687	CMP-3-deoxy-D-manno-octulosonate	1289.42	1148.9	1432.27	1503.72	1535.98	1906.2	1125.67	981.601	814.441	1231.31	1259.76	1334.89	-0.370412	0.0944563	1.44117	unchanged	0.759419	0.0162705	1.52405	up	0.405741	0.0604655	1.85325	unchanged	-0.016733	0.877432	0.0709294	unchanged	C04121	Metabolic pathways(ko01100);;Biosynthesis of nucleotide sugars(ko01250)	--	--	--	--	HMDB0304292	--	Organic compounds	Nucleosides, nucleotides, and analogues	Pyrimidine nucleotides	Pyrimidine nucleotide sugars
neg_1714	Diacetyl	2151.13	1400.2	1015.91	7717.05	4040.72	4812.93	2865.96	2859.49	2807.46	6151.31	6695.95	6978.41	0.258734	0.435966	0.885735	unchanged	0.957525	0.138971	1.22743	unchanged	-0.901716	0.0576886	2.06868	unchanged	2.11798	0.000413096	1.48308	up	C00741	Butanoate metabolism(ko00650);;Biosynthesis of secondary metabolites(ko01110)	LMFA12000012	Fatty Acyls [FA]	Oxygenated hydrocarbons [FA12]	--	HMDB0003407	431-03-8	Organic compounds	Organic oxygen compounds	Organooxygen compounds	Carbonyl compounds
neg_1729	L-Fucono-1,5-lactone	462.257	495.453	535.913	420.468	307.393	420.703	423.196	426.082	328.227	283.393	268.145	247.955	-0.522675	0.0820145	1.43168	unchanged	-0.0359023	0.855404	0.0738111	unchanged	0.343081	0.0610923	1.86551	unchanged	-0.901659	0.00267956	1.46842	down	C18028	Fructose and mannose metabolism(ko00051);;Metabolic pathways(ko01100)	--	--	--	--	--	--	--	--	--	--
neg_1739	S-(Hercyn-2-yl)-L-cysteine S-oxide	39.5213	12.991	35.549	77.623	13.7904	62.5068	1.33198e-08	4.86093	20.2032	55.3286	63.1219	69.7636	0.290192	0.616038	0.663631	unchanged	2.61849	0.145913	1.15132	unchanged	1.81288	0.116283	1.69143	unchanged	1.09579	0.0374348	1.3374	up	C20994	Histidine metabolism(ko00340);;Metabolic pathways(ko01100)	--	--	--	--	--	--	--	--	--	--
neg_1768	Adenosine triphosphate (ATP)	3.92119	82.0644	81.2996	6155.9	8162.48	5587.6	40.0579	20.8941	88.747	7559.75	7922.71	7546.06	0.210219	0.313353	0.868515	unchanged	7.05499	0.0137288	1.5785	up	0.160245	0.867576	0.210639	unchanged	7.10497	0.00014953	1.49999	up	--	--	--	--	--	--	--	--	--	--	--	--
neg_1776	Aklavinone	30307.1	32155.1	42242.2	5321.41	4980.63	4132.43	42549.7	42423	40215.3	4803.58	5037.96	9001.11	0.384485	0.394663	0.884927	unchanged	-3.11651	4.17635e-05	1.62024	down	-0.257773	0.203255	1.50556	unchanged	-2.47425	0.00939011	1.43393	down	C12424	Metabolic pathways(ko01100);;Biosynthesis of secondary metabolites(ko01110)	--	--	--	--	--	--	--	--	--	--
neg_1782	UDP-kanosamine	1809.94	1530.49	1056.45	3853.12	3112.72	2961.41	3711.18	2334.59	2690.28	4678.54	3881.28	5179.46	0.468839	0.0585918	1.51285	unchanged	0.184414	0.474432	0.654935	unchanged	-0.990501	0.0523533	1.95042	unchanged	1.64375	0.00451629	1.43758	up	C12211	Neomycin, kanamycin and gentamicin biosynthesis(ko00524);;Biosynthesis of secondary metabolites(ko01110);;Biosynthesis of nucleotide sugars(ko01250)	--	--	--	--	--	--	--	--	--	--
neg_1783	Isostrictinin	675.864	644.881	539.133	1066.59	838.483	926.179	1199.65	832.48	815.931	1099.94	1177.89	1358.36	0.360988	0.0582922	1.52818	unchanged	-0.00854022	0.970924	0.062484	unchanged	-0.614774	0.107627	1.81604	unchanged	0.967222	0.00597765	1.44371	up	--	--	--	--	--	--	--	--	--	--	--	--
neg_1790	1D-myo-Inositol 1,3,4-trisphosphate	17.4348	1.33198e-08	5.86277	114.112	81.6837	69.824	27.5507	45.888	61.1069	137.417	113.088	203.296	0.772696	0.130584	1.36593	unchanged	0.981267	0.0616	1.22772	unchanged	-2.52985	0.0423404	1.97181	down	4.28381	0.0298269	1.40588	up	C01243	Inositol phosphate metabolism(ko00562);;Metabolic pathways(ko01100);;Phosphatidylinositol signaling system(ko04070)	--	--	--	--	HMDB0001143	93133-76-7	Organic compounds	Organic oxygen compounds	Organooxygen compounds	Alcohols and polyols
neg_1831	Nicotinyl	1007.99	983.149	1410.7	948.416	882.19	1018.98	1038.8	580.371	739.926	503.272	706.061	489.118	-0.746533	0.0156036	1.66646	down	0.27252	0.348034	0.896965	unchanged	0.528083	0.146159	1.57692	unchanged	-1.0021	0.0361196	1.29204	down	--	--	--	--	--	--	--	--	--	--	--	--
neg_1834	Eupalinilide B	156.564	2.65337	1.33198e-08	416.15	340.661	218.865	1.33198e-08	11.0002	33.0046	344.006	384.78	530.014	0.367576	0.306425	0.945165	unchanged	4.47067	0.029666	1.49729	up	1.85526	0.537257	0.795939	unchanged	2.98298	0.0088995	1.39305	up	--	--	--	--	--	--	--	--	--	--	--	--
neg_1853	S-Adenosylhomocysteine	1573.35	1053.44	1550.46	2819.09	2109.9	2929.6	1491.63	1143.13	1255.55	2599.8	2922.04	2871.75	0.0950176	0.570256	0.704025	unchanged	1.01438	0.0234231	1.51651	up	0.102669	0.659812	0.594558	unchanged	1.00673	0.0043583	1.46059	up	C00021	Cysteine and methionine metabolism(ko00270);;Metabolic pathways(ko01100);;Biosynthesis of amino acids(ko01230);;Biosynthesis of cofactors(ko01240)	--	--	--	--	HMDB0000939	979-92-0	Organic compounds	Organoheterocyclic compounds	Lactones	Gamma butyrolactones
neg_1855	Cimicifugamide A	409.095	16.8746	14.4288	3240.33	1392.18	2370.02	31.4348	52.259	72.5024	2244.92	2605.69	2305.47	0.0312949	0.933163	0.221171	unchanged	5.48644	0.050534	1.4633	unchanged	1.49545	0.545551	0.785595	unchanged	4.02229	0.000234986	1.48582	up	--	--	--	--	--	--	--	--	--	--	--	--
neg_1859	D-Gluconic acid	159.738	168.585	220.72	101.969	129.219	118.394	177.416	135.579	147.876	86.6645	107.007	79.9196	-0.353607	0.0896713	1.43898	unchanged	-0.398733	0.0764624	1.217	unchanged	0.252555	0.275728	1.29142	unchanged	-1.0049	0.026281	1.35022	down	C00257	Pentose phosphate pathway(ko00030);;Metabolic pathways(ko01100);;Biosynthesis of secondary metabolites(ko01110);;Carbon metabolism(ko01200)	--	--	--	--	HMDB0000625	526-95-4	Organic compounds	Organic oxygen compounds	Organooxygen compounds	Carbohydrates and carbohydrate conjugates
neg_1905	Rhapontigenin 3'-O-glucoside	12524.8	16958.4	19416.2	6899.14	3384.33	5260.12	22460.9	11599.5	6037.86	5878.29	5920.14	6698.09	0.250934	0.436991	0.912936	unchanged	-1.36722	0.228464	0.93838	unchanged	0.286275	0.618119	0.620363	unchanged	-1.40256	0.035424	1.38397	down	--	--	--	--	--	--	--	--	--	--	--	--
neg_1908	D-(-)-Quinic acid	1314.32	2221.86	1765.68	509.812	1285.9	1085.07	2467.23	851.87	1217.84	451.491	628.647	502.979	-0.863695	0.199497	1.31162	unchanged	-0.655256	0.386305	0.64661	unchanged	0.224781	0.67648	0.492763	unchanged	-1.74373	0.037417	1.38255	down	--	--	--	--	--	--	HMDB0003072	77-95-2	Organic compounds	Organic oxygen compounds	Organooxygen compounds	Alcohols and polyols
neg_1930	5-Methylsulfinylpentyl glucosinolate	1.33198e-08	1.33198e-08	1.33198e-08	121.335	52.5299	5.48105	1.33198e-08	1.33198e-08	1.33198e-08	514.225	555.499	536.32	3.16269	0.00221055	1.80308	up	32.0635	0.21753	1.04401	unchanged	0	1	0	unchanged	35.2262	0.000495806	1.50061	up	C08400	--	--	--	--	--	HMDB0304218	--	Organic compounds	Organic oxygen compounds	Organooxygen compounds	Carbohydrates and carbohydrate conjugates
neg_1979	2-Propylglutaric acid	944.045	1103.34	1057.8	731.586	968.165	1076.78	1137.48	775.322	684.946	606.1	757.061	639.715	-0.471208	0.111273	1.40768	unchanged	0.0960178	0.747566	0.409575	unchanged	0.257416	0.346999	1.13909	unchanged	-0.632606	0.00507839	1.40553	down	C16658	--	--	--	--	--	HMDB0060684	--	Organic compounds	Lipids and lipid-like molecules	Fatty Acyls	Fatty acids and conjugates
neg_1993	5-Acetylamino-6-formylamino-3-methyluracil	480.237	25.3257	7.34796	747.883	440.373	473.11	119.81	614.767	550.234	883.56	967.132	889.88	0.722107	0.0573715	1.62928	unchanged	0.370816	0.537956	0.4207	unchanged	-1.32477	0.305694	1.16206	unchanged	2.4177	0.0373868	1.3823	up	C16365	Caffeine metabolism(ko00232);;Metabolic pathways(ko01100);;Biosynthesis of secondary metabolites(ko01110)	--	--	--	--	HMDB0011105	--	Organic compounds	Organoheterocyclic compounds	Diazines	Pyrimidines and pyrimidine derivatives
neg_1995	dTDP-3-acetamido-3,6-dideoxy-alpha-D-galactopyranose	3823.96	871.415	907.572	8437.88	3878.42	4548.05	1152.66	2339.17	1322.45	9213.31	9042.54	16305.7	1.03519	0.117145	1.39452	unchanged	1.80858	0.0974132	1.29025	unchanged	0.218864	0.820338	0.290247	unchanged	2.62491	0.0412776	1.33233	up	C20156	Polyketide sugar unit biosynthesis(ko00523);;Metabolic pathways(ko01100);;Biosynthesis of secondary metabolites(ko01110);;Biosynthesis of nucleotide sugars(ko01250)	--	--	--	--	--	--	--	--	--	--
neg_2012	4-(beta-D-Ribofuranosyl)phenol 5'-phosphate	1218.03	277.687	310.481	2472.11	835.021	627.016	429.274	1069.12	1241.49	1681.9	1646.43	2527.78	0.573894	0.399218	0.885821	unchanged	0.521932	0.578999	0.400327	unchanged	-0.601164	0.476702	0.834171	unchanged	1.69699	0.0330964	1.28016	up	C21107	Folate biosynthesis(ko00790)	--	--	--	--	--	--	--	--	--	--
neg_2030	2-Hydroxy-2,4-pentadienoate	188.232	237.491	226.672	234.804	251.389	250.649	219.288	211.164	125.664	181.591	192.517	201.444	-0.356413	0.00245286	1.7553	down	0.40597	0.178446	1.24094	unchanged	0.230359	0.409701	0.975726	unchanged	-0.180801	0.222468	0.929394	unchanged	C00596	Phenylalanine metabolism(ko00360);;Metabolic pathways(ko01100)	--	--	--	--	--	--	--	--	--	--
neg_2063	Corchoionol C	1303.71	1757.08	2927.94	1259.09	1440.41	997.816	2095.93	1820.77	1902.4	1711.12	1526.79	1770.98	0.438011	0.0555904	1.45961	unchanged	-0.654317	0.0142876	1.48522	down	0.0414556	0.918284	0.18133	unchanged	-0.257761	0.57059	0.445721	unchanged	--	--	--	--	--	--	--	--	--	--	--	--
neg_2077	(2R,4S)-2,4-Diaminopentanoate	1.33198e-08	1.33198e-08	1.33198e-08	135.201	103.076	117.955	1.33198e-08	1.33198e-08	1.33198e-08	110.356	130.441	99.1391	-0.0675557	0.698334	0.308488	unchanged	33.0536	0.00605496	1.60321	up	0	1	0	unchanged	32.986	0.00646599	1.48253	up	C03943	D-Amino acid metabolism(ko00470);;Metabolic pathways(ko01100)	--	--	--	--	--	--	--	--	--	--
neg_2078	Biphenyl-2,3-diol	202.862	79.2698	138.695	2245.73	2125.61	2692.34	136.779	78.1922	48.3781	2371.63	2522.33	2240.49	0.0143805	0.909754	0.179063	unchanged	4.74537	0.00493324	1.61641	up	0.676252	0.305783	1.20066	unchanged	4.0835	0.000252557	1.4962	up	C02526	Metabolic pathways(ko01100)	--	--	--	--	--	--	--	--	--	--
neg_2080	Mimosine	111.597	1.33198e-08	1.33198e-08	425.914	303.953	444.541	1.33198e-08	1.33198e-08	1.33198e-08	393.805	422.516	373.653	0.0189949	0.919455	0.235341	unchanged	34.7746	0.0124469	1.5887	up	31.379	0.42265	1.03539	unchanged	3.41456	0.0051691	1.46467	up	--	--	--	--	--	--	HMDB0015188	500-44-7	Organic compounds	Organic acids and derivatives	Carboxylic acids and derivatives	Amino acids, peptides, and analogues
neg_2105	Valienone	413.366	377.115	353.688	461.57	413.314	566.368	466.48	303.392	281.394	430.011	473.034	503.158	-0.0355172	0.830779	0.0928785	unchanged	0.455195	0.157514	1.16614	unchanged	0.122172	0.65488	0.552015	unchanged	0.297505	0.0352208	1.28363	up	C17696	Metabolic pathways(ko01100);;Biosynthesis of secondary metabolites(ko01110)	--	--	--	--	--	--	--	--	--	--
neg_2117	Tetracenomycin F2	692.299	263.339	220.425	912.138	107.549	1043.76	575.083	171.042	23.2248	1494.78	1150.94	919.464	0.788919	0.229117	1.17818	unchanged	1.42335	0.285256	0.94181	unchanged	0.612253	0.576924	0.660178	unchanged	1.60001	0.0244548	1.28613	up	C12366	Metabolic pathways(ko01100);;Biosynthesis of secondary metabolites(ko01110)	--	--	--	--	--	--	--	--	--	--
neg_2136	3-Butyn-1-ol	145.759	191.756	214.369	62.014	283.583	117.143	240.831	227.046	245.344	82.4432	75.6102	96.614	-0.86159	0.407096	0.971796	unchanged	-0.624145	0.336451	0.857768	unchanged	-0.369985	0.107936	1.80637	unchanged	-1.11575	0.0302788	1.37262	down	C06146	Butanoate metabolism(ko00650)	--	--	--	--	--	--	--	--	--	--
neg_2140	6-Aminopenicillanate	236	67.6583	16.703	186.969	220.159	176.22	114.532	280.532	209.588	314.283	316.939	304.575	0.681841	0.00838036	1.73487	up	-0.0517484	0.898287	0.190741	unchanged	-0.916403	0.317182	1.16336	unchanged	1.5465	0.0899287	1.25231	unchanged	C02954	Penicillin and cephalosporin biosynthesis(ko00311);;Biosynthesis of secondary metabolites(ko01110)	--	--	--	--	HMDB0060618	--	Organic compounds	Organic acids and derivatives	Carboxylic acids and derivatives	Amino acids, peptides, and analogues
neg_2142	4-thiouridine	668.922	327.216	231.679	1021.63	562.683	643.499	297.145	572.108	701.929	1227.83	1480.64	1212.1	0.815438	0.036386	1.60489	up	0.503777	0.304132	0.728421	unchanged	-0.355755	0.556606	0.704491	unchanged	1.67497	0.00741961	1.41589	up	--	--	--	--	--	--	HMDB0246588	--	Organic compounds	Nucleosides, nucleotides, and analogues	Pyrimidine nucleosides	--
neg_2151	N-(p-Coumaroyl) Serotonin	2878.74	3737.41	2931.53	4282.55	3487.94	3737.79	5497.36	3036.39	4177.7	4531.74	5487.97	5392.07	0.421361	0.0303604	1.6124	up	-0.143458	0.637253	0.366618	unchanged	-0.412908	0.273992	1.33134	unchanged	0.690811	0.00917627	1.3879	up	--	--	--	--	--	--	HMDB0255027	--	Organic compounds	Organoheterocyclic compounds	Indoles and derivatives	Tryptamines and derivatives
neg_2162	Phenylacetylglutamine	2733.29	2420.72	3319.64	3926.89	3723.62	3192.7	3508.55	4740.58	4347.86	4700.51	3834.04	4483.45	0.263716	0.102056	1.32629	unchanged	-0.216285	0.254608	1.00567	unchanged	-0.572021	0.0424426	1.90565	down	0.619452	0.0149811	1.34948	up	C04148	Phenylalanine metabolism(ko00360)	--	--	--	--	HMDB0006344	28047-15-6	Organic compounds	Organic acids and derivatives	Carboxylic acids and derivatives	Amino acids, peptides, and analogues
neg_2177	5-Hydroxy-L-tryptophan	28.2453	121.81	130.614	6.51411	48.7753	20.9741	152.728	91.7764	79.3151	12.3933	10.5728	19.2029	-0.85481	0.457791	0.87023	unchanged	-2.08613	0.0474654	1.31458	down	-0.206322	0.738468	0.414391	unchanged	-2.73461	0.135084	1.15187	unchanged	C00643	Tryptophan metabolism(ko00380);;Metabolic pathways(ko01100)	--	--	--	--	HMDB0000472	4350-09-08	Organic compounds	Organoheterocyclic compounds	Indoles and derivatives	Tryptamines and derivatives
neg_2225	Trp derivative	351.718	304.642	308.792	411.344	360.439	524.687	247.164	233.32	196.015	305.751	376.731	312.258	-0.382199	0.16252	1.18181	unchanged	0.93843	0.0408135	1.49254	up	0.51267	0.0109331	2.10504	up	0.0435619	0.73782	0.296005	unchanged	--	--	--	--	--	--	--	--	--	--	--	--
neg_2234	cyclo-Dopa-glucuronylglucoside	15.4446	1.33198e-08	1.33198e-08	647.572	669.876	538.657	1.33198e-08	1.33198e-08	1.33198e-08	456.377	943.908	537.503	0.062133	0.875828	0.105964	unchanged	35.4349	0.00426529	1.60725	up	28.5259	0.42265	1.03539	unchanged	6.97117	0.0510282	1.37241	unchanged	C17752	Betalain biosynthesis(ko00965);;Biosynthesis of secondary metabolites(ko01110)	--	--	--	--	--	--	--	--	--	--
neg_2247	2,5-Dihydroxybenzaldehyde	26.3487	1.33198e-08	15.1197	38.7937	18.7791	27.8219	25.3841	59.3014	51.5286	70.6869	48.0739	86.8672	1.26782	0.0508129	1.59742	unchanged	-0.673657	0.241656	1.02867	unchanged	-1.71579	0.0741569	1.77215	unchanged	2.30996	0.0203154	1.34651	up	C05585	Tyrosine metabolism(ko00350);;Metabolic pathways(ko01100)	--	--	--	--	HMDB0004062	1194-98-5	Organic compounds	Organic oxygen compounds	Organooxygen compounds	Carbonyl compounds
neg_2258	Apigenin 7-O-(2G-rhamnosyl)gentiobioside	1588.53	1.33198e-08	1.33198e-08	1914.53	436.923	1208.15	121.706	3855.04	2757.72	3225.97	3447.12	6386.92	1.87537	0.0733688	1.55464	unchanged	-0.919848	0.447904	0.746518	unchanged	-2.08387	0.260705	1.31624	unchanged	3.03939	0.044554	1.29811	up	--	--	LMPK12110394	Polyketides [PK]	Flavonoids [PK12]	Flavones and Flavonols [PK1211]	--	--	--	--	--	--
neg_2262	Aminoacetone	58.1636	4.50997	22.9385	69.1621	54.0505	35.0735	35.0736	85.2443	65.7287	83.6228	100.151	144.605	1.05282	0.0693967	1.49687	unchanged	-0.23313	0.630857	0.503268	unchanged	-1.11978	0.194319	1.39967	unchanged	1.93947	0.0291581	1.30793	up	C01888	Glycine, serine and threonine metabolism(ko00260);;Metabolic pathways(ko01100)	--	--	--	--	HMDB0002134	298-08-8	Organic compounds	Organic oxygen compounds	Organooxygen compounds	Carbonyl compounds
neg_2263	L-2-Amino-3-oxobutanoic acid	2384.65	1979.27	1703.1	3037.29	3384.76	2754.88	2936.34	2811.93	2223.16	2012.65	2210.79	2334.98	-0.484664	0.0238555	1.69186	down	0.203173	0.234491	1.00785	unchanged	-0.39385	0.0992445	1.70753	unchanged	0.112359	0.511368	0.527851	unchanged	C03508	Glycine, serine and threonine metabolism(ko00260);;Metabolic pathways(ko01100)	LMFA01060172	Fatty Acyls [FA]	Fatty Acids and Conjugates [FA01]	Oxo fatty acids [FA0106]	HMDB0006454	--	Organic compounds	Organic acids and derivatives	Carboxylic acids and derivatives	Amino acids, peptides, and analogues
neg_2266	Aspirin	191.057	98.6559	74.3972	359.959	408.122	320.607	99.0563	105.809	108.46	336.198	334.737	288.992	-0.181594	0.235532	1.18648	unchanged	1.79686	0.00881357	1.58785	up	0.216713	0.681193	0.523301	unchanged	1.39855	0.0180067	1.38974	up	C01405	--	--	--	--	--	HMDB0001879	50-78-2	Organic compounds	Benzenoids	Benzene and substituted derivatives	Benzoic acids and derivatives
neg_2273	Vanillic acid-4-O-glucoside	10976.8	6083.9	7867.24	24269	18676.7	17111.5	10405.6	15016.6	14255.4	19680.4	25514.4	30620.5	0.336152	0.251131	1.08533	unchanged	0.598015	0.0687041	1.2333	unchanged	-0.670557	0.0716826	1.76507	unchanged	1.60472	0.0194035	1.40679	up	--	--	--	--	--	--	--	--	--	--	--	--
neg_2287	D-Threitol	60.6148	68.9853	51.7344	94.6063	90.9803	108.895	89.3537	61.9699	66.8146	69.7601	78.2063	62.1698	-0.486855	0.0181029	1.6032	down	0.432936	0.0749233	1.34344	unchanged	-0.266589	0.293219	1.26107	unchanged	0.212671	0.231275	0.839628	unchanged	C16884	--	--	--	--	--	HMDB0004136	2418-52-2	Organic compounds	Organic oxygen compounds	Organooxygen compounds	Carbohydrates and carbohydrate conjugates
neg_2294	Meratin	1362.51	104.257	49.0312	3149.04	2782.64	3275.2	249.034	628.028	311.278	3219.67	4034.27	2853.85	0.134684	0.4918	0.684204	unchanged	2.95376	0.000196759	1.61088	up	0.351128	0.826318	0.28093	unchanged	2.73732	0.00737479	1.40152	up	--	--	--	--	--	--	--	--	--	--	--	--
neg_2299	L-gamma-Glutamyl-(3R)-L-beta-ethynylserine	932.242	543.14	780.511	1268.54	1675.94	2287.82	941.815	1388.31	1053.24	2363.97	2157.95	2311.69	0.385201	0.20963	1.21443	unchanged	0.628987	0.161316	1.14344	unchanged	-0.584758	0.100958	1.66579	unchanged	1.59895	0.00111853	1.4796	up	C22140	Metabolic pathways(ko01100);;Biosynthesis of secondary metabolites(ko01110)	--	--	--	--	--	--	--	--	--	--
neg_2307	2-Benzoxazolinone	553.963	503.12	455.091	1885.48	1571.49	1408.12	462.777	354.199	280.97	1140.56	1089.51	819.673	-0.673782	0.0288808	1.58335	down	2.14766	0.00631356	1.58305	up	0.461818	0.102796	1.72238	unchanged	1.01206	0.0280853	1.37671	up	--	--	--	--	--	--	HMDB0032931	59-49-4	Organic compounds	Organoheterocyclic compounds	Benzoxazoles	Benzoxazolones
neg_2308	4-Oxo-1-(3-pyridyl)-1-butanone	253.146	157.229	81.3163	310.118	425.386	519.866	155.816	45.784	59.0073	165.92	269.758	197.207	-0.9881	0.056225	1.53627	unchanged	2.26816	0.0155163	1.53619	up	0.915877	0.280241	1.21306	unchanged	0.364187	0.474211	0.56311	unchanged	C19567	Nicotinate and nicotinamide metabolism(ko00760);;Metabolic pathways(ko01100)	--	--	--	--	HMDB0062406	76014-80-7	Organic compounds	Organic oxygen compounds	Organooxygen compounds	Carbonyl compounds
neg_2311	2-O-Glucosyl-7-hydroxy-1,4(2H)-benzoxazin-3-one (DHBOA glucoside)	14154.8	14230	14547.3	45161.1	41621.5	36128.8	14637	13532.8	10464.9	26781.2	27704.4	22236.8	-0.6799	0.0117493	1.70163	down	1.66965	0.0028728	1.59556	up	0.152159	0.369757	1.13479	unchanged	0.837591	0.0213247	1.43222	up	--	--	--	--	--	--	--	--	--	--	--	--
neg_2320	Isosalvianolic acid B	1177.67	281.318	394.246	3532.99	19982.6	6083.97	501.58	678.837	461.716	4015.88	4282.86	3936.3	-1.27456	0.374951	1.03582	unchanged	4.17193	0.209823	1.09832	unchanged	0.174475	0.828652	0.288453	unchanged	2.7229	0.00292953	1.47945	up	--	--	--	--	--	--	--	--	--	--	--	--
neg_2321	Myricoside	644.705	17.294	1.33198e-08	782.196	194.844	681.467	24.4341	939.676	489.112	997.581	1273.52	1643.22	1.23888	0.0447764	1.5787	up	0.19063	0.84263	0.117207	unchanged	-1.13435	0.481687	0.834826	unchanged	2.56386	0.0190978	1.34202	up	C10479	--	--	--	--	--	--	--	--	--	--	--
neg_2325	Quinate	1.81191	1.33198e-08	1.33198e-08	331.999	35.5417	162.543	1.33198e-08	1.33198e-08	1.33198e-08	316.213	346.29	357.892	0.944835	0.195179	1.34957	unchanged	33.627	0.175879	1.14887	unchanged	25.4344	0.42265	1.03539	unchanged	9.1374	0.0013053	1.49965	up	C00296	Phenylalanine, tyrosine and tryptophan biosynthesis(ko00400);;Metabolic pathways(ko01100)	--	--	--	--	HMDB0003072	77-95-2	Organic compounds	Organic oxygen compounds	Organooxygen compounds	Alcohols and polyols
neg_2392	Raddeanin A	6800.73	13063.2	18174.7	10924.5	13791.9	10438.3	19259.4	19239.7	23399.2	22965.2	18158.1	5417.05	0.404765	0.546107	0.531271	unchanged	-0.816187	0.00822	1.55446	down	-0.702438	0.122463	1.69382	unchanged	0.291016	0.674699	0.316293	unchanged	--	--	--	--	--	--	HMDB0257094	--	Organic compounds	Lipids and lipid-like molecules	Prenol lipids	Triterpenoids
neg_2402	2-Phytyl-1,4-naphthoquinone	329.905	465.527	445.673	215.797	294.02	176.578	330.292	211.805	184.805	262.212	195.711	310.011	0.161945	0.600468	0.42938	unchanged	-0.0827232	0.823458	0.102663	unchanged	0.771792	0.049677	1.86325	up	-0.69257	0.0455947	1.2443	down	C13309	Ubiquinone and other terpenoid-quinone biosynthesis(ko00130);;Metabolic pathways(ko01100);;Biosynthesis of secondary metabolites(ko01110);;Biosynthesis of cofactors(ko01240)	--	--	--	--	HMDB0004649	34625-86-0	Organic compounds	Lipids and lipid-like molecules	Prenol lipids	Quinone and hydroquinone lipids
neg_2465	10-Undecenoic acid	108.915	192.69	140.113	39.7077	2.59007	1.33198e-08	130.511	117.559	98.6958	59.3905	27.3831	107.323	2.19812	0.149159	1.31947	unchanged	-3.03531	0.00417211	1.53827	down	0.349165	0.325706	1.14959	unchanged	-1.18636	0.0707819	1.17255	unchanged	C13910	--	LMFA01030036	Fatty Acyls [FA]	Fatty Acids and Conjugates [FA01]	Unsaturated fatty acids [FA0103]	HMDB0033724	112-38-9	Organic compounds	Lipids and lipid-like molecules	Fatty Acyls	Fatty acids and conjugates
neg_2493	Saikosaponin A	512.502	804.221	1011.55	532.184	500.551	250.207	1169.19	623.896	327.627	832.26	1463.8	1318.8	1.49448	0.0380571	1.59207	up	-0.725094	0.378138	0.66387	unchanged	0.134711	0.823284	0.279997	unchanged	0.634679	0.15324	1.04149	unchanged	C08975	--	--	--	--	--	HMDB0242746	--	Organic compounds	Lipids and lipid-like molecules	Prenol lipids	Terpene glycosides
neg_2519	PG(16:0/0:0)[U]	493100	752963	687695	43686.4	75772.2	41542.3	440557	342806	372663	56867.7	39357.8	110557	0.361045	0.571773	0.528847	unchanged	-2.84403	0.003339	1.58368	down	0.742233	0.0657754	1.92858	unchanged	-3.22522	0.0130211	1.44545	down	--	--	--	--	--	--	--	--	--	--	--	--
neg_2532	Senkyunolide P	57.0937	104.696	196.085	409.831	420.456	334.185	25.7426	18.2444	4.21524	371.583	1467.97	169.842	0.787085	0.557489	0.55295	unchanged	4.59443	0.00368865	1.60703	up	2.89228	0.123825	1.82832	unchanged	2.48923	0.305091	0.863937	unchanged	--	--	--	--	--	--	--	--	--	--	--	--
neg_2549	Ergosterol	168.007	344.507	308.125	34.1382	10.4724	1.33198e-08	154.865	47.451	165.21	603.751	599.264	1084.38	5.68018	0.042879	1.69492	up	-3.04239	0.0949153	1.33532	unchanged	1.1589	0.0907059	1.73362	unchanged	1.47889	0.0811274	1.24396	unchanged	C01694	Steroid biosynthesis(ko00100);;Metabolic pathways(ko01100);;Biosynthesis of secondary metabolites(ko01110)	LMST01030093	Sterol Lipids [ST]	Sterols [ST01]	Ergosterols and C24-methyl derivatives [ST0103]	HMDB0000878	57-87-4	Organic compounds	Lipids and lipid-like molecules	Steroids and steroid derivatives	Ergostane steroids
neg_2562	Gypenoside XLIX	826.97	239.07	219.64	4576.95	5631.92	2081.33	578.404	768.507	400.593	12708.3	9758.7	14937.4	1.6057	0.0132268	1.65901	up	2.81414	0.0777694	1.37844	unchanged	-0.442763	0.543593	0.748469	unchanged	4.8626	0.0139408	1.45282	up	--	--	--	--	--	--	--	--	--	--	--	--
neg_2567	(3R)-3-Hydroxy-1,2-didehydro-2,3-dihydrotabersonine	75.8618	70.9412	23.3642	450.764	390.254	98.9319	70.3999	41.2364	1.43045	2438.61	2199.52	3868.57	3.17794	0.0354429	1.69507	up	3.05541	0.12207	1.25608	unchanged	0.589778	0.506994	0.743823	unchanged	5.64357	0.0332969	1.41022	up	C21683	Indole alkaloid biosynthesis(ko00901)	--	--	--	--	--	--	--	--	--	--
neg_2579	Ginsenoside Rh4	27.6767	1.33198e-08	1.33198e-08	15008.9	5858.64	1334.87	1.33198e-08	1.33198e-08	1.33198e-08	17604.2	17706	27231.3	1.49409	0.061963	1.4868	unchanged	39.0153	0.207117	1.06618	unchanged	29.3675	0.42265	1.03539	unchanged	11.1419	0.022672	1.44149	up	--	--	--	--	--	--	HMDB0041534	174721-08-5	Organic compounds	Lipids and lipid-like molecules	Prenol lipids	Triterpenoids
neg_2592	PC(P-16_0_18_4(6Z,9Z,12Z,15Z))	224.64	30.2393	42.6111	3088.44	333.944	598.052	160.132	77.1508	180.152	4092.52	3245.46	6769.15	1.811	0.0734059	1.476	unchanged	3.26773	0.304486	0.885664	unchanged	-0.488705	0.610026	0.618771	unchanged	5.56744	0.0488619	1.36695	up	--	--	--	--	--	--	--	--	--	--	--	--
neg_262	Thienamycin	40.7336	23.6016	19.2008	57.0363	21.037	39.219	56.8737	61.7822	62.0614	99.3809	77.5964	116.47	1.32299	0.0187686	1.67639	up	-0.623628	0.175999	1.18072	unchanged	-1.11327	0.0321346	2.13058	down	1.81263	0.0104942	1.40174	up	C06664	Carbapenem biosynthesis(ko00332);;Biosynthesis of secondary metabolites(ko01110)	--	--	--	--	HMDB0258982	--	Organic compounds	Organoheterocyclic compounds	Lactams	Beta lactams
neg_2641	4alpha-Methyl-5alpha-ergosta-8,14,24(28)-trien-3beta-ol	156.149	444.328	512.652	86.1877	341.343	170.848	379.192	60.7468	20.8196	652.687	514.882	783.054	1.7048	0.0139394	1.61228	up	0.377048	0.755229	0.380749	unchanged	1.27254	0.239483	1.31018	unchanged	0.809314	0.113044	1.08665	unchanged	C11508	Steroid biosynthesis(ko00100);;Metabolic pathways(ko01100);;Biosynthesis of secondary metabolites(ko01110)	LMST01031020	Sterol Lipids [ST]	Sterols [ST01]	Ergosterols and C24-methyl derivatives [ST0103]	HMDB0304204	--	Organic compounds	Lipids and lipid-like molecules	Steroids and steroid derivatives	Ergostane steroids
neg_2673	Hosenkoside B	75.9149	183.379	177.315	147.41	312.739	363.901	167.705	113.232	175.84	243.06	347.231	417.389	0.290234	0.502488	0.614761	unchanged	0.851239	0.194997	1.11343	unchanged	-0.0651511	0.876769	0.195436	unchanged	1.20662	0.0427143	1.28158	up	--	--	--	--	--	--	--	--	--	--	--	--
neg_295	4-Hydroxy-3-indolylmethyl glucosinolate	38.0644	1.33198e-08	5.14294	72.7662	11.5174	40.2628	47.0578	31.9883	21.5589	77.9027	68.3709	49.8544	0.655113	0.313491	1.03905	unchanged	0.30798	0.708368	0.363562	unchanged	-1.21935	0.257382	1.29525	unchanged	2.18245	0.0297079	1.29437	up	--	--	--	--	--	--	--	--	--	--	--	--
neg_309	Coccinic Acid	97.4243	46.1226	51.9646	139.614	57.3193	99.6785	109.465	166.867	167.616	180.655	154.022	155.519	0.724781	0.0996645	1.51199	unchanged	-0.581817	0.18663	1.0892	unchanged	-1.18314	0.0315444	1.96323	down	1.3261	0.0122588	1.39676	up	--	--	--	--	--	--	--	--	--	--	--	--
neg_310	Gossypetin-8-O-glucoside	139.809	44.3186	42.8767	169.134	44.9543	81.9918	115.797	120.153	155.295	215.495	193.572	222.373	1.09266	0.0863566	1.58008	unchanged	-0.402087	0.486081	0.680849	unchanged	-0.785353	0.223821	1.42839	unchanged	1.47592	0.044116	1.34215	up	--	--	--	--	--	--	--	--	--	--	--	--
neg_3127	3-Hydroxyoctadecanoyl-CoA	296.623	6.27788	1.33198e-08	807.562	95.0852	101.287	112.692	103.034	43.0833	678.857	1030.7	608.602	1.20732	0.199929	1.19028	unchanged	1.9557	0.403804	0.728866	unchanged	0.226958	0.89579	0.167974	unchanged	2.93606	0.0170945	1.3562	up	C16217	Fatty acid metabolism(ko01212)	LMFA07050223	Fatty Acyls [FA]	Fatty esters [FA07]	Fatty acyl CoAs [FA0705]	HMDB0012715	42578-91-6	Organic compounds	Lipids and lipid-like molecules	Fatty Acyls	Fatty acyl thioesters
neg_3137	6,7-Dimethoxy-4-methylcoumarin	339.359	223.014	299.78	320.266	298.264	245.243	222.362	168.872	191.244	103.673	151.13	151.86	-1.08682	0.0068067	1.71608	down	0.568448	0.0310451	1.40909	up	0.565739	0.095178	1.82657	unchanged	-1.08411	0.0306106	1.32161	down	--	--	--	--	--	--	--	--	--	--	--	--
neg_3138	L-Arogenate	603.987	145.482	110.155	906.13	144.973	1177.6	144.161	189.693	134.516	783.118	1110.06	706.251	0.221991	0.738397	0.45472	unchanged	2.25048	0.197704	1.13173	unchanged	0.876055	0.498876	0.869195	unchanged	1.59642	0.0483943	1.23682	up	C00826	Phenylalanine, tyrosine and tryptophan biosynthesis(ko00400);;Metabolic pathways(ko01100);;Biosynthesis of secondary metabolites(ko01110);;Biosynthesis of amino acids(ko01230)	--	--	--	--	HMDB0304400	--	Organic compounds	Organic acids and derivatives	Carboxylic acids and derivatives	Amino acids, peptides, and analogues
neg_3139	Threoninyl-Leucine	1168.7	68.5921	82.3889	1931.27	123.391	1228.81	280.079	335.302	331.423	2912.14	2971.77	3898.87	1.57502	0.0334747	1.66054	up	1.79408	0.27688	0.951669	unchanged	0.479048	0.765681	0.392765	unchanged	2.89006	0.00457058	1.42406	up	--	--	--	--	--	--	HMDB0029065	50299-12-2	Organic compounds	Organic acids and derivatives	Carboxylic acids and derivatives	Amino acids, peptides, and analogues
neg_3146	Hesperetin-7-O-neohesperidoside(Neohesperidin)	2126.13	815.56	835.068	2783.49	2524.76	2982.82	1961.75	2006.37	1249.39	4033.37	4578.84	2445.13	0.415374	0.284518	1.02573	unchanged	0.668196	0.0334182	1.48591	up	-0.466214	0.402863	1.00455	unchanged	1.54978	0.0416183	1.25924	up	--	--	--	--	--	--	--	--	--	--	--	--
neg_3195	3,4-Dehydro-DL-proline	39.1796	83.2341	73.1303	41.1031	54.351	42.0997	62.3679	22.2302	35.5545	36.8541	22.1061	21.7593	-0.769008	0.0457138	1.56567	down	0.195128	0.680922	0.445488	unchanged	0.702625	0.231833	1.31551	unchanged	-1.27651	0.0887027	1.2199	unchanged	--	--	--	--	--	--	--	--	--	--	--	--
neg_3202	1-Desacetylwilforgine	1044.95	1.33198e-08	1.33198e-08	2713.31	74.9914	1528.46	87.7627	268.363	36.4569	1536.67	2949.53	1610.72	0.49813	0.549042	0.677707	unchanged	3.45888	0.227807	1.04443	unchanged	1.41237	0.59872	0.676879	unchanged	2.54464	0.0470141	1.25144	up	--	--	--	--	--	--	--	--	--	--	--	--
neg_3205	ANHYDROBRAZILIC ACID	266.58	312.313	322.515	299.578	319.319	378.605	258.663	170.554	161.282	185.897	241.742	143.578	-0.804282	0.0196221	1.62183	down	0.756385	0.0283891	1.47334	up	0.610246	0.0584969	1.90078	unchanged	-0.658143	0.0395379	1.27827	down	--	--	--	--	--	--	--	--	--	--	--	--
neg_3210	8-Demethyl-8-(2,3-di-O-methyl-alpha-L-rhamnosyl)tetracenomycin C	1357.45	97.1093	92.4572	4905.49	4213.7	5330.82	290.746	303.869	265.495	4495.35	4802.53	3861.34	-0.134998	0.372477	0.753202	unchanged	4.07041	0.00508184	1.61336	up	0.846896	0.641018	0.608757	unchanged	3.08851	0.00272648	1.44998	up	C20976	Metabolic pathways(ko01100);;Biosynthesis of secondary metabolites(ko01110)	--	--	--	--	--	--	--	--	--	--
neg_3225	Syringic acid	2954.97	2982.04	2744.13	3995.82	1745.84	2750.87	2629.01	2137.13	1900.15	3552.02	4106.66	3533.48	0.398222	0.299078	1.10862	unchanged	0.34931	0.453401	0.678677	unchanged	0.381001	0.0755892	1.89048	unchanged	0.366532	0.033156	1.35463	up	C10833	--	--	--	--	--	HMDB0002085	530-57-4	Organic compounds	Benzenoids	Benzene and substituted derivatives	Benzoic acids and derivatives
neg_3226	Eugenol	208.535	6.84934	1.33198e-08	169.479	114.036	187.521	5.12813	12.0292	4.48795	57.128	115.927	51.4652	-1.06899	0.0533432	1.41582	unchanged	4.44371	0.0200771	1.56392	up	3.31479	0.444774	0.985803	unchanged	0.0599339	0.969335	0.0364468	unchanged	C10453	Phenylpropanoid biosynthesis(ko00940)	--	--	--	--	HMDB0005809	97-53-0	Organic compounds	Benzenoids	Phenols	Methoxyphenols
neg_3233	NSC 12465	184.427	133.862	126.819	263.04	109.728	192.609	115.328	136.849	98.2755	246.707	263.712	233.424	0.395785	0.310307	1.11192	unchanged	0.689992	0.243587	1.00221	unchanged	0.344937	0.226502	1.36416	unchanged	0.74084	0.0174096	1.38908	up	--	--	--	--	--	--	--	--	--	--	--	--
neg_3238	Toluene-4-sulfonate	16.7131	1.33198e-08	1.33198e-08	200.555	2968.62	35.1226	12.5196	1.33198e-08	8.68561	80.6533	111.16	110.222	-3.40722	0.416248	0.966134	unchanged	7.23944	0.380808	0.786624	unchanged	-0.34344	0.835404	0.251046	unchanged	4.17566	0.00312686	1.46911	up	C06677	Metabolic pathways(ko01100)	--	--	--	--	HMDB0059933	104-15-4	Organic compounds	Benzenoids	Benzene and substituted derivatives	Benzenesulfonic acids and derivatives
neg_3248	quinolinic Acid	102.682	1.33198e-08	16.124	346.043	301.928	349.084	32.8104	33.5978	83.3073	210.373	194.579	139.014	-0.874155	0.00642317	1.70201	down	2.73545	0.000247945	1.59165	up	-0.333618	0.793185	0.305678	unchanged	2.19491	0.0265197	1.31039	up	C03722	Tryptophan metabolism(ko00380);;beta-Alanine metabolism(ko00410);;Nicotinate and nicotinamide metabolism(ko00760);;Metabolic pathways(ko01100);;Biosynthesis of cofactors(ko01240)	--	--	--	--	HMDB0000232	89-00-9	Organic compounds	Organoheterocyclic compounds	Pyridines and derivatives	Pyridinecarboxylic acids and derivatives
neg_3249	5-(2'-Formylethyl)-4,6-dihydroxypicolinate	332.81	210.86	139.144	1269.21	697.105	899.392	215.512	190.269	310.03	633.752	521.173	409.841	-0.872945	0.108419	1.33563	unchanged	2.00124	0.0450047	1.44487	up	-0.0680888	0.879302	0.199233	unchanged	1.19638	0.0274409	1.27147	up	C05654	Tryptophan metabolism(ko00380)	--	--	--	--	HMDB0031727	15879-93-3	Organic compounds	Organic oxygen compounds	Organooxygen compounds	Carbohydrates and carbohydrate conjugates
neg_3261	4-Pyridoxic acid	111.605	20.2535	4.78436	132.249	12.5418	168.965	18.7047	34.2922	3.73257	156.937	235.691	139.114	0.761086	0.274609	1.08265	unchanged	2.46747	0.208205	1.10363	unchanged	1.26824	0.511831	0.82249	unchanged	1.96032	0.04261	1.24626	up	C00847	Vitamin B6 metabolism(ko00750);;Metabolic pathways(ko01100)	--	--	--	--	HMDB0000017	82-82-6	Organic compounds	Organoheterocyclic compounds	Pyridines and derivatives	Pyridinecarboxylic acids and derivatives
neg_3290	2,4-Dihydroxyquinoline	44.9849	46.834	60.3612	21.3178	84.0549	57.0823	45.6944	61.5509	45.133	33.175	30.3227	23.4629	-0.901608	0.299288	1.14539	unchanged	0.0923837	0.87345	0.170769	unchanged	-0.00187734	0.993164	0.0225338	unchanged	-0.807347	0.0265994	1.32506	down	C16716	Biosynthesis of various alkaloids(ko00996)	--	--	--	--	HMDB0245468	--	Organic compounds	Organoheterocyclic compounds	Quinolines and derivatives	Quinolones and derivatives
neg_3369	Azetidine-2-carboxylic acid	543.278	546.172	809.402	1377.07	747.475	587.305	1340.67	425.042	506.946	1141.71	908.452	925.745	0.134051	0.755783	0.364123	unchanged	0.254898	0.719662	0.364883	unchanged	-0.259251	0.717477	0.449689	unchanged	0.648201	0.0374944	1.25802	up	--	--	--	--	--	--	HMDB0029615	2133-34-8	Organic compounds	Organic acids and derivatives	Carboxylic acids and derivatives	Amino acids, peptides, and analogues
neg_3370	4-Methylaminobutyrate	175.958	214.918	289.016	783.636	289.087	200.383	488.845	122.4	182.452	461.787	330.401	364.637	-0.138182	0.85248	0.124469	unchanged	0.681693	0.504105	0.586024	unchanged	-0.223281	0.774745	0.358539	unchanged	0.766792	0.0380099	1.24782	up	C15987	Nicotinate and nicotinamide metabolism(ko00760);;Metabolic pathways(ko01100)	--	--	--	--	--	--	--	--	--	--
neg_3373	FR 900098	3897.91	3685.38	3202.17	4129.21	3036.05	4237.95	4250.83	3941.43	3142.52	4489.7	4595.68	4587.65	0.261894	0.186561	1.38859	unchanged	0.00868243	0.966274	0.133357	unchanged	-0.0716699	0.666883	0.566389	unchanged	0.342246	0.0396557	1.36682	up	C17942	Phosphonate and phosphinate metabolism(ko00440)	--	--	--	--	--	--	--	--	--	--
neg_338	Rhein	302.649	97.8462	59.1563	484.996	154.508	373.188	325.612	372.5	387.177	591.266	511.194	541.315	0.698817	0.156314	1.42283	unchanged	-0.0998822	0.827983	0.234919	unchanged	-1.23947	0.102483	1.85106	unchanged	1.8384	0.0262719	1.38355	up	C10401	--	LMPK13040015	Polyketides [PK]	Aromatic polyketides [PK13]	Anthracenes and phenanthrenes [PK1304]	HMDB0032876	478-43-3	Organic compounds	Benzenoids	Anthracenes	Anthracenecarboxylic acids and derivatives
neg_3430	Visnadin	962.433	550.174	1493.93	861.867	1309.79	1018.3	659.304	351.726	343.782	1114.89	1038.94	813.329	-0.104455	0.668501	0.565093	unchanged	1.23545	0.0236993	1.46747	up	1.15001	0.171418	1.63071	unchanged	-0.0190187	0.967097	0.00144989	unchanged	C09316	--	--	--	--	--	HMDB0259839	--	Organic compounds	Phenylpropanoids and polyketides	Coumarins and derivatives	Pyranocoumarins
neg_3445	7-Amino-4-methylcoumarin	7.59538	1.33198e-08	1.33198e-08	183.105	235.46	344.973	1.33198e-08	1.33198e-08	0.139428	54.5848	75.7659	1.33198e-08	-2.5503	0.0307234	1.62958	down	12.419	0.0333726	1.53996	up	5.76753	0.429786	1.02031	unchanged	4.10113	0.210276	0.995849	unchanged	C01386	--	--	--	--	--	HMDB0247230	--	Organic compounds	Phenylpropanoids and polyketides	Coumarins and derivatives	--
neg_3453	Ampelopsin A	253.46	104.978	217.146	313.881	281.343	280.217	129.03	88.5454	44.4619	156.658	332.622	155.68	-0.440801	0.320609	1.00044	unchanged	1.74024	0.00603629	1.60158	up	1.13525	0.129621	1.68261	unchanged	0.164183	0.770944	0.274492	unchanged	--	--	--	--	--	--	--	--	--	--	--	--
neg_3519	8-Hydroxy-2-(2-phenylethyl)chromone	1656.06	1742.81	1951.45	2031.59	1562.02	2595.56	1735.73	1095.27	1148.7	2179.8	2576.36	2223.61	0.173434	0.481953	0.78414	unchanged	0.637086	0.120961	1.22102	unchanged	0.42697	0.142859	1.65886	unchanged	0.383551	0.0286981	1.32965	up	--	--	--	--	--	--	--	--	--	--	--	--
neg_3541	L-Fucitol	135.797	207.234	189.997	245.027	341.998	337.169	187.54	109.366	103.473	177.357	226.915	165.501	-0.697807	0.0432939	1.59977	down	1.20683	0.0143765	1.51559	up	0.41284	0.273687	1.22422	unchanged	0.0961793	0.690712	0.321071	unchanged	--	--	--	--	--	--	--	--	--	--	--	--
neg_3542	Biuret	135.382	95.6848	105.197	188.311	278.406	337.633	105.466	74.7406	66.31	127.039	211.252	96.0376	-0.889036	0.0934849	1.38795	unchanged	1.70614	0.0422583	1.49928	up	0.447912	0.150949	1.53558	unchanged	0.369193	0.448257	0.630911	unchanged	C06555	Metabolic pathways(ko01100)	--	--	--	--	HMDB0249282	--	Organic compounds	Organic acids and derivatives	Carboximidic acids and derivatives	Carboximidic acids
neg_355	6-prenylapigenin	11.9551	1.33198e-08	1.33198e-08	12.9702	1.33198e-08	7.6221	14.3239	34.3697	29.2927	57.3066	19.9313	96.4406	3.07624	0.143503	1.41953	unchanged	-1.92111	0.0655743	1.35984	unchanged	-2.70559	0.0458084	1.92525	down	3.86072	0.130609	1.15107	unchanged	--	--	LMPK12110412	Polyketides [PK]	Flavonoids [PK12]	Flavones and Flavonols [PK1211]	--	--	--	--	--	--
neg_3564	Cyclo(D-Val-L-Pro)	209.635	264.878	252.219	295.393	238.947	146.385	392.967	401.762	447.946	371.126	288.507	342.149	0.557423	0.116616	1.33147	unchanged	-0.868304	0.0360234	1.49804	down	-0.773955	0.00197103	2.22321	down	0.463074	0.0418225	1.24044	up	--	--	--	--	--	--	--	--	--	--	--	--
neg_3575	FAD	6390.86	7713.62	8327.08	5338.95	6942.04	6701.02	9342.33	8460.54	8665.37	8349.36	7147.43	11170.8	0.490453	0.152655	1.28997	unchanged	-0.47963	0.0208221	1.44879	down	-0.238732	0.12787	1.6725	unchanged	0.249555	0.366986	0.72024	unchanged	C00016	Riboflavin metabolism(ko00740);;Metabolic pathways(ko01100);;Biosynthesis of secondary metabolites(ko01110);;Biosynthesis of cofactors(ko01240)	--	--	--	--	HMDB0001248	146-14-5	Organic compounds	Nucleosides, nucleotides, and analogues	Flavin nucleotides	--
neg_3603	(R)-Campneoside II	1010.77	759.806	1035.66	4483.45	8211.27	6852.83	1023.54	739.069	496.864	5405.48	6750.84	4264.39	-0.251471	0.475604	0.802847	unchanged	3.11293	0.0318338	1.53618	up	0.312646	0.371813	1.08187	unchanged	2.54881	0.0227931	1.43208	up	--	--	--	--	--	--	--	--	--	--	--	--
neg_3642	1-Amino-1-cyclobutane-carboxylic-acid	1.33198e-08	1.33198e-08	1.33198e-08	113.429	1.33198e-08	61.1906	1.33198e-08	1.33198e-08	1.33198e-08	88.7403	91.4763	62.0904	0.472618	0.567679	0.689585	unchanged	32.025	0.217757	1.0654	unchanged	0	1	0	unchanged	32.4976	0.0131998	1.4564	up	--	--	--	--	--	--	--	--	--	--	--	--
neg_3659	isocarboxazid	103.679	1.54187	8.83257	257.753	283.983	253.409	1.06389	2.53852	21.7056	126.328	169.249	118.57	-0.941073	0.00459937	1.78061	down	4.97355	6.04478e-05	1.61215	up	2.17205	0.46498	0.941392	unchanged	1.86043	0.07474	1.21828	unchanged	--	--	--	--	--	--	HMDB0015377	59-63-2	Organic compounds	Benzenoids	Benzene and substituted derivatives	--
neg_3662	4'-Demethylepipodophyllotoxin	6446.46	602.486	615.473	24128.6	19409.9	16432.4	1641.12	16463.2	10439.4	4451.18	3848.41	3896.04	-2.2979	0.0186113	1.74378	down	1.07109	0.119383	1.13157	unchanged	-1.89693	0.243727	1.36516	unchanged	0.670115	0.519296	0.53374	unchanged	C21185	--	--	--	--	--	HMDB0246627	--	Organic compounds	Lignans, neolignans and related compounds	Lignan lactones	Podophyllotoxins
neg_3664	Apiopaeonoside	1166.08	90.8091	123.314	2440.22	1205.35	1750.31	140.787	722.823	521.252	1594.79	1862.42	1714.84	-0.0611179	0.85573	0.0536651	unchanged	1.96211	0.0462186	1.3695	up	-0.00485678	0.997101	0.00254258	unchanged	1.90585	0.0638746	1.30666	unchanged	--	--	--	--	--	--	--	--	--	--	--	--
neg_3693	Trachelogenin	1628.54	1108.69	2558.46	1818.53	2015.54	1881.66	1233.24	853.624	675.579	2096.57	1916.29	1744.55	0.0104829	0.912618	0.00764447	unchanged	1.049	0.0178112	1.57736	up	0.938875	0.174827	1.61679	unchanged	0.120604	0.754746	0.294177	unchanged	C10891	--	--	--	--	--	HMDB0303743	--	Organic compounds	Lignans, neolignans and related compounds	Furanoid lignans	Tetrahydrofuran lignans
neg_3705	Ferulic acid	444.892	81.9458	92.031	712.045	560.026	536.869	111.313	136.692	87.0841	279.229	473.406	363.07	-0.69719	0.0424411	1.48222	down	2.43253	0.00875969	1.57933	up	0.885089	0.511719	0.848767	unchanged	0.850249	0.302515	0.813687	unchanged	C01494	Phenylpropanoid biosynthesis(ko00940);;Metabolic pathways(ko01100);;Biosynthesis of secondary metabolites(ko01110)	--	--	--	--	HMDB0000954	537-98-4	Organic compounds	Phenylpropanoids and polyketides	Cinnamic acids and derivatives	Hydroxycinnamic acids and derivatives
neg_3714	Plantainoside D	909.883	647.039	1056.6	4242.83	5261.83	5087.46	923.466	875.873	480.122	4552.19	5941.72	3918.69	-0.017858	0.934919	0.173764	unchanged	2.67842	0.0018518	1.61817	up	0.197303	0.579784	0.701001	unchanged	2.46326	0.0190313	1.43948	up	--	--	--	--	--	--	--	--	--	--	--	--
neg_3717	Hydroxymethylbilane	2904.11	269.937	136.38	5168.19	1818.17	3788.7	546.834	4244.68	1875.32	4687.98	4507.96	7772.76	0.65518	0.224899	1.17803	unchanged	0.692622	0.400212	0.654129	unchanged	-1.00999	0.472596	0.852837	unchanged	2.35779	0.0318648	1.28749	up	C01024	Porphyrin metabolism(ko00860);;Metabolic pathways(ko01100);;Biosynthesis of secondary metabolites(ko01110);;Biosynthesis of cofactors(ko01240)	--	--	--	--	HMDB0001137	71861-60-4	Organic compounds	Organoheterocyclic compounds	Tetrapyrroles and derivatives	--
neg_3728	epsilon-Rhodomycin T	3287.87	3034.46	3916.56	3082.03	3131.39	2782.35	3405.17	3169.88	1820.6	2065.2	2768.33	1919.07	-0.413803	0.0881273	1.49442	unchanged	0.0996035	0.727538	0.43555	unchanged	0.286343	0.350921	1.12821	unchanged	-0.600543	0.0350424	1.23875	down	C18640	Biosynthesis of secondary metabolites(ko01110)	--	--	--	--	--	--	--	--	--	--
neg_3740	Argininosuccinic acid	2772.85	3627.38	3983.33	2119.06	3616.65	2550.73	3355.78	2482.19	1771.96	1901.82	2068.92	1831.77	-0.514076	0.201465	1.35004	unchanged	0.122871	0.741846	0.389183	unchanged	0.448345	0.191395	1.4344	unchanged	-0.83955	0.0465297	1.34489	down	--	--	--	--	--	--	HMDB0000052	2387-71-5	Organic compounds	Organic acids and derivatives	Carboxylic acids and derivatives	Amino acids, peptides, and analogues
neg_3744	Desulfoglucotropeolin	2503.67	3465.83	3188.68	1661.62	1720.42	1669.05	3924.61	2877.11	2583.52	1208.51	1500.8	1312.99	-0.328571	0.0512616	1.64441	unchanged	-0.893798	0.0707254	1.3516	unchanged	-0.0353312	0.887235	0.198719	unchanged	-1.18704	0.0197366	1.41567	down	C01069	Glucosinolate biosynthesis(ko00966);;Biosynthesis of secondary metabolites(ko01110);;2-Oxocarboxylic acid metabolism(ko01210)	--	--	--	--	--	--	--	--	--	--
neg_3756	N-Acetyl-N6,N6,O-tridemethylpuromycin-5'-phosphate	2703.03	3507.29	3602.41	2056.69	2281.71	2574.74	4279.81	4112.32	3403.41	2384.04	2500.35	2264.88	0.0484552	0.667592	0.403891	unchanged	-0.77083	0.0117639	1.47068	down	-0.265516	0.16717	1.49388	unchanged	-0.456859	0.0823566	1.2478	unchanged	C07028	Metabolic pathways(ko01100);;Biosynthesis of secondary metabolites(ko01110)	--	--	--	--	--	--	--	--	--	--
neg_3770	Stemmadenine	2918.99	3354.26	1265.39	1746.17	1993.93	2562.01	4199.38	1674.23	3301.8	960.494	1111.09	765.691	-1.15133	0.0274108	1.6567	down	-0.541936	0.324109	0.806052	unchanged	-0.283471	0.606308	0.664022	unchanged	-1.4098	0.129547	1.18674	unchanged	C11691	Indole alkaloid biosynthesis(ko00901);;Metabolic pathways(ko01100);;Biosynthesis of secondary metabolites(ko01110)	--	--	--	--	--	--	--	--	--	--
neg_3809	6'-(2,3-Dihydroxybenzoyl)sweroside	3568.12	3172.86	4569.08	1246.04	1307.44	1261.46	4285.15	4637.44	2470.49	981.812	1170.08	885.621	-0.328773	0.0837562	1.56404	unchanged	-1.57842	0.0638287	1.38153	unchanged	-0.0105509	0.974034	0.0158993	unchanged	-1.89665	0.0186992	1.41986	down	--	--	--	--	--	--	--	--	--	--	--	--
neg_382	L-Lysine monohydrochloride	674.141	2228	2193.24	1237.06	1620.59	970.768	2590.63	1941.85	2999.51	2656.03	1816.23	3962.71	1.13963	0.123334	1.39536	unchanged	-0.976282	0.0359204	1.4366	down	-0.56384	0.260117	1.29488	unchanged	0.727191	0.242765	0.854078	unchanged	--	--	--	--	--	--	HMDB0301757	10098-89-2	Organic compounds	Organic acids and derivatives	Carboxylic acids and derivatives	Amino acids, peptides, and analogues
neg_3825	Alatamine	634.835	474.742	293.549	410.064	311.323	358.877	528.591	793.849	743.489	228.329	363.294	269.377	-0.327299	0.217912	1.0351	unchanged	-0.935406	0.0438831	1.48856	down	-0.558146	0.161508	1.52691	unchanged	-0.70456	0.200214	0.977487	unchanged	--	--	--	--	--	--	--	--	--	--	--	--
neg_3826	3-(hydroxymethyl)cyclopentanone	486.342	694.498	858.888	232.693	355.285	446.143	956.57	334.624	128.731	111.269	159.366	110.115	-1.44149	0.0637054	1.58526	unchanged	-0.457409	0.660873	0.258338	unchanged	0.522564	0.506624	0.82214	unchanged	-2.42146	0.033494	1.3858	down	--	--	--	--	--	--	--	--	--	--	--	--
neg_3833	Succinylacetone	480.484	719.073	823.512	27.5101	325.801	354.844	918.311	296.968	115.852	28.9905	78.2813	34.5122	-2.32037	0.2108	1.2718	unchanged	-0.910515	0.49517	0.465106	unchanged	0.603893	0.452571	0.922195	unchanged	-3.83478	0.0230665	1.41898	down	--	--	--	--	--	--	HMDB0000635	51568-18-4	Organic compounds	Organic acids and derivatives	Keto acids and derivatives	Medium-chain keto acids and derivatives
neg_3855	Phlorizin chalcone	3323.42	1357.06	1654.73	4162.54	2805.28	3573.33	1771.26	2370.09	1978.28	3684.55	4314.12	4329.94	0.225978	0.272405	1.12664	unchanged	0.784517	0.0471249	1.3878	up	0.0499487	0.919126	0.14366	unchanged	0.960546	0.0693924	1.2706	unchanged	C16406	Flavonoid biosynthesis(ko00941)	--	--	--	--	--	--	--	--	--	--
neg_3858	2-Picolinic acid	8894.83	3461.13	5889.94	16171.3	5708.16	10046.8	7253.6	8143.12	5766.96	15079.3	15877.4	12093.1	0.431265	0.348737	0.994098	unchanged	0.593152	0.358628	0.808517	unchanged	-0.214018	0.614109	0.600866	unchanged	1.23844	0.0158902	1.35964	up	--	--	--	--	--	--	HMDB0002243	98-98-6	Organic compounds	Organoheterocyclic compounds	Pyridines and derivatives	Pyridinecarboxylic acids and derivatives
neg_3880	1,7-Bis(4-Hydroxy-3-Methoxyphenyl)Hepta-4,6-Dien-3-One	668.282	1024.67	314.283	789.722	1006.65	1119.45	868.681	531.001	996.218	526.208	575.63	511.013	-0.854287	0.0415423	1.67575	down	0.283334	0.369946	0.732401	unchanged	-0.255362	0.63206	0.638517	unchanged	-0.315592	0.58767	0.498243	unchanged	--	--	--	--	--	--	--	--	--	--	--	--
neg_3882	Alanyl-Threonine	1384.31	8.55261	14.2821	2237.58	1156.74	2134.95	87.0688	584.953	158.605	1097.34	2174.77	1004.11	-0.370753	0.45883	0.617212	unchanged	2.73482	0.0294923	1.46261	up	0.760502	0.722883	0.452151	unchanged	1.60356	0.184238	0.954428	unchanged	--	--	--	--	--	--	HMDB0028697	24032-50-6	Organic compounds	Organic acids and derivatives	Carboxylic acids and derivatives	Amino acids, peptides, and analogues
neg_3897	dTDP-4-oxo-alpha-D-xylose	106.575	161.733	65.2045	1530.06	996.077	424.867	123.116	100.325	320.156	605.07	499.659	815.624	-0.619834	0.39623	0.816333	unchanged	2.4406	0.122433	1.21465	unchanged	-0.704799	0.42908	0.98569	unchanged	2.52556	0.0219856	1.40608	up	C21351	Polyketide sugar unit biosynthesis(ko00523);;Biosynthesis of secondary metabolites(ko01110)	--	--	--	--	--	--	--	--	--	--
neg_390	8-Dehydroxythienamycin	173.455	123.607	110.192	295.563	132.607	218.96	317.308	327.003	354.505	478.338	380.51	665.134	1.23572	0.0519303	1.58824	unchanged	-0.626163	0.123658	1.28688	unchanged	-1.29429	0.00232318	2.25028	down	1.90385	0.0408615	1.36423	up	C17368	Carbapenem biosynthesis(ko00332)	--	--	--	--	--	--	--	--	--	--
neg_3905	Neoeriocitrin	651.916	112.869	209.021	1655.7	785.726	794.33	309.103	319.345	397.673	1059.26	1313.42	1272.78	0.171993	0.687611	0.491729	unchanged	1.6569	0.12398	1.24504	unchanged	-0.075495	0.926491	0.0997892	unchanged	1.90439	0.0187289	1.39742	up	C09805	--	LMPK12140359	Polyketides [PK]	Flavonoids [PK12]	Flavanones [PK1214]	HMDB0255521	--	Organic compounds	Phenylpropanoids and polyketides	Flavonoids	Flavonoid glycosides
neg_3936	3-Benzylmalic acid	23.7527	1.33198e-08	1.33198e-08	79.4039	103.502	102.87	1.33198e-08	1.33198e-08	1.33198e-08	4.93859	58.3499	12.4334	-1.9161	0.0350731	1.64029	down	32.7356	0.00685788	1.61078	up	29.1469	0.42265	1.03539	unchanged	1.67262	0.420795	0.664869	unchanged	C20654	Phenylalanine, tyrosine and tryptophan biosynthesis(ko00400);;Metabolic pathways(ko01100);;2-Oxocarboxylic acid metabolism(ko01210)	--	--	--	--	--	--	--	--	--	--
neg_3948	4a-Hydroxytetrahydrobiopterin	342.943	442.179	218.654	653.992	626.724	445.123	438.225	587.688	253.772	234.749	348.177	224.426	-1.09603	0.023602	1.6575	down	0.431509	0.280211	0.910996	unchanged	-0.350352	0.478978	0.899116	unchanged	-0.314167	0.445906	0.61815	unchanged	C15522	Folate biosynthesis(ko00790);;Metabolic pathways(ko01100)	--	--	--	--	HMDB0002281	1379003-93-6	Organic compounds	Organoheterocyclic compounds	Pteridines and derivatives	Pterins and derivatives
neg_3950	Uridine 5'-diphosphate	7.82306	4.21547	24.9713	112.856	125.507	142.042	18.0748	5.93148	20.2562	151.947	144.217	157.283	0.253398	0.085067	1.46299	unchanged	3.10338	0.00126563	1.60828	up	-0.258175	0.773861	0.290947	unchanged	3.61495	0.000204041	1.49492	up	C00015	Pyrimidine metabolism(ko00240);;Zeatin biosynthesis(ko00908);;Metabolic pathways(ko01100);;Nucleotide metabolism(ko01232);;Biosynthesis of cofactors(ko01240)	--	--	--	--	HMDB0000295	58-98-0	Organic compounds	Nucleosides, nucleotides, and analogues	Pyrimidine nucleotides	Pyrimidine ribonucleotides
neg_3958	L-Phosphinothricin	1.33198e-08	1.33198e-08	1.33198e-08	244.657	3.73063	24.9901	1.33198e-08	1.33198e-08	1.33198e-08	24.7685	55.3806	41.3163	-1.17035	0.579151	0.473226	unchanged	32.6716	0.358287	0.795154	unchanged	0	1	0	unchanged	31.5013	0.0445735	1.39431	up	C04650	Phosphonate and phosphinate metabolism(ko00440);;Biosynthesis of secondary metabolites(ko01110)	--	--	--	--	--	--	--	--	--	--
neg_3959	8-Acetyl-7-methoxycoumarin	141.741	24.4608	1.33198e-08	13136.9	1508.32	2010.2	1.33198e-08	103.515	6.93979	3829.43	4342.82	4605.78	-0.382324	0.766086	0.211572	unchanged	7.23639	0.283363	0.923902	unchanged	0.589481	0.753749	0.373348	unchanged	6.26459	0.00218779	1.49608	up	--	--	--	--	--	--	--	--	--	--	--	--
neg_3960	Radicinin	25.7266	1.33198e-08	1.33198e-08	737.43	63.3118	137.553	1.33198e-08	1.33198e-08	1.33198e-08	208.397	241.225	214.179	-0.49929	0.710008	0.28418	unchanged	34.4508	0.280403	0.930896	unchanged	29.2621	0.42265	1.03539	unchanged	4.68942	0.000105774	1.4917	up	--	--	--	--	--	--	--	--	--	--	--	--
neg_3967	CDP-ethanolamine	907.806	1542.09	2146.38	1126.71	1146.61	945.409	2057.2	2319.98	1915.82	1671.9	1602.82	3450.42	1.06307	0.191724	1.29623	unchanged	-0.967258	0.00430396	1.5654	down	-0.453281	0.250254	1.36257	unchanged	0.549096	0.381687	0.705009	unchanged	C00570	Glycerophospholipid metabolism(ko00564);;Metabolic pathways(ko01100)	--	--	--	--	HMDB0001564	3036-18-8	Organic compounds	Nucleosides, nucleotides, and analogues	Pyrimidine nucleotides	Pyrimidine ribonucleotides
neg_3971	CDP-glycerol	171.765	304.445	151.513	310.27	749.965	227.235	501.028	376.924	386.444	578.326	552.726	1218.97	0.868135	0.267601	0.954558	unchanged	0.0260911	0.967049	0.053665	unchanged	-1.01025	0.0286377	2.01881	down	1.90447	0.11281	1.19249	unchanged	C00513	Glycerophospholipid metabolism(ko00564)	--	--	--	--	HMDB0059599	--	Organic compounds	Lipids and lipid-like molecules	Glycerophospholipids	CDP-glycerols
neg_3973	N-Glycoloyl-neuraminate	1692.12	909.061	1302.45	2362.78	1916.47	2781.77	1200.35	1655.21	1232.55	1693.57	2240.37	2399.21	-0.156951	0.502413	0.513835	unchanged	0.788439	0.0373127	1.41562	up	-0.0666192	0.83239	0.230329	unchanged	0.698107	0.0600296	1.22106	unchanged	C03410	Amino sugar and nucleotide sugar metabolism(ko00520)	--	--	--	--	HMDB0000833	1113-83-3	Organic compounds	Organic oxygen compounds	Organooxygen compounds	Carbohydrates and carbohydrate conjugates
neg_4011	Elloramycin A	653.229	852.029	1688.93	486.427	712.405	656.708	791.73	787.037	366.516	311.878	446.07	228.196	-0.911969	0.0358751	1.59653	down	-0.0681407	0.861074	0.0262923	unchanged	0.715466	0.323311	1.22339	unchanged	-1.69558	0.141372	1.10142	unchanged	C12381	Metabolic pathways(ko01100);;Biosynthesis of secondary metabolites(ko01110)	--	--	--	--	--	--	--	--	--	--
neg_4017	Genipin	873.809	218.399	1005.85	16787	7921.89	4959.02	176.833	582.683	518.348	4853.11	4400.19	5342.31	-1.02337	0.292662	1.00207	unchanged	4.5371	0.116616	1.27018	unchanged	0.715321	0.392123	1.08967	unchanged	2.79841	0.000359669	1.48207	up	C09780	--	--	--	--	--	HMDB0035830	6902-77-8	Organic compounds	Lipids and lipid-like molecules	Prenol lipids	Monoterpenoids
neg_4019	4-Amino-anhydrotetracycline	3189.44	1467.5	1679.78	7564.52	3266.53	4702.29	2778.22	2851.42	5480.32	4303.78	5400.88	6871.31	0.0937264	0.826818	0.346938	unchanged	0.483514	0.39954	0.612335	unchanged	-0.810046	0.215564	1.38392	unchanged	1.38729	0.0242197	1.33766	up	C06654	Metabolic pathways(ko01100);;Biosynthesis of secondary metabolites(ko01110)	--	--	--	--	--	--	--	--	--	--
neg_4021	tripfordine A	1818.64	960.199	1633.51	2159.51	1473.38	1704.29	1247.48	1136.08	797.059	1074.95	1657.27	1151.33	-0.458705	0.150182	1.15556	unchanged	0.74677	0.0490981	1.37718	up	0.47224	0.256657	1.35814	unchanged	-0.184174	0.612622	0.35437	unchanged	--	--	--	--	--	--	--	--	--	--	--	--
neg_4045	N-Acetylmuramic acid alpha-1-phosphate	16.8626	10.5189	35.1468	453.972	427.985	480.857	19.1728	10.0843	17.7835	152.695	194.985	139.57	-1.48385	0.000219243	1.78986	down	4.85653	0.000867456	1.62435	up	0.410601	0.567292	0.782035	unchanged	2.96208	0.00603583	1.46107	up	C21027	Amino sugar and nucleotide sugar metabolism(ko00520);;Metabolic pathways(ko01100);;Biosynthesis of nucleotide sugars(ko01250)	--	--	--	--	--	--	--	--	--	--
neg_4068	Tuberonic Acid	175.298	166.363	112.483	394.785	214.261	314.206	63.0626	143.14	75.1497	128.862	330.383	218.393	-0.446209	0.355195	0.764972	unchanged	1.71435	0.0370494	1.42019	up	0.690774	0.147503	1.5205	unchanged	0.577366	0.329727	0.804686	unchanged	--	--	LMFA02020007	Fatty Acyls [FA]	Octadecanoids [FA02]	Jasmonic acids [FA0202]	--	--	--	--	--	--
neg_4078	Histidinyl-Lysine	124.103	165.349	130.144	200.853	259.9	243.443	171.713	132.254	163.525	182.165	134.07	115.564	-0.705616	0.0273045	1.62491	down	0.591034	0.0258336	1.4486	up	-0.155943	0.415991	0.991165	unchanged	0.0413624	0.8731	0.0659937	unchanged	--	--	--	--	--	--	HMDB0253180	--	Organic compounds	Organic acids and derivatives	Carboxylic acids and derivatives	Amino acids, peptides, and analogues
neg_4085	Kaempferol-3-O-rutinoside	311.472	251.216	326.81	910.392	874.566	1172.53	365.133	243.202	168.732	697.928	1002.96	581.316	-0.373943	0.2302	1.04908	unchanged	1.92826	0.00518451	1.58789	up	0.194951	0.592023	0.684691	unchanged	1.35937	0.0617512	1.32542	unchanged	C21833	Flavone and flavonol biosynthesis(ko00944);;Biosynthesis of secondary metabolites(ko01110)	--	--	--	--	HMDB0037574	17297-56-2	Organic compounds	Phenylpropanoids and polyketides	Flavonoids	Flavonoid glycosides
neg_4091	Pelargonidin 3-O-(6-O-malonyl-beta-D-glucoside)	944.423	1350.68	1596.29	341.278	352.33	250.919	1429.45	1209.33	1061.12	129.802	280.695	182.3	-0.672055	0.105098	1.37573	unchanged	-1.96982	0.00869634	1.55142	down	0.0727994	0.788016	0.348434	unchanged	-2.71468	0.0237568	1.40399	down	C12642	Anthocyanin biosynthesis(ko00942)	--	--	--	--	HMDB0303647	--	Organic compounds	Phenylpropanoids and polyketides	Flavonoids	Flavonoid glycosides
neg_4095	trans-2-Butene-1,4-dicarboxylic Acid	103.114	142.774	139.77	41.546	57.0865	38.3961	143.376	124.107	100.661	35.5766	51.3078	29.8309	-0.231483	0.477298	0.793973	unchanged	-1.42579	0.0127558	1.49183	down	0.0670535	0.758738	0.357348	unchanged	-1.72433	0.00854139	1.42724	down	--	--	--	--	--	--	HMDB0000393	29311-53-3	Organic compounds	Lipids and lipid-like molecules	Fatty Acyls	Fatty acids and conjugates
neg_4096	Indole-3-carboxaldehyde	327.786	405.835	467.48	85.8884	289.515	189.849	463.545	325.542	242.072	126.787	156.307	112.754	-0.513945	0.439598	0.90791	unchanged	-0.867301	0.150591	0.992854	unchanged	0.22009	0.505751	0.808077	unchanged	-1.60134	0.0150507	1.42261	down	C08493	--	--	--	--	--	HMDB0029737	487-89-8	Organic compounds	Organoheterocyclic compounds	Indoles and derivatives	Indoles
neg_4100	N-(L-Arginino)succinate	10037.7	14901	14315.7	4951.73	9323.75	6581.32	13731.8	11232.4	7845.05	5036.25	5365.4	4951.47	-0.441986	0.286457	1.18531	unchanged	-0.653585	0.140445	1.02154	unchanged	0.258751	0.402465	0.96049	unchanged	-1.35432	0.0343211	1.39981	down	C03406	Arginine biosynthesis(ko00220);;Alanine, aspartate and glutamate metabolism(ko00250);;Metabolic pathways(ko01100);;Biosynthesis of secondary metabolites(ko01110);;Biosynthesis of amino acids(ko01230)	--	--	--	--	HMDB0000052	2387-71-5	Organic compounds	Organic acids and derivatives	Carboxylic acids and derivatives	Amino acids, peptides, and analogues
neg_4112	Parishin C	1043.45	963.469	1026.35	1481.17	812.115	864.836	665.675	857.223	775.004	656.233	940.686	1204.55	-0.172884	0.680869	0.293753	unchanged	0.45875	0.312208	0.835925	unchanged	0.400553	0.0321524	2.07897	up	-0.114688	0.675276	0.302118	unchanged	C17466	--	--	--	--	--	HMDB0256129	--	Organic compounds	Organic oxygen compounds	Organooxygen compounds	Carbohydrates and carbohydrate conjugates
neg_4116	(R)-3-Amino-2-methylpropanoate	2.76333	1.33198e-08	1.33198e-08	26.1783	6.91656	12.6431	3.5559	1.33198e-08	1.33198e-08	14.2925	14.6764	13.2026	-0.117122	0.854592	0.0708312	unchanged	3.68511	0.127497	1.24776	unchanged	-0.363807	0.869343	0.206137	unchanged	3.93179	0.00125577	1.48104	up	C01205	Pyrimidine metabolism(ko00240);;Valine, leucine and isoleucine degradation(ko00280);;Metabolic pathways(ko01100)	--	--	--	--	HMDB0002299	2140-95-6	Organic compounds	Organic acids and derivatives	Carboxylic acids and derivatives	Amino acids, peptides, and analogues
neg_4117	2-(Methylamino)ethylphosphonic acid	8.16555	1.33198e-08	2.01941	770.026	37.5884	67.0948	1.33198e-08	37.4866	1.33198e-08	148.477	143.557	219.779	-0.773189	0.66417	0.348844	unchanged	4.54436	0.363872	0.784342	unchanged	-1.87993	0.544323	0.779471	unchanged	5.6511	0.0201581	1.44466	up	--	--	--	--	--	--	--	--	--	--	--	--
neg_4119	Lotaustralin	47.0363	25.0748	24.2004	64.4466	59.1859	67.6078	1.33198e-08	1.33198e-08	1.33198e-08	27.0514	59.164	33.1807	-0.679629	0.128177	1.38326	unchanged	32.1561	0.00148134	1.62316	up	31.1665	0.0501129	2.09185	unchanged	0.309978	0.569503	0.472437	unchanged	C08334	Cyanoamino acid metabolism(ko00460);;Biosynthesis of secondary metabolites(ko01110)	--	--	--	--	HMDB0033865	534-67-8	Organic compounds	Organic oxygen compounds	Organooxygen compounds	Carbohydrates and carbohydrate conjugates
neg_4130	3,4-Dihydroxystyrene	761.111	539.968	867.372	790.388	736.195	775.079	834.598	1008.65	1280.77	538.064	522.268	587.694	-0.481937	0.00121365	1.73939	down	-0.440727	0.167314	1.2742	unchanged	-0.526738	0.126131	1.57749	unchanged	-0.395926	0.210281	0.956567	unchanged	C06224	Phenylpropanoid biosynthesis(ko00940)	--	--	--	--	--	--	--	--	--	--
neg_4131	L-Histidine	38.5909	1.33198e-08	13.5874	1132.29	28.3714	61.9184	9.81099	10.9477	3.08028	71.581	83.9597	104.201	-2.23477	0.469394	0.651979	unchanged	5.68046	0.385256	0.750729	unchanged	1.13013	0.493394	0.896473	unchanged	2.31556	0.010093	1.3942	up	C00135	Histidine metabolism(ko00340);;beta-Alanine metabolism(ko00410);;D-Amino acid metabolism(ko00470);;Aminoacyl-tRNA biosynthesis(ko00970);;Metabolic pathways(ko01100);;Biosynthesis of secondary metabolites(ko01110);;Biosynthesis of amino acids(ko01230);;ABC transporters(ko02010)	--	--	--	--	HMDB0000177	71-00-1	Organic compounds	Organic acids and derivatives	Carboxylic acids and derivatives	Amino acids, peptides, and analogues
neg_4132	Caffeic Acid	2342.04	1774.05	2670.82	2552.97	2413.55	2400.83	2658.45	2939.38	3682.24	1950.78	1916.27	1977.53	-0.334046	0.0045395	1.76493	down	-0.332991	0.169172	1.2676	unchanged	-0.451382	0.109393	1.61416	unchanged	-0.215655	0.353164	0.7314	unchanged	C01197	Phenylpropanoid biosynthesis(ko00940);;Metabolic pathways(ko01100);;Biosynthesis of secondary metabolites(ko01110)	--	--	--	--	HMDB0001964	501-16-6	Organic compounds	Phenylpropanoids and polyketides	Cinnamic acids and derivatives	Hydroxycinnamic acids and derivatives
neg_4142	Pyridoxal (Vitamin B6)	91.2183	86.9716	118.939	729.274	594.369	576.232	169.084	21.879	20.9391	534.172	587.096	428.31	-0.29403	0.157138	1.18481	unchanged	3.16444	0.00122935	1.59253	up	0.487694	0.624843	0.632687	unchanged	2.38271	0.00971793	1.46253	up	--	--	--	--	--	--	--	--	--	--	--	--
neg_4143	N-Acetyl-5-aminosalicylic acid	5261.97	5397.31	6624.54	16706.9	12890	12983.5	8269.84	2776.98	4134.17	12237.6	12759.4	9655.5	-0.297227	0.174968	1.13892	unchanged	1.48792	0.013616	1.50232	up	0.187156	0.716977	0.47395	unchanged	1.00354	0.0143698	1.40978	up	--	--	--	--	--	--	HMDB0060602	51-59-2	Organic compounds	Benzenoids	Benzene and substituted derivatives	Benzoic acids and derivatives
neg_4145	Coumalic acid	143.552	170.326	9.45718	226.906	168.999	132.508	137.999	31.1325	78.9279	36.4903	29.1599	22.2806	-2.58723	0.0309537	1.69402	down	1.09098	0.087639	1.23183	unchanged	0.382349	0.694528	0.42462	unchanged	-1.87859	0.255053	0.964097	unchanged	--	--	--	--	--	--	--	--	--	--	--	--
neg_4160	Glucohesperin	120.746	62.7632	91.3537	565.643	506.652	507.363	132.75	21.4709	71.6283	581.978	526.531	477.234	0.00554622	0.958227	0.0622673	unchanged	2.80618	0.000782329	1.61063	up	0.28335	0.68286	0.524424	unchanged	2.52837	0.000879162	1.47667	up	--	--	--	--	--	--	HMDB0038410	33049-17-1	Organic compounds	Organic oxygen compounds	Organooxygen compounds	Carbohydrates and carbohydrate conjugates
neg_4164	S-Adenosyl-L-methionine	2931.91	1976.4	2279.51	3498.09	5507.87	4813.94	2874.33	2243.23	1865.91	3102.95	3706.44	2801.72	-0.523973	0.125498	1.43082	unchanged	0.984731	0.0419806	1.45189	up	0.0416116	0.875347	0.201907	unchanged	0.419147	0.105768	1.0948	unchanged	C00019	Monobactam biosynthesis(ko00261);;Cysteine and methionine metabolism(ko00270);;Arginine and proline metabolism(ko00330);;Zeatin biosynthesis(ko00908);;Biosynthesis of various plant secondary metabolites(ko00999);;Metabolic pathways(ko01100);;Biosynthesis of secondary metabolites(ko01110);;Biosynthesis of amino acids(ko01230);;Biosynthesis of cofactors(ko01240);;Sulfur relay system(ko04122)	--	--	--	--	HMDB0001185	485-80-3	Organic compounds	Nucleosides, nucleotides, and analogues	5'-deoxyribonucleosides	5'-deoxy-5'-thionucleosides
neg_4166	dTDP-4-oxo-2,6-dideoxy-D-glucose	187.787	81.458	145.609	281.605	138.403	11.8008	0.0256431	16.2847	38.4108	323.001	98.6466	141.734	0.383719	0.695011	0.379376	unchanged	2.98022	0.24662	0.961097	unchanged	2.92243	0.0473729	2.04787	up	0.44151	0.561581	0.431393	unchanged	C11922	Polyketide sugar unit biosynthesis(ko00523);;Metabolic pathways(ko01100);;Biosynthesis of secondary metabolites(ko01110);;Biosynthesis of nucleotide sugars(ko01250)	--	--	--	--	--	--	--	--	--	--
neg_4183	Luteoforol	651.035	284.434	329.882	550.706	851.096	919.14	263.162	61.0613	145.833	1167.42	956.999	516.283	0.18621	0.662725	0.348805	unchanged	2.3038	0.0168164	1.53146	up	1.42863	0.133938	1.65795	unchanged	1.06138	0.125232	1.051	unchanged	C05907	Flavonoid biosynthesis(ko00941)	LMPK12020170	Polyketides [PK]	Flavonoids [PK12]	Flavans, Flavanols and Leucoanthocyanidins [PK1202]	HMDB0041310	24897-98-1	Organic compounds	Phenylpropanoids and polyketides	Flavonoids	Flavans
neg_4184	trans-Zeatinriboside	190.611	120.164	71.4414	125.885	109.863	155.672	77.0131	134.887	53.3027	69.1077	72.3635	56.2743	-0.985073	0.0290184	1.62783	down	0.561619	0.222629	1.03025	unchanged	0.527294	0.413631	0.940737	unchanged	-0.950747	0.215595	1.00769	unchanged	--	--	--	--	--	--	--	--	--	--	--	--
neg_4186	C20821	255.158	248.898	288.369	116.964	331.211	354.113	255.574	289.101	176.292	146.12	171.077	161.046	-0.746376	0.288431	1.11682	unchanged	0.154186	0.766111	0.343194	unchanged	0.136342	0.559609	0.740015	unchanged	-0.728532	0.00393763	1.43066	down	C20821	Carbapenem biosynthesis(ko00332);;Biosynthesis of secondary metabolites(ko01110)	--	--	--	--	--	--	--	--	--	--
neg_4193	1-Kestose	1660.32	1705.17	1667.11	4208.19	1660.96	1813.19	1649.88	1640.66	1360.21	2196.78	2388.97	2091.23	-0.202349	0.724551	0.273351	unchanged	0.72408	0.344981	0.82478	unchanged	0.113842	0.311692	1.25256	unchanged	0.407889	0.0220785	1.42954	up	C03661	--	--	--	--	--	HMDB0011729	470-69-9	Organic compounds	Organic oxygen compounds	Organooxygen compounds	Carbohydrates and carbohydrate conjugates
neg_4202	Feruloylspermidine	2.75562	1.33198e-08	1.33198e-08	62.8601	24.0109	86.684	1.33198e-08	15.1956	1.33198e-08	75.7596	84.9906	41.3597	0.219747	0.696971	0.456084	unchanged	3.51366	0.0925329	1.33463	unchanged	-2.46321	0.500518	0.868314	unchanged	6.19662	0.0371121	1.38693	up	--	--	--	--	--	--	--	--	--	--	--	--
neg_4209	Kedarcidin chromophore	2263.36	605.083	900.109	2666.62	1893.71	1854.41	595.043	5180.99	2757.61	3353.58	4158.3	5023.15	0.966503	0.0321212	1.63992	up	-0.411774	0.649776	0.475736	unchanged	-1.17915	0.356405	1.121	unchanged	1.73388	0.0142344	1.36714	up	C21301	Metabolic pathways(ko01100);;Biosynthesis of secondary metabolites(ko01110)	--	--	--	--	--	--	--	--	--	--
neg_4212	N-(3-Indolylacetyl)-L-alanine	147.44	113.71	146.334	133.168	64.135	109.594	134.021	29.8985	56.4797	30.4915	54.9153	15.2863	-1.60779	0.0560509	1.44543	unchanged	0.477635	0.488555	0.655621	unchanged	0.886623	0.174756	1.59371	unchanged	-2.01678	0.00308687	1.42141	down	--	--	--	--	--	--	--	--	--	--	--	--
neg_4288	N-Formylmaleamic acid	3384.87	2473.45	3963.11	2426.72	1404.05	1489.91	4736.19	1739.22	3606.01	1379.32	1171.05	824.631	-0.656719	0.176387	1.15953	unchanged	-0.922018	0.203392	1.03146	unchanged	-0.0376947	0.934932	0.0666641	unchanged	-1.54104	0.0267844	1.36625	down	C18232	Nicotinate and nicotinamide metabolism(ko00760);;Metabolic pathways(ko01100)	LMFA08020194	Fatty Acyls [FA]	Fatty amides [FA08]	N-acyl amines [FA0802]	--	--	--	--	--	--
neg_4289	(R)(-)-Allantoin	2970.99	2520.69	3602.74	2690.62	1837.89	1873.52	3884.32	2326.09	3489.28	1787.53	1447.36	1278.69	-0.504259	0.138561	1.23895	unchanged	-0.599409	0.129412	1.15371	unchanged	-0.0929591	0.740727	0.361759	unchanged	-1.01071	0.0240504	1.35672	down	C02348	Purine metabolism(ko00230);;Metabolic pathways(ko01100)	--	--	--	--	--	--	--	--	--	--
neg_4290	O-Succinyl-L-homoserine	2096.07	1948.51	2234.16	1816	982.488	1104.76	2761.58	1133.21	1938.82	920.146	832.919	571.646	-0.747622	0.16969	1.18955	unchanged	-0.579716	0.314005	0.802428	unchanged	0.106084	0.783777	0.366987	unchanged	-1.43342	0.000762413	1.47001	down	C01118	Cysteine and methionine metabolism(ko00270);;Sulfur metabolism(ko00920);;Metabolic pathways(ko01100);;Biosynthesis of secondary metabolites(ko01110);;Biosynthesis of amino acids(ko01230)	--	--	--	--	HMDB0255868	--	Organic compounds	Organic acids and derivatives	Carboxylic acids and derivatives	Amino acids, peptides, and analogues
neg_4295	Pelargonidin 3-O-rutinoside	1943.4	686.251	796.121	3810.04	2171.36	2093.03	1585.98	1843	1978.49	3242.61	2625.1	3432.27	0.20387	0.555554	0.666157	unchanged	0.578408	0.250536	0.944292	unchanged	-0.658522	0.237548	1.41905	unchanged	1.4408	0.0209202	1.34861	up	C12644	Anthocyanin biosynthesis(ko00942)	--	--	--	--	--	--	--	--	--	--
neg_4304	3-Oxododecanoyl-CoA	490.833	1.33198e-08	12.8163	720.916	95.1218	318.905	6.32474	789.218	477.033	806.768	628.94	1290.37	1.26421	0.120747	1.36955	unchanged	-0.165131	0.883116	0.205524	unchanged	-1.33726	0.415544	0.957827	unchanged	2.43634	0.0461245	1.23978	up	C05263	Fatty acid elongation(ko00062);;Fatty acid degradation(ko00071);;Metabolic pathways(ko01100);;Fatty acid metabolism(ko01212)	LMFA07050013	Fatty Acyls [FA]	Fatty esters [FA07]	Fatty acyl CoAs [FA0705]	HMDB0003937	78303-19-2	Organic compounds	Lipids and lipid-like molecules	Fatty Acyls	Fatty acyl thioesters
neg_4312	1,4-b-D-Xylopentaose	1127.49	809.491	840.021	3750.78	2292.46	2494.92	1893.27	781.053	660.817	1744.55	2181.32	1119.89	-0.758854	0.111519	1.28479	unchanged	1.35618	0.0460927	1.36678	up	-0.26422	0.686459	0.522527	unchanged	0.861542	0.12241	1.13738	unchanged	--	--	--	--	--	--	--	--	--	--	--	--
neg_4319	Tetrahydrosarcinapterin	1265.87	558.466	620.287	1223.02	1229.32	1601.53	431.628	824.162	677.531	1187.6	1615.62	885.892	-0.136028	0.652558	0.445682	unchanged	1.06822	0.0142933	1.45671	up	0.33853	0.55015	0.744711	unchanged	0.593662	0.251899	0.84022	unchanged	C18802	Folate biosynthesis(ko00790);;Metabolic pathways(ko01100);;Carbon metabolism(ko01200);;Biosynthesis of cofactors(ko01240)	--	--	--	--	--	--	--	--	--	--
neg_4323	Conduritol A	4590.82	3125.86	5931.83	8835.83	18719.5	12052.5	6680.02	2869.96	3783.02	17667.9	23502.4	21551.3	0.663177	0.100336	1.28155	unchanged	1.57078	0.0796983	1.35055	unchanged	0.0337423	0.944329	0.126138	unchanged	2.20022	0.00397626	1.4763	up	--	--	--	--	--	--	HMDB0250433	--	Organic compounds	Organic oxygen compounds	Organooxygen compounds	Alcohols and polyols
neg_4341	Amygdalin	2483.18	812.587	1031	1268.93	1307.59	1521.77	2052.2	1070.2	1059.66	879.95	1104.49	639.446	-0.643315	0.0460729	1.54908	down	-0.0291919	0.941056	0.0597581	unchanged	0.0490765	0.942295	0.0966823	unchanged	-0.721584	0.393254	0.692971	unchanged	C08325	Cyanoamino acid metabolism(ko00460);;Metabolic pathways(ko01100);;Biosynthesis of secondary metabolites(ko01110)	--	--	--	--	HMDB0035030	29883-15-6	Organic compounds	Organic oxygen compounds	Organooxygen compounds	Carbohydrates and carbohydrate conjugates
neg_4343	gamma-L-Glutamyl-S-allyl-L-cysteine	12440.5	5392.8	5951.83	23712.7	13770.4	11205	5799.05	19951.3	14403.3	21908.7	20845.9	31289.9	0.604822	0.171249	1.23122	unchanged	0.27804	0.639046	0.313625	unchanged	-0.755467	0.326845	1.15254	unchanged	1.63833	0.0181435	1.36007	up	--	--	--	--	--	--	--	--	--	--	--	--
neg_4346	Aclacinomycin Y	599.312	124.72	340.358	665.646	754.193	532.684	170.002	243.93	56.6668	446.473	570.752	497.86	-0.365941	0.138402	1.36035	unchanged	2.05277	0.00460829	1.55023	up	1.17746	0.284513	1.30952	unchanged	0.50937	0.388914	0.728838	unchanged	C18639	Biosynthesis of secondary metabolites(ko01110)	--	--	--	--	HMDB0247949	--	Organic compounds	Phenylpropanoids and polyketides	Anthracyclines	--
neg_4365	Glucovanillin	314.587	76.1935	153.45	492.496	850.628	931.644	165.569	180.523	147.036	823.937	580.725	709.508	-0.105628	0.748093	0.365583	unchanged	2.20568	0.047276	1.50104	up	0.142254	0.831759	0.301027	unchanged	1.9578	0.00621882	1.39353	up	C19808	--	--	--	--	--	HMDB0029664	494-08-6	Organic compounds	Organic oxygen compounds	Organooxygen compounds	Carbohydrates and carbohydrate conjugates
neg_4376	2-Deoxy-D-ribose 5-phosphate	26.971	12.2495	12.7705	54.423	43.7311	40.7518	36.6017	16.5914	24.1474	61.0978	54.5411	59.4603	0.334065	0.0826778	1.48587	unchanged	0.844812	0.0515159	1.35628	unchanged	-0.572963	0.32885	1.12209	unchanged	1.75184	0.00656146	1.44998	up	C00673	Pentose phosphate pathway(ko00030);;Metabolic pathways(ko01100)	--	--	--	--	HMDB0001031	102916-66-5	Organic compounds	Organic oxygen compounds	Organooxygen compounds	Carbohydrates and carbohydrate conjugates
neg_4389	Linamarin	171.766	144.551	158.436	121.249	100.527	179.596	159.322	156.074	130.333	188.343	219.568	201.302	0.602003	0.0849744	1.52399	unchanged	-0.151223	0.607092	0.375022	unchanged	0.0910109	0.468892	0.871886	unchanged	0.359769	0.0208797	1.34572	up	C01594	Cyanoamino acid metabolism(ko00460);;Metabolic pathways(ko01100);;Biosynthesis of secondary metabolites(ko01110)	--	--	--	--	HMDB0033699	554-35-8	Organic compounds	Organic oxygen compounds	Organooxygen compounds	Carbohydrates and carbohydrate conjugates
neg_4412	8-D-Olivosyl-landomycin	605.053	1.33198e-08	1.33198e-08	963.805	256.275	519.975	4.67486	2483.08	1338.41	1915.98	1667.41	2971.6	1.91346	0.037717	1.64208	up	-1.13676	0.437079	0.75469	unchanged	-2.66076	0.269516	1.34791	unchanged	3.43746	0.0220512	1.37242	up	C18778	Biosynthesis of secondary metabolites(ko01110)	--	--	--	--	--	--	--	--	--	--
neg_4413	Maltohexaose	2089.77	300.792	352.426	3208.7	1378.09	1928.08	242.801	2775.38	1856.47	2567.9	3131.7	4901.51	0.702408	0.204276	1.20116	unchanged	0.418434	0.586102	0.382986	unchanged	-0.829555	0.496049	0.805742	unchanged	1.9504	0.0477135	1.24425	up	C01936	--	--	--	--	--	HMDB0012253	34620-77-4	Organic compounds	Organic oxygen compounds	Organooxygen compounds	Carbohydrates and carbohydrate conjugates
neg_4418	Olivil 4'-O-glucoside	2839.56	950.827	760.642	1938.31	2419.63	2556.58	888.555	2206.17	2805.57	1295.19	1404.75	1122.33	-0.8552	0.0186847	1.71917	down	0.228841	0.618811	0.332406	unchanged	-0.374594	0.633953	0.569458	unchanged	-0.251764	0.750258	0.27409	unchanged	--	--	--	--	--	--	--	--	--	--	--	--
neg_4420	N-Methylnicotinate	58.4972	1.33198e-08	1.33198e-08	80.7529	88.3216	182.909	1.33198e-08	13.7221	11.4334	84.2943	114.432	102.05	-0.226815	0.660022	0.385292	unchanged	3.80656	0.077864	1.40602	unchanged	1.21749	0.629284	0.624097	unchanged	2.36225	0.0371619	1.33466	up	C01004	Tropane, piperidine and pyridine alkaloid biosynthesis(ko00960)	--	--	--	--	HMDB0000875	535-83-1	Organic compounds	Alkaloids and derivatives	--	--
neg_4436	Coumaryl acetate	107.257	1.33198e-08	4.8885	3513.44	958.354	960.954	1.33198e-08	1.33198e-08	1.33198e-08	1130.67	921.258	766.904	-0.946583	0.413893	0.751166	unchanged	36.9844	0.167227	1.15706	unchanged	31.3861	0.396962	1.09388	unchanged	4.65165	0.00804802	1.44547	up	C20465	Phenylpropanoid biosynthesis(ko00940);;Biosynthesis of secondary metabolites(ko01110)	--	--	--	--	HMDB0304297	--	Organic compounds	Benzenoids	Benzene and substituted derivatives	Styrenes
neg_4455	Licoflavone A	133.645	86.8001	97.3417	155.182	114.936	140.226	66.6588	109.267	68.6527	92.5136	97.4983	175.436	-0.167166	0.647874	0.340617	unchanged	0.746537	0.0398354	1.35429	up	0.377762	0.286337	1.21592	unchanged	0.201608	0.636641	0.406697	unchanged	--	--	LMPK12110032	Polyketides [PK]	Flavonoids [PK12]	Flavones and Flavonols [PK1211]	--	--	--	--	--	--
neg_4461	Chrysosplenoside A	527.869	1.33198e-08	7.85518	722.015	573.79	826.291	1.33198e-08	434.408	48.4782	94.3466	214.618	59.7321	-2.52498	0.00446344	1.71717	down	2.13573	0.0382011	1.41564	up	0.149807	0.940843	0.0914814	unchanged	-0.539058	0.784014	0.224383	unchanged	--	--	LMPK12112512	Polyketides [PK]	Flavonoids [PK12]	Flavones and Flavonols [PK1211]	--	--	--	--	--	--
neg_4474	Premithramycin A1	601.075	4.80547	54.6154	1256.97	1495.38	1760.65	10.2406	352.428	90.1435	760.935	976.544	635.783	-0.927215	0.0198117	1.64565	down	3.3171	0.00242344	1.57929	up	0.544639	0.770302	0.369631	unchanged	1.84525	0.0766269	1.20133	unchanged	C12384	Metabolic pathways(ko01100);;Biosynthesis of secondary metabolites(ko01110)	--	--	--	--	--	--	--	--	--	--
neg_4475	cis-3-(Carboxy-ethyl)-3,5-cyclo-hexadiene-1,2-diol	2.6263	1.33198e-08	1.33198e-08	276.449	153.128	92.9984	1.33198e-08	0.03669	1.33198e-08	57.6218	59.9976	50.2134	-1.63861	0.15955	1.31814	unchanged	13.798	0.0841454	1.3572	unchanged	6.1615	0.428067	1.02365	unchanged	5.99785	0.0014422	1.48921	up	C11588	Phenylalanine metabolism(ko00360);;Metabolic pathways(ko01100)	--	--	--	--	--	--	--	--	--	--
neg_4501	Tetrahydrobiopterin	444.983	537.904	467.466	278.643	116.927	174.422	585.098	548.029	367.683	251.695	158.856	185.879	0.0654123	0.881753	0.254427	unchanged	-1.39673	0.0236479	1.39308	down	-0.0493379	0.833704	0.302109	unchanged	-1.28198	0.00192803	1.46188	down	C00272	Folate biosynthesis(ko00790);;Metabolic pathways(ko01100);;Biosynthesis of cofactors(ko01240)	--	--	--	--	HMDB0000027	62989-33-7	Organic compounds	Organoheterocyclic compounds	Pteridines and derivatives	Pterins and derivatives
neg_4502	N-Acetylneuraminate	1186.9	1387.92	1490.32	773.012	572.973	1259.11	1280.94	568.641	441.237	645.272	946.36	496.309	-0.319252	0.523178	0.547309	unchanged	0.185469	0.76856	0.376148	unchanged	0.82744	0.141184	1.684	unchanged	-0.961222	0.0189633	1.34101	down	C00270	Amino sugar and nucleotide sugar metabolism(ko00520);;Metabolic pathways(ko01100);;Biosynthesis of nucleotide sugars(ko01250)	--	--	--	--	HMDB0000230	19342-33-7	Organic compounds	Organic oxygen compounds	Organooxygen compounds	Carbohydrates and carbohydrate conjugates
neg_4520	beta-Alanyl-N(pi)-methyl-L-histidine	111.175	77.0902	138.635	320.951	396.66	694.488	84.3946	30.5981	1.33198e-08	341.977	370.452	250.566	-0.55224	0.318912	0.945388	unchanged	3.61823	0.057203	1.4673	unchanged	1.50731	0.0874877	1.7699	unchanged	1.55868	0.0143758	1.40505	up	C01262	Histidine metabolism(ko00340);;beta-Alanine metabolism(ko00410);;Metabolic pathways(ko01100)	--	--	--	--	--	--	--	--	--	--
neg_4532	6-Amino-6-deoxyfutalosine	1135.16	535.047	720.159	734.101	843.987	532.497	1173.39	1319.03	1023.51	360.704	503.339	305.79	-0.851341	0.0538766	1.56689	unchanged	-0.736263	0.0200913	1.42146	down	-0.556677	0.156647	1.57788	unchanged	-1.03093	0.138351	1.09306	unchanged	C20773	Ubiquinone and other terpenoid-quinone biosynthesis(ko00130);;Metabolic pathways(ko01100);;Biosynthesis of secondary metabolites(ko01110);;Biosynthesis of cofactors(ko01240)	--	--	--	--	--	--	--	--	--	--
neg_4551	Wilfordinine B	5021.85	1739	1438.47	8321.7	8107.98	11073.1	1561.46	4236.17	2138.01	11462.6	14934.1	11581.3	0.465587	0.0804198	1.40244	unchanged	1.79316	0.00697006	1.52485	up	0.0471594	0.953473	0.0680501	unchanged	2.21159	0.00356397	1.43179	up	--	--	--	--	--	--	--	--	--	--	--	--
neg_4559	3-Dehydro-L-threonate	79.0853	64.8695	35.6326	102.323	59.2339	91.8048	67.1055	112.985	67.8193	94.1508	104.875	134.029	0.394563	0.206471	1.21708	unchanged	0.0313803	0.931951	0.0736776	unchanged	-0.465131	0.316846	1.17929	unchanged	0.891074	0.0432313	1.2392	up	C03064	Ascorbate and aldarate metabolism(ko00053);;Metabolic pathways(ko01100)	--	--	--	--	--	--	--	--	--	--
neg_4572	sn-Glycero-3-phosphoethanolamine	112.779	1.33198e-08	23.573	328.578	499.481	576.516	1.33198e-08	1.33198e-08	3.05849	216.864	221.828	140.494	-1.27804	0.0510061	1.61341	unchanged	8.8431	0.0237035	1.56534	up	5.47837	0.325007	1.26898	unchanged	2.08669	0.029898	1.29007	up	C01233	Glycerophospholipid metabolism(ko00564);;Ether lipid metabolism(ko00565);;Metabolic pathways(ko01100)	--	--	--	--	HMDB0059660	--	Organic compounds	Lipids and lipid-like molecules	Glycerophospholipids	Glycerophosphoethanolamines
neg_4593	UWM6	1646.54	670.33	764.692	1109.57	919.296	1166.17	465.815	570.762	381.927	461.094	940.295	438.198	-0.796448	0.0929152	1.40558	unchanged	1.17146	0.00410665	1.56813	up	1.11929	0.213773	1.52831	unchanged	-0.744283	0.32286	0.748478	unchanged	C18678	Biosynthesis of secondary metabolites(ko01110)	--	--	--	--	--	--	--	--	--	--
neg_4610	Tetracycline	2973.48	753.609	824.916	3224.81	3101.91	3423.16	1265.06	2239.37	1752.71	3170.79	3730.95	3402.02	0.0797158	0.393437	0.84645	unchanged	0.891106	0.0242287	1.4937	up	-0.207776	0.785949	0.3372	unchanged	1.1786	0.112808	1.18938	unchanged	C06570	Metabolic pathways(ko01100);;Biosynthesis of secondary metabolites(ko01110)	--	--	--	--	HMDB0014897	60-54-8	Organic compounds	Phenylpropanoids and polyketides	Tetracyclines	--
neg_4628	Calystegine B1	84.5338	97.8007	100.727	51.9092	55.1972	88.7599	96.8696	88.9826	55.2372	61.6643	71.0099	58.0125	-0.0386646	0.899934	0.0841813	unchanged	-0.299699	0.434689	0.527033	unchanged	0.231548	0.392899	1.03786	unchanged	-0.569912	0.0094732	1.38125	down	--	--	--	--	--	--	--	--	--	--	--	--
neg_4630	(1R,6R)-1,4,5,5a,6,9-Hexahydrophenazine-1,6-dicarboxylate	391.461	33.6575	20.4213	494.628	839.446	804	80.4814	50.1119	52.978	353.051	720.201	529.7	-0.41558	0.306913	0.986959	unchanged	3.5419	0.0263362	1.5561	up	1.27921	0.547373	0.778942	unchanged	1.84711	0.0761724	1.16941	unchanged	C21408	Metabolic pathways(ko01100);;Biosynthesis of secondary metabolites(ko01110)	--	--	--	--	--	--	--	--	--	--
neg_4635	Amylopectin	266.881	1.33198e-08	33.8172	355.142	163.648	216.27	1.33198e-08	382.806	432.174	399.097	720.141	696.287	1.30445	0.0526103	1.5624	unchanged	-0.148901	0.869926	0.27374	unchanged	-1.43845	0.35633	1.07414	unchanged	2.594	0.0206796	1.34772	up	C00317	--	--	--	--	--	HMDB0003255	9037-22-3	Organic compounds	Organic oxygen compounds	Organooxygen compounds	Carbohydrates and carbohydrate conjugates
neg_4662	N-Hydroxytyrosine	1.33198e-08	1.33198e-08	1.33198e-08	499.082	275.052	536.954	1.33198e-08	1.33198e-08	1.33198e-08	145.298	225.149	162.439	-1.29886	0.0762205	1.44233	unchanged	34.9334	0.0332346	1.52688	up	0	1	0	unchanged	33.6346	0.0181615	1.45697	up	--	--	--	--	--	--	HMDB0038750	64448-49-3	Organic compounds	Organic acids and derivatives	Carboxylic acids and derivatives	Amino acids, peptides, and analogues
neg_4663	Glycyl-Histidine	219.982	5.99108	160.165	4451.29	2794.55	4266.94	11.3345	127.492	17.2105	1674.64	2408.29	2009.93	-0.918043	0.0591573	1.46638	unchanged	6.2052	0.0182188	1.56672	up	1.30723	0.371387	1.09985	unchanged	3.97993	0.00784849	1.47314	up	--	--	--	--	--	--	HMDB0028843	--	Organic compounds	Organic acids and derivatives	Carboxylic acids and derivatives	Amino acids, peptides, and analogues
neg_4674	Adenosine 5'-diphosphate	3.13292	5.89401	53.4445	119.265	106.743	146.596	32.9536	7.47231	24.5952	174.61	184.506	193.892	0.569662	0.0213017	1.71809	up	2.51866	0.00337941	1.58246	up	-0.0577113	0.965438	0.00276863	unchanged	3.14603	0.00538548	1.47846	up	C00008	Oxidative phosphorylation(ko00190);;Photosynthesis(ko00195);;Purine metabolism(ko00230);;Zeatin biosynthesis(ko00908);;Metabolic pathways(ko01100);;Biosynthesis of secondary metabolites(ko01110);;Nucleotide metabolism(ko01232);;Biosynthesis of cofactors(ko01240)	--	--	--	--	HMDB0001341	58-64-0	Organic compounds	Nucleosides, nucleotides, and analogues	Purine nucleotides	Purine ribonucleotides
neg_4684	L-Serine-phosphoethanolamine	0.0701052	1.33198e-08	1.33198e-08	0.426343	0.119348	0.0408031	1.33198e-08	0.239015	0.000203034	0.16369	0.304888	0.202298	0.193928	0.838968	0.252086	unchanged	1.29379	0.466713	0.583174	unchanged	-1.77074	0.557966	0.747821	unchanged	3.25845	0.0233879	1.36665	up	C03872	Glycerophospholipid metabolism(ko00564)	--	--	--	--	HMDB0031950	1186-34-1	Organic compounds	Organic acids and derivatives	Carboxylic acids and derivatives	Amino acids, peptides, and analogues
neg_4685	Tryptophyl-Cysteine	123.57	126.703	230.696	5.85924	1.33198e-08	5.01342	103.218	115.332	128.862	1.33198e-08	1.33198e-08	1.33198e-08	-28.0195	0.185963	1.16793	unchanged	-4.99787	0.00282222	1.6301	down	0.469298	0.332637	1.26849	unchanged	-33.4867	0.0449732	1.35705	down	--	--	--	--	--	--	HMDB0029080	--	Organic compounds	Organic acids and derivatives	Carboxylic acids and derivatives	Amino acids, peptides, and analogues
neg_4693	4-Hydroxyphenylacetylglutamic acid	516.808	505.095	643.299	105.418	72.6335	104.117	366.613	420.679	490.569	1.33198e-08	40.7449	15.3654	-2.33022	0.00948131	1.63817	down	-2.1791	0.00735148	1.61619	down	0.381966	0.0889027	1.77	unchanged	-4.89129	0.00433619	1.4696	down	C05595	Tyrosine metabolism(ko00350)	--	--	--	--	HMDB0006061	1029120-37-3	Organic compounds	Organic acids and derivatives	Carboxylic acids and derivatives	Amino acids, peptides, and analogues
neg_4696	Cinncassiol A	1888.53	705.905	795.864	5124.56	1587.86	2176.49	804.823	3974.12	2885.6	4889.32	3679.79	5654.85	0.678245	0.245028	1.15922	unchanged	0.213806	0.790671	0.147187	unchanged	-1.17678	0.262265	1.32898	unchanged	2.06884	0.00932378	1.39862	up	C17645	--	--	--	--	--	HMDB0035164	73599-11-8	Organic compounds	Lipids and lipid-like molecules	Prenol lipids	Terpene lactones
neg_4704	100-2	959.007	21.7882	83.8896	3819.1	3740.24	2623.4	22.5966	432.456	349.275	747.251	928.124	687.745	-2.10736	0.018427	1.76293	down	3.6622	0.00936279	1.55534	up	0.404573	0.810124	0.313262	unchanged	1.15027	0.286812	0.860685	unchanged	C12408	Biosynthesis of secondary metabolites(ko01110)	--	--	--	--	--	--	--	--	--	--
neg_4707	Coclaurine	25.7836	38.5262	46.8628	7.03002	139.721	99.3663	67.1123	8.34887	15.6625	1.33198e-08	7.05538	4.49199	-4.41371	0.184414	1.37035	unchanged	1.43345	0.323728	0.895294	unchanged	0.286904	0.75896	0.39167	unchanged	-3.26716	0.0231426	1.38479	down	C06161	Isoquinoline alkaloid biosynthesis(ko00950);;Metabolic pathways(ko01100);;Biosynthesis of secondary metabolites(ko01110)	--	--	--	--	HMDB0303359	--	Organic compounds	Organoheterocyclic compounds	Isoquinolines and derivatives	Benzylisoquinolines
neg_4719	trans-Zeatin-7-beta-D-glucoside	687.094	619.806	478.857	540.392	367.887	514.473	994.121	440.36	230.636	297.773	386.508	159.965	-0.752948	0.0886192	1.32753	unchanged	-0.226939	0.759876	0.147888	unchanged	0.100913	0.878522	0.172225	unchanged	-1.0808	0.0254374	1.31326	down	C16443	Zeatin biosynthesis(ko00908);;Biosynthesis of secondary metabolites(ko01110)	--	--	--	--	--	--	--	--	--	--
neg_4737	5-Methylphenazine-1-carboxylate	155.199	1.33198e-08	38.736	814.237	1064.47	1202.32	5.52662	1.33198e-08	1.33198e-08	563.379	500.962	362.269	-1.11082	0.0228241	1.67364	down	9.1228	0.0120378	1.59853	up	5.13303	0.310344	1.30588	unchanged	2.87894	0.00648934	1.39931	up	C21295	Metabolic pathways(ko01100);;Biosynthesis of secondary metabolites(ko01110)	--	--	--	--	--	--	--	--	--	--
neg_4756	Salcolin B	246.682	1.33198e-08	1.33198e-08	713.697	282.098	221.121	1.33198e-08	483.993	299.425	776.104	606.018	1150.56	1.05744	0.121194	1.34007	unchanged	0.635374	0.528751	0.448504	unchanged	-1.66713	0.348236	1.10462	unchanged	3.35994	0.0246988	1.35827	up	--	--	--	--	--	--	--	--	--	--	--	--
neg_4757	4-Hydroxystyrene	1380.25	598.174	896.898	12044.2	4199.12	3936.7	602.226	676.185	1049.97	3915.99	3439.86	3206.05	-0.934059	0.351211	0.868269	unchanged	3.11553	0.154368	1.17943	unchanged	0.3044	0.539123	0.78063	unchanged	1.87707	0.00119453	1.45276	up	C05627	Phenylpropanoid biosynthesis(ko00940);;Biosynthesis of secondary metabolites(ko01110)	--	--	--	--	HMDB0004072	2628-17-3	Organic compounds	Benzenoids	Benzene and substituted derivatives	Styrenes
neg_4758	p-Coumaric acid	4726.32	1708.49	2710.59	21005.7	10308.1	9465.48	2051.33	4758.76	9286.91	8683.13	8051.96	7946.73	-0.72439	0.285185	1.00206	unchanged	1.34105	0.144835	1.0512	unchanged	-0.815673	0.393845	1.0187	unchanged	1.43233	0.0223692	1.41374	up	C00811	Ubiquinone and other terpenoid-quinone biosynthesis(ko00130);;Tyrosine metabolism(ko00350);;Phenylpropanoid biosynthesis(ko00940);;Isoquinoline alkaloid biosynthesis(ko00950);;Metabolic pathways(ko01100);;Biosynthesis of secondary metabolites(ko01110)	--	--	--	--	HMDB0002035	501-98-4	Organic compounds	Phenylpropanoids and polyketides	Cinnamic acids and derivatives	Hydroxycinnamic acids and derivatives
neg_4765	Garcinone C	710.23	589.422	553.627	756.827	855.392	617.753	368.581	445.294	408.553	351.77	447.381	369.094	-0.932683	0.0226127	1.72475	down	0.867277	0.0301083	1.47335	up	0.600331	0.0307015	2.06023	up	-0.665738	0.0213606	1.34358	down	--	--	--	--	--	--	HMDB0029511	76996-27-5	Organic compounds	Organoheterocyclic compounds	Benzopyrans	1-benzopyrans
neg_4802	Prolyl-Glutamine	907.12	798.279	1205.27	572.091	740.147	1091.01	620.222	305.235	342.61	627.769	803.15	754.446	-0.137111	0.689595	0.376072	unchanged	0.922355	0.118001	1.24087	unchanged	1.19872	0.0268592	2.02636	up	-0.413479	0.174938	0.965054	unchanged	--	--	--	--	--	--	HMDB0029015	--	Organic compounds	Organic acids and derivatives	Carboxylic acids and derivatives	Amino acids, peptides, and analogues
neg_4804	5-methoxyuridine	1449.91	445.728	467.72	1101.37	1287.72	1269.41	996.918	380.39	677.277	664.674	991.057	896.83	-0.519309	0.041458	1.57386	down	0.832407	0.0830417	1.37419	unchanged	0.201992	0.801662	0.317636	unchanged	0.111107	0.869603	0.150506	unchanged	--	--	--	--	--	--	--	--	--	--	--	--
neg_4807	Tenuifoliside B	16952.7	4872.51	6131.63	44526.4	18616.8	13864.5	4708.12	20181.8	20514.1	32365.1	27143.6	33967	0.279589	0.625764	0.56596	unchanged	0.762182	0.401546	0.622915	unchanged	-0.699618	0.423862	0.93261	unchanged	1.74139	0.0144682	1.39087	up	--	--	--	--	--	--	--	--	--	--	--	--
neg_4813	UDP	2.903	1.33198e-08	6.79978	92.0143	95.2461	112.31	13.8381	5.45413	21.2283	110.373	116.517	116.77	0.198089	0.134016	1.3875	unchanged	2.88617	0.000609959	1.59969	up	-2.06218	0.139551	1.62879	unchanged	5.14644	2.74991e-06	1.50158	up	C00015	Pyrimidine metabolism(ko00240);;Zeatin biosynthesis(ko00908);;Metabolic pathways(ko01100);;Nucleotide metabolism(ko01232);;Biosynthesis of cofactors(ko01240)	--	--	--	--	HMDB0000295	58-98-0	Organic compounds	Nucleosides, nucleotides, and analogues	Pyrimidine nucleotides	Pyrimidine ribonucleotides
neg_4819	3-O-Methyldopa	227.572	1.33198e-08	1.33198e-08	466.898	808.07	893.169	1.33198e-08	1.33198e-08	1.33198e-08	164.537	226.214	85.701	-2.18605	0.0394754	1.67067	down	35.6591	0.0309769	1.54527	up	32.4071	0.42265	1.03539	unchanged	1.06601	0.404907	0.649315	unchanged	--	--	--	--	--	--	HMDB0001434	7636-26-2	Organic compounds	Organic acids and derivatives	Carboxylic acids and derivatives	Amino acids, peptides, and analogues
neg_4823	(1R,6S)-1,6-Dihydroxycyclohexa-2,4-diene-1-carboxylate	102.983	1.33198e-08	1.33198e-08	381.491	134.003	184.118	1.33198e-08	76.4862	61.6693	184.924	250.21	166.638	-0.217338	0.715474	0.275358	unchanged	2.34026	0.12128	1.20123	unchanged	-0.423893	0.793592	0.315421	unchanged	2.54682	0.0205855	1.33894	up	C06321	Metabolic pathways(ko01100)	--	--	--	--	--	--	--	--	--	--
neg_4847	3,6'-Diferuloylsucrose	2644.25	500.146	657.513	7070.08	6798.64	6002.45	427.637	1559.05	1124.63	3080.73	4563.75	2743.71	-0.935731	0.0140679	1.70615	down	2.67508	0.00026405	1.58995	up	0.2892	0.78387	0.352719	unchanged	1.45015	0.0714806	1.17514	unchanged	--	--	--	--	--	--	--	--	--	--	--	--
neg_4858	Epimedoside A	3544.97	802.938	1169.76	8409.79	7537.03	4628.96	1138.77	2478.78	2109.27	3701.56	4679.49	3659.4	-0.773058	0.121112	1.42636	unchanged	1.84514	0.0376544	1.42736	up	-0.0536722	0.946258	0.0704981	unchanged	1.12576	0.113309	1.15293	unchanged	--	--	LMPK12111716	Polyketides [PK]	Flavonoids [PK12]	Flavones and Flavonols [PK1211]	--	--	--	--	--	--
neg_4873	Citric Acid	33.2565	1.33198e-08	1.33198e-08	104.721	47.2334	59.1188	10.4229	20.2229	21.961	65.3954	89.3303	117.911	0.369234	0.426994	0.842368	unchanged	2.00443	0.0890986	1.31325	unchanged	-0.661613	0.626926	0.608137	unchanged	3.03527	0.0159316	1.37161	up	C00158	Citrate cycle (TCA cycle)(ko00020);;Alanine, aspartate and glutamate metabolism(ko00250);;Glyoxylate and dicarboxylate metabolism(ko00630);;Metabolic pathways(ko01100);;Biosynthesis of secondary metabolites(ko01110);;Carbon metabolism(ko01200);;2-Oxocarboxylic acid metabolism(ko01210);;Biosynthesis of amino acids(ko01230);;Biosynthesis of cofactors(ko01240)	--	--	--	--	HMDB0000094	77-92-9	Organic compounds	Organic acids and derivatives	Carboxylic acids and derivatives	Tricarboxylic acids and derivatives
neg_4876	diethyl 2,6-dimethyl-4-oxo-4h-pyran-3,5-dicarboxylate	566.993	100.926	211.484	4964.7	1210.27	1262.9	129.577	479.909	72.74	1540.11	1353.58	1213.56	-0.856719	0.466127	0.662125	unchanged	3.44657	0.21065	1.06099	unchanged	0.366275	0.746577	0.402985	unchanged	2.22357	0.00488578	1.42472	up	--	--	--	--	--	--	--	--	--	--	--	--
neg_4878	Lithospermoside	587.619	1.33198e-08	1.33198e-08	783.351	778.645	738.39	1.33198e-08	98.965	375.971	143.502	341.203	99.5905	-1.97711	0.0139246	1.77316	down	2.27607	0.0308329	1.47373	up	0.307146	0.877923	0.202818	unchanged	-0.00818362	0.996164	0.00195793	unchanged	C17771	--	--	--	--	--	--	--	--	--	--	--
neg_488	dTDP-3-methyl-4-oxo-2,6-dideoxy-L-allose	5415.79	5859.84	6470.18	66431.4	138044	87335.7	10620.6	13409.5	10230.1	100222	86444.5	105508	0.00179426	0.996055	0.132999	unchanged	3.09043	0.0559116	1.46208	unchanged	-0.949053	0.0235962	2.15492	down	4.04128	0.00375372	1.48659	up	C11915	Polyketide sugar unit biosynthesis(ko00523);;Metabolic pathways(ko01100);;Biosynthesis of secondary metabolites(ko01110);;Biosynthesis of nucleotide sugars(ko01250)	--	--	--	--	--	--	--	--	--	--
neg_4880	Loganin	227.91	73.219	5.24267	819.137	491.024	630.345	110.394	82.1688	14.1933	391.648	517.849	423.881	-0.541348	0.155614	1.19618	unchanged	3.23043	0.0190348	1.54332	up	0.567354	0.678147	0.496897	unchanged	2.12173	0.0178847	1.37352	up	C01433	Monoterpenoid biosynthesis(ko00902);;Metabolic pathways(ko01100);;Biosynthesis of secondary metabolites(ko01110)	LMPR0102070001	Prenol Lipids [PR]	Isoprenoids [PR01]	C10 isoprenoids (monoterpenes) [PR0102]	HMDB0247827	--	Organic compounds	Lipids and lipid-like molecules	Prenol lipids	Terpene glycosides
neg_4888	Tricin-7-O-neohesperidoside	18299.3	2665.6	4390.24	23700.5	15735.4	10287.3	5633.83	33316.2	39715.2	48552.9	43108.3	62255.4	1.63016	0.0100772	1.71437	up	-0.661807	0.461108	0.772958	unchanged	-1.63345	0.226711	1.39295	unchanged	2.6018	0.00502817	1.41797	up	--	--	--	--	--	--	--	--	--	--	--	--
neg_4892	Theaflavin-3-gallate	200.702	6.795	71.8965	172.876	256.254	209.677	8.19732	425.082	621.461	788.887	643.726	1042.55	1.95407	0.030062	1.7056	up	-0.723434	0.524215	0.702418	unchanged	-1.91652	0.286839	1.28204	unchanged	3.14716	0.0120148	1.4174	up	--	--	--	--	--	--	HMDB0005786	28543-07-9	Organic compounds	Phenylpropanoids and polyketides	Flavonoids	Flavans
neg_4896	3,4',5,6,7-Pentamethoxyflavone	583.428	1.33198e-08	17.8686	2581.25	3055.22	3370.37	11.9481	272.273	98.4021	1524.23	2557.67	1514.55	-0.686511	0.0607685	1.49662	unchanged	4.55703	0.00321203	1.60936	up	0.652155	0.750291	0.406068	unchanged	3.21836	0.0226517	1.36564	up	--	--	--	--	--	--	--	--	--	--	--	--
neg_4905	Sulforaphane (4-methylsulphinylbutyl glucosinolate)	1.33198e-08	1.33198e-08	1.33198e-08	156.443	95.8906	181.976	1.33198e-08	1.33198e-08	1.33198e-08	57.4181	94.6879	34.4182	-1.21936	0.0636035	1.39887	unchanged	33.3395	0.0297124	1.53965	up	0	1	0	unchanged	32.1201	0.0713378	1.31096	unchanged	--	--	--	--	--	--	--	--	--	--	--	--
neg_4921	Skimmin	962.948	377.285	95.0395	500.987	407.525	520.823	442.597	879.892	1089.74	649.085	669.308	748.055	0.531808	0.010537	1.73031	up	-0.755023	0.2251	1.15128	unchanged	-0.749043	0.369177	1.0567	unchanged	0.525828	0.497536	0.555977	unchanged	--	--	--	--	--	--	HMDB0258334	--	Organic compounds	Phenylpropanoids and polyketides	Coumarins and derivatives	Coumarin glycosides
neg_4925	9'-O-Furanoylwilfordine	4229.03	2365.99	1819.65	5322.26	3562.33	3417.56	877.542	2591.78	1725.1	2535.63	2513.41	1249.48	-0.965825	0.0620956	1.44075	unchanged	1.24387	0.0418076	1.31436	up	0.695941	0.298563	1.19102	unchanged	-0.417893	0.460884	0.59949	unchanged	--	--	--	--	--	--	--	--	--	--	--	--
neg_4940	2-Heptyl-4(1H)-quinolone	226.346	239.799	316.726	57.1291	75.2768	93.6272	52.8445	37.4063	16.6396	38.6044	51.6876	40.8589	-0.785306	0.0806299	1.49201	unchanged	1.0804	0.055733	1.38269	unchanged	2.87264	0.00846557	2.2411	up	-2.57755	0.0149013	1.4402	down	C20643	Biosynthesis of secondary metabolites(ko01110)	--	--	--	--	--	--	--	--	--	--
neg_4952	5-Methoxy-1H-indole-3-carbaldehyde	205.223	155.908	267.093	54.4379	317.008	293.04	112.643	206.948	314.076	10.9947	32.9372	1.33198e-08	-3.9189	0.130542	1.47549	unchanged	0.0685129	0.925207	0.0323229	unchanged	-0.0124452	0.979884	0.0180191	unchanged	-3.83794	0.0191732	1.4022	down	--	--	--	--	--	--	--	--	--	--	--	--
neg_4955	Formononetin	69.6787	108.644	98.7408	57.5721	129.389	129.875	66.1764	47.1023	47.6745	13.8098	23.0852	18.0326	-2.52813	0.0663432	1.63454	unchanged	0.977097	0.155989	1.22342	unchanged	0.783575	0.060122	1.88886	unchanged	-2.33461	0.0197298	1.42648	down	C00858	Isoflavonoid biosynthesis(ko00943);;Metabolic pathways(ko01100);;Biosynthesis of secondary metabolites(ko01110)	LMPK12050037	Polyketides [PK]	Flavonoids [PK12]	Isoflavonoids [PK1205]	HMDB0005808	485-72-3	Organic compounds	Phenylpropanoids and polyketides	Isoflavonoids	O-methylated isoflavonoids
neg_4966	Geranyl-hydroxybenzoate	550.118	676.493	499.951	239.178	290.681	305.848	289.236	402.275	274.489	119.494	118.142	84.6633	-1.3746	0.00430116	1.77687	down	-0.209026	0.408106	0.668158	unchanged	0.837808	0.0210048	2.01396	up	-2.42143	0.00974718	1.47285	down	C18131	Ubiquinone and other terpenoid-quinone biosynthesis(ko00130);;Biosynthesis of secondary metabolites(ko01110)	--	--	--	--	--	--	--	--	--	--
neg_4977	Threoninyl-Proline	1.33198e-08	1.33198e-08	1.33198e-08	118.405	17.8158	11.368	1.33198e-08	1.33198e-08	1.33198e-08	19.5577	16.4177	32.0585	-1.11726	0.52504	0.563229	unchanged	31.7823	0.291544	0.907019	unchanged	0	1	0	unchanged	30.6651	0.041622	1.38811	up	--	--	--	--	--	--	HMDB0029069	46398-79-2	Organic compounds	Organic acids and derivatives	Carboxylic acids and derivatives	Amino acids, peptides, and analogues
neg_4985	Fumiquinazoline D	373.212	1.33198e-08	1.33198e-08	457.67	333.442	373.987	1.33198e-08	5.86682	54.3046	38.8144	209.13	130.805	-1.62114	0.0153054	1.6187	down	4.27523	0.00344618	1.57066	up	2.63285	0.49065	0.890938	unchanged	0.021246	0.989978	0.0269597	unchanged	C22149	Metabolic pathways(ko01100);;Biosynthesis of secondary metabolites(ko01110)	--	--	--	--	--	--	--	--	--	--
neg_4989	Pinoresinol-4,4'-O-di-O-glucoside	9697.97	15533.7	14509.3	5457.31	5194.08	6187.08	7935	9288.51	4494.95	4090.52	4077.25	3581.75	-0.519159	0.0138359	1.66465	down	-0.367162	0.372505	0.696524	unchanged	0.871706	0.0621249	1.81844	unchanged	-1.75803	0.0342532	1.40163	down	--	--	--	--	--	--	--	--	--	--	--	--
neg_5015	Dihydrosphingosine-1-Phosphate	191.624	93.403	121.123	101.735	117.503	130.042	192.076	172.557	143.968	65.4623	91.5551	59.0202	-0.693102	0.0276671	1.59754	down	-0.542151	0.0417414	1.312	down	-0.324525	0.372493	1.06106	unchanged	-0.910728	0.152387	1.06223	unchanged	--	--	--	--	--	--	HMDB0001383	19794-97-9	Organic compounds	Lipids and lipid-like molecules	Sphingolipids	Phosphosphingolipids
neg_5042	2-Hydroxy-cis-hex-2,4-dienoate	618.19	471.048	879.473	98.3662	154.401	144.691	318.666	485.309	650.767	50.7719	61.5248	103.421	-0.88166	0.0624872	1.46135	unchanged	-1.87189	0.0624334	1.48765	unchanged	0.436488	0.328621	1.18452	unchanged	-3.19004	0.0372562	1.36746	down	C11354	Metabolic pathways(ko01100)	LMFA01031001	Fatty Acyls [FA]	Fatty Acids and Conjugates [FA01]	Unsaturated fatty acids [FA0103]	--	--	--	--	--	--
neg_5043	2-Amino-4,5-dihydro-1H-imidazole-4-acetic acid	1583.51	1309.33	2307.72	324.277	566.134	641.911	909.006	1180.19	1370.79	269.465	234.938	305.876	-0.919228	0.122822	1.43804	unchanged	-1.17505	0.021145	1.48702	down	0.587898	0.180993	1.58547	unchanged	-2.68217	0.038447	1.37173	down	--	--	--	--	--	--	--	--	--	--	--	--
neg_5045	2-Aminovalienone	5488.57	3719.56	6434.44	2059.22	2134.39	2112.55	2455.68	4555.24	4944.05	1049.2	1065.47	1415.62	-0.836974	0.0138814	1.75149	down	-0.922775	0.135026	1.33781	unchanged	0.387868	0.329976	1.17177	unchanged	-2.14762	0.0342326	1.37523	down	C21248	Biosynthesis of secondary metabolites(ko01110)	--	--	--	--	--	--	--	--	--	--
neg_5046	4-Guanidinobutanamide	872.532	677.261	1033.06	427.079	325.249	349.703	470.838	675.32	778.227	212.051	228.529	289.376	-0.594282	0.0358444	1.47803	down	-0.804233	0.0810052	1.41526	unchanged	0.424567	0.185335	1.49384	unchanged	-1.82308	0.0221055	1.40229	down	C03078	Arginine and proline metabolism(ko00330);;Metabolic pathways(ko01100)	--	--	--	--	--	--	--	--	--	--
neg_5047	3-Dehydroshikimate	1509.7	1224.08	2828.9	190.208	401.641	329.281	865.116	1176.92	1634.46	128.277	108.068	237.482	-0.959044	0.125571	1.34525	unchanged	-1.99686	0.0458464	1.50979	down	0.597447	0.336081	1.21707	unchanged	-3.55335	0.0744783	1.27191	unchanged	C02637	Phenylalanine, tyrosine and tryptophan biosynthesis(ko00400);;Biosynthesis of various plant secondary metabolites(ko00999);;Metabolic pathways(ko01100);;Biosynthesis of secondary metabolites(ko01110);;Biosynthesis of amino acids(ko01230);;Biosynthesis of cofactors(ko01240)	--	--	--	--	HMDB0304122	--	Organic compounds	Organic oxygen compounds	Organooxygen compounds	Carbonyl compounds
neg_5060	dTDP-4-deoxy-4-thio-alpha-D-digitoxose	1201.52	839.291	2140.07	54.1056	95.7534	60.1048	360.901	852.923	1354.03	2.06691	6.43699	1.50326	-4.39104	0.0343921	1.7535	down	-3.61235	0.110983	1.39675	unchanged	0.703244	0.332146	1.18189	unchanged	-8.70663	0.0696919	1.28787	unchanged	C21349	Polyketide sugar unit biosynthesis(ko00523);;Biosynthesis of secondary metabolites(ko01110)	--	--	--	--	--	--	--	--	--	--
neg_5063	Landomycin E	329.146	17.2926	115.587	697.234	288.837	326.989	104.027	472.003	542.814	624.509	818.733	964.999	0.875047	0.0940958	1.42558	unchanged	0.230925	0.748345	0.157761	unchanged	-1.27596	0.262325	1.25916	unchanged	2.38193	0.00869356	1.40168	up	C18685	Biosynthesis of secondary metabolites(ko01110)	--	--	--	--	--	--	--	--	--	--
neg_5067	4-Hydroxybenzaldehyde	520.812	604.24	774.61	279.379	307.353	263.035	515.869	455.507	520.034	262.64	200.156	299.94	-0.155883	0.434849	0.765667	unchanged	-0.811539	0.00206891	1.59075	down	0.349066	0.204202	1.55702	unchanged	-1.31649	0.0246764	1.37131	down	C00633	Metabolic pathways(ko01100)	--	--	--	--	HMDB0011718	123-08-0	Organic compounds	Organic oxygen compounds	Organooxygen compounds	Carbonyl compounds
neg_5068	(S)-1-Pyrroline-5-carboxylate	54.1218	33.8649	91.8633	1.33198e-08	9.95872	11.2371	25.625	39.2175	54.5191	1.33198e-08	1.33198e-08	8.62717	-1.29682	0.413239	0.777028	unchanged	-2.49349	0.0433302	1.47739	down	0.591455	0.367142	1.14862	unchanged	-4.38176	0.0744977	1.25829	unchanged	C03912	Alanine, aspartate and glutamate metabolism(ko00250);;Arginine and proline metabolism(ko00330);;Carbapenem biosynthesis(ko00332);;Metabolic pathways(ko01100);;Biosynthesis of secondary metabolites(ko01110);;Biosynthesis of amino acids(ko01230)	--	--	--	--	HMDB0001301	64199-88-8	Organic compounds	Organic acids and derivatives	Carboxylic acids and derivatives	Amino acids, peptides, and analogues
neg_5073	D-glycero-beta-D-manno-Heptose 1-phosphate	220.334	311.972	297.513	17.461	75.0244	55.9456	114.272	179.949	207.992	19.7028	8.19589	36.9628	-1.19436	0.238939	1.15138	unchanged	-1.75851	0.0307263	1.47277	down	0.724498	0.051568	1.86308	unchanged	-3.67736	0.00800389	1.46178	down	C07838	Metabolic pathways(ko01100);;Biosynthesis of nucleotide sugars(ko01250)	--	--	--	--	--	--	--	--	--	--
neg_5083	2'-Deoxyinosine 5'-phosphate	124.509	156.946	353.905	2.10718	69.3034	19.9462	108.771	145.353	228.251	1.33198e-08	1.33198e-08	7.61064	-3.58542	0.298553	1.15451	unchanged	-2.40057	0.0454508	1.44188	down	0.397417	0.569933	0.757113	unchanged	-6.38341	0.0998446	1.21523	unchanged	C06196	Purine metabolism(ko00230);;Nucleotide metabolism(ko01232)	--	--	--	--	HMDB0006555	3393-18-8	Organic compounds	Nucleosides, nucleotides, and analogues	Purine nucleotides	Purine deoxyribonucleotides
neg_5100	Solatriose	2245.55	757.446	1149.05	3244.44	1906.83	2487.36	1415.32	2218.57	1853.66	3393.86	3676.23	4662.73	0.619163	0.0667424	1.5058	unchanged	0.477152	0.202927	0.966457	unchanged	-0.402342	0.440465	0.914938	unchanged	1.49866	0.013293	1.37239	up	--	--	--	--	--	--	--	--	--	--	--	--
neg_5112	Peonidin-3-(p-coumaroyl)-rutinoside-5-glucoside	2852.95	459.787	1033.48	5753.75	4489.56	3129.85	21.9078	1762.77	772.285	814.137	1405.34	1353.28	-1.90423	0.0428495	1.63781	down	2.38684	0.0217517	1.42	up	0.765327	0.539246	0.756486	unchanged	-0.282723	0.758961	0.23339	unchanged	C16293	Anthocyanin biosynthesis(ko00942)	--	--	--	--	--	--	--	--	--	--
neg_5130	Carminomycin	2664.83	1324.22	1903.67	4063.79	6986.81	4736.27	882.975	2373.03	2389.45	3333.43	4835.44	2960.24	-0.504385	0.225858	1.20556	unchanged	1.48356	0.0414395	1.36711	up	0.0618443	0.902982	0.17922	unchanged	0.917334	0.0737786	1.19213	unchanged	C12432	Biosynthesis of secondary metabolites(ko01110)	--	--	--	--	HMDB0249683	--	Organic compounds	Benzenoids	Anthracenes	Anthracenecarboxylic acids and derivatives
neg_5137	Staphyloferrin B	4977.97	4193.13	5314.59	2757.93	2840.36	4499.45	3763.31	3744.01	2857.29	3217.15	5624.88	3997.56	0.346565	0.373736	0.84075	unchanged	-0.0376321	0.898365	0.0130615	unchanged	0.482963	0.0376973	1.95779	up	-0.17403	0.536647	0.441419	unchanged	C22075	Metabolic pathways(ko01100);;Biosynthesis of secondary metabolites(ko01110)	--	--	--	--	--	--	--	--	--	--
neg_5155	Gossypol	1948.27	1673.02	2997.41	2628.31	3238.85	3407.53	3399.73	2765.03	2669.05	4467.17	4868.51	6751.62	0.794552	0.0717746	1.54153	unchanged	0.0702638	0.678696	0.472172	unchanged	-0.416486	0.204995	1.39164	unchanged	1.2813	0.0270434	1.35684	up	C07667	Sesquiterpenoid and triterpenoid biosynthesis(ko00909);;Biosynthesis of secondary metabolites(ko01110)	LMPR0103330002	Prenol Lipids [PR]	Isoprenoids [PR01]	C15 isoprenoids (sesquiterpenes) [PR0103]	HMDB0040723	90141-22-3	Organic compounds	Lipids and lipid-like molecules	Prenol lipids	Sesquiterpenoids
neg_5196	5-(N-Methyl-4,5-dihydro-1H-pyrrol-2-yl)pyridin-2-ol	318.675	132.756	605.184	3328.61	1368.54	961.234	368.335	1411.96	1149.13	811.016	846.344	1333.9	-0.91964	0.347516	0.862472	unchanged	0.94977	0.343486	0.739024	unchanged	-1.47117	0.174208	1.52887	unchanged	1.5013	0.0435343	1.27164	up	C21075	Nicotinate and nicotinamide metabolism(ko00760);;Metabolic pathways(ko01100)	--	--	--	--	--	--	--	--	--	--
neg_5213	Azacitidine	96.4032	256.241	185.612	139.934	19.7595	346.817	211.566	16.1954	1.33198e-08	437.174	511.668	473.722	1.48983	0.078939	1.59345	unchanged	1.15307	0.476818	0.691301	unchanged	1.24077	0.285032	1.20415	unchanged	1.40213	0.0121124	1.41851	up	C11262	--	--	--	--	--	HMDB0015063	320-67-2	Organic compounds	Organic oxygen compounds	Organooxygen compounds	Carbohydrates and carbohydrate conjugates
neg_5235	5'-Oxoaverantin	149.019	5.72635	9.66889	759.355	614.136	943.83	1.33198e-08	24.5603	3.13105	242.365	336.068	225.132	-1.52797	0.0234512	1.64928	down	6.38688	0.0147951	1.58469	up	2.56983	0.436154	0.998001	unchanged	2.28908	0.0253399	1.32151	up	C20502	Aflatoxin biosynthesis(ko00254);;Metabolic pathways(ko01100);;Biosynthesis of secondary metabolites(ko01110)	--	--	--	--	--	--	--	--	--	--
neg_5243	Secologanoside	1252.12	72.1139	634.017	3406.87	3333.52	2037.73	168.971	880.327	437.114	1251.94	1792.4	1351.73	-0.997699	0.0671917	1.56452	unchanged	2.56208	0.0180845	1.48546	up	0.397732	0.717485	0.478635	unchanged	1.16665	0.124566	1.12039	unchanged	--	--	--	--	--	--	--	--	--	--	--	--
neg_5248	Bacampicillin	1369.43	125.954	50.1384	2779.52	2741.15	3808.77	436.791	817.959	237.932	4403.43	5901.8	2745.53	0.484271	0.306503	0.955673	unchanged	2.64388	0.00750875	1.57684	up	0.0501884	0.972202	0.039959	unchanged	3.07797	0.0350003	1.32765	up	C08122	--	--	--	--	--	HMDB0015540	50972-17-3	Organic compounds	Organoheterocyclic compounds	Lactams	Beta lactams
neg_5254	Columbamine	224.472	156.762	70.5194	121.2	90.6202	123.3	26.7089	124.231	104.878	159.756	192.012	180.458	0.667365	0.0100332	1.71826	up	0.389556	0.475699	0.540583	unchanged	0.820414	0.298929	1.175	unchanged	0.236507	0.611145	0.408373	unchanged	C01795	Isoquinoline alkaloid biosynthesis(ko00950);;Biosynthesis of secondary metabolites(ko01110)	--	--	--	--	--	--	--	--	--	--
neg_5259	ETHYL EVERNINATE	57.5836	51.3776	41.731	22.0382	28.5442	200.986	183.58	4.32187	3.66992	22.8685	23.8498	3.90521	-2.31307	0.371282	0.846292	unchanged	0.393065	0.823041	0.30839	unchanged	-0.346278	0.841323	0.271707	unchanged	-1.57373	0.0171013	1.36885	down	--	--	--	--	--	--	--	--	--	--	--	--
neg_5273	Pterostilbene	186.657	59.2292	15.2997	1.33198e-08	1.33198e-08	1.33198e-08	124.776	62.5362	96.4078	1.33198e-08	1.33198e-08	23.8647	29.1537	0.42265	0.865493	unchanged	-32.7252	0.0343341	1.49969	down	-0.119392	0.900673	0.172238	unchanged	-3.45213	0.262072	0.915416	unchanged	C10287	Stilbenoid, diarylheptanoid and gingerol biosynthesis(ko00945);;Biosynthesis of secondary metabolites(ko01110)	LMPK13090015	Polyketides [PK]	Aromatic polyketides [PK13]	Diphenyl ethers, biphenyls, dibenzyls and stilbenes [PK1309]	HMDB0303379	--	Organic compounds	Phenylpropanoids and polyketides	Stilbenes	--
neg_5289	trans-beta-D-Glucosyl-2-hydroxycinnamate	437.807	9.06519	58.0453	716.285	197.325	329.479	20.785	922.241	524.555	1218.6	1059.64	1234.76	1.49877	0.0286457	1.71725	up	-0.239512	0.820105	0.276848	unchanged	-1.53932	0.354628	1.0991	unchanged	2.79858	0.00927749	1.43767	up	C05158	Biosynthesis of various plant secondary metabolites(ko00999);;Biosynthesis of secondary metabolites(ko01110)	--	--	--	--	HMDB0033581	618-67-7	Organic compounds	Organic oxygen compounds	Organooxygen compounds	Carbohydrates and carbohydrate conjugates
neg_5290	Grevilloside L	744.449	9.79446	6.89691	2572.62	2485.81	1358.08	1.33198e-08	395.409	662.809	558.389	906.198	492.975	-1.71273	0.0513239	1.62729	unchanged	2.60015	0.0277863	1.41634	up	-0.475403	0.767591	0.350268	unchanged	1.36282	0.244889	0.883681	unchanged	--	--	--	--	--	--	--	--	--	--	--	--
neg_5299	Sinapoylputrescine	1475.31	5257.61	7033.49	2536.81	4285.03	3844.7	8205.2	2788.04	3901.6	7483.78	6134.23	9125.99	1.09239	0.0238074	1.61999	up	-0.481721	0.488887	0.514149	unchanged	-0.113661	0.879418	0.175894	unchanged	0.724334	0.203763	0.953467	unchanged	--	--	--	--	--	--	HMDB0033464	70185-57-8	Organic compounds	Phenylpropanoids and polyketides	Cinnamic acids and derivatives	Hydroxycinnamic acids and derivatives
neg_5300	Ajugol	1283.83	1441.68	2010.33	1318.92	1989.39	1970.46	2175.43	1593.09	1835.59	2818.83	2965.3	3678.12	0.841981	0.0166417	1.62438	up	-0.0862822	0.717308	0.235469	unchanged	-0.242866	0.360074	1.02855	unchanged	0.998565	0.0111212	1.39293	up	--	--	--	--	--	--	HMDB0248074	--	Organic compounds	Lipids and lipid-like molecules	Prenol lipids	Terpene glycosides
neg_5334	Aloeresin D	2413.17	122.094	94.6268	8760.37	17356.8	9805.64	146.407	1296.54	3787.07	3446.56	4014.33	4484.44	-1.58845	0.096433	1.59028	unchanged	2.78001	0.0485266	1.38834	up	-0.99181	0.551057	0.704842	unchanged	2.18337	0.0419186	1.33165	up	--	--	--	--	--	--	--	--	--	--	--	--
neg_5342	4-Methylthiobutyl-desulfoglucosinolate	4142.41	3074.78	2219.33	1432.64	1074.41	847.823	1123.59	2320.46	1950.91	73.0051	287.308	207.903	-2.56175	0.0215738	1.68518	down	-0.685353	0.185562	1.14138	unchanged	0.806643	0.123024	1.63211	unchanged	-4.05374	0.0322632	1.40843	down	C17248	Glucosinolate biosynthesis(ko00966);;2-Oxocarboxylic acid metabolism(ko01210)	--	--	--	--	--	--	--	--	--	--
neg_5353	trans-4-Hydroxycyclohexanecarboxylic acid	490.385	365.67	515.146	239.883	119.306	145.064	379.026	472.29	354.835	113.074	182.383	139.205	-0.214255	0.616823	0.39852	unchanged	-1.25819	0.0103094	1.48942	down	0.18503	0.40329	1.02761	unchanged	-1.65748	0.0110825	1.40961	down	--	--	--	--	--	--	--	--	--	--	--	--
neg_5416	bryophyllin B	1019.17	726.886	436.473	562.604	431.998	442.909	826.42	911.806	783.559	336.649	291.025	847.025	0.0368472	0.951626	0.14044	unchanged	-0.810873	0.00314207	1.55035	down	-0.208444	0.573773	0.753113	unchanged	-0.565582	0.390345	0.651986	unchanged	--	--	--	--	--	--	--	--	--	--	--	--
neg_5450	Isonocardicin A	443.953	127.963	182.152	3857.32	5249.04	3327.96	189.917	371.854	350.232	2226.76	2608.97	2791.43	-0.705109	0.0977283	1.54027	unchanged	3.76915	0.0206587	1.54986	up	-0.274344	0.671373	0.505194	unchanged	3.33838	0.00089574	1.48683	up	C00927	Monobactam biosynthesis(ko00261);;Metabolic pathways(ko01100);;Biosynthesis of secondary metabolites(ko01110)	--	--	--	--	--	--	--	--	--	--
neg_5463	Mulberrin	636.878	1.33198e-08	5.04375	454.164	339.751	266.736	4.16207	839.111	457.836	1504.95	1070.6	1495.86	1.94058	0.011511	1.75323	up	-0.294793	0.774166	0.337879	unchanged	-1.01927	0.531701	0.743356	unchanged	2.66506	0.0147338	1.36188	up	--	--	LMPK12110895	Polyketides [PK]	Flavonoids [PK12]	Flavones and Flavonols [PK1211]	HMDB0029507	62949-79-5	Organic compounds	Phenylpropanoids and polyketides	Flavonoids	Flavones
neg_5464	IPA imine	986.872	1064.06	1069.46	1087.61	355.704	776.257	549.406	720.244	584.359	818.818	697.837	601.009	-0.0678062	0.890163	0.00982744	unchanged	0.259631	0.627599	0.41636	unchanged	0.751079	0.00561588	2.22136	up	-0.559255	0.0209643	1.40401	down	C21124	Metabolic pathways(ko01100);;Biosynthesis of secondary metabolites(ko01110)	--	--	--	--	--	--	--	--	--	--
neg_5471	Vinorelbine	6.05489	1.33198e-08	0.115744	67.1505	45.692	30.8184	1.33198e-08	2.23508	0.252965	3.70332	10.6078	6.31348	-2.80023	0.0556067	1.60212	unchanged	5.85151	0.0461585	1.46351	up	1.31041	0.610763	0.644295	unchanged	1.74087	0.164692	0.994446	unchanged	--	--	--	--	--	--	HMDB0014505	71486-22-1	Organic compounds	Alkaloids and derivatives	Vinca alkaloids	--
neg_5479	O-Carbamoyl-deacetylcephalosporin C	268.971	160.732	244.562	114.224	40.6692	97.8062	7.7539	30.7112	16.6449	50.502	103.676	112.166	0.0758695	0.885016	0.277146	unchanged	2.19704	0.0875356	1.31667	unchanged	3.61293	0.0207713	2.21183	up	-1.34002	0.0330578	1.28177	down	C06568	Penicillin and cephalosporin biosynthesis(ko00311);;Metabolic pathways(ko01100);;Biosynthesis of secondary metabolites(ko01110)	--	--	--	--	--	--	--	--	--	--
neg_5517	3-Oxotetradecanoyl-CoA	2025.74	1652.76	1010.84	1833.12	1820.35	1354.45	311.954	1137.52	1119.35	268.171	301.259	445.482	-2.30286	0.00798035	1.77678	down	0.963106	0.076159	1.21058	unchanged	0.868278	0.154366	1.50165	unchanged	-2.20803	0.049714	1.35636	down	C05261	Fatty acid elongation(ko00062);;Fatty acid degradation(ko00071);;Metabolic pathways(ko01100);;Fatty acid metabolism(ko01212)	LMFA07050256	Fatty Acyls [FA]	Fatty esters [FA07]	Fatty acyl CoAs [FA0705]	HMDB0003935	122364-86-7	Organic compounds	Lipids and lipid-like molecules	Fatty Acyls	Fatty acyl thioesters
neg_5518	trans-Hexadec-2-enoyl-CoA	3257.5	3642.41	493.124	3649.47	3459.65	3194.36	980.866	4203.15	1272.2	199.724	362.636	37.8985	-4.1014	7.94355e-05	1.81449	down	0.674371	0.338466	0.846874	unchanged	0.195478	0.837751	0.198599	unchanged	-3.62251	0.148733	1.15424	unchanged	C05272	Fatty acid elongation(ko00062);;Fatty acid degradation(ko00071);;Metabolic pathways(ko01100);;Fatty acid metabolism(ko01212)	--	--	--	--	--	--	--	--	--	--
neg_5522	2-Thiocytidine	693.765	351.67	186.558	4903.61	1289.91	1261.43	204.43	350.368	184.254	1196.62	1177.49	1082.19	-1.10897	0.385287	0.803642	unchanged	3.33445	0.205165	1.07494	unchanged	0.737246	0.389515	1.04295	unchanged	1.48823	0.0325205	1.37682	up	--	--	--	--	--	--	--	--	--	--	--	--
neg_5527	Acarbose 7IV-phosphate	11496	11224.4	6560.24	3667.54	10975.2	5757.23	3904.1	6264.69	9026.53	1463.02	1217.84	2037.18	-2.11231	0.136259	1.49106	unchanged	0.0878102	0.886949	0.05241	unchanged	0.609191	0.198528	1.37995	unchanged	-2.63369	0.033709	1.40865	down	C21156	Metabolic pathways(ko01100);;Biosynthesis of secondary metabolites(ko01110)	--	--	--	--	--	--	--	--	--	--
neg_5534	6-Deoxy-5-ketofructose 1-phosphate	187.106	122.043	207.135	6.26815	77.1229	19.0274	82.9399	134.351	178.051	59.1073	38.8513	70.977	0.721998	0.425635	0.656125	unchanged	-1.94862	0.0525737	1.3835	unchanged	0.385064	0.344495	1.14296	unchanged	-1.61169	0.0337134	1.34024	down	C16848	Phenylalanine, tyrosine and tryptophan biosynthesis(ko00400);;Metabolic pathways(ko01100);;Biosynthesis of secondary metabolites(ko01110)	--	--	--	--	--	--	--	--	--	--
neg_5540	Nogalamycin	3077.48	1438.13	81.4429	893.098	1314.82	1536.53	174.223	763.922	2919.9	110.566	247.647	63.8202	-3.14933	0.0208845	1.73127	down	-0.0431129	0.968389	0.159147	unchanged	0.252841	0.847732	0.224243	unchanged	-3.44529	0.249037	0.95492	unchanged	C18633	Biosynthesis of secondary metabolites(ko01110)	--	--	--	--	--	--	--	--	--	--
neg_5543	Ethyl(1-hydroxy-4-oxocyclohexa-2,5-dien-1-yl)acetate	3.5348	1.33198e-08	1.33198e-08	311.014	58.9219	170.346	1.33198e-08	1.33198e-08	1.33198e-08	261.035	290.868	214.658	0.504688	0.41258	0.910165	unchanged	33.6545	0.132247	1.24853	unchanged	26.3985	0.42265	1.03539	unchanged	7.76063	0.00738332	1.47684	up	--	--	--	--	--	--	--	--	--	--	--	--
neg_5591	Bruceine E	1109.05	647.31	252.794	2151.22	3446.19	3187.29	664.027	1397.24	1852.11	1047.39	919.861	1125.18	-1.50625	0.0382073	1.71664	down	1.16658	0.0374756	1.3295	up	-0.961827	0.217188	1.38506	unchanged	0.622152	0.279541	0.847508	unchanged	--	--	--	--	--	--	--	--	--	--	--	--
neg_5607	3-Oxo-OPC8-CoA	1650.53	604.652	519.03	778.551	821.861	567.161	11.3064	625.517	1199.49	7.04457	19.0998	1.33198e-08	-6.37344	0.0116205	1.79797	down	0.239265	0.78091	0.106871	unchanged	0.595265	0.565807	0.696974	unchanged	-6.72944	0.128041	1.17748	unchanged	C16330	alpha-Linolenic acid metabolism(ko00592);;Metabolic pathways(ko01100);;Biosynthesis of secondary metabolites(ko01110)	--	--	--	--	HMDB0060377	--	Organic compounds	Lipids and lipid-like molecules	Fatty Acyls	Fatty acyl thioesters
neg_5651	5,6,7,8-Tetrahydromethanopterin	7273.74	4324.08	2849.02	13486.5	11925.7	10723.3	2751.67	6586.23	4887.65	3811.78	4073.3	2469.47	-1.80315	0.00177969	1.78051	down	1.34493	0.00771687	1.49254	up	0.0222693	0.967701	0.0347553	unchanged	-0.480488	0.410206	0.679463	unchanged	C01217	Folate biosynthesis(ko00790);;Metabolic pathways(ko01100);;Carbon metabolism(ko01200);;Biosynthesis of cofactors(ko01240)	--	--	--	--	HMDB0060403	--	Organic compounds	Organic oxygen compounds	Organooxygen compounds	Carbohydrates and carbohydrate conjugates
neg_5660	Skatole	280.896	504.385	605.476	580.557	3381.97	2634.39	351.012	230.703	173.906	878.589	914.09	693.817	-1.40768	0.242933	1.24562	unchanged	3.12606	0.145121	1.25834	unchanged	0.880135	0.145174	1.6132	unchanged	0.838244	0.0414346	1.26225	up	C08313	Tryptophan metabolism(ko00380)	--	--	--	--	HMDB0000466	83-34-1	Organic compounds	Organoheterocyclic compounds	Indoles and derivatives	Indoles
neg_5676	Avicularin	23.9173	1.33198e-08	39.2323	109.907	831.204	869.435	1.56674	0.181855	0.0129959	196.068	167.216	147.664	-1.82518	0.221301	1.26166	unchanged	10.0053	0.134772	1.28455	unchanged	5.16383	0.214737	1.59495	unchanged	3.01633	0.00140896	1.45547	up	--	--	LMPK12112167	Polyketides [PK]	Flavonoids [PK12]	Flavones and Flavonols [PK1211]	HMDB0030860	572-30-5	Organic compounds	Phenylpropanoids and polyketides	Flavonoids	Flavonoid glycosides
neg_5683	Tyr His Asp Asp	539.011	1.33198e-08	1.33198e-08	8302.77	1426.8	1544.26	16.3116	490.118	175.115	2284.6	2390.68	2098.66	-0.734909	0.577175	0.487012	unchanged	4.04802	0.260232	0.962887	unchanged	-0.338495	0.845247	0.238056	unchanged	3.65161	0.00230474	1.47238	up	--	--	--	--	--	--	--	--	--	--	--	--
neg_5701	Miraxanthin-V	940.143	558.394	889.865	1116.45	2389.82	1826.38	828.407	1421.17	925.998	1426.82	1496.38	1516.99	-0.264231	0.504373	0.804777	unchanged	0.747836	0.180992	1.08161	unchanged	-0.41097	0.307024	1.15919	unchanged	0.894575	0.0245812	1.42741	up	C08557	Betalain biosynthesis(ko00965);;Biosynthesis of secondary metabolites(ko01110)	--	--	--	--	--	--	--	--	--	--
neg_5713	Octyl gallate	103.731	172.847	148.925	46.1019	158.646	109.9	220.769	140.689	74.7493	54.6096	58.7642	46.9644	-0.972616	0.254378	1.23528	unchanged	-0.47128	0.492233	0.459184	unchanged	-0.0358466	0.944252	0.113348	unchanged	-1.40805	0.0452448	1.36628	down	--	--	--	--	--	--	HMDB0033375	1034-01-1	Organic compounds	Benzenoids	Benzene and substituted derivatives	Benzoic acids and derivatives
neg_5721	Premithramycin A3'	2109.79	697.724	287.08	2816.97	4126.09	2900.86	433.653	1048.79	1425.15	1101.03	1080.15	1211.66	-1.53674	0.0355428	1.74885	down	1.75941	0.0142194	1.45468	up	0.0899264	0.926582	0.110613	unchanged	0.132745	0.873849	0.123788	unchanged	C12386	Metabolic pathways(ko01100);;Biosynthesis of secondary metabolites(ko01110)	--	--	--	--	--	--	--	--	--	--
neg_5738	LysoPE 16:1	308.139	138.282	131.873	1470.74	287.936	437.578	544.032	235.11	544.542	740.682	464.852	508.973	-0.357248	0.71128	0.279844	unchanged	0.730483	0.520418	0.537962	unchanged	-1.19468	0.122036	1.66601	unchanged	1.56792	0.0268396	1.2946	up	--	--	--	--	--	--	--	--	--	--	--	--
neg_5743	Methacycline	2081.19	1570.99	769.323	1135.68	2028.37	1638.75	546.343	2985.88	1528.63	234.817	373.283	113.385	-2.73483	0.0265926	1.74619	down	-0.0755046	0.917662	0.130288	unchanged	-0.194844	0.807982	0.324181	unchanged	-2.6155	0.078801	1.28344	unchanged	C07654	--	--	--	--	--	HMDB0015066	914-00-1	Organic compounds	Phenylpropanoids and polyketides	Tetracyclines	--
neg_5763	10-Deacetyltaxol	3720.1	2797.07	2862.79	6386.82	3542.05	4599.5	1885	2912.69	2081.8	1097.14	1766.9	985.808	-1.916	0.0412083	1.58715	down	1.0785	0.0770778	1.31625	unchanged	0.44728	0.12686	1.60098	unchanged	-1.28478	0.00953663	1.37816	down	--	--	--	--	--	--	HMDB0244265	--	Organic compounds	Lipids and lipid-like molecules	Prenol lipids	Diterpenoids
neg_5776	Scytalone	67.4277	9.28761	39.1565	81.6891	58.6569	92.5828	7.96368	146.106	789.007	7.85047	24.5789	19.0434	-2.17801	0.0132249	1.66116	down	-2.01749	0.429022	0.838101	unchanged	-3.02485	0.370438	1.12774	unchanged	-1.17065	0.328772	0.753637	unchanged	C00779	--	--	--	--	--	--	--	--	--	--	--
neg_5779	trans-Zeatin riboside	1354.67	251.124	296.191	2112.66	1881.33	1678.23	106.386	1639.33	1679.42	2370.72	3359.3	4015.71	0.780859	0.096403	1.49689	unchanged	0.727752	0.282703	0.830201	unchanged	-0.848651	0.471162	0.850463	unchanged	2.35726	0.0140846	1.37988	up	C16431	Zeatin biosynthesis(ko00908);;Biosynthesis of secondary metabolites(ko01110)	--	--	--	--	HMDB0304506	--	Organic compounds	Nucleosides, nucleotides, and analogues	Purine nucleosides	--
neg_5829	Shanzhiside methyl ester	21.3489	1.33198e-08	1.33198e-08	382.135	40.8336	62.7874	1.33198e-08	1.33198e-08	1.33198e-08	55.8074	70.2862	55.7827	-1.41728	0.455401	0.673979	unchanged	33.501	0.279797	0.930931	unchanged	28.993	0.42265	1.03539	unchanged	3.09073	0.00513979	1.43256	up	--	--	--	--	--	--	HMDB0258271	--	Organic compounds	Lipids and lipid-like molecules	Prenol lipids	Terpene glycosides
neg_5837	(S)-3-Hydroxydodecanoyl-CoA	3116.97	6308.98	1787.25	2374.63	2481.66	2430.59	1160.06	5314.64	1118.88	544.901	382.15	42.6407	-2.9097	0.0036324	1.81275	down	-0.0594786	0.948136	0.0497399	unchanged	0.562347	0.566421	0.631668	unchanged	-3.53153	0.124216	1.20677	unchanged	C05262	Fatty acid elongation(ko00062);;Fatty acid degradation(ko00071);;Metabolic pathways(ko01100);;Fatty acid metabolism(ko01212)	--	--	--	--	HMDB0003936	72059-49-5	Organic compounds	Lipids and lipid-like molecules	Fatty Acyls	Fatty acyl thioesters
neg_5849	Moracin H	600.482	38.2218	57.9666	3400.75	529.088	1446.95	524.425	923.471	302.093	2048.99	1984.18	1434.89	0.0242819	0.974979	0.140944	unchanged	1.6194	0.287714	0.916763	unchanged	-1.3288	0.246419	1.29813	unchanged	2.97248	0.00408768	1.41439	up	--	--	--	--	--	--	HMDB0033315	73338-87-1	Organic compounds	Phenylpropanoids and polyketides	2-arylbenzofuran flavonoids	--
neg_5855	Allitol	16.5836	5.0899	5.46756	31.4397	25.0117	31.0858	32.3547	17.6638	25.9126	33.1408	36.0193	34.9414	0.250021	0.103178	1.50452	unchanged	0.205206	0.4755	0.660847	unchanged	-1.48422	0.0466066	1.8877	down	1.93944	0.0171288	1.43931	up	--	--	--	--	--	--	--	--	--	--	--	--
neg_5867	Asperulosidic acid	5326.23	3125.08	746.912	3847.3	4997.12	6473.23	982.278	5341.79	2962.15	495.807	704.914	310.44	-3.34147	0.0241037	1.72794	down	0.722032	0.257922	0.89808	unchanged	-0.013736	0.987959	0.044906	unchanged	-2.6057	0.191405	1.0598	unchanged	--	--	--	--	--	--	HMDB0248668	--	Organic compounds	Lipids and lipid-like molecules	Prenol lipids	Terpene glycosides
neg_5891	Psidial B	37.2452	1.33198e-08	1.33198e-08	11.6686	86.7179	127.357	1.33198e-08	178.259	145	252.931	233.746	452.824	2.05721	0.0579164	1.54315	unchanged	-0.518003	0.645048	0.458678	unchanged	-3.11756	0.219691	1.48818	unchanged	4.65677	0.0463925	1.36449	up	--	--	--	--	--	--	--	--	--	--	--	--
neg_5905	Atractylenolide 鈪?3.67022903598975	86.3598	88.0562	3.64169	41.8711	46.9459	88.7686	25.3677	47.3112	91.5181	74.0552	130.07	1.67698	0.0360351	1.53618	up	-0.804185	0.379961	0.641157	unchanged	0.141511	0.877591	0.186141	unchanged	0.731282	0.306879	0.781998	unchanged	--	--	--	--	--	--	--	--	--	--	--	--
neg_5913	Nordihydrocapsaicin	145.205	101.108	95.2273	88.3359	277.131	100.834	56.6002	134.579	119.966	43.0541	14.5136	27.3897	-2.45645	0.170221	1.41733	unchanged	0.583672	0.495262	0.561544	unchanged	0.134469	0.744169	0.404126	unchanged	-2.00725	0.0169146	1.39594	down	C20216	--	LMFA08020319	Fatty Acyls [FA]	Fatty amides [FA08]	N-acyl amines [FA0802]	HMDB0036328	28789-35-7	Organic compounds	Benzenoids	Phenols	Methoxyphenols
neg_5918	Tripterygiumine S	503.007	361.789	79.6104	448.789	513.967	430.544	119.249	365.864	337.301	21.5475	37.1977	48.8469	-3.69486	0.00170638	1.82264	down	0.760569	0.123677	1.16178	unchanged	0.199544	0.797996	0.280897	unchanged	-3.13384	0.153767	1.13715	unchanged	--	--	--	--	--	--	--	--	--	--	--	--
neg_5921	2-(alpha-Hydroxypropyl)thiamine diphosphate	207.239	11.3617	8.22894	173.714	42.3174	318.993	4.83634	6.30504	8.07428	705.985	593.111	811.364	1.97988	0.00772022	1.74617	up	4.79925	0.164306	1.20982	unchanged	3.56126	0.403365	1.07629	unchanged	3.21788	0.00234173	1.43919	up	C21017	Propanoate metabolism(ko00640);;Metabolic pathways(ko01100)	--	--	--	--	--	--	--	--	--	--
neg_5932	cannflavin A	1650.88	210.657	225.627	1112.1	854.705	438.736	70.3305	1634.67	1421.88	2417.64	1874.25	2324.32	1.45965	0.00594395	1.71117	up	-0.378364	0.683624	0.476705	unchanged	-0.58318	0.639115	0.558322	unchanged	1.66446	0.0739758	1.23822	unchanged	--	--	LMPK12110794	Polyketides [PK]	Flavonoids [PK12]	Flavones and Flavonols [PK1211]	--	--	--	--	--	--
neg_5946	Bisabolangelone	19.7432	213.057	305.719	38.5122	182.431	141.134	373.138	85.3941	130.297	363.615	242.293	422.482	1.50602	0.0331633	1.53128	up	-0.701556	0.503353	0.477619	unchanged	-0.128852	0.898011	0.14794	unchanged	0.933317	0.18942	0.956343	unchanged	--	--	--	--	--	--	--	--	--	--	--	--
neg_5952	Isoligustroside	375.114	104.428	42.0379	1070.07	1122.34	1394.92	50.4804	282.191	50.9249	1008.11	1132.31	593.45	-0.391965	0.225259	1.10383	unchanged	3.22525	0.00144622	1.59202	up	0.443301	0.738955	0.395692	unchanged	2.38998	0.0254902	1.32211	up	--	--	--	--	--	--	--	--	--	--	--	--
neg_5979	4-Hydroxy-2,2'-bipyrrole-5-methanol	551.469	693.85	673.161	747.776	432.54	505.15	584.275	546.579	487.238	281.644	289.558	293.445	-0.962964	0.102752	1.42652	unchanged	0.058853	0.839441	0.190564	unchanged	0.245669	0.142608	1.57474	unchanged	-1.14978	0.015166	1.45397	down	C21568	Metabolic pathways(ko01100);;Biosynthesis of secondary metabolites(ko01110)	--	--	--	--	--	--	--	--	--	--
neg_5980	O-Methylandrocymbine	142.185	191.165	150.552	60.7584	186.249	209.738	111.417	141.429	153.884	35.1504	56.6925	27.9325	-1.93106	0.131399	1.44288	unchanged	0.16732	0.757323	0.28556	unchanged	0.250648	0.263531	1.22817	unchanged	-2.01439	0.00500976	1.44759	down	C16709	Isoquinoline alkaloid biosynthesis(ko00950);;Biosynthesis of secondary metabolites(ko01110)	--	--	--	--	--	--	--	--	--	--
neg_5997	5-N-Acetyl-7-N-(D-alanyl)-legionaminic acid	574.451	861.52	488.448	613.886	532.326	816.318	575.364	486.377	394.975	175.439	173.154	119.466	-2.06795	0.0233339	1.68856	down	0.429996	0.178608	1.13373	unchanged	0.401704	0.30357	1.16379	unchanged	-2.03966	0.0467482	1.37725	down	C22250	Metabolic pathways(ko01100);;Biosynthesis of nucleotide sugars(ko01250)	--	--	--	--	--	--	--	--	--	--
neg_5998	Trypanothione disulfide	270.251	367.052	211.947	418.622	284.854	463.288	190.054	210.736	229.67	73.6769	94.593	45.6962	-2.44706	0.0214711	1.67424	down	0.888038	0.073445	1.37888	unchanged	0.429785	0.244539	1.36495	unchanged	-1.98881	0.0332628	1.38699	down	C03170	Glutathione metabolism(ko00480);;Metabolic pathways(ko01100)	--	--	--	--	HMDB0060521	--	Organic compounds	Organic acids and derivatives	Carboxylic acids and derivatives	Amino acids, peptides, and analogues
neg_6017	Tripterygiumine O	943.793	1791.81	17.6466	716.905	523.226	577.361	89.8513	1906.63	415.851	8.24896	24.2853	3.15122	-5.67047	0.00867622	1.7641	down	-0.408479	0.757404	0.301011	unchanged	0.190708	0.888199	0.11701	unchanged	-6.26966	0.219053	1.028	unchanged	--	--	--	--	--	--	--	--	--	--	--	--
neg_6020	N-Cis-Feruloyltyramine	43.1739	1.33198e-08	1.33198e-08	914.784	198.731	140.438	1.33198e-08	49.027	1.33198e-08	304.823	285.052	295.889	-0.50149	0.670885	0.359126	unchanged	4.67676	0.247692	0.987138	unchanged	-0.183417	0.93298	0.106374	unchanged	4.35869	0.000799843	1.48876	up	--	--	--	--	--	--	HMDB0036381	80510-09-4	Organic compounds	Phenylpropanoids and polyketides	Cinnamic acids and derivatives	Hydroxycinnamic acids and derivatives
neg_6051	cis-2,3-Dihydroxy-2,3-dihydro-p-cumate	1.33198e-08	1.33198e-08	1.33198e-08	486.435	24.0255	24.0924	1.33198e-08	1.33198e-08	1.33198e-08	95.353	58.1064	53.1598	-1.37136	0.552102	0.526174	unchanged	33.6391	0.367085	0.778703	unchanged	0	1	0	unchanged	32.2677	0.0354112	1.37949	up	C06579	Metabolic pathways(ko01100)	--	--	--	--	--	--	--	--	--	--
neg_6057	5-Aza-2'-deoxycytidine	1.33198e-08	1.33198e-08	1.33198e-08	219.749	1.33198e-08	22.9969	1.33198e-08	1.33198e-08	1.33198e-08	57.8755	40.8474	27.8674	-0.939281	0.635511	0.392879	unchanged	32.5002	0.365694	0.783427	unchanged	0	1	0	unchanged	31.5609	0.0398808	1.36862	up	--	--	--	--	--	--	HMDB0015391	2353-33-5	Organic compounds	Organoheterocyclic compounds	Triazines	Triazinones
neg_6076	N1,N5,N10-Triferuloyl spermidine	533.742	135.419	147.243	1428.93	3351.08	6640.68	222.552	551.691	375.067	1824.49	1982.69	1550.32	-1.09202	0.315143	0.995877	unchanged	3.31281	0.152834	1.24468	unchanged	-0.493411	0.533756	0.743744	unchanged	2.7142	0.00114453	1.45738	up	C18071	Phenylpropanoid biosynthesis(ko00940);;Biosynthesis of secondary metabolites(ko01110)	--	--	--	--	--	--	--	--	--	--
neg_610	UDP-N-acetyl-alpha-D-glucosamine	915.052	706.191	679.461	1992.67	1384.53	1675.87	917.76	825.927	786.336	2215.99	1983.62	2168.22	0.333642	0.115751	1.46898	unchanged	0.99801	0.0356709	1.49827	up	-0.137075	0.429748	0.962892	unchanged	1.46873	0.000193822	1.47829	up	C00043	Amino sugar and nucleotide sugar metabolism(ko00520);;Neomycin, kanamycin and gentamicin biosynthesis(ko00524);;Metabolic pathways(ko01100);;Biosynthesis of nucleotide sugars(ko01250)	--	--	--	--	HMDB0304526	--	Organic compounds	Nucleosides, nucleotides, and analogues	Pyrimidine nucleotides	Pyrimidine nucleotide sugars
neg_6148	Kaempferol-3-O-sophorotrioside	1026.95	376.23	352.895	2873.11	4694.66	2537.64	13.8432	1002.95	1874.43	355.513	480.184	181.458	-3.31251	0.0435782	1.72821	down	1.80538	0.0514736	1.26696	unchanged	-0.719321	0.566822	0.700923	unchanged	-0.787817	0.385974	0.694386	unchanged	--	--	--	--	--	--	--	--	--	--	--	--
neg_6175	Wilfornine A	2362.79	1415.02	937.121	638.002	1162.45	837.511	138.515	1102.68	2229.6	1.33198e-08	1.33198e-08	1.33198e-08	-35.9421	0.028905	1.76863	down	-0.395843	0.69519	0.484169	unchanged	0.441972	0.606335	0.626185	unchanged	-36.7799	0.0642796	1.33154	unchanged	--	--	--	--	--	--	--	--	--	--	--	--
neg_6177	Abscisic aldehyde	146.343	779.731	1062.19	168.203	469.075	384.475	931.134	410.896	686.722	1275.4	974.78	1879.21	2.01488	0.0482093	1.60771	up	-0.989547	0.143406	1.0775	unchanged	-0.02908	0.967878	0.0336511	unchanged	1.05442	0.133223	1.03947	unchanged	C13455	Carotenoid biosynthesis(ko00906);;Metabolic pathways(ko01100);;Biosynthesis of secondary metabolites(ko01110)	LMPR0103050004	Prenol Lipids [PR]	Isoprenoids [PR01]	C15 isoprenoids (sesquiterpenes) [PR0103]	HMDB0303940	--	Organic compounds	Lipids and lipid-like molecules	Prenol lipids	Sesquiterpenoids
neg_6192	Dihydromacarpine	270.419	376.157	327.038	259.267	184.751	666.959	199.957	35.4415	50.4905	259.083	325.558	92.8195	-0.713621	0.44961	0.67569	unchanged	1.9583	0.20039	1.12174	unchanged	1.7679	0.0288867	2.02575	up	-0.523214	0.290378	0.834229	unchanged	C05316	Isoquinoline alkaloid biosynthesis(ko00950);;Metabolic pathways(ko01100);;Biosynthesis of secondary metabolites(ko01110)	--	--	--	--	--	--	--	--	--	--
neg_6204	Gallein	36.7288	58.6749	48.4949	24.1019	29.1549	13.8608	60.4535	24.9884	16.2601	27.6928	12.8744	19.9163	-0.150148	0.739766	0.395753	unchanged	-0.599587	0.489704	0.505195	unchanged	0.500704	0.419095	0.959023	unchanged	-1.25044	0.0275988	1.33534	down	--	--	--	--	--	--	HMDB0252597	--	Organic compounds	Organoheterocyclic compounds	Benzopyrans	1-benzopyrans
neg_6270	5''-Phosphoribosylparomamine	3091.29	4911.06	6080.63	289.152	2980.64	1816.14	1960.98	4772.03	2477.47	1231.62	518.403	777.219	-1.00895	0.389221	0.967295	unchanged	-0.856764	0.303423	0.823504	unchanged	0.612603	0.255823	1.28569	unchanged	-2.47832	0.0410044	1.35741	down	C21260	Neomycin, kanamycin and gentamicin biosynthesis(ko00524);;Biosynthesis of secondary metabolites(ko01110)	--	--	--	--	--	--	--	--	--	--
neg_6298	Byzantionoside A	14.689	1.33198e-08	1.33198e-08	156.922	0.880778	4.59956	1.33198e-08	9.12587	3.847	114.039	73.1266	85.4387	0.747233	0.552333	0.679876	unchanged	3.64601	0.434829	0.669908	unchanged	0.179235	0.924468	0.12162	unchanged	4.214	0.0105411	1.42054	up	--	--	--	--	--	--	--	--	--	--	--	--
neg_6300	Terpendole E	308.311	617.009	1038.5	3.91964	5.4433	6.05807	106.197	141.281	212.026	37.5113	21.5633	5.66497	2.06975	0.215171	1.17511	unchanged	-4.89711	0.0414234	1.55323	down	2.09551	0.138511	1.78197	unchanged	-4.92287	0.0956674	1.23197	unchanged	C20536	Biosynthesis of secondary metabolites(ko01110)	--	--	--	--	--	--	--	--	--	--
neg_6326	3-Dimethylallyl-4-hydroxyphenylpyruvate	1737.91	1980.84	1599.03	2611.19	457.733	423.697	451.448	4470.09	1143.57	4016.23	5286.79	7858.71	2.29681	0.03516	1.61364	up	-0.796223	0.589815	0.497225	unchanged	-0.189708	0.859695	0.241882	unchanged	1.6903	0.0717129	1.31732	unchanged	C12456	Biosynthesis of secondary metabolites(ko01110)	--	--	--	--	--	--	--	--	--	--
neg_6328	Chasmanine	3958.85	605.115	386.005	12349.4	2271.24	3547.07	3369.41	4085.54	4686.01	7136.3	6651.57	5394.82	0.0784317	0.925249	0.188188	unchanged	0.581489	0.591731	0.437097	unchanged	-1.29439	0.164781	1.61501	unchanged	1.95431	0.037991	1.31393	up	--	--	--	--	--	--	--	--	--	--	--	--
neg_6387	Dihydrobiopterin	54.9224	113.73	74.5942	1.33198e-08	183.994	225.152	234.582	92.3276	74.9366	1.33198e-08	1.33198e-08	1.33198e-08	-33.2534	0.187604	1.32231	unchanged	0.0259727	0.978833	0.133405	unchanged	-0.724223	0.409585	1.04632	unchanged	-32.5032	0.0425576	1.39109	down	C00268	Folate biosynthesis(ko00790);;Metabolic pathways(ko01100)	--	--	--	--	HMDB0000038	6779-87-9	Organic compounds	Organoheterocyclic compounds	Pteridines and derivatives	Pterins and derivatives
neg_6444	Rutacridone	360.21	79.4505	115.756	4168.89	424.929	324.663	51.4641	179.379	205.906	587.864	684.307	493.513	-1.47798	0.493565	0.621785	unchanged	3.49334	0.359017	0.78673	unchanged	0.346765	0.718858	0.463033	unchanged	1.66859	0.0247418	1.33547	up	C10738	Biosynthesis of various alkaloids(ko00996);;Biosynthesis of secondary metabolites(ko01110)	--	--	--	--	HMDB0033852	17948-33-3	Organic compounds	Organoheterocyclic compounds	Quinolines and derivatives	Benzoquinolines
neg_6448	Corylin	148.661	1.33198e-08	1.33198e-08	7802.7	7778.4	4585.95	1.33198e-08	33.1057	23.3757	1139.97	1626.21	958.416	-2.43684	0.0322844	1.72068	down	8.48001	0.024457	1.5357	up	1.39618	0.600926	0.675935	unchanged	4.64698	0.0216032	1.42314	up	--	--	LMPK12050033	Polyketides [PK]	Flavonoids [PK12]	Isoflavonoids [PK1205]	--	--	--	--	--	--
neg_6452	3'-O-Methylinosine	179.957	4.96417	1.33198e-08	5418.56	1737.97	1388.4	1.33198e-08	10.3353	4.41002	1555.12	1660.58	2333.19	-0.62287	0.521386	0.567086	unchanged	9.17867	0.158167	1.17602	unchanged	3.64859	0.438971	0.998073	unchanged	4.90721	0.0140521	1.45202	up	--	--	--	--	--	--	--	--	--	--	--	--
neg_6460	(2S)-Lactyl-2-diphospho-5'-guanosine	25.3884	20.7437	1.33198e-08	46.0066	1.33198e-08	110.944	9.81795	1.33198e-08	1.33198e-08	662.226	571.194	809.935	3.70256	0.00475519	1.79269	up	3.99874	0.266309	1.01717	unchanged	2.23227	0.25809	1.29727	unchanged	5.46903	0.0100294	1.46789	up	C19155	Metabolic pathways(ko01100);;Biosynthesis of cofactors(ko01240)	--	--	--	--	--	--	--	--	--	--
neg_6472	Leukotriene D4	3227.81	1994.78	4972.3	8144.48	5952.31	5382.37	4517.54	7362.22	8327.08	12012.1	14132.2	18334.1	1.19117	0.0304216	1.66607	up	-0.0529124	0.873352	0.272635	unchanged	-0.986999	0.0852617	1.71411	unchanged	2.12526	0.0133079	1.43055	up	C05951	Arachidonic acid metabolism(ko00590);;Metabolic pathways(ko01100)	LMFA03020006	Fatty Acyls [FA]	Eicosanoids [FA03]	Leukotrienes [FA0302]	HMDB0003080	73836-78-9	Organic compounds	Lipids and lipid-like molecules	Fatty Acyls	Eicosanoids
neg_6487	Forsythoside B	4561.72	276.713	411.765	23162.5	48201.2	36690.3	375.848	4131.3	6432.52	5387.93	6267.33	4637.22	-2.72947	0.0511086	1.7054	unchanged	3.30411	0.0399737	1.47306	up	-1.05913	0.450227	0.88022	unchanged	1.63376	0.108417	1.1686	unchanged	--	--	--	--	--	--	HMDB0252461	--	Organic compounds	Organic oxygen compounds	Organooxygen compounds	Carbohydrates and carbohydrate conjugates
neg_6516	Thapsigargin	1427.16	71.2295	49.6631	538.588	98.8231	114.805	1.33198e-08	1097.6	1310.64	11133.5	8579.97	10935.5	5.34855	0.00552151	1.80302	up	-1.67876	0.306217	0.990804	unchanged	-0.637527	0.663258	0.518245	unchanged	4.30732	0.00160793	1.46692	up	C09561	--	LMPR0103410001	Prenol Lipids [PR]	Isoprenoids [PR01]	C15 isoprenoids (sesquiterpenes) [PR0103]	HMDB0258957	--	Organic compounds	Organic acids and derivatives	Carboxylic acids and derivatives	Pentacarboxylic acids and derivatives
neg_6520	Paspaline	148398	58680.7	71238.9	430106	122036	225979	168004	174489	143515	300316	298074	270667	0.159454	0.770099	0.417639	unchanged	0.679015	0.394494	0.752021	unchanged	-0.804249	0.120903	1.74777	unchanged	1.64272	0.0125928	1.43484	up	C20530	Metabolic pathways(ko01100);;Biosynthesis of secondary metabolites(ko01110)	--	--	--	--	--	--	--	--	--	--
neg_6550	Gymnemic acid I	2644.04	1539.56	1612.5	3585.45	1347.83	2498.78	2393.59	1708.88	2385.33	3591.92	4131.03	3791.55	0.631617	0.163662	1.3964	unchanged	0.196031	0.682893	0.343244	unchanged	-0.162648	0.619274	0.595607	unchanged	0.990297	0.0199718	1.39538	up	C08947	--	LMPR0106150031	Prenol Lipids [PR]	Isoprenoids [PR01]	C30 isoprenoids (triterpenes) [PR0106]	--	--	--	--	--	--
neg_6561	9,12,13-Trihydroxy-10,15-octadecadienoic acid	60943.5	53983.9	44440.5	410.892	3445.34	197.845	24726.9	36173.3	66936.5	478.651	282.918	6497.09	0.840331	0.673225	0.39226	unchanged	-4.97879	0.0809898	1.45922	unchanged	0.318059	0.501113	0.838328	unchanged	-4.45651	0.00349467	1.47266	down	--	--	LMFA02000220	Fatty Acyls [FA]	Octadecanoids [FA02]	Other Octadecanoids [FA0200]	--	--	--	--	--	--
neg_6564	linarionoside A	512.829	463.335	515.577	559.157	328.174	209.106	267.233	506.194	884.347	98.6758	141.507	328.153	-0.948007	0.239267	0.999097	unchanged	-0.596425	0.429105	0.803368	unchanged	-0.152251	0.787605	0.328072	unchanged	-1.39218	0.042097	1.33932	down	--	--	--	--	--	--	--	--	--	--	--	--
neg_6571	6''-O-acetylsaikosaponin A	137.775	1.33198e-08	1.33198e-08	1998.78	41.4823	28.5925	1.33198e-08	143.489	11.6119	312.289	260.054	165.501	-1.48744	0.568043	0.50411	unchanged	3.73755	0.432667	0.674213	unchanged	-0.170889	0.933486	0.104196	unchanged	2.421	0.0337188	1.25439	up	--	--	--	--	--	--	--	--	--	--	--	--
neg_6572	Adifoline	406.246	263.106	129.253	175.283	261.787	238.358	1.33198e-08	543.606	447.226	1.33198e-08	1.33198e-08	1.33198e-08	-33.9765	0.0129089	1.80053	down	-0.552838	0.595706	0.575331	unchanged	-0.311158	0.753661	0.401081	unchanged	-34.2182	0.0796289	1.29801	unchanged	C09020	--	--	--	--	--	--	--	--	--	--	--
neg_6591	N-(beta-D-Glucosyl)nicotinate	343.027	63.783	114.134	297.368	57.0862	432.618	97.4903	41.8836	46.6616	524.39	623.175	652.259	1.19329	0.0782546	1.58234	unchanged	2.08092	0.207179	1.11702	unchanged	1.48555	0.322533	1.25088	unchanged	1.78866	0.0237582	1.38276	up	--	--	--	--	--	--	--	--	--	--	--	--
neg_6605	Aminoimidazole ribotide	150.378	57.2659	21.9172	473.491	1477.96	1595.19	59.0898	131.324	125.09	1565.36	1368.48	1566.54	0.343594	0.467314	0.670761	unchanged	3.49072	0.0934591	1.37556	unchanged	-0.458778	0.563877	0.71275	unchanged	4.2931	0.000216926	1.48791	up	C03373	Purine metabolism(ko00230);;Thiamine metabolism(ko00730);;Porphyrin metabolism(ko00860);;Metabolic pathways(ko01100);;Biosynthesis of secondary metabolites(ko01110);;Biosynthesis of cofactors(ko01240)	--	--	--	--	HMDB0001235	25635-88-5	Organic compounds	Organic oxygen compounds	Organooxygen compounds	Carbohydrates and carbohydrate conjugates
neg_6629	20-Hydroxyleukotriene E4	452.329	82.6798	1.33198e-08	2880.35	73.5838	74.3002	46.9009	569.084	314.231	1245.32	610.502	780.823	-0.199776	0.9029	0.0397824	unchanged	1.70284	0.534014	0.515634	unchanged	-0.798003	0.55585	0.710604	unchanged	2.30107	0.0455259	1.21798	up	C03577	Arachidonic acid metabolism(ko00590)	--	--	--	--	--	--	--	--	--	--
neg_6631	Nafcillin	1963.41	102.26	157.938	195608	41317.4	22148.8	129.595	2525.27	353.584	43924.1	31452.4	24676.9	-1.37259	0.436402	0.725323	unchanged	6.4282	0.260265	0.96383	unchanged	-0.436119	0.803001	0.306951	unchanged	5.49172	0.0274189	1.40029	up	C07250	--	--	--	--	--	HMDB0014745	985-16-0	Organic compounds	Organic acids and derivatives	Carboxylic acids and derivatives	Amino acids, peptides, and analogues
neg_6639	Ononin	31.3661	22.3217	23.4849	1407.18	292.95	152.015	1.33198e-08	10.3581	46.7372	343.058	252.385	176.027	-1.26351	0.460427	0.685723	unchanged	5.01968	0.270666	0.93991	unchanged	0.434717	0.685835	0.538208	unchanged	3.32145	0.0404464	1.36581	up	C10509	Isoflavonoid biosynthesis(ko00943)	LMPK12050014	Polyketides [PK]	Flavonoids [PK12]	Isoflavonoids [PK1205]	HMDB0033987	486-62-4	Organic compounds	Phenylpropanoids and polyketides	Isoflavonoids	Isoflavonoid O-glycosides
neg_6640	8-Methylthiooctyl glucosinolate	62.5408	1.33198e-08	1.33198e-08	3092.02	952.303	533.961	1.33198e-08	23.9253	40.9144	926.628	724.364	511.404	-1.08218	0.41672	0.764891	unchanged	6.14179	0.197935	1.08603	unchanged	-0.0520791	0.97642	0.0263427	unchanged	5.11169	0.0252364	1.40193	up	C17254	Glucosinolate biosynthesis(ko00966);;Biosynthesis of secondary metabolites(ko01110);;2-Oxocarboxylic acid metabolism(ko01210)	--	--	--	--	HMDB0304248	--	Organic compounds	Organic oxygen compounds	Organooxygen compounds	Carbohydrates and carbohydrate conjugates
neg_6680	Prostaglandin J2	1545.28	1676.8	279.757	3074.42	1067.11	1060.69	26.5528	896.668	1193.54	10250.2	4938.24	10518.1	2.30493	0.0503436	1.61597	unchanged	1.29727	0.266506	0.833408	unchanged	0.726254	0.463234	0.828089	unchanged	2.87595	0.0483287	1.32184	up	C05957	Arachidonic acid metabolism(ko00590);;Metabolic pathways(ko01100)	LMFA03010019	Fatty Acyls [FA]	Eicosanoids [FA03]	Prostaglandins [FA0301]	HMDB0002710	60203-57-8	Organic compounds	Lipids and lipid-like molecules	Fatty Acyls	Eicosanoids
neg_6709	Pedunculoside	5096.81	1629.83	1248.05	22565.4	1784.32	2534.72	1416.55	3186.17	2811.66	8544.76	10025.9	5733.7	-0.145558	0.911818	0.0331932	unchanged	1.85837	0.441039	0.655253	unchanged	0.105103	0.898541	0.160543	unchanged	1.60771	0.0362599	1.25544	up	--	--	--	--	--	--	HMDB0256195	--	Organic compounds	Lipids and lipid-like molecules	Prenol lipids	Terpene glycosides
neg_6710	Jasminoside C	1660.48	28.8452	1.33198e-08	153.044	24.6651	8.1815	1.33198e-08	499.415	395.389	2226.15	1381.34	3142.75	5.18241	0.0489707	1.67498	up	-2.26712	0.256791	1.058	unchanged	0.916801	0.682159	0.526851	unchanged	1.99849	0.0875763	1.12014	unchanged	--	--	--	--	--	--	--	--	--	--	--	--
neg_6712	4-Dimethylallyl-L-abrine	241.456	445.379	128.024	90.7264	164.548	232.779	48.2174	194.692	400.283	450.447	496.621	519.875	1.5877	0.00613835	1.75365	up	-0.398209	0.674581	0.482267	unchanged	0.341302	0.699868	0.429137	unchanged	0.84819	0.138333	1.10686	unchanged	C20410	Indole alkaloid biosynthesis(ko00901);;Metabolic pathways(ko01100);;Biosynthesis of secondary metabolites(ko01110)	--	--	--	--	--	--	--	--	--	--
neg_6725	Pelargonidin 3-O-glucoside	368.309	1.33198e-08	4.47927	2432.56	5278.75	2852	1.33198e-08	640.149	634.557	516.814	721.19	560.033	-2.55457	0.0804177	1.63809	unchanged	3.05083	0.0660374	1.38864	unchanged	-1.77374	0.30259	1.19781	unchanged	2.27	0.0409513	1.30748	up	C12137	Anthocyanin biosynthesis(ko00942);;Metabolic pathways(ko01100);;Biosynthesis of secondary metabolites(ko01110)	LMPK12010016	Polyketides [PK]	Flavonoids [PK12]	Anthocyanidins [PK1201]	HMDB0304718	--	Organic compounds	Phenylpropanoids and polyketides	Stilbenes	--
neg_6739	7-Oxo-11-dodecenoic acid	5765.61	6657.94	5918.05	1.33198e-08	1.33198e-08	1.33198e-08	2575.37	3402.92	6244.07	1.33198e-08	1.33198e-08	329.633	32.9416	0.42265	0.865493	unchanged	-38.1541	0.066975	1.4936	unchanged	0.585596	0.202748	1.53495	unchanged	-5.79811	0.000595619	1.4949	down	--	--	LMFA01060182	Fatty Acyls [FA]	Fatty Acids and Conjugates [FA01]	Oxo fatty acids [FA0106]	--	--	--	--	--	--
neg_6740	Dodecanedioic acid	6163.23	7301.29	7129.08	155.072	489.863	216.001	3043.63	3723.08	6715.01	361.25	262.035	804.058	0.729354	0.399674	0.759732	unchanged	-3.96896	0.0637872	1.49593	unchanged	0.611191	0.161508	1.64095	unchanged	-3.85079	0.000673871	1.48845	down	C02678	--	LMFA01170009	Fatty Acyls [FA]	Fatty Acids and Conjugates [FA01]	Dicarboxylic acids [FA0117]	HMDB0000623	693-23-2	Organic compounds	Lipids and lipid-like molecules	Fatty Acyls	Fatty acids and conjugates
neg_6742	2-Hydroxypalmitic acid	578.492	597.773	480.405	1.33198e-08	1.33198e-08	1.33198e-08	214.678	330.146	614.418	1.33198e-08	1.33198e-08	4.66084	26.7975	0.42265	0.865493	unchanged	-34.7558	0.0829017	1.45852	unchanged	0.515105	0.295601	1.27617	unchanged	-8.47348	0.004269	1.49258	down	--	--	--	--	--	--	HMDB0031057	16452-52-1	Organic compounds	Lipids and lipid-like molecules	Fatty Acyls	Fatty acids and conjugates
neg_6744	10,16-Dihydroxyhexadecanoic acid	95.4746	54.4596	57.3221	1.33198e-08	1.33198e-08	1.33198e-08	1.33198e-08	54.4627	108.66	1.33198e-08	1.33198e-08	1.33198e-08	0	1	0	unchanged	-31.9267	0.225151	1.17217	unchanged	0.345461	0.697889	0.50357	unchanged	-32.2722	0.0347238	1.40041	down	C08285	Cutin, suberine and wax biosynthesis(ko00073)	--	--	--	--	HMDB0037798	69232-67-3	Organic compounds	Lipids and lipid-like molecules	Fatty Acyls	Fatty acids and conjugates
neg_6747	9,12,13-TriHOME	474353	631343	575798	4876.95	8673.33	2509.63	292099	348624	582334	5624.32	3294.05	51318.1	1.90717	0.446006	0.808563	unchanged	-6.25088	0.0454032	1.54289	down	0.459252	0.224041	1.40039	unchanged	-4.80296	0.00366297	1.47739	down	C14833	Linoleic acid metabolism(ko00591)	LMFA02000014	Fatty Acyls [FA]	Octadecanoids [FA02]	Other Octadecanoids [FA0200]	HMDB0004708	--	Organic compounds	Lipids and lipid-like molecules	Fatty Acyls	Fatty acids and conjugates
neg_6756	13,14-Dihydro-15-keto-PGE2	5630.01	8708.3	8837.79	38.1251	17.7898	1.28814	4477.35	5316.24	8064.46	104.357	46.9263	826.64	4.09556	0.345741	0.999233	unchanged	-8.28627	0.0317423	1.57506	down	0.376063	0.304906	1.178	unchanged	-4.56677	0.0153809	1.43767	down	--	--	LMFA03010031	Fatty Acyls [FA]	Eicosanoids [FA03]	Prostaglandins [FA0301]	HMDB0002776	363-23-5	Organic compounds	Lipids and lipid-like molecules	Fatty Acyls	Eicosanoids
neg_6757	Testosterone propionate	2348.59	2347.88	2647.25	1.33198e-08	1.33198e-08	1.33198e-08	1071.33	1450.65	3285.85	1.33198e-08	1.33198e-08	143.945	31.7463	0.42265	0.865493	unchanged	-37.0807	0.105395	1.40639	unchanged	0.338514	0.533186	0.824991	unchanged	-5.67292	0.000278769	1.48917	down	C08158	--	LMST02020076	Sterol Lipids [ST]	Steroids [ST02]	C19 steroids (androgens) and derivatives [ST0202]	HMDB0015489	57-85-2	Organic compounds	Lipids and lipid-like molecules	Steroids and steroid derivatives	Steroid esters
neg_6767	Glutathionylspermine	2966.23	2534.5	2151.88	1.33198e-08	1.33198e-08	1.33198e-08	203.917	972.788	4239.64	1.33198e-08	1.33198e-08	1.33198e-08	0	1	0	unchanged	-36.98	0.281877	1.06857	unchanged	0.498635	0.61033	0.664151	unchanged	-37.4786	0.00839639	1.47926	down	C16562	Glutathione metabolism(ko00480)	--	--	--	--	--	--	--	--	--	--
neg_6798	Dihydrozeatin riboside monophosphate	169.749	1.33198e-08	1.33198e-08	2836.12	3151.56	1819.69	1.33198e-08	78.614	396.162	43.9805	47.716	3.66603	-6.35527	0.0234585	1.76807	down	4.03952	0.018968	1.51337	up	-1.48384	0.505129	0.80446	unchanged	-0.83191	0.707985	0.318597	unchanged	C16445	Zeatin biosynthesis(ko00908);;Biosynthesis of secondary metabolites(ko01110)	--	--	--	--	--	--	--	--	--	--
neg_6912	Estradiol Benzoate	2211.1	1205.83	1292.62	5415.75	1654.53	2840.9	2682.58	2404.53	2412.02	5728.08	5942.31	5764.71	0.814866	0.151915	1.44291	unchanged	0.402335	0.544527	0.532901	unchanged	-0.671132	0.092084	1.86804	unchanged	1.88833	0.00431556	1.48364	up	C13444	--	--	--	--	--	HMDB0251961	--	Organic compounds	Lipids and lipid-like molecules	Steroids and steroid derivatives	Estrane steroids
neg_6914	Glycyrrhizic Acid	1020.43	1224.44	1232.71	429.187	864.9	536.121	961.299	1566.61	2248.48	651.135	604.745	856.086	0.206579	0.577759	0.43562	unchanged	-1.38391	0.105711	1.35025	unchanged	-0.45784	0.36423	1.13347	unchanged	-0.719495	0.0121376	1.3587	down	C02284	--	--	--	--	--	HMDB0029843	1405-86-3	Organic compounds	Lipids and lipid-like molecules	Prenol lipids	Terpene glycosides
neg_6917	p-Coumaroyl quinic acid	281.731	279.649	116.117	157.535	188.501	173.65	276.812	42.7585	99.9911	708.004	644.341	953.289	2.14945	0.0232893	1.74795	up	0.308758	0.683339	0.468408	unchanged	0.691333	0.393135	0.962038	unchanged	1.76687	0.013161	1.38893	up	C12208	Phenylpropanoid biosynthesis(ko00940);;Flavonoid biosynthesis(ko00941);;Stilbenoid, diarylheptanoid and gingerol biosynthesis(ko00945);;Biosynthesis of secondary metabolites(ko01110)	--	--	--	--	HMDB0029681	--	Organic compounds	Organic oxygen compounds	Organooxygen compounds	Alcohols and polyols
neg_6918	1-O-Gentisoyl-D-glucoside	78.736	56.3745	17.1734	31.965	28.142	44.603	40.2939	1.33198e-08	6.78344	229.939	247.922	319.272	2.92842	0.0116241	1.78644	up	1.1533	0.259715	1.03771	unchanged	1.69366	0.192988	1.41098	unchanged	2.38806	0.00451712	1.43829	up	--	--	--	--	--	--	--	--	--	--	--	--
neg_6946	Rhizocticin C	320.634	148.558	127.194	83.879	79.3463	100.339	33.9088	366.879	413.805	335.388	206.134	256.161	1.59766	0.0386038	1.67972	up	-1.62792	0.26413	1.08835	unchanged	-0.449833	0.626066	0.595564	unchanged	0.41957	0.413246	0.60506	unchanged	C17960	Phosphonate and phosphinate metabolism(ko00440)	--	--	--	--	--	--	--	--	--	--
neg_6963	1,3-Dihydroxy-N-methylacridone	557.835	455.85	578.296	429.94	234.601	642.914	493.397	172.6	251.081	659.366	776.022	764.913	0.75094	0.116963	1.48309	unchanged	0.511644	0.443035	0.715599	unchanged	0.795706	0.132229	1.71064	unchanged	0.466877	0.0187698	1.36072	up	C12093	Biosynthesis of various alkaloids(ko00996);;Biosynthesis of secondary metabolites(ko01110)	--	--	--	--	HMDB0304008	--	Organic compounds	Organoheterocyclic compounds	Quinolines and derivatives	Benzoquinolines
neg_6968	6-Carboxy-5,6,7,8-tetrahydropterin	172.155	141.267	148.872	157.874	54.1915	173.417	126.852	48.6341	72.7255	186.154	197.192	180.294	0.548107	0.252182	1.24258	unchanged	0.635099	0.367756	0.799479	unchanged	0.897242	0.0752895	1.89356	unchanged	0.285965	0.0478545	1.28018	up	C20239	Folate biosynthesis(ko00790);;Metabolic pathways(ko01100)	--	--	--	--	HMDB0060410	--	Organic compounds	Organoheterocyclic compounds	Pteridines and derivatives	Pterins and derivatives
neg_7027	Gibberellin A8-catabolite	25.9163	29.2117	20.3692	2313.88	102.162	13.7451	1.33198e-08	14.3446	28.4711	1.33198e-08	1.33198e-08	1.33198e-08	-35.8235	0.39433	0.78946	unchanged	5.82655	0.401153	0.722025	unchanged	0.818286	0.315274	1.22529	unchanged	-30.8152	0.010348	1.47859	down	C11870	Diterpenoid biosynthesis(ko00904)	LMPR0104170027	Prenol Lipids [PR]	Isoprenoids [PR01]	C20 isoprenoids (diterpenes) [PR0104]	HMDB0304364	--	Organic compounds	Lipids and lipid-like molecules	Prenol lipids	Diterpenoids
neg_7048	Nebramycin factor 4	168.488	30.3281	1.33198e-08	1.52813	1.33198e-08	1.33198e-08	1.33198e-08	1.33198e-08	20.753	482.194	429.413	708.741	10.0503	0.0242923	1.75236	up	-3.76348	0.452189	0.799476	unchanged	3.26005	0.370753	1.13261	unchanged	3.02679	0.0144738	1.38485	up	C18000	Neomycin, kanamycin and gentamicin biosynthesis(ko00524);;Biosynthesis of secondary metabolites(ko01110)	--	--	--	--	--	--	--	--	--	--
neg_7056	Sirohydrochlorin	22941.6	8853.26	23305.6	377155	440965	167328	7690.42	28561.9	41307.2	67615.7	77652.5	56676.3	-2.28682	0.0864729	1.59319	unchanged	3.6674	0.0652418	1.39857	unchanged	-0.493237	0.542927	0.709938	unchanged	1.87382	0.00377375	1.43844	up	C05778	Porphyrin metabolism(ko00860);;Metabolic pathways(ko01100);;Biosynthesis of secondary metabolites(ko01110);;Biosynthesis of cofactors(ko01240)	--	--	--	--	--	--	--	--	--	--
neg_7069	11-Deoxylandomycinone	74.1503	66.8607	56.6851	751.697	1251.9	1077.6	75.2226	40.38	47.9998	74.5994	181.081	189.846	-2.78991	0.0213506	1.75926	down	4.23523	0.0215083	1.56708	up	0.27309	0.406819	0.985735	unchanged	1.17223	0.153144	1.14548	unchanged	C18682	Biosynthesis of secondary metabolites(ko01110)	--	--	--	--	--	--	--	--	--	--
neg_7072	13,14-DiHDPE; 13,14-Dihydroxy-4,7,10,16,19-Docosapentaenoic acid	308.213	408.009	298.1	1.33198e-08	1.33198e-08	1.33198e-08	155.379	196.606	455.723	1.33198e-08	1.33198e-08	1.33198e-08	0	1	0	unchanged	-34.2346	0.103344	1.41	unchanged	0.32861	0.549661	0.739862	unchanged	-34.5632	0.0105896	1.47699	down	--	--	--	--	--	--	--	--	--	--	--	--
neg_7080	LysoPC 18-2	111.134	199.15	177.112	1.33198e-08	110.367	179.986	301.96	311.679	364.032	24.1603	4.46269	64.5111	-1.64043	0.336949	0.938206	unchanged	-1.75154	0.0360084	1.46244	down	-1.00425	0.00947318	2.14436	down	-2.38772	0.019094	1.35158	down	--	--	--	--	--	--	--	--	--	--	--	--
neg_7115	Isopentenyl adenosine	647.944	1.33198e-08	1.33198e-08	0.979055	1.33198e-08	1.33198e-08	1.33198e-08	93.3396	145.538	4502.72	2978.11	4016.59	13.5196	0.0134893	1.77645	up	-7.93067	0.203513	1.20996	unchanged	1.4396	0.594785	0.688832	unchanged	4.1493	0.00622665	1.43548	up	C16427	Zeatin biosynthesis(ko00908);;Biosynthesis of secondary metabolites(ko01110)	--	--	--	--	HMDB0304396	--	Organic compounds	Nucleosides, nucleotides, and analogues	Purine nucleosides	--
neg_7140	Digoxin	118.052	1.33198e-08	0.349801	478.77	0.0819341	19.9095	8.47722	148.427	83.3231	292.002	264.497	222.271	0.642846	0.612163	0.598238	unchanged	1.05395	0.641387	0.365564	unchanged	-1.02071	0.511234	0.777914	unchanged	2.71751	0.015641	1.38406	up	C06956	--	LMST01120023	Sterol Lipids [ST]	Sterols [ST01]	Cardanolides and derivatives [ST0112]	HMDB0001917	20830-75-5	Organic compounds	Lipids and lipid-like molecules	Steroids and steroid derivatives	Steroid lactones
neg_7169	Heterophyllin B	695.316	37.1837	34.5361	605.743	95.457	428.803	116.066	193.434	269.672	1435.67	949.478	1745.89	1.87018	0.0290124	1.65447	up	0.964261	0.344726	0.779141	unchanged	0.4053	0.80452	0.325743	unchanged	2.42914	0.0247759	1.29906	up	--	--	--	--	--	--	--	--	--	--	--	--
neg_7176	7'-O-Dmethylcephaeline	744.119	579.571	338.103	1.33198e-08	1.33198e-08	69.5812	630.454	636.901	1064.76	199.167	155.995	1.33198e-08	2.35171	0.252209	1.05715	unchanged	-5.0668	0.0316902	1.55999	down	-0.4889	0.297981	1.1998	unchanged	-2.22619	0.0465365	1.3028	down	C21584	Isoquinoline alkaloid biosynthesis(ko00950);;Biosynthesis of secondary metabolites(ko01110)	--	--	--	--	--	--	--	--	--	--
neg_7209	Terpendole J	974.577	233.522	196.841	1572.01	547.221	443.847	487.345	1559.58	1717.8	1971.5	2222.54	1916.38	1.25339	0.0731286	1.57351	unchanged	-0.554666	0.490698	0.690671	unchanged	-1.42204	0.175216	1.48796	unchanged	2.12076	0.0158366	1.41933	up	C20545	Biosynthesis of secondary metabolites(ko01110)	--	--	--	--	--	--	--	--	--	--
neg_7220	N6-(1,2-Dicarboxyethyl)-AMP	2615.54	1555.18	1415.3	1003.16	1164.22	1893.71	1706.6	561.916	844.43	2663.64	2573.74	2668.54	0.961068	0.041271	1.69178	up	0.383587	0.514162	0.648713	unchanged	0.843542	0.183293	1.4417	unchanged	0.501113	0.17728	1.06323	unchanged	C03794	Purine metabolism(ko00230);;Alanine, aspartate and glutamate metabolism(ko00250);;Metabolic pathways(ko01100);;Nucleotide metabolism(ko01232);;Biosynthesis of cofactors(ko01240)	--	--	--	--	--	--	--	--	--	--
neg_7241	Terpendole K	1198.08	767.537	293.768	1169.21	546.904	388.9	1456.13	1647.45	3159.84	3610.76	4335.18	3137.09	2.39645	0.00328692	1.7493	up	-1.57312	0.107862	1.32952	unchanged	-1.47102	0.115483	1.71735	unchanged	2.29435	0.00327465	1.43591	up	C20552	Biosynthesis of secondary metabolites(ko01110)	--	--	--	--	--	--	--	--	--	--
neg_7303	Dipyridamole	378.708	318.66	297.941	281.646	69.0857	15.9264	137.982	290.404	272.757	198.078	142.613	146.88	0.411176	0.671884	0.482856	unchanged	-0.935274	0.316587	0.908723	unchanged	0.505436	0.167879	1.5519	unchanged	-1.02953	0.00629234	1.42772	down	--	--	--	--	--	--	HMDB0015110	58-32-2	Organic compounds	Organic nitrogen compounds	Organonitrogen compounds	Amines
neg_7313	Xanthoxic acid	1313.88	1647.74	1361.75	527.925	1271.29	7.61094	547.033	1691.74	2493.19	660.489	657.32	9.41235	-0.445046	0.730565	0.484602	unchanged	-1.38898	0.232349	1.05934	unchanged	-0.130284	0.833344	0.269802	unchanged	-1.70374	0.027407	1.36804	down	C13454	Carotenoid biosynthesis(ko00906)	--	--	--	--	--	--	--	--	--	--
neg_7332	D-Urobilinogen	3563.25	2818.03	1887.44	40.9694	40.2519	1.33198e-08	859.824	2121.27	4884.9	1.33198e-08	1.33198e-08	46.2217	-0.81329	0.600373	0.500454	unchanged	-6.59763	0.160689	1.29417	unchanged	0.0720348	0.924119	0.120454	unchanged	-7.48295	0.029778	1.42277	down	C05791	Porphyrin metabolism(ko00860);;Metabolic pathways(ko01100);;Biosynthesis of secondary metabolites(ko01110)	--	--	--	--	HMDB0004158	17208-65-0	Organic compounds	Organoheterocyclic compounds	Tetrapyrroles and derivatives	Bilirubins
neg_7354	Cimicifugoside H1	125.15	140.928	45.1319	32.0906	29.902	1.33198e-08	175.577	117.608	252.401	16.6007	23.5263	10.3297	-0.297049	0.754307	0.389137	unchanged	-3.13764	0.0460452	1.49699	down	-0.809921	0.191307	1.46098	unchanged	-2.62477	0.09702	1.26007	unchanged	--	--	--	--	--	--	--	--	--	--	--	--
neg_7368	16-Hydroxypalmitate	12121.2	10267.4	7886.27	1041.05	1436.39	1004.65	4070.64	8705.23	14937.6	1196.83	1037.22	1225.65	-0.00930568	0.96381	0.174365	unchanged	-2.99256	0.123965	1.36951	unchanged	0.127532	0.819169	0.288938	unchanged	-3.1294	0.0181032	1.45393	down	C18218	Cutin, suberine and wax biosynthesis(ko00073);;Metabolic pathways(ko01100)	--	--	--	--	HMDB0006294	506-13-8	Organic compounds	Lipids and lipid-like molecules	Fatty Acyls	Fatty acids and conjugates
neg_7369	Eucamalol	50.3886	42.5302	42.9881	28.9637	33.1683	26.177	42.7778	48.5216	57.5523	32.9316	32.4372	40.8097	0.265859	0.159273	1.17191	unchanged	-0.753242	0.0265209	1.52981	down	-0.131256	0.446954	0.898183	unchanged	-0.356127	0.056412	1.18944	unchanged	--	--	--	--	--	--	--	--	--	--	--	--
neg_7441	kalanchoside C	1998.22	2922.86	2546.2	414.939	764.759	219.082	2075.12	1350.94	2130.52	629.034	748.071	483.224	0.411391	0.451268	0.582583	unchanged	-1.99003	0.0141833	1.50453	down	0.426384	0.158522	1.49558	unchanged	-2.00502	0.0144699	1.44188	down	--	--	--	--	--	--	--	--	--	--	--	--
neg_7442	Myricanone	675.506	1281.54	585.746	0.456536	1.33198e-08	25.293	757.052	386.89	505.993	1.33198e-08	1.33198e-08	1.33198e-08	-29.2634	0.412324	0.765446	unchanged	-6.00172	0.0376035	1.47367	down	0.624003	0.311718	1.14391	unchanged	-35.8891	0.0604939	1.35233	unchanged	--	--	--	--	--	--	HMDB0030798	32492-74-3	Organic compounds	Phenylpropanoids and polyketides	Flavonoids	Flavones
neg_7453	6,8-Dimethyl-6,7,8,9-tetradehydroergoline	186.474	120.315	99.2349	46.9704	67.0126	69.5643	117.792	102.05	134.33	23.2268	81.3152	15.6913	-0.610315	0.4204	0.845613	unchanged	-0.9483	0.00986192	1.51725	down	0.197113	0.587282	0.675294	unchanged	-1.75573	0.0495582	1.22399	down	C20457	Indole alkaloid biosynthesis(ko00901);;Biosynthesis of secondary metabolites(ko01110)	--	--	--	--	--	--	--	--	--	--
neg_7474	Actinonin	1.66485	3.34221	5.67408	2.25165	4.04444	4.54399	1.33198e-08	0.0962688	4.43812	33.7742	19.9881	36.3868	3.05594	0.0330554	1.70894	up	1.2574	0.289349	0.804304	unchanged	1.23609	0.337468	1.14203	unchanged	3.07725	0.0297718	1.38973	up	C12056	--	--	--	--	--	HMDB0242670	--	Organic compounds	Organic acids and derivatives	Carboxylic acids and derivatives	Amino acids, peptides, and analogues
neg_7538	Nicotine-N-glucoside	144.141	154.06	99.464	29.3012	35.7852	21.0855	118.256	291.493	268.017	55.3165	17.2783	23.4864	0.157038	0.812116	0.183159	unchanged	-2.9755	0.0672035	1.47692	unchanged	-0.769233	0.221796	1.47567	unchanged	-2.04923	0.010589	1.41415	down	--	--	--	--	--	--	--	--	--	--	--	--
neg_7542	Mifepristone	2650.83	4229.96	2720.12	1806.24	1263.21	815.524	3058.09	4271.52	5398.47	1084.75	1081.87	1626.52	-0.0345142	0.933113	0.0362328	unchanged	-1.71204	0.0337471	1.52231	down	-0.406771	0.291557	1.23078	unchanged	-1.33978	0.0513385	1.32007	unchanged	C07652	--	--	--	--	--	HMDB0014972	84371-65-3	Organic compounds	Lipids and lipid-like molecules	Steroids and steroid derivatives	Oxosteroids
neg_7576	(3R,2'S)-Myxol 2'-(2,4-di-O-methyl-alpha-L-fucoside)	279.74	114.355	45.7683	1408	151.364	309.813	321.4	512.092	946.375	952.366	456.062	798.189	0.23943	0.80972	0.343117	unchanged	0.0706362	0.950117	0.037464	unchanged	-2.01664	0.124221	1.72193	unchanged	2.32671	0.0390833	1.29214	up	C15937	Carotenoid biosynthesis(ko00906)	--	--	--	--	--	--	--	--	--	--
neg_7578	LysoPC 18:3	13613.1	22064.6	15244	8406.69	12217.5	5771.56	15670.3	18763.8	30717	2902.15	3191.7	4463.19	-1.3221	0.0979071	1.54189	unchanged	-1.30348	0.0908303	1.37285	unchanged	-0.35551	0.431253	0.961246	unchanged	-2.27007	0.0314996	1.4068	down	--	--	--	--	--	--	--	--	--	--	--	--
neg_7579	LysoPE 181	3081.59	3985.91	3263.04	4504.26	4010.93	1829.56	4415.69	5110.57	4564.44	1844.98	1805.88	2012.06	-0.869282	0.197318	1.28135	unchanged	-0.445842	0.265009	1.00502	unchanged	-0.447827	0.0253627	2.04156	down	-0.867297	0.0252605	1.41941	down	--	--	--	--	--	--	--	--	--	--	--	--
neg_7588	beta-Citraurin	3298.71	1338.07	801.766	407.91	559.722	387.84	1799.4	2171.49	4686.34	82.6641	57.2133	154.009	-2.20547	0.00992873	1.75567	down	-2.67511	0.114749	1.38329	unchanged	-0.670683	0.416992	0.948098	unchanged	-4.20989	0.152125	1.12995	unchanged	C20894	Biosynthesis of various plant secondary metabolites(ko00999);;Metabolic pathways(ko01100);;Biosynthesis of secondary metabolites(ko01110)	--	--	--	--	HMDB0035091	650-69-1	Organic compounds	Lipids and lipid-like molecules	Prenol lipids	Triterpenoids
neg_7590	1-Myristoyl-sn-glycero-3-phosphocholine	3425.27	7520.12	4668.7	5727.32	7863.53	6163.29	21827.7	10474.4	26126.4	3175.84	2272.85	2105.5	-1.38681	0.0117437	1.76461	down	-1.56452	0.107239	1.33888	unchanged	-1.90382	0.0840777	1.9123	unchanged	-1.0475	0.149203	1.1248	unchanged	--	--	LMGP01050012	Glycerophospholipids [GP]	Glycerophosphocholines [GP01]	Monoacylglycerophosphocholines [GP0105]	HMDB0010379	20559-16-4	Organic compounds	Lipids and lipid-like molecules	Glycerophospholipids	Glycerophosphocholines
neg_7605	Palmitic acid	367.689	451.601	314.38	66.0827	68.9624	29.1237	271.376	422.717	569.964	1.33198e-08	5.707	59.6687	-1.32835	0.233806	1.06006	unchanged	-2.94481	0.0483157	1.5316	down	-0.157061	0.680234	0.532851	unchanged	-4.1161	0.00474275	1.46261	down	C00249	Fatty acid biosynthesis(ko00061);;Fatty acid elongation(ko00062);;Fatty acid degradation(ko00071);;Cutin, suberine and wax biosynthesis(ko00073);;Biosynthesis of unsaturated fatty acids(ko01040);;Metabolic pathways(ko01100);;Fatty acid metabolism(ko01212)	LMFA01010001	Fatty Acyls [FA]	Fatty Acids and Conjugates [FA01]	Straight chain fatty acids [FA0101]	HMDB0000220	1957-10-03	Organic compounds	Lipids and lipid-like molecules	Fatty Acyls	Fatty acids and conjugates
neg_7619	Gibberellin A24	390.971	285.508	233.052	49.8455	7.2623	3.75005	224.334	410.292	489.703	28.5162	25.6408	83.5841	1.17844	0.348474	0.940628	unchanged	-4.20748	0.0417304	1.54051	down	-0.30587	0.486281	0.841821	unchanged	-2.72316	0.0194148	1.40013	down	C11861	Diterpenoid biosynthesis(ko00904);;Metabolic pathways(ko01100);;Biosynthesis of secondary metabolites(ko01110)	LMPR0104170018	Prenol Lipids [PR]	Isoprenoids [PR01]	C20 isoprenoids (diterpenes) [PR0104]	HMDB0303459	--	Organic compounds	Lipids and lipid-like molecules	Prenol lipids	Diterpenoids
neg_7661	Sphinganine 1-phosphate	44.1747	0.281189	1.33198e-08	11.1615	1.33198e-08	1.33198e-08	1.33198e-08	13.1359	43.1443	248.22	217.968	315.295	6.12961	0.0112909	1.79026	up	-2.33409	0.360737	0.927326	unchanged	-0.340252	0.849518	0.219166	unchanged	4.13577	0.00484593	1.45239	up	C01120	Sphingolipid metabolism(ko00600);;Metabolic pathways(ko01100)	--	--	--	--	HMDB0001383	19794-97-9	Organic compounds	Lipids and lipid-like molecules	Sphingolipids	Phosphosphingolipids
neg_7662	L-Saccharopine	431.931	602.844	410.99	1.33198e-08	5.40815	1.33198e-08	354.57	198.789	358.258	1.33198e-08	1.33198e-08	1.33198e-08	-27.012	0.42265	0.956556	unchanged	-7.39715	0.0288363	1.53957	down	0.665335	0.0923886	1.67988	unchanged	-35.0745	0.0155279	1.46452	down	C00449	Lysine biosynthesis(ko00300);;Lysine degradation(ko00310);;Metabolic pathways(ko01100);;Biosynthesis of secondary metabolites(ko01110);;Biosynthesis of amino acids(ko01230)	--	--	--	--	HMDB0000279	997-68-2	Organic compounds	Organic acids and derivatives	Carboxylic acids and derivatives	Amino acids, peptides, and analogues
neg_7663	Cevadine	8039.33	6662.22	5028	5597.07	3675.94	1846.81	8143.5	6592.31	9950.5	1105	1391.72	1423.2	-1.50424	0.155845	1.33939	unchanged	-1.15058	0.0364396	1.41766	down	-0.323353	0.274471	1.24678	unchanged	-2.33146	0.0249128	1.42965	down	--	--	--	--	--	--	HMDB0259783	--	Organic compounds	Lipids and lipid-like molecules	Steroids and steroid derivatives	Steroidal alkaloids
neg_7664	Tryptophyl-Lysine	482.204	1056.53	702.431	33.8713	60.712	65.8662	702.079	581.771	806.796	83.2359	51.3972	30.7548	0.043735	0.932969	0.0118471	unchanged	-3.70376	0.00883912	1.60649	down	0.100298	0.800623	0.278056	unchanged	-3.76032	0.0526869	1.36291	unchanged	--	--	--	--	--	--	HMDB0029088	--	Organic compounds	Organic acids and derivatives	Carboxylic acids and derivatives	Amino acids, peptides, and analogues
neg_768	.alpha.-D-(+)-Talose	398.932	397.988	483.221	416.831	596.297	461.467	669.996	582.062	519.162	424.254	541.681	543.028	0.0332379	0.872862	0.041914	unchanged	-0.264425	0.230529	0.866107	unchanged	-0.468441	0.0430549	1.93339	down	0.237254	0.197773	0.981301	unchanged	--	--	--	--	--	--	--	--	--	--	--	--
neg_7683	Pulchinenoside A	539.438	395.2	310.66	160.525	347.458	70.4748	288.223	210.841	369.282	6.16301	31.3742	6.12794	-3.72766	0.159121	1.44173	unchanged	-0.586057	0.37432	0.795936	unchanged	0.520149	0.204656	1.405	unchanged	-4.83386	0.0251715	1.42644	down	--	--	--	--	--	--	HMDB0256922	--	Organic compounds	Lipids and lipid-like molecules	Prenol lipids	Triterpenoids
neg_7753	Rifamycin	1003.14	2379.38	1250.26	722.96	377.718	278.614	1970.61	2258.49	2618.94	1823.12	1389.01	4091.9	2.40476	0.139257	1.42359	unchanged	-2.31176	0.00206445	1.61133	down	-0.563814	0.217132	1.47672	unchanged	0.656814	0.41383	0.642409	unchanged	C12044	Biosynthesis of secondary metabolites(ko01110)	LMPK05000005	Polyketides [PK]	Ansamycins and related polyketides [PK05]	--	--	--	--	--	--	--
neg_7769	Terpendole C	5080.53	6770.28	6452.93	2102.2	2237.14	1423.95	6425.91	6112.34	6597.36	2116.97	2141.42	4269.03	0.565218	0.325934	0.966605	unchanged	-1.7313	0.000444546	1.62096	down	-0.0641219	0.651393	0.589358	unchanged	-1.10196	0.0245351	1.31115	down	C20546	Biosynthesis of secondary metabolites(ko01110)	--	--	--	--	--	--	--	--	--	--
neg_7770	Flaconitine	520.767	715.94	739.624	334.04	420.971	271.955	786.309	666.161	790.515	272.489	324.458	462.026	0.0442776	0.888562	0.0926284	unchanged	-1.12703	0.00244298	1.56791	down	-0.182596	0.3445	1.10924	unchanged	-0.900158	0.0285633	1.28027	down	--	--	--	--	--	--	--	--	--	--	--	--
neg_7786	10-Deoxymethymycin	193.894	141.449	131.467	19.7695	38.8178	17.9245	151.796	197.249	232.943	10.8648	11.4245	54.9593	0.0138239	0.988824	0.000476781	unchanged	-2.92723	0.0135513	1.60029	down	-0.318154	0.277978	1.22526	unchanged	-2.59525	0.00719194	1.40216	down	C11994	Metabolic pathways(ko01100);;Biosynthesis of secondary metabolites(ko01110)	LMPK04000035	Polyketides [PK]	Macrolides and lactone polyketides [PK04]	--	--	--	--	--	--	--
neg_7787	Kadcoccinone F	67.7294	62.6472	64.2531	3.06971	1.33198e-08	1.33198e-08	14.7307	122.998	223.675	1.33198e-08	1.33198e-08	1.33198e-08	-26.195	0.42265	0.735574	unchanged	-6.87936	0.18624	1.24503	unchanged	-0.89288	0.454106	0.951363	unchanged	-32.1815	0.000534037	1.49771	down	--	--	--	--	--	--	--	--	--	--	--	--
neg_7788	Pyropheophorbide-a	2993.38	5075.8	4249.4	68.813	126.81	130.951	3720.63	1389.38	2607.98	25.1159	16.4335	95.65	-1.25113	0.12422	1.27851	unchanged	-4.56275	0.0670929	1.39743	unchanged	0.674541	0.166351	1.47336	unchanged	-6.48842	0.0213611	1.44176	down	--	--	--	--	--	--	--	--	--	--	--	--
neg_7792	Cimiracemoside D	213969	183601	152952	11320.3	29274.8	22235.2	110232	530201	283444	9584.95	8990	25748.2	-0.503402	0.461357	0.731967	unchanged	-3.87817	0.142409	1.27122	unchanged	-0.746899	0.414839	1.04606	unchanged	-3.63467	0.0065359	1.46885	down	--	--	--	--	--	--	--	--	--	--	--	--
neg_7803	2'-N-Acetylparomamine	315.63	346.915	356.049	52.0939	136.807	61.3876	313.888	776.02	534.781	15.1225	6.59	60.0325	-1.61439	0.163561	1.28905	unchanged	-2.6985	0.0700937	1.42824	unchanged	-0.673586	0.268688	1.38763	unchanged	-3.6393	0.000188497	1.48427	down	C17582	Neomycin, kanamycin and gentamicin biosynthesis(ko00524);;Biosynthesis of secondary metabolites(ko01110)	--	--	--	--	--	--	--	--	--	--
neg_7824	beta-Paxitriol	2037.12	2436.08	2741.23	1347.76	1818.28	1329.31	2373.02	1922.33	2473.81	2452.45	2025.13	2133.74	0.556502	0.0283006	1.50859	up	-0.590541	0.0314919	1.39951	down	0.0919088	0.606429	0.64953	unchanged	-0.125948	0.458938	0.587108	unchanged	C20593	Biosynthesis of secondary metabolites(ko01110)	--	--	--	--	--	--	--	--	--	--
neg_7831	1,2-Dioctanoyl PC	353.825	1567.43	1677.75	527.83	672.919	346.066	1166.59	911.468	1213	1777.58	1317.58	3295.33	2.04662	0.1106	1.47887	unchanged	-1.08925	0.0119996	1.49592	down	0.129045	0.83343	0.274122	unchanged	0.828328	0.27986	0.815765	unchanged	--	--	--	--	--	--	--	--	--	--	--	--
neg_787	L-Methionine S-oxide	1.33198e-08	23.5032	15.9321	1.33198e-08	59.024	1.33198e-08	69.5778	38.8327	83.3011	19.8886	1.33198e-08	31.77	-0.192294	0.917606	0.225044	unchanged	-1.69956	0.145355	1.13327	unchanged	-2.28138	0.0413198	1.99166	down	0.389521	0.743842	0.244075	unchanged	C02989	Cysteine and methionine metabolism(ko00270);;Metabolic pathways(ko01100)	--	--	--	--	HMDB0002005	3226-65-1	Organic compounds	Organic acids and derivatives	Carboxylic acids and derivatives	Amino acids, peptides, and analogues
neg_7883	Neriifolin	6405.13	9666.02	10376.7	1228.05	1292.43	549.948	7544.61	3661.24	5870.38	580.458	735.273	1258.85	-0.254105	0.626901	0.489606	unchanged	-2.47548	0.0480864	1.43982	down	0.631159	0.133713	1.58499	unchanged	-3.36074	0.0204011	1.42746	down	C08876	--	LMST01120021	Sterol Lipids [ST]	Sterols [ST01]	Cardanolides and derivatives [ST0112]	--	--	--	--	--	--
neg_7901	(9Z)-Hexadecenoic acid	1076.2	2043.71	1311.89	2.5657	746.28	5.01764	1955.37	1611.02	1874.62	10.4997	4.38015	797.162	0.107252	0.959779	0.0183525	unchanged	-2.8515	0.0136456	1.53613	down	-0.295981	0.370309	1.1488	unchanged	-2.44827	0.0376781	1.26128	down	C08362	Fatty acid biosynthesis(ko00061);;Metabolic pathways(ko01100)	--	--	--	--	HMDB0003229	373-49-9	Organic compounds	Lipids and lipid-like molecules	Fatty Acyls	Fatty acids and conjugates
neg_7902	9(S)-HOTrE	10687.9	12964.6	10522.5	1940.23	13312.5	1980.39	12618.5	13460	15510.1	2486.04	2376.05	6425.87	-0.610401	0.661559	0.563828	unchanged	-1.271	0.159514	1.19941	unchanged	-0.283246	0.101796	1.70239	unchanged	-1.59816	0.0132513	1.39	down	C16326	alpha-Linolenic acid metabolism(ko00592)	--	--	--	--	HMDB0247705	--	Organic compounds	Lipids and lipid-like molecules	Fatty Acyls	Lineolic acids and derivatives
neg_7909	5-Oxoavermectin ''1a'' aglycone	2385.93	4907.39	4323.37	1286.85	2743.18	1841.32	4125.03	2904.78	4327.28	1552.62	1288.97	3021.03	-0.00214459	0.996832	0.0515143	unchanged	-0.951831	0.0410033	1.35484	down	0.032605	0.927649	0.0997326	unchanged	-0.986581	0.116797	1.07262	unchanged	C11978	Metabolic pathways(ko01100);;Biosynthesis of secondary metabolites(ko01110)	--	--	--	--	--	--	--	--	--	--
neg_7917	beta2-Tomatine	213.865	305.93	145.304	151.06	144.897	125.25	239.51	231.094	284.025	178.697	220.069	293.308	0.716397	0.10777	1.47237	unchanged	-0.84124	0.0101259	1.58472	down	-0.1822	0.595906	0.731284	unchanged	0.0573567	0.883719	0.103569	unchanged	--	--	--	--	--	--	--	--	--	--	--	--
neg_7926	LysoPC 20:4	213932	384972	305023	98880.1	230477	131346	271927	360258	438384	117317	92800.6	293915	0.12968	0.857804	0.141499	unchanged	-1.21647	0.0326412	1.44105	down	-0.2441	0.46562	0.878963	unchanged	-0.84269	0.176627	0.955492	unchanged	--	--	--	--	--	--	--	--	--	--	--	--
neg_7936	Benzylsuccinate	894.324	1133.61	1036.78	2.4171	82.7639	77.3334	653.37	1131.18	741.837	5.94562	4.45419	5.76787	-3.32938	0.200564	1.31607	unchanged	-3.95844	0.029797	1.52447	down	0.278676	0.353512	1.09815	unchanged	-7.56649	0.00464256	1.48839	down	C09816	Metabolic pathways(ko01100)	--	--	--	--	HMDB0033376	103-37-7	Organic compounds	Benzenoids	Benzene and substituted derivatives	Benzyloxycarbonyls
neg_7950	Gingerglycolipid B	468691	786154	824818	28541.6	138367	108227	544573	672247	496093	19056.7	24599.9	30875.1	-1.88421	0.176758	1.37672	unchanged	-2.63824	0.00299702	1.56069	down	0.279898	0.402332	1.01501	unchanged	-4.80235	0.0272361	1.41856	down	--	--	LMGL04010023	Glycerolipids [GL]	Glycosylmonoradylglycerols [GL04]	Glycosylmonoacylglycerols [GL0401]	HMDB0041094	88168-90-5	Organic compounds	Lipids and lipid-like molecules	Glycerolipids	Glycosylglycerols
neg_7957	Avermectin B1a monosaccharide	3475.07	4093.56	4678.51	282.817	823.387	701.318	3652.49	3411.84	3035.04	550.044	508.104	373.381	-0.336456	0.530577	0.740413	unchanged	-2.48218	0.000357524	1.57966	down	0.27818	0.164677	1.5737	unchanged	-3.09682	0.00800675	1.46862	down	C11981	Metabolic pathways(ko01100);;Biosynthesis of secondary metabolites(ko01110)	--	--	--	--	--	--	--	--	--	--
neg_7961	3',4'-Anhydrovinblastine	3566.37	7606.51	9104.45	294.374	1950.41	1653.67	6670.36	5078.16	4305.23	206.278	177.215	279.686	-2.55543	0.168223	1.39359	unchanged	-2.04194	0.0115168	1.44462	down	0.336958	0.495985	0.851229	unchanged	-4.93433	0.0583915	1.33196	unchanged	C11641	Indole alkaloid biosynthesis(ko00901);;Metabolic pathways(ko01100);;Biosynthesis of secondary metabolites(ko01110)	--	--	--	--	--	--	--	--	--	--
neg_7999	Macranthoside B	2575.3	4470.72	4449.22	1253.61	2501.26	681.438	2770.3	3863.14	4926.9	1936.39	1584.87	7284.33	1.28435	0.369703	0.892665	unchanged	-1.38175	0.0458152	1.40494	down	-0.00814885	0.981598	0.021859	unchanged	-0.0892591	0.915024	0.067029	unchanged	--	--	--	--	--	--	--	--	--	--	--	--
neg_8053	(9Z,11E)-Octadecadienoic acid	12235.8	25239.4	22404.5	6251.03	13135	7349.74	15985.2	19692.8	19411.1	10864.4	8323.72	14861.5	0.34887	0.442602	0.638963	unchanged	-1.043	0.0282919	1.46826	down	0.1203	0.730754	0.421673	unchanged	-0.814427	0.147953	1.05484	unchanged	C04056	Linoleic acid metabolism(ko00591)	--	--	--	--	HMDB0003797	2540-56-9	Organic compounds	Lipids and lipid-like molecules	Fatty Acyls	Lineolic acids and derivatives
neg_8080	ACECLIDINE	394.869	786.142	1174.7	861.778	979.389	878.124	1138.07	622.869	715.773	1194.42	1162.26	1088.69	0.341429	0.00793837	1.63268	up	0.134803	0.664287	0.490616	unchanged	-0.0722657	0.89138	0.14401	unchanged	0.548497	0.246559	0.951288	unchanged	--	--	--	--	--	--	--	--	--	--	--	--
neg_8090	D-Erythronolactone	278.647	391.661	326.387	55.0961	67.8492	12.6991	271.649	332.395	331.001	55.481	78.8453	111.805	0.859598	0.18976	1.09709	unchanged	-2.78521	0.000606185	1.61806	down	0.0921163	0.62632	0.561368	unchanged	-2.01772	0.00685476	1.44052	down	--	--	--	--	--	--	HMDB0000349	17675-99-9	Organic compounds	Organoheterocyclic compounds	Lactones	Gamma butyrolactones
neg_8091	2-Carboxy-1,4-naphthoquinone	86.9848	71.536	42.9758	1.33198e-08	1.33198e-08	1.33198e-08	44.8951	66.2609	64.498	1.33198e-08	1.33198e-08	3.41794	26.35	0.42265	0.865493	unchanged	-32.0335	0.013401	1.60916	down	0.198019	0.59602	0.617631	unchanged	-5.88148	0.0351833	1.40692	down	C22039	Ubiquinone and other terpenoid-quinone biosynthesis(ko00130);;Metabolic pathways(ko01100);;Biosynthesis of secondary metabolites(ko01110);;Biosynthesis of cofactors(ko01240)	--	--	--	--	--	--	--	--	--	--
neg_8094	2-(4-Aminobutanamido)-3-(1-methyl-1H-imidazol-5-yl)propanoic acid	4.60865	0.958999	1.36818	14.4632	2.04288	5.86123	1.82733	94.6837	97.0868	746.664	614.097	1240.81	6.86185	0.0457921	1.68812	up	-3.1136	0.209013	1.18171	unchanged	-4.80285	0.185532	1.6173	unchanged	8.5511	0.0453274	1.37826	up	--	--	--	--	--	--	--	--	--	--	--	--
neg_8097	(2S,3R)-3-Hydroxybutane-1,2,3-tricarboxylate	466.835	454.26	272.203	2.44259	2.27849	2.93453	238.84	426.016	425.974	4.77765	0.873656	69.6531	3.29815	0.418441	0.873642	unchanged	-7.15469	0.0285793	1.57578	down	0.129527	0.719431	0.399736	unchanged	-3.98608	0.0181865	1.4222	down	C04593	Propanoate metabolism(ko00640);;Metabolic pathways(ko01100)	--	--	--	--	HMDB0006471	--	Organic compounds	Organic acids and derivatives	Carboxylic acids and derivatives	Tricarboxylic acids and derivatives
neg_8098	Galangin	1282.8	1127.09	661.86	1.33198e-08	1.33198e-08	1.33198e-08	618.424	1142.2	1149.52	1.33198e-08	1.33198e-08	208.023	32.2775	0.42265	0.865493	unchanged	-36.0838	0.0313179	1.56965	down	0.0779668	0.843861	0.209369	unchanged	-3.88425	0.0248967	1.39355	down	C10044	Flavonoid biosynthesis(ko00941)	LMPK12111653	Polyketides [PK]	Flavonoids [PK12]	Flavones and Flavonols [PK1211]	HMDB0029521	548-83-4	Organic compounds	Phenylpropanoids and polyketides	Flavonoids	Flavones
neg_8103	Convallatoxin	980980	996020	698422	37428.3	48960.1	26765.5	629160	923071	978309	53643.8	48117.7	242883	1.60682	0.351168	0.973758	unchanged	-4.48309	0.017329	1.60414	down	0.0803206	0.756482	0.342679	unchanged	-2.95658	0.00424132	1.44344	down	C08858	--	LMST01120013	Sterol Lipids [ST]	Sterols [ST01]	Cardanolides and derivatives [ST0112]	HMDB0034362	5822-57-1	Organic compounds	Lipids and lipid-like molecules	Steroids and steroid derivatives	Steroid lactones
neg_8126	Ganoderenic acid A	27034.3	43162.5	40290.6	4693	8884.26	4811.92	25137.5	50907.5	44346.7	10166.1	9228	47675.6	1.86681	0.328168	1.0117	unchanged	-2.71081	0.0442361	1.51612	down	-0.123856	0.740523	0.412935	unchanged	-0.720146	0.375996	0.686854	unchanged	--	--	--	--	--	--	HMDB0035381	100665-40-5	Organic compounds	Lipids and lipid-like molecules	Prenol lipids	Triterpenoids
neg_8127	Novamethymycin	23619.4	64913.8	93837.1	12151	11792.5	7422.53	70202.4	39286	50959	14493.8	15095	25277.2	0.80671	0.141306	1.3231	unchanged	-2.35483	0.0379658	1.46861	down	0.184771	0.766246	0.39685	unchanged	-1.73289	0.168965	1.0577	unchanged	C20741	Biosynthesis of secondary metabolites(ko01110)	--	--	--	--	--	--	--	--	--	--
neg_8128	p-Coumaroylputrescine	1362.56	1601.63	2330.97	462.443	894.598	247.988	1706.11	1359.47	1929.7	1097.9	947.453	1170.54	1.00262	0.0931558	1.38218	unchanged	-1.63797	0.0114712	1.50778	down	0.0841079	0.783998	0.391281	unchanged	-0.719454	0.134298	1.11612	unchanged	C18326	Arginine and proline metabolism(ko00330);;Metabolic pathways(ko01100)	--	--	--	--	--	--	--	--	--	--
neg_8131	LysoPC 22:6	89.7213	114.364	98.8172	25.638	50.9985	14.1188	69.972	81.5423	113.82	22.34	5.07113	62.9851	-0.00571846	0.995633	0.0364935	unchanged	-1.54776	0.0284042	1.4631	down	0.19104	0.462207	0.880669	unchanged	-1.74452	0.0387055	1.32853	down	--	--	--	--	--	--	--	--	--	--	--	--
neg_8135	Trichilenone	2623.43	6893.53	5503.07	788.846	1019.51	736.948	6290.62	3532.76	7019.28	726.918	447.329	1213.41	-0.0922442	0.84283	0.201117	unchanged	-2.72621	0.0453824	1.49978	down	-0.165233	0.731215	0.433233	unchanged	-2.65322	0.0745147	1.28856	unchanged	--	--	--	--	--	--	--	--	--	--	--	--
neg_8139	(3S,2'S)-4-Ketomyxol 2'-alpha-L-fucoside	214.889	304.294	274.031	118.559	132.619	38.8361	235.777	332.103	366.806	386.67	241.913	435.07	1.87483	0.0294298	1.62551	up	-1.68836	0.0139527	1.53516	down	-0.236772	0.381596	1.0371	unchanged	0.423246	0.258441	0.848587	unchanged	C15942	Carotenoid biosynthesis(ko00906);;Biosynthesis of secondary metabolites(ko01110)	--	--	--	--	--	--	--	--	--	--
neg_8155	Isoleucyl-Histidine	432.805	549.363	422.707	66.6572	23.5973	0.139335	332.995	563.466	570.77	47.5175	65.0142	40.8312	0.762654	0.398666	0.835924	unchanged	-4.02073	0.0223677	1.57723	down	-0.0626532	0.828471	0.295019	unchanged	-3.19542	0.00783346	1.47863	down	--	--	--	--	--	--	HMDB0028909	--	Organic compounds	Organic acids and derivatives	Carboxylic acids and derivatives	Amino acids, peptides, and analogues
neg_8169	6,8a-Seco-6,8a-deoxy-5-oxoavermectin ''1a'' aglycone	804.731	1185.45	1010.57	154.958	721.815	323.542	574.393	952.12	765.987	80.0584	74.524	125.102	-2.10154	0.208468	1.33436	unchanged	-0.933509	0.155116	1.11318	unchanged	0.388401	0.202184	1.37619	unchanged	-3.42345	0.0129897	1.46071	down	C11977	Metabolic pathways(ko01100);;Biosynthesis of secondary metabolites(ko01110)	--	--	--	--	--	--	--	--	--	--
neg_8171	Narbomycin	185.242	332.909	400.487	76.0575	190.296	123.234	243.801	262.898	383.253	316.805	346.111	647.339	1.74983	0.0896951	1.48146	unchanged	-1.19178	0.041935	1.41204	down	0.0457682	0.908011	0.167824	unchanged	0.51228	0.36131	0.730769	unchanged	C11998	Metabolic pathways(ko01100);;Biosynthesis of secondary metabolites(ko01110)	--	--	--	--	--	--	--	--	--	--
neg_8174	Retusine	170.72	320.497	359.272	58.3639	77.4862	27.681	428.276	197.647	396.052	68.9705	21.295	32.6554	-0.411835	0.543711	0.659471	unchanged	-2.64372	0.0530214	1.44481	unchanged	-0.264996	0.570491	0.671923	unchanged	-2.79056	0.0447806	1.34871	down	--	--	--	--	--	--	HMDB0257186	--	Organic compounds	Phenylpropanoids and polyketides	Flavonoids	O-methylated flavonoids
neg_8176	tripdiolide	185.465	291.251	314.017	52.8988	126.067	103.842	190.416	226.808	153.537	59.9694	64.6915	64.4049	-0.580931	0.285572	1.16172	unchanged	-1.01306	0.0338627	1.33462	down	0.470308	0.199325	1.45929	unchanged	-2.0643	0.0366817	1.39063	down	C09202	--	--	--	--	--	HMDB0259259	--	Organic compounds	Organoheterocyclic compounds	Oxepanes	--
neg_8188	Picrocrocin	137.505	193.938	349.242	278.614	533.521	430.068	320.803	281.137	502.091	511.206	652.01	627.04	0.527264	0.116662	1.25149	unchanged	0.17012	0.670765	0.306444	unchanged	-0.697722	0.203797	1.35782	unchanged	1.39511	0.0115273	1.40788	up	C17055	Biosynthesis of various plant secondary metabolites(ko00999)	--	--	--	--	HMDB0005796	138-55-6	Organic compounds	Organic oxygen compounds	Organooxygen compounds	Carbohydrates and carbohydrate conjugates
neg_8214	Handelin	88.3366	195.839	157.106	3.40691	8.99313	1.33198e-08	174.477	86.7826	215.739	9.75339	9.31134	17.4481	1.55806	0.0969216	1.29415	unchanged	-5.26557	0.0546883	1.48279	unchanged	-0.112284	0.821566	0.286733	unchanged	-3.59522	0.0493148	1.36414	down	C17613	--	--	--	--	--	--	--	--	--	--	--
neg_8218	Gingerglycolipid C	19647.5	13082.1	15014.1	1478.39	3076.2	2622.87	10130.9	72032.8	38558	3824.36	3277.53	7461.61	1.02081	0.193478	1.21369	unchanged	-4.07207	0.168544	1.22065	unchanged	-1.3383	0.3064	1.28972	unchanged	-1.71296	0.0126796	1.37264	down	--	--	LMGL04010018	Glycerolipids [GL]	Glycosylmonoradylglycerols [GL04]	Glycosylmonoacylglycerols [GL0401]	HMDB0041095	35949-86-1	Organic compounds	Lipids and lipid-like molecules	Glycerolipids	Glycosylglycerols
neg_8250	Purpurogallin	1035.91	1607.79	1564.46	6.48263	0.210929	10.1531	1180.09	505.785	692.678	0.00798535	24.9695	106.007	2.95887	0.356298	0.985025	unchanged	-7.14148	0.059407	1.4058	unchanged	0.823103	0.089253	1.71372	unchanged	-5.00572	0.0155805	1.44511	down	C09964	--	--	--	--	--	HMDB0256929	--	Organic compounds	Hydrocarbon derivatives	Tropones	Tropolones
neg_8262	Hexadecanoic acid	1472.46	2901.44	2373.51	39.651	67.186	0.513686	2704.7	2217.65	2732.11	6.48322	8.50796	551.632	2.40006	0.487947	0.744941	unchanged	-6.1559	0.00397954	1.6144	down	-0.181967	0.555493	0.760394	unchanged	-3.57387	0.0245845	1.3737	down	C00249	Fatty acid biosynthesis(ko00061);;Fatty acid elongation(ko00062);;Fatty acid degradation(ko00071);;Cutin, suberine and wax biosynthesis(ko00073);;Biosynthesis of unsaturated fatty acids(ko01040);;Metabolic pathways(ko01100);;Fatty acid metabolism(ko01212)	LMFA01010001	Fatty Acyls [FA]	Fatty Acids and Conjugates [FA01]	Straight chain fatty acids [FA0101]	HMDB0000220	1957-10-03	Organic compounds	Lipids and lipid-like molecules	Fatty Acyls	Fatty acids and conjugates
neg_8266	ent-7alpha-Hydroxykaur-16-en-19-oic acid	493.959	965.525	1001.43	2.64363	57.8086	1.33198e-08	1163.05	888.7	1244.23	3.34377	14.9348	396.536	2.7786	0.457684	0.781043	unchanged	-5.76877	0.00826305	1.60174	down	-0.421512	0.238539	1.33144	unchanged	-2.56866	0.033139	1.26951	down	C11875	Diterpenoid biosynthesis(ko00904);;Metabolic pathways(ko01100);;Biosynthesis of secondary metabolites(ko01110)	LMPR0104540005	Prenol Lipids [PR]	Isoprenoids [PR01]	C20 isoprenoids (diterpenes) [PR0104]	HMDB0304345	--	Organic compounds	Lipids and lipid-like molecules	Prenol lipids	Diterpenoids
neg_8272	1-Stearoyl-2-oleoyl-sn-glycero-3-phosphoethanolamine	20500.1	43668.5	31957.2	1770.79	7352.98	1795.55	34706.2	47161.9	54455.8	1212.13	2381.81	9884.44	0.303764	0.80985	0.190637	unchanged	-3.64208	0.0121715	1.59911	down	-0.504042	0.20528	1.41284	unchanged	-2.83428	0.0394318	1.33256	down	--	--	--	--	--	--	HMDB0008993	6418-95-7	Organic compounds	Lipids and lipid-like molecules	Glycerophospholipids	Glycerophosphoethanolamines
neg_8299	Cucurbitacin A	3.30958e+06	5.43485e+06	6.03104e+06	146935	223009	145170	4.53651e+06	2.23055e+06	2.97146e+06	151109	156589	491095	0.63293	0.491288	0.709524	unchanged	-4.24074	0.0453809	1.45171	down	0.601429	0.194179	1.42927	unchanged	-4.20924	0.0281457	1.40723	down	C08793	--	LMST01010103	Sterol Lipids [ST]	Sterols [ST01]	Cholesterol and derivatives [ST0101]	HMDB0302593	--	Organic compounds	Lipids and lipid-like molecules	Steroids and steroid derivatives	Cucurbitacins
neg_8315	Goshuyic acid	1078.12	2191.13	2984.33	2064.85	2483.71	2145.89	2979.67	1765.14	1878.79	2803.68	2688.65	2938.45	0.332701	0.0267563	1.57184	up	0.0153481	0.958257	0.154488	unchanged	-0.0829366	0.864877	0.191471	unchanged	0.430986	0.319124	0.835454	unchanged	--	--	LMFA01030257	Fatty Acyls [FA]	Fatty Acids and Conjugates [FA01]	Unsaturated fatty acids [FA0103]	HMDB0000560	39039-37-7	Organic compounds	Lipids and lipid-like molecules	Fatty Acyls	Fatty acids and conjugates
neg_8325	3,4-Dihydroxybenzeneacetic acid	1.33198e-08	1.33198e-08	1.33198e-08	13.5167	1.33198e-08	1.33198e-08	1.33198e-08	1.33198e-08	0.660408	9.69758	4.99192	7.8943	0.740545	0.577658	0.640362	unchanged	4.35524	0.441969	0.655523	unchanged	-23.9783	0.42265	1.01674	unchanged	29.0741	0.0315912	1.39399	up	--	--	--	--	--	--	HMDB0001336	102-32-9	Organic compounds	Benzenoids	Phenols	Benzenediols
neg_8336	3,13-Dihydroxylup-20(29)-en-28-oic acid (Terminic acid)	275.535	6.1867	1.33198e-08	2737.3	219.735	344.003	264.75	535.926	424.209	2469.85	2129.77	2321.83	1.06815	0.277811	1.15029	unchanged	1.43027	0.487551	0.587448	unchanged	-2.1203	0.060253	1.83028	unchanged	4.61873	8.21478e-05	1.48468	up	--	--	--	--	--	--	--	--	--	--	--	--
neg_8355	Tenuifolin	73511	89890.4	123092	5874.84	19449.9	16675	63182.1	108908	81679	10132.5	11383.7	13189.4	-0.275218	0.61951	0.597313	unchanged	-2.59506	0.0251749	1.52655	down	0.174985	0.609952	0.646988	unchanged	-3.04527	0.0285127	1.40518	down	--	--	--	--	--	--	HMDB0258821	--	Organic compounds	Lipids and lipid-like molecules	Prenol lipids	Terpene glycosides
neg_8373	Ansamitocin P-3	249.332	255.763	168.393	0.304533	5.23626	5.74212	90.8554	709.749	360.717	0.108908	1.02465	9.88248	-0.0345343	0.981606	0.0100657	unchanged	-6.68548	0.165721	1.22482	unchanged	-0.786043	0.460652	0.953926	unchanged	-5.93397	0.014934	1.46264	down	C12045	Biosynthesis of secondary metabolites(ko01110)	--	--	--	--	HMDB0248452	--	Organic compounds	Phenylpropanoids and polyketides	Macrolactams	--
neg_8375	Megalomicin C1	110.101	160.781	143.077	37.5467	73.267	18.8368	36.2466	186.254	167.769	21.0194	55.283	83.836	0.304692	0.6962	0.311282	unchanged	-1.58985	0.199847	1.15109	unchanged	0.0850152	0.885749	0.180739	unchanged	-1.37017	0.024154	1.29835	down	C11987	Biosynthesis of secondary metabolites(ko01110)	LMPK04000028	Polyketides [PK]	Macrolides and lactone polyketides [PK04]	--	--	--	--	--	--	--
neg_8378	Phorbol 12-myristate 13-acetate	10.1679	55.1054	223.57	116.779	84.0514	139.786	28.2688	2.51134	13.5304	304.754	253.586	144.356	1.04475	0.113418	1.3993	unchanged	2.94243	0.0136549	1.54766	up	2.70456	0.335944	1.26562	unchanged	1.28261	0.16785	0.981671	unchanged	C05151	--	LMPR0104330002	Prenol Lipids [PR]	Isoprenoids [PR01]	C20 isoprenoids (diterpenes) [PR0104]	HMDB0244744	--	Organic compounds	Lipids and lipid-like molecules	Prenol lipids	Diterpenoids
neg_8381	N-Acetylmuramic acid 6-phosphate	265.337	290.463	359.952	144.176	119.591	747.291	244.394	13.9444	33.4456	1439.05	1024.97	1750.38	2.05946	0.0220775	1.63849	up	1.7929	0.365875	0.852628	unchanged	1.65006	0.0916682	1.84334	unchanged	2.2023	0.0326649	1.3985	up	C16698	Amino sugar and nucleotide sugar metabolism(ko00520);;Metabolic pathways(ko01100);;Biosynthesis of nucleotide sugars(ko01250)	--	--	--	--	--	--	--	--	--	--
neg_8382	3',5'-Cyclic AMP	169.535	161.382	193.233	90.03	66.4999	570.544	143.053	1.33198e-08	17.4167	1152.89	872.97	1462.16	2.26223	0.0177083	1.66143	up	2.1798	0.369851	0.850626	unchanged	1.70768	0.109067	1.84138	unchanged	2.73436	0.0280816	1.4183	up	C00575	Purine metabolism(ko00230);;Metabolic pathways(ko01100)	--	--	--	--	--	--	--	--	--	--
neg_8385	Megalomicin B	59.0305	166.21	89.9503	74.4746	98.8312	50.7182	93.7221	71.825	90.4533	226.313	213.508	205.015	1.52528	0.00371852	1.74906	up	-0.192493	0.541789	0.548245	unchanged	0.30008	0.601695	0.617523	unchanged	1.03271	0.0697505	1.2714	unchanged	C11986	Biosynthesis of secondary metabolites(ko01110)	LMPK04000027	Polyketides [PK]	Macrolides and lactone polyketides [PK04]	--	--	--	--	--	--	--
neg_8408	1-Palmitoyl Lysophosphatidic Acid	124491	85835.4	72736.6	10519.5	11408.8	5130.76	107128	120216	148927	13308.5	12442.1	16876.4	0.655656	0.103657	1.31223	unchanged	-3.79759	0.00966224	1.62047	down	-0.410651	0.196037	1.42292	unchanged	-2.73129	0.0347216	1.402	down	--	--	--	--	--	--	--	--	--	--	--	--
neg_8410	4-Androsten-17.beta.-ol-3-one glucosiduronate	419.855	260.95	203.822	1.33198e-08	1.33198e-08	1.33198e-08	457.604	448.174	552.12	1.33198e-08	4.26172	10.0405	28.415	0.242963	1.19094	unchanged	-35.0866	0.00463171	1.62773	down	-0.720749	0.0786881	1.83962	unchanged	-5.95076	0.0459583	1.37456	down	--	--	--	--	--	--	--	--	--	--	--	--
neg_8465	Fusidic acid	126880	247494	208729	7127.35	30819.1	22814.7	105044	156574	114035	4191.01	6357.09	15327.3	-1.23157	0.233175	1.16412	unchanged	-2.62818	0.0116957	1.54478	down	0.634349	0.181479	1.51043	unchanged	-4.4941	0.0337155	1.40341	down	C06694	--	--	--	--	--	HMDB0015570	6990-06-03	Organic compounds	Lipids and lipid-like molecules	Steroids and steroid derivatives	Steroid esters
neg_8480	2-Hydroxybutanoic acid	72.3961	144.511	121.858	1.33198e-08	10.7616	7.28613	54.5193	90.6474	64.2672	1.33198e-08	1.33198e-08	2.31713	-2.96141	0.236228	1.22407	unchanged	-3.5366	0.0204927	1.5402	down	0.693789	0.16978	1.52618	unchanged	-7.1918	0.0340573	1.40622	down	C05984	Propanoate metabolism(ko00640)	LMFA01050342	Fatty Acyls [FA]	Fatty Acids and Conjugates [FA01]	Hydroxy fatty acids [FA0105]	HMDB0000008	3347-90-8	Organic compounds	Organic acids and derivatives	Hydroxy acids and derivatives	Alpha hydroxy acids and derivatives
neg_8481	8-[(1R,2R)-3-Oxo-2-{(Z)-pent-2-enyl}cyclopentyl]octanoate	3869.3	3005.19	2344.85	1029.23	1985.94	654.061	1827.66	3831.96	5415.51	895.572	774.392	1459.26	-0.229677	0.715034	0.46137	unchanged	-1.59377	0.127651	1.3007	unchanged	-0.264588	0.625475	0.608583	unchanged	-1.55886	0.0277272	1.35655	down	C22503	--	--	--	--	--	--	--	--	--	--	--
neg_8488	PA(18:1/0:0)	8882.94	16913.2	17246.6	5249.73	9358.41	4839.93	12857.3	9828.97	13458.4	3895.45	3981.14	5853.82	-0.502253	0.320477	1.04481	unchanged	-0.894157	0.0412893	1.3727	down	0.251985	0.499949	0.838263	unchanged	-1.64839	0.0633421	1.29573	unchanged	--	--	LMGP10050008	Glycerophospholipids [GP]	Glycerophosphates [GP10]	Monoacylglycerophosphates [GP1005]	--	--	--	--	--	--
neg_8518	(3Z)-Phytochromobilin	1050.3	1126.26	1896.25	582.65	365.518	244.106	2203	383.076	2328.8	66.1451	151.403	41.6059	-2.20184	0.0757318	1.5005	unchanged	-2.04344	0.18446	1.15219	unchanged	-0.271132	0.711853	0.43214	unchanged	-3.97414	0.0405341	1.3625	down	C05913	Porphyrin metabolism(ko00860);;Biosynthesis of secondary metabolites(ko01110)	--	--	--	--	HMDB0303975	--	Organic compounds	Organoheterocyclic compounds	Tetrapyrroles and derivatives	Bilirubins
neg_8523	Coproporphyrin I	2202.8	3616.31	4469.73	346.33	40.6166	8.29577	3611.78	1753.43	2503.53	0.785262	30.6743	84.7273	-1.76629	0.481093	0.627799	unchanged	-4.31532	0.0393852	1.46029	down	0.386875	0.400036	1.00145	unchanged	-6.46849	0.0358063	1.38988	down	C05769	Porphyrin metabolism(ko00860);;Metabolic pathways(ko01100);;Biosynthesis of secondary metabolites(ko01110)	--	--	--	--	HMDB0000643	531-14-6	Organic compounds	Organoheterocyclic compounds	Tetrapyrroles and derivatives	Porphyrins
neg_8535	2-Ethyl-2,6,6-trimethylpiperidin-4-one	132.698	218.682	283.078	103.849	70.6689	12.187	197.737	179.829	289.99	62.0122	107.442	93.1382	0.492059	0.461643	0.695802	unchanged	-1.83812	0.0230615	1.48789	down	-0.0733623	0.852229	0.196425	unchanged	-1.2727	0.0936746	1.18701	unchanged	--	--	--	--	--	--	--	--	--	--	--	--
neg_8544	Prohydrojasmon (racemate)	1159.89	896.194	1206.19	953.116	1907.69	1602.61	1654	1395.51	1744.65	1569.29	1346.2	1691.12	0.0455586	0.885151	0.0443786	unchanged	-0.103132	0.741888	0.280968	unchanged	-0.555399	0.0232672	1.98657	down	0.497825	0.0327668	1.28364	up	--	--	--	--	--	--	--	--	--	--	--	--
neg_8558	Bebeerine	168.624	290.657	384.226	160.071	124.948	36.1315	255.876	199.827	349.069	4.16604	61.9678	88.4895	-1.05449	0.288978	0.966714	unchanged	-1.32533	0.0490326	1.38703	down	0.0678188	0.874432	0.227379	unchanged	-2.44764	0.0514111	1.27474	unchanged	C09352	--	--	--	--	--	--	--	--	--	--	--
neg_8566	Jujuboside B	4428.76	3381.53	2187.1	181.175	93.3506	1821.55	2149.39	3616.32	4594.26	52.4805	209.358	1004.78	-0.726711	0.69231	0.294326	unchanged	-2.30526	0.0410462	1.40416	down	-0.0513965	0.906065	0.159639	unchanged	-2.98057	0.0302087	1.3521	down	C17832	--	--	--	--	--	HMDB0035745	55466-05-2	Organic compounds	Lipids and lipid-like molecules	Prenol lipids	Triterpenoids
neg_8571	LysoPI 16:0	313261	327005	359810	174507	151500	99955.7	301759	273553	294580	71926.6	86189.5	144495	-0.493261	0.259005	0.981968	unchanged	-1.03011	0.0126703	1.56027	down	0.201202	0.0674247	1.87472	unchanged	-1.72457	0.00192756	1.45328	down	--	--	--	--	--	--	--	--	--	--	--	--
neg_8583	Meliarachin B	24331.1	30515.7	17256.1	576.015	1047.46	335.673	13391.7	31031.4	29741.4	1136.67	1016.79	5095.18	1.88749	0.31806	1.02081	unchanged	-5.24243	0.0512071	1.51925	unchanged	-0.0406704	0.925542	0.15182	unchanged	-3.31427	0.0205744	1.41685	down	--	--	--	--	--	--	--	--	--	--	--	--
neg_8603	Ganoderic acid B	18671.1	32151.7	27623.5	1144	3943.85	1419.07	23648.5	13401.3	20291.7	1153.69	1445.58	5694.24	0.350009	0.749622	0.277465	unchanged	-3.13954	0.0228787	1.512	down	0.452122	0.235275	1.31338	unchanged	-3.24165	0.0177937	1.41175	down	--	--	LMST01010392	Sterol Lipids [ST]	Sterols [ST01]	Cholesterol and derivatives [ST0101]	HMDB0035719	81907-61-1	Organic compounds	Lipids and lipid-like molecules	Prenol lipids	Triterpenoids
neg_8609	Euryalin A	1873.17	2119.36	2041.63	481.753	926.057	450.24	1766.71	2184.54	3283.71	164.799	388.142	437.301	-0.907936	0.19416	1.25558	unchanged	-1.9612	0.0463437	1.49809	down	-0.261832	0.470557	0.912794	unchanged	-2.6073	0.000126087	1.48281	down	--	--	--	--	--	--	--	--	--	--	--	--
neg_8626	Kadcoccilactone R	1131.33	2084.67	3139.22	783.963	822.657	466.581	1709.19	1798.35	2700.63	320.44	499.015	352.023	-0.823529	0.0992608	1.45426	unchanged	-1.58231	0.0369225	1.5222	down	0.0337714	0.9454	0.125192	unchanged	-2.43961	0.0952822	1.22729	unchanged	--	--	--	--	--	--	--	--	--	--	--	--
neg_8633	4'-Apo-beta,psi-caroten-4'-al	788.826	783.94	685.244	62.3159	32.7366	15.2945	142.757	1495.64	743.399	10.4394	16.6446	16.3575	-1.3449	0.244042	1.11305	unchanged	-4.43193	0.192554	1.17134	unchanged	-0.0769988	0.925802	0.127137	unchanged	-5.69983	0.00201855	1.497	down	C19892	Carotenoid biosynthesis(ko00906);;Metabolic pathways(ko01100);;Biosynthesis of secondary metabolites(ko01110)	LMPR01070596	Prenol Lipids [PR]	Isoprenoids [PR01]	C40 isoprenoids (tetraterpenes) [PR0107]	--	--	--	--	--	--
neg_8705	Primaquine	2085.19	4261.71	4773.84	78.8702	354.529	201.804	1102.85	1806.51	1352.79	45.5989	67.582	106.71	-1.53043	0.220822	1.2772	unchanged	-2.74629	0.017465	1.53867	down	1.3836	0.101382	1.85624	unchanged	-5.66032	0.0477344	1.36131	down	C07627	--	--	--	--	--	HMDB0015219	90-34-6	Organic compounds	Organoheterocyclic compounds	Quinolines and derivatives	Aminoquinolines and derivatives
neg_8707	Berbamunine	244.826	445.079	605.889	31.5821	26.05	7.63509	139.05	196.745	243.534	209.189	191.396	258.258	3.3355	0.00517991	1.78796	up	-3.14995	0.02452	1.57939	down	1.16138	0.140818	1.72744	unchanged	-0.975831	0.175186	1.04273	unchanged	C05177	Isoquinoline alkaloid biosynthesis(ko00950);;Biosynthesis of secondary metabolites(ko01110)	--	--	--	--	--	--	--	--	--	--
neg_8740	Magnesium protoporphyrin	9496.22	15920.8	16913.4	94.8974	409.879	15.0622	9577.95	7949.25	10184.4	91.8485	100.165	1035.2	1.23925	0.540218	0.601655	unchanged	-5.73628	0.0043176	1.6153	down	0.611209	0.163267	1.64258	unchanged	-5.10824	0.0258413	1.41551	down	C03516	Porphyrin metabolism(ko00860);;Metabolic pathways(ko01100);;Biosynthesis of secondary metabolites(ko01110)	--	--	--	--	HMDB0304418	--	Organic compounds	Organoheterocyclic compounds	Tetrapyrroles and derivatives	Metallotetrapyrroles
neg_8748	9R,10S-EpOME	3195.93	2874.89	3464.44	1255.12	3465.23	3841.16	2293.73	2809.8	3452.41	839.48	1117.33	635.324	-1.72373	0.128591	1.45401	unchanged	0.000937753	0.998455	0.0120485	unchanged	0.156346	0.449746	0.962346	unchanged	-1.87913	0.000564284	1.46583	down	--	--	LMFA02000283	Fatty Acyls [FA]	Octadecanoids [FA02]	Other Octadecanoids [FA0200]	--	--	--	--	--	--
neg_8750	Rhombifoline	1.33198e-08	1.33198e-08	1.33198e-08	989.277	1.33198e-08	1.33198e-08	1.33198e-08	34.0999	1.33198e-08	162.831	168.136	229.82	-0.818924	0.707408	0.295405	unchanged	4.85853	0.436169	0.670371	unchanged	-29.6686	0.42265	1.03869	unchanged	33.7082	0.0129722	1.46804	up	C10781	--	--	--	--	--	--	--	--	--	--	--
neg_8753	Saikosaponin C	196885	184330	148802	17091.3	38218.1	21704.8	122007	166839	175114	34735.4	41726.8	44341.3	0.649466	0.136827	1.22106	unchanged	-2.59081	0.00858905	1.5994	down	0.192038	0.372476	1.01299	unchanged	-2.13338	0.00887987	1.47125	down	--	--	--	--	--	--	HMDB0242746	--	Organic compounds	Lipids and lipid-like molecules	Prenol lipids	Terpene glycosides
neg_8775	Propanoyl phosphate	8872.28	7291.21	5973.2	780.225	772.663	266.81	6738.8	10073.7	11674.4	1008.46	939.588	4468.38	1.81807	0.318296	1.03213	unchanged	-3.96853	0.0244255	1.58893	down	-0.363859	0.291341	1.23424	unchanged	-1.7866	0.0256669	1.3125	down	C02876	Propanoate metabolism(ko00640);;C5-Branched dibasic acid metabolism(ko00660);;Metabolic pathways(ko01100)	--	--	--	--	--	--	--	--	--	--
neg_8776	Protolimonoid	2.3695e+06	2.10587e+06	1.75513e+06	226101	256238	107941	2.03182e+06	2.73881e+06	3.24123e+06	321826	296683	1.31953e+06	1.71513	0.313251	1.04043	unchanged	-3.76267	0.0181744	1.60323	down	-0.362788	0.229324	1.39425	unchanged	-1.68475	0.0323171	1.32014	down	--	--	--	--	--	--	--	--	--	--	--	--
neg_8778	beta-Alanyl-L-arginine	358.652	600.506	622.99	136.127	102.884	66.7561	140.806	166.42	207.018	101.395	119.821	94.5119	0.0462514	0.888153	0.128941	unchanged	-0.750021	0.0668762	1.35332	unchanged	1.62136	0.0460829	2.07528	up	-2.32513	0.0369849	1.38888	down	C05340	beta-Alanine metabolism(ko00410);;Metabolic pathways(ko01100)	--	--	--	--	HMDB0060441	--	Organic compounds	Organic acids and derivatives	Peptidomimetics	Hybrid peptides
neg_8779	Vindoline	7649.91	11105.3	7771.85	919.484	681.174	18.4528	9624.01	10022.1	10688.6	7707.06	5387.99	4617.18	3.45147	0.0216985	1.69797	up	-4.22769	2.37204e-05	1.63218	down	-0.193502	0.379832	1.1502	unchanged	-0.582721	0.117904	1.10679	unchanged	C01626	Indole alkaloid biosynthesis(ko00901);;Metabolic pathways(ko01100);;Biosynthesis of secondary metabolites(ko01110)	--	--	--	--	HMDB0259814	--	Organic compounds	Alkaloids and derivatives	Plumeran-type alkaloids	--
neg_8780	Vincoside lactam	187022	154492	128392	17902.6	19734.7	6816.9	161309	214634	260500	25574	23182.9	88604	1.62758	0.283493	1.08683	unchanged	-3.83964	0.0188205	1.6015	down	-0.437662	0.187139	1.47914	unchanged	-1.7744	0.0170431	1.34337	down	--	--	--	--	--	--	--	--	--	--	--	--
neg_8793	Plastoquinol-1	867.825	977.328	813.59	1421.91	38.9089	1.33198e-08	203.687	476.192	1694.4	22.8647	6.63029	128.04	-3.21304	0.451121	0.684048	unchanged	-0.700706	0.666101	0.489646	unchanged	0.163257	0.855647	0.244297	unchanged	-4.077	0.000233332	1.48738	down	C02185	Photosynthesis(ko00195);;Metabolic pathways(ko01100)	LMPR02010037	Prenol Lipids [PR]	Quinones and hydroquinones [PR02]	Ubiquinones [PR0201]	--	--	--	--	--	--
neg_8800	Linoleoyl ethanolamide	90.8679	312.752	725.786	60.345	84.0415	80.4923	302.737	63.2028	339.404	207.792	178.386	151.495	1.25758	0.0121979	1.69448	up	-1.64918	0.204907	1.11833	unchanged	0.679165	0.543161	0.793976	unchanged	-1.07076	0.400181	0.676619	unchanged	--	--	--	--	--	--	HMDB0012252	68171-52-8	Organic compounds	Organic nitrogen compounds	Organonitrogen compounds	Amines
neg_8808	medicagenic acid	58.5721	1.33198e-08	1.33198e-08	3657.38	121.449	15.0092	1.33198e-08	145.486	8.38314	669.506	740.865	995.685	-0.656987	0.736743	0.257486	unchanged	4.62389	0.417382	0.698038	unchanged	-1.39341	0.582842	0.690143	unchanged	5.36031	0.0130585	1.4607	up	--	--	LMPR0106150034	Prenol Lipids [PR]	Isoprenoids [PR01]	C30 isoprenoids (triterpenes) [PR0106]	HMDB0034551	599-07-5	Organic compounds	Lipids and lipid-like molecules	Prenol lipids	Triterpenoids
neg_8819	PS(18:1/0:0)	9549.56	13135.8	15457.5	156.532	1157.37	779.183	6910.5	3282.79	5908.04	420.146	1062.89	2795.93	1.03163	0.420366	0.780227	unchanged	-2.94348	0.0417765	1.45066	down	1.24423	0.0299278	2.03016	up	-3.15608	0.0125371	1.4145	down	--	--	LMGP03050001	Glycerophospholipids [GP]	Glycerophosphoserines [GP03]	Monoacylglycerophosphoserines [GP0305]	--	--	--	--	--	--
neg_8839	6,8a-Seco-6,8a-deoxy-5-oxoavermectin ''1b'' aglycone	1.33198e-08	9.55733	33.2767	62.0753	174.327	106.589	20.7957	1.33198e-08	38.1534	88.4447	75.4507	46.3919	-0.705813	0.307963	1.10804	unchanged	2.54063	0.0886856	1.31032	unchanged	-0.460712	0.735466	0.368811	unchanged	2.29553	0.0266523	1.29895	up	C11961	Metabolic pathways(ko01100);;Biosynthesis of secondary metabolites(ko01110)	--	--	--	--	--	--	--	--	--	--
neg_8846	Ricinoleic acid	143.031	261.65	355.183	186.294	285.75	180.922	319.2	312.885	450.428	1417.95	1219.72	1515.78	2.66923	0.00217222	1.79506	up	-0.729304	0.0682115	1.34154	unchanged	-0.510572	0.236254	1.30461	unchanged	2.4505	0.000767691	1.47431	up	C08365	--	LMFA02000184	Fatty Acyls [FA]	Octadecanoids [FA02]	Other Octadecanoids [FA0200]	HMDB0034297	141-22-0	Organic compounds	Lipids and lipid-like molecules	Fatty Acyls	Fatty acids and conjugates
neg_8867	Magnoflorine	434.2	881.869	969.765	90.3236	341.202	45.968	503.134	610.147	882.136	68.863	77.4189	69.7106	-1.1445	0.443069	0.921854	unchanged	-2.06314	0.0271074	1.46695	down	0.19603	0.657748	0.555703	unchanged	-3.40367	0.0531621	1.3477	unchanged	C09581	Isoquinoline alkaloid biosynthesis(ko00950);;Biosynthesis of secondary metabolites(ko01110)	--	--	--	--	HMDB0304413	--	Organic compounds	Alkaloids and derivatives	Aporphines	--
neg_8870	Glycyl-Arginine	530.64	1018.12	1088.62	7.0793	78.9458	13.007	739.064	185.44	644.174	12.0457	21.7358	95.2034	0.381234	0.789389	0.195237	unchanged	-3.98551	0.10069	1.32141	unchanged	0.749554	0.219567	1.36229	unchanged	-4.35383	0.038727	1.37625	down	--	--	--	--	--	--	HMDB0028835	--	Organic compounds	Organic acids and derivatives	Carboxylic acids and derivatives	Amino acids, peptides, and analogues
neg_8883	Avermectin B1a	69274	53267.2	34789.8	19935.5	25140.1	13076.1	37229.5	43247.3	44937.7	26788.9	18754.7	19175.5	0.154368	0.644072	0.334029	unchanged	-1.10881	0.00864817	1.5576	down	0.327098	0.398358	1.03394	unchanged	-1.28154	0.0818032	1.26947	unchanged	C11983	Metabolic pathways(ko01100);;Biosynthesis of secondary metabolites(ko01110)	LMPK04000024	Polyketides [PK]	Macrolides and lactone polyketides [PK04]	--	--	--	--	--	--	--
neg_8891	Adynerin	6974.5	9633.24	6435.95	288.639	517.012	76.3645	4831.14	5795.91	6019.53	1404.84	1151.1	1034.53	2.0253	0.00613895	1.66175	up	-4.23828	0.00215674	1.62822	down	0.469147	0.152684	1.59537	unchanged	-2.68213	0.0213666	1.44805	down	C08845	--	--	--	--	--	--	--	--	--	--	--
neg_8925	Huperzine C	564315	649675	378401	36656.8	55357.4	31966.8	292144	428789	448105	56603.6	37438.6	104594	0.680008	0.340199	0.922797	unchanged	-3.23713	0.0176046	1.59894	down	0.445873	0.221511	1.33928	unchanged	-3.003	0.0230132	1.42735	down	--	--	--	--	--	--	--	--	--	--	--	--
neg_8966	Avermectin A1a aglycone	400.802	442.748	364.654	1019.74	201.736	135.575	474.28	362.003	304.54	1240.8	1002.33	1189.75	1.33894	0.127872	1.44128	unchanged	0.250399	0.824936	0.183596	unchanged	0.0827883	0.710939	0.421602	unchanged	1.50655	0.0056139	1.45929	up	C11980	Metabolic pathways(ko01100);;Biosynthesis of secondary metabolites(ko01110)	--	--	--	--	--	--	--	--	--	--
neg_903	D-Glutamine	2461.18	3041.86	2439.44	3068.86	2751.97	1755.89	4278.2	3978.14	3790.54	3275.13	2637.55	3893.19	0.372073	0.238824	1.04371	unchanged	-0.669015	0.0506797	1.41561	unchanged	-0.600997	0.00649974	2.19472	down	0.304054	0.226822	0.88425	unchanged	C00819	D-Amino acid metabolism(ko00470);;Metabolic pathways(ko01100)	--	--	--	--	HMDB0003423	5959-95-5	Organic compounds	Organic acids and derivatives	Carboxylic acids and derivatives	Amino acids, peptides, and analogues
neg_9035	1-Linoleoylglycerol	1382.37	3304.68	4015.15	167.686	262.656	49.4546	1728.81	3293.2	5225.73	576.164	364.861	482.253	1.56872	0.0223196	1.55351	up	-4.41674	0.0838963	1.45652	unchanged	-0.235854	0.709324	0.433751	unchanged	-2.61216	0.0900671	1.25193	unchanged	--	--	--	--	--	--	--	--	--	--	--	--
neg_9071	Proscillaridin A	10519.9	20043.2	25743.4	527.349	658.949	1.33198e-08	12169.7	11539.4	14537.1	1390.52	822.57	977.819	1.4275	0.0658289	1.38103	unchanged	-5.01078	0.00391649	1.62557	down	0.557984	0.306694	1.29824	unchanged	-4.14126	0.0573315	1.33294	unchanged	--	--	LMST01130008	Sterol Lipids [ST]	Sterols [ST01]	Bufanolides and derivatives [ST0113]	HMDB0256851	--	Organic compounds	Lipids and lipid-like molecules	Steroids and steroid derivatives	Steroid lactones
neg_9076	L-Urobilin	528.128	488.992	598.181	222.937	54.6646	5.10424	342.606	375.588	744.215	2710.81	1366.94	2634.13	4.56934	0.0363681	1.69915	up	-2.37097	0.0731026	1.39157	unchanged	0.143456	0.734169	0.468483	unchanged	2.05491	0.0591998	1.32074	unchanged	C05793	Porphyrin metabolism(ko00860)	--	--	--	--	--	--	--	--	--	--
neg_9107	(S)-Autumnaline	474.919	1095.57	1207.7	120.442	335.977	117.914	713.591	489.439	756.501	144	131.812	174.957	-0.3495	0.628226	0.632983	unchanged	-1.77055	0.014213	1.47912	down	0.503635	0.356104	1.13948	unchanged	-2.62368	0.076052	1.28817	unchanged	C16707	Isoquinoline alkaloid biosynthesis(ko00950);;Biosynthesis of secondary metabolites(ko01110)	--	--	--	--	--	--	--	--	--	--
neg_9126	Brassinolide	2345.6	2418.29	3238.59	342.35	949.531	214.897	1484.17	2741.89	3913.34	541.173	331.918	150.925	-0.557228	0.5711	0.703008	unchanged	-2.43345	0.0758744	1.42974	unchanged	-0.0244728	0.956217	0.0334024	unchanged	-2.96621	0.00769492	1.44504	down	C08814	Brassinosteroid biosynthesis(ko00905);;Metabolic pathways(ko01100);;Biosynthesis of secondary metabolites(ko01110);;Plant hormone signal transduction(ko04075)	LMST01140001	Sterol Lipids [ST]	Sterols [ST01]	Brassinolides and derivatives [ST0114]	HMDB0034081	72962-43-7	Organic compounds	Lipids and lipid-like molecules	Steroids and steroid derivatives	Steroid lactones
neg_9139	Caranine	931.381	1173.38	442.007	9.0318	6.24685	30.2016	419.778	415.862	217.411	37.584	1.33198e-08	339.354	3.05102	0.411806	0.88794	unchanged	-4.53319	0.0359146	1.4608	down	1.27409	0.136961	1.65962	unchanged	-2.75626	0.0588213	1.26686	unchanged	C08521	Isoquinoline alkaloid biosynthesis(ko00950)	--	--	--	--	--	--	--	--	--	--
neg_9153	Tetrahomomethionine	119933	124358	115460	25164.3	32693.9	16368.6	88393.2	125354	143259	32905.8	28062.2	77518.9	0.899736	0.305147	1.0093	unchanged	-2.26594	0.0211605	1.57869	down	0.0110471	0.960269	0.0648645	unchanged	-1.37725	0.0395763	1.37164	down	C17225	Glucosinolate biosynthesis(ko00966);;2-Oxocarboxylic acid metabolism(ko01210)	--	--	--	--	--	--	--	--	--	--
neg_958	GDP-valienol	13.5851	22.8991	8.04763	92.7634	45.9462	58.2984	39.2316	5.06284	21.2534	65.9158	83.1361	63.2475	0.107847	0.763167	0.388614	unchanged	1.58764	0.0697626	1.28877	unchanged	-0.557712	0.565983	0.742577	unchanged	2.25319	0.00279562	1.4458	up	C21368	Metabolic pathways(ko01100);;Biosynthesis of secondary metabolites(ko01110)	--	--	--	--	--	--	--	--	--	--
neg_996	Erythrose	12705.3	22815.9	31948	15149.7	17475.3	17073.7	20119.6	9824.87	10612.6	13755.7	14392.6	13148.6	-0.267171	0.0409983	1.63902	down	0.293255	0.455919	0.774985	unchanged	0.734277	0.252695	1.33412	unchanged	-0.708193	0.256714	0.906178	unchanged	--	--	--	--	--	--	HMDB0002649	1758-51-6	Organic compounds	Organic oxygen compounds	Organooxygen compounds	Carbohydrates and carbohydrate conjugates
pos_10000	Methyl L-pyroglutamate	1169.47	1716.38	1843.58	1389.97	1566.74	1348.58	1809.86	1303.71	1504.09	1608.76	1685.64	1831.96	0.25182	0.043093	1.45972	up	-0.101044	0.568502	0.435541	unchanged	0.0345071	0.891111	0.175079	unchanged	0.116269	0.594733	0.458191	unchanged	--	--	--	--	--	--	--	--	--	--	--	--
pos_10033	Angelicin	380.716	661.284	832.523	572.838	765.173	672.555	566.218	418.932	381.053	1077.79	1000.01	905.441	0.569279	0.0125161	1.59602	up	0.557431	0.0534585	1.37367	unchanged	0.456353	0.33026	1.18954	unchanged	0.670357	0.0927343	1.19438	unchanged	C09060	Biosynthesis of various plant secondary metabolites(ko00999);;Biosynthesis of secondary metabolites(ko01110)	--	--	--	--	HMDB0033930	523-50-2	Organic compounds	Phenylpropanoids and polyketides	Coumarins and derivatives	Furanocoumarins
pos_1010	1-Methoxy-3-indolylmethyl glucosinolate	277.417	2569.9	1972.23	385.315	624.452	293.645	1629.1	1159.99	1494.71	589.63	656.114	764.637	0.625176	0.123906	1.24825	unchanged	-1.7166	0.00599326	1.53272	down	0.17001	0.820994	0.26961	unchanged	-1.26143	0.305581	0.849086	unchanged	C08424	--	--	--	--	--	HMDB0038384	5187-84-8	Organic compounds	Organic oxygen compounds	Organooxygen compounds	Carbohydrates and carbohydrate conjugates
pos_10102	8(S)-HETrE	140.758	134.783	73.0848	3.70514	1.33198e-08	1.33198e-08	75.5232	30.3767	79.0249	0.677059	6.43123	22.7359	3.00985	0.316997	1.04766	unchanged	-5.64127	0.0602963	1.45218	unchanged	0.914741	0.117344	1.61776	unchanged	-3.54616	0.0302639	1.3906	down	--	--	LMFA03050029	Fatty Acyls [FA]	Eicosanoids [FA03]	Hydroxy/hydroperoxyeicosatrienoic acids [FA0305]	--	--	--	--	--	--
pos_1011	HBA	1511.44	1162.83	1404.66	708.006	1270.7	554.853	1584.11	2270.1	2300.65	771.398	881.624	2532.11	0.724106	0.442934	0.747364	unchanged	-1.28056	0.0196526	1.48328	down	-0.593535	0.0806869	1.83702	unchanged	0.0370796	0.956481	0.0782451	unchanged	C11109	--	--	--	--	--	--	--	--	--	--	--
pos_10164	L-Olivosyl-oleandolide	539.482	342.336	230.311	187.007	171.014	56.7223	319.681	510.258	541.565	163.923	88.5536	148.71	-0.0479485	0.929255	0.122386	unchanged	-1.72547	0.0248473	1.51181	down	-0.302436	0.492741	0.829792	unchanged	-1.47098	0.112013	1.19539	unchanged	C11991	Metabolic pathways(ko01100);;Biosynthesis of secondary metabolites(ko01110)	LMPK04000032	Polyketides [PK]	Macrolides and lactone polyketides [PK04]	--	--	--	--	--	--	--
pos_10189	Nystatin	1631.87	1545.56	2143.72	53.5979	205.99	195.764	1243.2	1058.84	1389.77	236.821	242.614	702.523	1.37612	0.252935	1.1107	unchanged	-3.01927	0.00215406	1.60356	down	0.527413	0.0815954	1.86646	unchanged	-2.17056	0.00520876	1.39875	down	C06572	--	LMPK06000001	Polyketides [PK]	Polyenes [PK06]	--	HMDB0014784	1400-61-9	Organic compounds	Organic oxygen compounds	Organooxygen compounds	Carbohydrates and carbohydrate conjugates
pos_10213	22alpha-Hydroxy-campest-4-en-3-one	1091.97	765.758	1188.81	2706.17	189.923	1.33198e-08	346.065	1.33198e-08	570.376	1442.19	1674.02	1399.46	0.640831	0.599588	0.606906	unchanged	1.65999	0.530173	0.51658	unchanged	1.73306	0.0303544	2.01456	up	0.567766	0.040541	1.29621	up	C15796	Brassinosteroid biosynthesis(ko00905);;Metabolic pathways(ko01100);;Biosynthesis of secondary metabolites(ko01110)	--	--	--	--	HMDB0012113	208586-81-6	Organic compounds	Lipids and lipid-like molecules	Steroids and steroid derivatives	Bile acids, alcohols and derivatives
pos_10262	伪-Phenylcyclohexylglycolic acid	1852.63	2465.21	2317.18	2137.58	2079.25	2022.4	2419.15	1919.49	2003.18	2243.44	2508.82	2524.01	0.221832	0.0495785	1.59981	up	-0.0235288	0.847238	0.083251	unchanged	0.0652047	0.706077	0.438641	unchanged	0.133099	0.377212	0.705458	unchanged	--	--	--	--	--	--	--	--	--	--	--	--
pos_10301	Bilirubin beta-diglucuronide	3180.15	5604.5	6963.98	28474.8	6895.22	5868.31	6257.69	3702.25	5034.3	9440	11526.2	8172.55	-0.501049	0.640228	0.404308	unchanged	1.45958	0.356978	0.796372	unchanged	0.0708185	0.860534	0.236165	unchanged	0.887711	0.0398302	1.26217	up	C05787	Porphyrin metabolism(ko00860);;Metabolic pathways(ko01100);;Biosynthesis of secondary metabolites(ko01110)	--	--	--	--	--	--	--	--	--	--
pos_1031	Pterolactam	26870.1	24932.4	39300.7	45852.4	48781.8	50609.2	40482.4	71732.8	78597.4	65379.2	65520	95514.9	0.640492	0.111527	1.48917	unchanged	-0.393684	0.324227	0.983436	unchanged	-1.06658	0.0907057	1.81902	unchanged	1.31339	0.0303263	1.36618	up	--	--	--	--	--	--	HMDB0034208	38072-88-7	Organic compounds	Organoheterocyclic compounds	Pyrrolidines	Pyrrolidones
pos_10375	PC(15:1(9Z)/0:0)	9323.49	8157.66	5640.19	8535.7	6765.48	3471.89	8900.97	9802.26	9353.36	2432.91	2967.74	2977.79	-1.16391	0.14269	1.3882	unchanged	-0.579674	0.168875	1.20669	unchanged	-0.279114	0.266594	1.40449	unchanged	-1.46447	0.0423517	1.37804	down	--	--	LMGP01050125	Glycerophospholipids [GP]	Glycerophosphocholines [GP01]	Monoacylglycerophosphocholines [GP0105]	--	--	--	--	--	--
pos_10376	LysoPC(18:3(6Z,9Z,12Z))	74163.8	79565.4	43764.3	25585.7	29156.3	16029.4	50589.1	69715.2	104471	8549.32	10332.3	12576.4	-1.16974	0.0686703	1.59106	unchanged	-1.66725	0.0750983	1.45209	unchanged	-0.18668	0.664796	0.555089	unchanged	-2.65031	0.036968	1.40487	down	--	--	--	--	--	--	HMDB0010387	--	Organic compounds	Lipids and lipid-like molecules	Glycerophospholipids	Glycerophosphocholines
pos_10386	PC(14:0/0:0)	16391.3	26386.9	15436.2	21090.6	22085.8	21199.1	74429.4	47598.2	95961.5	6488.42	5548.61	7358.14	-1.73081	7.7353e-05	1.81685	down	-1.75967	0.0671305	1.46076	unchanged	-1.90481	0.0551076	2.03004	unchanged	-1.58568	0.0630866	1.33555	unchanged	--	--	LMGP01050012	Glycerophospholipids [GP]	Glycerophosphocholines [GP01]	Monoacylglycerophosphocholines [GP0105]	HMDB0010379	20559-16-4	Organic compounds	Lipids and lipid-like molecules	Glycerophospholipids	Glycerophosphocholines
pos_10389	21-hydroxyallopregnanolone	31390.1	29980.5	18369.1	3126.44	2725.45	1760.49	19599.9	29583.3	32232.9	2161.53	2304.4	5362.47	0.368609	0.563402	0.611018	unchanged	-3.41889	0.022568	1.59222	down	-0.0300151	0.925872	0.149936	unchanged	-3.02027	0.024221	1.4195	down	--	--	LMST02030132	Sterol Lipids [ST]	Steroids [ST02]	C21 steroids (gluco/mineralocorticoids, progestogins) and derivatives [ST0203]	--	--	--	--	--	--
pos_10399	Ciliatocholate	7339.29	6699.27	5526.06	941.375	2538.21	1431.1	4826.66	9343.7	9204.99	1600.41	1512.54	3520.37	0.433806	0.520018	0.568564	unchanged	-2.25099	0.0429255	1.49977	down	-0.25674	0.489486	0.869581	unchanged	-1.56044	0.00774749	1.39741	down	C05683	Phosphonate and phosphinate metabolism(ko00440)	--	--	--	--	--	--	--	--	--	--
pos_10400	2'-Norberbamunine	1810.95	1744.23	1498.85	136.778	424.572	232.259	1549.05	2188.5	1889.24	377.221	362.499	1066.18	1.18622	0.281066	1.02763	unchanged	-2.82581	0.0053115	1.59083	down	-0.154878	0.425975	0.985084	unchanged	-1.48472	0.0293331	1.35734	down	C06512	Isoquinoline alkaloid biosynthesis(ko00950)	--	--	--	--	--	--	--	--	--	--
pos_10432	MG(0:0/18:3(6Z,9Z,12Z)/0:0)	39230.4	40190.9	33898.8	2369.55	5699.99	4585.13	26826.4	52018.8	41848	3829.44	4042.51	15125.6	0.861811	0.455725	0.764116	unchanged	-3.2536	0.0368532	1.53233	down	-0.0909396	0.772925	0.385043	unchanged	-2.30085	0.00549651	1.44377	down	--	--	--	--	--	--	HMDB0011539	--	Organic compounds	Lipids and lipid-like molecules	Fatty Acyls	Lineolic acids and derivatives
pos_10439	Proansamycin X	2151.02	527.908	575.332	272.204	300.303	189.659	1025.93	652.229	1084.1	389.045	401.038	479.536	0.736217	0.0187806	1.59726	up	-1.85767	0.0326711	1.51364	down	0.236483	0.790892	0.348436	unchanged	-1.35794	0.340512	0.788897	unchanged	C12176	Biosynthesis of secondary metabolites(ko01110)	LMPK05000006	Polyketides [PK]	Ansamycins and related polyketides [PK05]	--	--	--	--	--	--	--
pos_10440	Gingerglycolipid A	51333.5	51951.2	43266.5	4456.65	9877.56	7889.14	37043.5	67943.7	54654.6	7865.26	8033.28	23127.4	0.812355	0.385777	0.864299	unchanged	-2.84469	0.0327818	1.53661	down	-0.123433	0.680732	0.540575	unchanged	-1.9089	0.00754019	1.42695	down	--	--	LMGL04010019	Glycerolipids [GL]	Glycosylmonoradylglycerols [GL04]	Glycosylmonoacylglycerols [GL0401]	HMDB0041093	145937-22-0	Organic compounds	Lipids and lipid-like molecules	Glycerolipids	Glycosylglycerols
pos_10469	LysoPE 18:3(2n isomer)	18919	44079.2	35301.5	21960.4	16239.7	10554.5	33623.7	25376.8	30211.2	13547.2	15660.4	15945.1	-0.110727	0.753381	0.303532	unchanged	-0.871696	0.0338698	1.39742	down	0.139955	0.727761	0.414484	unchanged	-1.12238	0.136768	1.15589	unchanged	--	--	--	--	--	--	--	--	--	--	--	--
pos_10474	Arachidic acid	4225.31	3017.55	2357.59	1202.02	1745.29	1496.32	2591.13	3381.63	4327.21	1638	1576.48	1629.71	0.124514	0.485264	0.583897	unchanged	-1.21283	0.0495784	1.49266	down	-0.101467	0.769208	0.364387	unchanged	-0.986849	0.101042	1.24522	unchanged	C06425	Biosynthesis of unsaturated fatty acids(ko01040)	LMFA01010020	Fatty Acyls [FA]	Fatty Acids and Conjugates [FA01]	Straight chain fatty acids [FA0101]	HMDB0002212	506-30-9	Organic compounds	Lipids and lipid-like molecules	Fatty Acyls	Fatty acids and conjugates
pos_10476	3alpha-Hydroxy-3,5-dihydromonacolin L acid	329.296	135.743	126.671	127.144	103.362	20.8827	275.846	542.899	561.267	736.075	675.873	690.938	3.06438	0.000352064	1.80244	up	-2.45669	0.0430247	1.504	down	-1.22172	0.0883152	1.74021	unchanged	1.82941	0.0121187	1.44266	up	C20852	Metabolic pathways(ko01100);;Biosynthesis of secondary metabolites(ko01110)	--	--	--	--	--	--	--	--	--	--
pos_10520	PC(18:3(6Z,9Z,12Z)/0:0)[U]	351798	444874	353694	249060	287166	159113	346480	270193	365334	64515.3	82775.2	74780.3	-1.6467	0.0508493	1.68487	unchanged	-0.498017	0.121133	1.18474	unchanged	0.228288	0.255474	1.24017	unchanged	-2.373	0.00822992	1.47623	down	--	--	--	--	--	--	--	--	--	--	--	--
pos_10528	3-Hydroxyolean-12-en-24-oic acid (伪-Boswellic acid)	436.801	533.569	658.195	817.599	594.073	541.382	568.031	519.869	527.349	711.874	841.572	828.993	0.286707	0.229006	1.15108	unchanged	0.273976	0.313982	0.86929	unchanged	0.0118446	0.951818	0.114433	unchanged	0.548838	0.0379164	1.30966	up	--	--	--	--	--	--	--	--	--	--	--	--
pos_10529	Taurodeoxycholic acid	1154.57	1705.6	1464.36	371.886	589.598	337.563	951.743	1251.39	1502.23	582.343	354.744	915.716	0.512255	0.385481	0.81084	unchanged	-1.51216	0.0213784	1.53995	down	0.222932	0.411426	0.945557	unchanged	-1.22283	0.0224902	1.3176	down	C05463	--	LMST05040013	Sterol Lipids [ST]	Steroid conjugates [ST05]	Taurine conjugates [ST0504]	HMDB0000896	516-50-7	Organic compounds	Lipids and lipid-like molecules	Steroids and steroid derivatives	Bile acids, alcohols and derivatives
pos_10530	Betulafolienetriol	2707.7	2461.76	1862.28	1237.5	1745.99	1109.74	2676.24	4281.17	6451.07	2074.03	2083.98	2842	0.774115	0.0424109	1.49181	up	-1.71183	0.100641	1.40517	unchanged	-0.93119	0.186484	1.58337	unchanged	-0.00652635	0.977803	0.0275269	unchanged	--	--	--	--	--	--	HMDB0035777	--	Organic compounds	Lipids and lipid-like molecules	Prenol lipids	Diterpenoids
pos_10564	Erythromycin C	562.244	452.226	403.946	187.161	212.511	142.226	354.555	545.73	422.677	244.876	187.18	338.868	0.508568	0.220785	1.12335	unchanged	-1.28768	0.0312425	1.50002	down	0.100509	0.685936	0.477896	unchanged	-0.87962	0.0286847	1.2921	down	C06616	Metabolic pathways(ko01100);;Biosynthesis of secondary metabolites(ko01110)	LMPK04000009	Polyketides [PK]	Macrolides and lactone polyketides [PK04]	--	HMDB0251935	--	Organic compounds	Organic oxygen compounds	Organooxygen compounds	Carbohydrates and carbohydrate conjugates
pos_10576	PC(17:2(9Z,12Z)/0:0)	12010.6	17025.7	11251.7	4434.4	9550.75	7461.03	11700.8	10594.8	14678.7	2190.66	2256.61	3231.26	-1.48182	0.0840832	1.5818	unchanged	-0.785803	0.0566625	1.33378	unchanged	0.123829	0.643114	0.516343	unchanged	-2.39145	0.0235226	1.43212	down	--	--	LMGP01050127	Glycerophospholipids [GP]	Glycerophosphocholines [GP01]	Monoacylglycerophosphocholines [GP0105]	HMDB0256157	--	Organic compounds	Lipids and lipid-like molecules	Glycerophospholipids	Glycerophosphocholines
pos_10591	PI(18:3(6Z,9Z,12Z)/0:0)	68450.4	88902	82952.6	5608.01	6538.66	3729.02	63754.5	27926.4	47575.1	3287.38	3531	4654.31	-0.468616	0.212492	1.18952	unchanged	-3.13285	0.0571199	1.42734	unchanged	0.787127	0.0620681	1.87078	unchanged	-4.38859	0.00608609	1.48257	down	--	--	LMGP06050016	Glycerophospholipids [GP]	Glycerophosphoinositols [GP06]	Monoacylglycerophosphoinositols [GP0605]	--	--	--	--	--	--
pos_10615	PE(19:1(9Z)/0:0)	118262	113082	87583.8	57930.6	67755.8	42610.6	101947	111574	139729	23725.1	19437.2	31166.1	-1.17902	0.033557	1.65681	down	-1.06968	0.0147161	1.54363	down	-0.147459	0.483304	0.854882	unchanged	-2.10124	0.007324	1.46396	down	--	--	LMGP02050019	Glycerophospholipids [GP]	Glycerophosphoethanolamines [GP02]	Monoacylglycerophosphoethanolamines [GP0205]	--	--	--	--	--	--
pos_10622	iridal	1124.98	1355.17	1232.07	648.133	754.046	635.582	894.284	1413.12	1846.81	808.421	837.244	842.397	0.288038	0.0484571	1.54807	up	-1.02759	0.121965	1.36467	unchanged	-0.162294	0.649997	0.577499	unchanged	-0.577262	0.0232385	1.42888	down	--	--	--	--	--	--	HMDB0253581	--	Organic compounds	Lipids and lipid-like molecules	Prenol lipids	Sesterterpenoids
pos_10623	6-Acetamido-3-oxohexanoate	504.001	333.198	205.517	117.357	70.0606	55.9059	306.632	344.065	320.298	64.2384	61.9404	90.3292	-0.168456	0.695749	0.310055	unchanged	-1.99659	0.00105249	1.61195	down	0.10281	0.808873	0.285078	unchanged	-2.26786	0.0844508	1.27843	unchanged	C03682	--	--	--	--	--	--	--	--	--	--	--
pos_10629	Arg Trp Asp Lys	144587	81222.8	58203.2	31629.3	25999.6	20965.3	80659.6	110092	102974	22436.4	26439.9	34684.8	0.0884096	0.745002	0.360834	unchanged	-1.90197	0.00882707	1.60062	down	-0.0485082	0.914609	0.149408	unchanged	-1.76505	0.119886	1.18735	unchanged	--	--	--	--	--	--	--	--	--	--	--	--
pos_10659	Ile Arg Met His	189812	114068	83707.3	41092	38276.9	30146.8	114785	153368	149855	30386.5	37018.4	48770.6	0.0851667	0.745742	0.340923	unchanged	-1.93239	0.0100648	1.60748	down	-0.109006	0.78698	0.354487	unchanged	-1.73822	0.0991792	1.22882	unchanged	--	--	--	--	--	--	--	--	--	--	--	--
pos_10660	14,15-dehydroajugareptansin	6484.79	6547.48	5123.97	2917.15	3039.79	2213.77	4836.42	5322.57	5784.55	4237.2	4056.68	3781.4	0.563523	0.0206668	1.62076	up	-0.964438	0.00235079	1.59849	down	0.187494	0.258419	1.26176	unchanged	-0.588409	0.0400876	1.3763	down	--	--	--	--	--	--	--	--	--	--	--	--
pos_10661	8-Ethyl-12-methylbacteriochlorophyllide d	2784.12	3073.11	2035.06	62.8947	113.328	36.6241	1701.08	4254.92	4461.2	1.33198e-08	85.6624	764.691	1.99825	0.472606	0.768321	unchanged	-5.61301	0.0617621	1.49901	unchanged	-0.400451	0.448923	0.956197	unchanged	-3.21431	0.00470272	1.42794	down	C21431	Porphyrin metabolism(ko00860)	--	--	--	--	--	--	--	--	--	--
pos_10712	Lauric acid	8.85423	19.9305	26.6215	63.4205	53.781	41.6448	19.9913	14.0571	13.559	59.028	61.6739	59.0144	0.178091	0.384589	0.867265	unchanged	1.73837	0.0194415	1.52853	up	0.218861	0.677118	0.542116	unchanged	1.6976	0.0133164	1.45966	up	C02679	Fatty acid biosynthesis(ko00061);;Metabolic pathways(ko01100);;Biosynthesis of secondary metabolites(ko01110)	LMFA01010012	Fatty Acyls [FA]	Fatty Acids and Conjugates [FA01]	Straight chain fatty acids [FA0101]	HMDB0000638	143-07-7	Organic compounds	Lipids and lipid-like molecules	Fatty Acyls	Fatty acids and conjugates
pos_10721	Taxa-4(20),11(12)-dien-5alpha-ol	483.269	800.063	533.654	168.228	144.795	109.572	520.481	1016.37	808.495	265.874	258.392	752.578	1.59524	0.222702	1.23421	unchanged	-2.47245	0.0450766	1.51519	down	-0.368252	0.376023	1.07088	unchanged	-0.508965	0.409478	0.637776	unchanged	C11895	Diterpenoid biosynthesis(ko00904);;Metabolic pathways(ko01100);;Biosynthesis of secondary metabolites(ko01110)	LMPR0104390003	Prenol Lipids [PR]	Isoprenoids [PR01]	C20 isoprenoids (diterpenes) [PR0104]	--	--	--	--	--	--
pos_10722	PGF2伪 Alcohol methyl ether	97374.9	106048	69963.8	18548.8	17973.2	12982.2	64287.4	181164	132219	33965.5	29416.7	64436.5	1.36848	0.137527	1.41592	unchanged	-2.9315	0.0836502	1.42282	unchanged	-0.466183	0.416387	1.03034	unchanged	-1.09684	0.0349252	1.27462	down	--	--	--	--	--	--	--	--	--	--	--	--
pos_10727	LysoPE 18:2(2n isomer)	69071.1	126004	86489	23514.6	21675.9	15960.1	81205.5	164834	152702	44591.5	34266.6	127518	1.75484	0.24216	1.19481	unchanged	-2.70501	0.0487995	1.52115	down	-0.501987	0.2875	1.24845	unchanged	-0.448187	0.511495	0.516826	unchanged	--	--	--	--	--	--	--	--	--	--	--	--
pos_10812	3-Hydroxyurs-12-en-24-oic acid (尾-Boswellic acid)	5003.35	5367.38	6316.87	22801	5974.03	5179.72	4512.75	7019.84	4459.7	16609.5	15800.9	16525	0.527263	0.476507	0.801266	unchanged	1.08624	0.407063	0.709852	unchanged	0.0613999	0.820414	0.298367	unchanged	1.5521	6.75876e-05	1.49507	up	--	--	--	--	--	--	--	--	--	--	--	--
pos_10814	Pinfaensic acid	44824.2	47277.5	30470.5	8736.3	16681.8	12182.2	28246.6	51828.7	56094.9	10150.9	9397.02	23057.1	0.180279	0.760319	0.283515	unchanged	-1.8566	0.0547046	1.48499	unchanged	-0.151779	0.682157	0.530082	unchanged	-1.52454	0.0187326	1.34204	down	--	--	--	--	--	--	--	--	--	--	--	--
pos_10817	Neurosporaxanthin	555030	592585	385562	100008	207607	128461	366934	661927	729672	108852	98162	288642	0.18476	0.794085	0.236177	unchanged	-2.01172	0.0489897	1.49655	down	-0.197848	0.5971	0.672499	unchanged	-1.62911	0.0176055	1.34183	down	C08607	Carotenoid biosynthesis(ko00906);;Metabolic pathways(ko01100);;Biosynthesis of secondary metabolites(ko01110)	LMPR01070206	Prenol Lipids [PR]	Isoprenoids [PR01]	C40 isoprenoids (tetraterpenes) [PR0107]	--	--	--	--	--	--
pos_10823	Betaxolol	6487.58	9336.26	5859.58	1126.55	2636.46	1645.76	5881.43	8474.63	10397.6	1775.96	1094.25	4515.25	0.449385	0.606601	0.501363	unchanged	-2.19427	0.0286087	1.5456	down	-0.191049	0.578715	0.702483	unchanged	-1.55383	0.033354	1.28104	down	C06849	--	--	--	--	--	HMDB0014341	63659-18-7	Organic compounds	Benzenoids	Phenols	Tyrosols and derivatives
pos_10831	Phosphorylcholine	76141.4	80849.8	53909.8	15440.3	29058.9	20105.3	50626.2	86108.4	90676.4	13908.3	12748.8	32400.9	-0.129501	0.819961	0.254165	unchanged	-1.8156	0.0401451	1.51196	down	-0.108736	0.737374	0.442009	unchanged	-1.83636	0.00991582	1.39424	down	C00588	Glycerophospholipid metabolism(ko00564);;Metabolic pathways(ko01100)	--	--	--	--	HMDB0001565	3616-04-04	Organic compounds	Organic nitrogen compounds	Organonitrogen compounds	Quaternary ammonium salts
pos_10848	Nervonyl carnitine	704.459	894.089	1655.3	3473.98	2961.11	2497.63	1665.44	1449.96	1627.33	3614.42	3475.75	4097.64	0.324755	0.100853	1.38041	unchanged	0.913383	0.0327289	1.48525	up	-0.543573	0.225953	1.43382	unchanged	1.78171	0.00287052	1.46058	up	--	--	--	--	--	--	HMDB0006509	1242471-01-7	--	--	--	--
pos_10856	Methyl cholate	1850.34	2211.5	2030.13	854.53	1143.64	342.074	1233.64	1963.85	1079.35	769.936	954.422	63.1679	-0.388697	0.63517	0.57008	unchanged	-0.869881	0.148723	1.08508	unchanged	0.510365	0.144993	1.64234	unchanged	-1.76894	0.0226402	1.39806	down	--	--	--	--	--	--	--	--	--	--	--	--
pos_10857	PS(18:2(9Z,12Z)/0:0)	3648.2	2876.76	2773.36	463.281	1.33198e-08	1.33198e-08	3393.82	6609.49	6485.29	878.139	879.068	2585.1	3.2285	0.143065	1.39784	unchanged	-5.15344	0.0342809	1.55556	down	-0.826428	0.142862	1.70358	unchanged	-1.09851	0.0825453	1.17926	unchanged	--	--	LMGP03050011	Glycerophospholipids [GP]	Glycerophosphoserines [GP03]	Monoacylglycerophosphoserines [GP0305]	--	--	--	--	--	--
pos_10868	Nerol	759.867	685.888	614.604	15.8559	83.8966	68.7815	481.317	708.132	508.869	3.91186	9.88225	1.33198e-08	-3.61092	0.12696	1.49117	unchanged	-3.333	0.0135948	1.56064	down	0.27879	0.234997	1.33961	unchanged	-7.2227	0.00362672	1.49152	down	C09871	--	LMPR0102010010	Prenol Lipids [PR]	Isoprenoids [PR01]	C10 isoprenoids (monoterpenes) [PR0102]	HMDB0005812	106-25-2	Organic compounds	Lipids and lipid-like molecules	Prenol lipids	Monoterpenoids
pos_10870	3-Hydroxyadipic acid	2419.82	2313.68	2461.08	85.7214	362.372	372.89	1844.18	2360.71	1405.14	49.8949	64.941	45.6215	-2.35516	0.143455	1.43858	unchanged	-2.77258	0.0197968	1.49938	down	0.3589	0.193353	1.58236	unchanged	-5.48665	0.000281883	1.49706	down	--	--	--	--	--	--	HMDB0000345	14292-29-6	Organic compounds	Organic acids and derivatives	Hydroxy acids and derivatives	Medium-chain hydroxy acids and derivatives
pos_10881	4-(Aminomethyl)-5-(hydroxymethyl)-2-methylpyridin-3-ol	3112.01	4546.35	5063.17	267.627	1266.63	1169.27	4213.76	3652.16	2922.55	150.622	289.732	242.888	-1.98437	0.166425	1.3855	unchanged	-1.99657	0.00576697	1.4827	down	0.237782	0.413623	0.976588	unchanged	-4.21873	0.0200838	1.4351	down	--	--	--	--	--	--	HMDB0001431	85-87-0	Organic compounds	Organoheterocyclic compounds	Pyridines and derivatives	Pyridoxamines
pos_10896	Homotrypanothione	11106.5	24794.3	15265.5	8983.14	5562.38	5001.72	22029.2	16485.1	20911.4	16005.2	17573	33053.6	1.76925	0.0953741	1.52414	unchanged	-1.60412	0.00423903	1.55392	down	-0.215893	0.579999	0.736461	unchanged	0.381019	0.492829	0.537514	unchanged	C16567	Glutathione metabolism(ko00480)	--	--	--	--	--	--	--	--	--	--
pos_10929	Misoprostol (free acid)	6046.39	1973.5	809.409	105.287	224.488	116.71	736.18	9161.47	10425.2	424.76	253.966	381.005	1.24702	0.0367067	1.50399	up	-5.50835	0.161195	1.2839	unchanged	-1.20273	0.345105	1.12149	unchanged	-3.0586	0.244324	0.957697	unchanged	--	--	--	--	--	--	--	--	--	--	--	--
pos_10951	Stearamide	630.764	1545.94	1845.22	524.337	542.776	412.412	1344.43	1156.49	1208.34	743.314	722.649	1969.1	1.2152	0.25378	1.16384	unchanged	-1.326	0.000683211	1.58936	down	0.116746	0.803396	0.334839	unchanged	-0.227546	0.740607	0.236224	unchanged	C13846	--	LMFA08010003	Fatty Acyls [FA]	Fatty amides [FA08]	Primary amides [FA0801]	HMDB0034146	124-26-5	Organic compounds	Organic acids and derivatives	Carboximidic acids and derivatives	Carboximidic acids
pos_10963	LysoPE(18:2(9Z,12Z)/0:0)	265082	741235	734607	218075	193030	142191	571118	499141	532383	304896	278739	838786	1.36223	0.252207	1.16948	unchanged	-1.53433	0.000339633	1.60015	down	0.119401	0.798359	0.325563	unchanged	-0.291505	0.682928	0.304846	unchanged	--	--	--	--	--	--	HMDB0011507	85046-18-0	Organic compounds	Lipids and lipid-like molecules	Glycerophospholipids	Glycerophosphoethanolamines
pos_10984	LysoPC 15:1	25.1883	33.2544	31.1208	45.1888	33.7735	33.4192	23.8541	28.8773	25.2215	51.3616	44.9416	46.1781	0.342369	0.104582	1.42244	unchanged	0.527729	0.0822725	1.28939	unchanged	0.200308	0.257615	1.28008	unchanged	0.66979	0.00538951	1.40039	up	--	--	--	--	--	--	--	--	--	--	--	--
pos_10988	LysoPC 17:1	1231.36	1742.31	1552.53	412.857	771.942	597.764	1038.52	1300.43	2294.06	862.438	467.288	740.728	0.215995	0.572652	0.459757	unchanged	-1.378	0.122512	1.32985	unchanged	-0.0336496	0.937127	0.0964982	unchanged	-1.12835	0.0140327	1.37715	down	--	--	--	--	--	--	--	--	--	--	--	--
pos_11001	Vitamin D3 (Cholecalciferol)	42.556	145.899	204.435	240.728	185.93	275.135	208.043	94.556	257.428	381.216	404.034	391.908	0.746193	0.0205165	1.7678	up	0.325548	0.450353	0.61373	unchanged	-0.511372	0.455923	0.856344	unchanged	1.58311	0.0292465	1.41719	up	--	--	--	--	--	--	--	--	--	--	--	--
pos_11016	Choline	15940.1	20533.6	16715.1	5478.48	10518.9	7166.63	14357.5	15636.6	16398.3	3035.31	3154.74	6658.41	-0.850292	0.147789	1.28362	unchanged	-1.002	0.0225283	1.51879	down	0.197237	0.24774	1.32499	unchanged	-2.04953	0.0021451	1.4487	down	C00114	Glycine, serine and threonine metabolism(ko00260);;Glycerophospholipid metabolism(ko00564);;Metabolic pathways(ko01100);;ABC transporters(ko02010)	--	--	--	--	HMDB0000097	62-49-7	Organic compounds	Organic nitrogen compounds	Organonitrogen compounds	Quaternary ammonium salts
pos_11021	Atractylenolide 鈪?9618.96973637266	13250.9	13144.7	7082.81	11155.3	8029.46	12170.3	11881.3	13019.9	5713.89	5479.19	8709.34	-0.400337	0.260016	1.07005	unchanged	-0.497031	0.0903203	1.33918	unchanged	-0.0417284	0.799868	0.325738	unchanged	-0.85564	0.0282514	1.2847	down	--	--	--	--	--	--	--	--	--	--	--	--
pos_1103	Nicotinic acid adenine dinucleotide	38511.3	60688.7	64879.5	35535.3	36472.2	33155.5	61498.4	34561	42623.6	30760.1	32300.6	30562.9	-0.167684	0.0396674	1.62722	down	-0.399162	0.29582	0.857596	unchanged	0.242605	0.500051	0.803065	unchanged	-0.809451	0.102286	1.22388	unchanged	C00857	Nicotinate and nicotinamide metabolism(ko00760);;Metabolic pathways(ko01100);;Biosynthesis of cofactors(ko01240)	--	--	--	--	HMDB0001179	6450-77-7	Organic compounds	Nucleosides, nucleotides, and analogues	(5'->5')-dinucleotides	--
pos_11039	Poricoic acid B	52437	71460.3	63355.2	18672.8	46275.2	28590	55117.5	64603.9	64789.5	12304.2	13480.1	30264.9	-0.738859	0.283512	1.045	unchanged	-0.980082	0.0492057	1.42683	down	0.0212793	0.894466	0.138025	unchanged	-1.74022	0.00549122	1.40595	down	--	--	--	--	--	--	--	--	--	--	--	--
pos_11050	Cannabigerolate	2039.51	1630.24	2048.72	639.229	1490.95	1002.84	1541.59	1568.5	1971.76	452.371	600.512	1073.74	-0.558992	0.343877	0.941404	unchanged	-0.697798	0.101307	1.25769	unchanged	0.170273	0.339741	1.15116	unchanged	-1.42706	0.00847807	1.37917	down	C20406	Biosynthesis of various plant secondary metabolites(ko00999);;Metabolic pathways(ko01100);;Biosynthesis of secondary metabolites(ko01110)	--	--	--	--	HMDB0304284	--	Organic compounds	Benzenoids	Benzene and substituted derivatives	Benzoic acids and derivatives
pos_11110	Menatetrenone (Vitamin K2)	20.0689	4.02548	47.9008	37.335	45.7136	24.3354	6.82676	9.73204	14.9416	70.1222	93.3002	75.4398	1.1534	0.00979773	1.63401	up	1.76933	0.0417301	1.40146	up	1.19253	0.403203	1.12816	unchanged	1.73021	0.0300911	1.35536	up	--	--	--	--	--	--	--	--	--	--	--	--
pos_11112	4-(2,6,6-Trimethylcyclohexa-1,3-dienyl)but-3-en-2-one	858.847	1389.1	2020.7	1704.37	1974.39	1800.44	1833.63	1362.72	1667.55	2420.91	2981.55	2826.3	0.586707	0.0177427	1.66534	up	0.171856	0.282547	0.917742	unchanged	-0.188332	0.627215	0.573428	unchanged	0.946895	0.0403504	1.32755	up	--	--	--	--	--	--	--	--	--	--	--	--
pos_11122	Volicitin	37.2257	28.1112	55.794	72.6745	63.8804	68.1058	42.1626	11.8218	25.7917	97.3744	110.898	109.917	0.636653	0.00381856	1.78079	up	1.35921	0.0333202	1.51365	up	0.602538	0.313855	1.1941	unchanged	1.39332	0.00537602	1.4618	up	C16345	alpha-Linolenic acid metabolism(ko00592)	LMFA08020212	Fatty Acyls [FA]	Fatty amides [FA08]	N-acyl amines [FA0802]	--	--	--	--	--	--
pos_1114	Gluconasturtiin	6236.78	13363.9	13096.3	6378.33	8453.96	5711.48	12338.8	9595.75	10878.8	8248.4	8143.1	10014.8	0.362179	0.13556	1.19142	unchanged	-0.675583	0.0233664	1.4014	down	-0.00512956	0.988616	0.0249678	unchanged	-0.308275	0.466447	0.592924	unchanged	C08417	Glucosinolate biosynthesis(ko00966);;Biosynthesis of secondary metabolites(ko01110);;2-Oxocarboxylic acid metabolism(ko01210)	--	--	--	--	HMDB0038423	499-30-9	Organic compounds	Organic oxygen compounds	Organooxygen compounds	Carbohydrates and carbohydrate conjugates
pos_11156	Tryptophol	25104.3	29092.2	21171.4	11684.4	21886.8	16781.8	23710.9	24717.7	25937.8	4121.05	4277.03	7898.73	-1.62749	0.0453695	1.63978	down	-0.562576	0.106782	1.30475	unchanged	0.0192988	0.899537	0.0924775	unchanged	-2.20936	0.00437706	1.45743	down	C00955	Tryptophan metabolism(ko00380)	--	--	--	--	HMDB0003447	526-55-6	Organic compounds	Organoheterocyclic compounds	Indoles and derivatives	Indoles
pos_1121	Wilfordinine G	2032.46	2979.35	3317.06	3592.61	3987.42	3077.06	3272.28	4105.26	3101.44	4472.38	4025.94	4959.11	0.336589	0.0685044	1.38488	unchanged	0.0243158	0.891239	0.121655	unchanged	-0.331306	0.223466	1.35013	unchanged	0.692211	0.0265018	1.31955	up	--	--	--	--	--	--	--	--	--	--	--	--
pos_11225	MG(0:0/16:0/0:0)	3498.34	4285.13	4585.65	562.513	1291.52	1165.57	3147.7	3361.46	2830.41	464.368	597.404	612.411	-0.8509	0.179973	1.34274	unchanged	-1.629	0.00245247	1.55414	down	0.405313	0.0708939	1.88447	unchanged	-2.88521	0.00720457	1.47126	down	--	--	LMGL01010025	Glycerolipids [GL]	Monoradylglycerols [GL01]	Monoacylglycerols [GL0101]	HMDB0011533	--	Organic compounds	Lipids and lipid-like molecules	Glycerolipids	Monoradylglycerols
pos_11228	Kankanoside A	919.751	1131.73	1088.16	213.326	443.499	348.701	865.593	891.202	828.853	308.506	359.824	309.489	-0.0403105	0.904393	0.260649	unchanged	-1.36258	0.0113066	1.56066	down	0.280075	0.0944246	1.85243	unchanged	-1.68296	0.00533483	1.47462	down	--	--	--	--	--	--	--	--	--	--	--	--
pos_11253	Phlorizin	468.598	1174.29	1781.23	2686.44	3728.52	3585.26	1977.77	1073.8	1374.07	4020.52	5070.71	4290.44	0.420226	0.0678172	1.36081	unchanged	1.17607	0.0126166	1.51582	up	-0.370156	0.515234	0.759695	unchanged	1.96645	0.00285412	1.45015	up	C01604	Flavonoid biosynthesis(ko00941);;Biosynthesis of secondary metabolites(ko01110)	--	--	--	--	HMDB0036634	60-81-1	Organic compounds	Phenylpropanoids and polyketides	Flavonoids	Flavonoid glycosides
pos_11261	3-Methylthiopropyl-desulfoglucosinolate	3258.89	5290.53	5914.54	4220.87	4346.53	4013.65	5381.67	3992.12	4273.79	5136.49	5696.08	5711.68	0.395078	0.00853248	1.72171	up	-0.117394	0.492588	0.530478	unchanged	0.0838166	0.783512	0.350852	unchanged	0.193867	0.480752	0.604321	unchanged	C17244	Glucosinolate biosynthesis(ko00966);;Biosynthesis of secondary metabolites(ko01110);;2-Oxocarboxylic acid metabolism(ko01210)	--	--	--	--	HMDB0304142	--	Organic compounds	Organic oxygen compounds	Organooxygen compounds	Carbohydrates and carbohydrate conjugates
pos_11304	Lolitriol	287100	188172	186248	72225.5	38513.9	39840.8	224163	137560	197298	28617.3	49970	31472.4	-0.452245	0.365516	0.788602	unchanged	-1.89237	0.0205696	1.49881	down	0.242881	0.464409	0.873148	unchanged	-2.5875	0.027361	1.40537	down	C20548	Biosynthesis of secondary metabolites(ko01110)	--	--	--	--	--	--	--	--	--	--
pos_11320	2-(alpha-D-Galactosyl)-sn-glycerol 3-phosphate	68109.3	81200.5	79436.6	1850.37	1819.72	1580.55	53521.1	26991.3	36802.2	1329.45	1637.48	4517.79	0.511456	0.539964	0.673264	unchanged	-4.48174	0.0403824	1.47111	down	0.963366	0.0234163	2.08214	up	-4.93366	0.00192047	1.48979	down	C04641	--	--	--	--	--	--	--	--	--	--	--
pos_11321	Isolinderanolide	696776	759657	687601	38609.2	40650.7	39060	501226	396812	449039	47579	54669.9	86138.6	0.671011	0.187187	1.31006	unchanged	-3.50907	0.0053564	1.59967	down	0.670495	0.00281597	2.20701	up	-3.50855	0.000126474	1.49701	down	--	--	--	--	--	--	HMDB0038105	139559-06-1	Organic compounds	Organoheterocyclic compounds	Tetrahydrofurans	--
pos_11328	Copal-8-ol diphosphate	1579	2976.96	3294.56	3035.05	2864.49	3434.94	3274.78	2414.04	2676.73	5269.25	6042.6	5302.46	0.831784	0.00230609	1.77331	up	0.158111	0.358534	0.843702	unchanged	-0.0916705	0.789096	0.328359	unchanged	1.08157	0.0170708	1.40094	up	C20270	Diterpenoid biosynthesis(ko00904);;Biosynthesis of secondary metabolites(ko01110)	--	--	--	--	--	--	--	--	--	--
pos_11337	PI(18:2(9Z,12Z)/0:0)	2.0836e+06	2.43054e+06	2.42012e+06	128685	130377	104320	1.74801e+06	936564	1.23203e+06	121768	130354	254185	0.478524	0.381543	0.908144	unchanged	-3.43004	0.0376699	1.47953	down	0.82414	0.0338919	2.04133	up	-3.77566	0.000984077	1.48915	down	--	--	LMGP06050010	Glycerophospholipids [GP]	Glycerophosphoinositols [GP06]	Monoacylglycerophosphoinositols [GP0605]	HMDB0240597	1425501-10-5	Organic compounds	Lipids and lipid-like molecules	Glycerophospholipids	Glycerophosphoinositols
pos_11342	6''-O-p-Coumaroylgenipin gentiobioside	993.632	1616.38	1809.11	14.6566	1.33198e-08	1.33198e-08	1107.95	249.439	951.609	1.33198e-08	1.33198e-08	51.6272	1.81658	0.553345	0.667766	unchanged	-7.29957	0.101315	1.32953	unchanged	0.936495	0.123455	1.6189	unchanged	-6.41949	0.0269104	1.41606	down	--	--	--	--	--	--	--	--	--	--	--	--
pos_11349	Diethylphosphate	3314.28	5188.84	6405.5	6050.36	5563.95	5573.49	5747.24	4429.35	4803.68	7396.86	8988.01	7959.3	0.502191	0.0259713	1.68659	up	0.198322	0.192693	1.11941	unchanged	-0.00691763	0.982238	0.00616277	unchanged	0.70743	0.0530036	1.2815	unchanged	--	--	--	--	--	--	HMDB0012209	598-02-7	Organic compounds	Organic acids and derivatives	Organic phosphoric acids and derivatives	Phosphate esters
pos_11350	2,4-Bis(acetamido)-2,4,6-trideoxy-beta-L-altropyranose	4944.47	7841.62	9872.24	8943.59	8245.11	8483.52	9019.51	6520.11	6887.72	11763.8	13647.3	12198.7	0.550901	0.0121456	1.74672	up	0.19495	0.297633	0.986071	unchanged	0.0147828	0.965176	0.0753692	unchanged	0.731068	0.0579869	1.29381	unchanged	C19972	Amino sugar and nucleotide sugar metabolism(ko00520);;Metabolic pathways(ko01100);;Biosynthesis of nucleotide sugars(ko01250)	--	--	--	--	--	--	--	--	--	--
pos_11366	Cystophorene	829.239	1115.77	875.841	12.4415	16.7049	1.33198e-08	913.02	1011.76	1321.94	4.42907	1.33198e-08	237.665	3.05418	0.461395	0.795051	unchanged	-6.79952	0.0128282	1.6162	down	-0.202847	0.407686	0.997799	unchanged	-3.54249	0.00202994	1.4487	down	--	--	--	--	--	--	HMDB0030944	16356-11-9	Organic compounds	Hydrocarbons	Unsaturated hydrocarbons	Olefins
pos_11377	9(10)-EpOME	6439.57	5385.6	4069.72	539.604	597.351	387.046	4826.28	6093.05	7462.15	629.031	529.486	1300.3	0.6901	0.326001	0.987491	unchanged	-3.59232	0.0173184	1.60722	down	-0.209691	0.464245	0.878985	unchanged	-2.69253	0.0144901	1.43258	down	C14825	Linoleic acid metabolism(ko00591);;Metabolic pathways(ko01100)	LMFA02000037	Fatty Acyls [FA]	Octadecanoids [FA02]	Other Octadecanoids [FA0200]	HMDB0004701	--	Organic compounds	Lipids and lipid-like molecules	Fatty Acyls	Fatty acids and conjugates
pos_1138	D-(+)-Raffinose pentahydrate	4389.75	4588.83	4812.73	5690.21	4573.33	4385.3	4825.01	3381.26	3677.53	5056.99	5146.72	4900.99	0.0442105	0.746697	0.385913	unchanged	0.30179	0.199579	1.02607	unchanged	0.214764	0.283055	1.32103	unchanged	0.131237	0.0486285	1.26977	up	--	--	--	--	--	--	--	--	--	--	--	--
pos_11381	9,10,18-Trihydroxystearic acid	10.4987	13.0951	10.6068	1.91061	3.06273	7.39327	19.7634	22.7498	21.0531	1.06992	1.98905	1.18584	-1.54268	0.244126	1.10787	unchanged	-2.36181	0.00281658	1.58439	down	-0.89424	0.00127569	2.25036	down	-3.01025	0.00364256	1.48073	down	C19621	Cutin, suberine and wax biosynthesis(ko00073)	--	--	--	--	HMDB0034295	17705-68-9	Organic compounds	Lipids and lipid-like molecules	Fatty Acyls	Fatty acids and conjugates
pos_11382	(S)-1-Hydroxy-N-methylcanadine	1906.71	3470.68	2472.24	29.9732	357.347	127.296	3161.02	3452.45	4423.98	146.258	89.8049	1504.54	1.75802	0.471865	0.745119	unchanged	-4.42277	0.00838184	1.61543	down	-0.491711	0.151276	1.55703	unchanged	-2.17304	0.0351459	1.26576	down	C21586	Isoquinoline alkaloid biosynthesis(ko00950);;Metabolic pathways(ko01100);;Biosynthesis of secondary metabolites(ko01110)	--	--	--	--	--	--	--	--	--	--
pos_11383	Dapdiamide B	882.996	1502.06	1482.35	21.418	93.2884	498.221	1708.95	1900.57	2817.57	544.206	669.954	2138.2	2.45139	0.210437	1.23664	unchanged	-3.39038	0.0174657	1.55568	down	-0.732799	0.114267	1.67944	unchanged	-0.20619	0.778322	0.205005	unchanged	C20963	Metabolic pathways(ko01100);;Biosynthesis of secondary metabolites(ko01110)	--	--	--	--	--	--	--	--	--	--
pos_11385	Cucurbitacin E	46.0078	100.394	1.33198e-08	706.827	909.793	762.315	192.884	338.171	188.573	304.981	278.721	528.791	-1.09652	0.015416	1.66593	down	1.72499	0.00243836	1.56921	up	-2.29732	0.0393286	2.00355	down	2.92579	0.0426886	1.32955	up	C08797	Biosynthesis of various alkaloids(ko00996);;Biosynthesis of secondary metabolites(ko01110)	LMST01010107	Sterol Lipids [ST]	Sterols [ST01]	Cholesterol and derivatives [ST0101]	HMDB0250581	--	Organic compounds	Lipids and lipid-like molecules	Steroids and steroid derivatives	Cucurbitacins
pos_11398	Chanoclavine-I aldehyde	1863.65	2646.66	2031.06	3129.03	5080.72	3748.67	3046.69	3216.24	3101.87	854.928	985.63	2410.89	-1.492	0.0288368	1.60606	down	0.352706	0.271569	0.98076	unchanged	-0.517656	0.053024	2.07609	unchanged	-0.621637	0.264739	0.843493	unchanged	C20379	Indole alkaloid biosynthesis(ko00901);;Metabolic pathways(ko01100);;Biosynthesis of secondary metabolites(ko01110)	--	--	--	--	--	--	--	--	--	--
pos_11401	PC(16:0/0:0)[U] / PC(16:0/0:0)[rac]	3.75787e+06	4.27445e+06	3.46162e+06	2.27635e+06	3.87646e+06	2.91114e+06	3.95158e+06	4.55154e+06	4.60616e+06	736422	836075	1.85578e+06	-1.40265	0.035972	1.58819	down	-0.532376	0.0839155	1.31883	unchanged	-0.189714	0.165538	1.53217	unchanged	-1.74532	0.00523393	1.42919	down	--	--	--	--	--	--	--	--	--	--	--	--
pos_11422	Glycerophosphocholine	434.289	485.355	388.06	260.457	437.152	368.88	509.038	543.055	506.477	73.9507	115.177	200.192	-1.45384	0.0276537	1.62389	down	-0.547353	0.0791361	1.35135	unchanged	-0.253187	0.0804791	1.90745	unchanged	-1.74801	0.003557	1.43394	down	C00670	Glycerophospholipid metabolism(ko00564);;Ether lipid metabolism(ko00565)	--	--	--	--	HMDB0000086	28319-77-9	Organic compounds	Lipids and lipid-like molecules	Glycerophospholipids	Glycerophosphocholines
pos_11427	Docosanoic acid	19709.6	21452.6	30403.9	53050.6	55536.1	52173.5	19740	21024.6	22617.1	82905.1	66152.9	87774.2	0.558954	0.0575889	1.62304	unchanged	1.34277	2.09051e-05	1.61281	up	0.175209	0.500001	0.909855	unchanged	1.72652	0.00512499	1.44926	up	C08281	Cutin, suberine and wax biosynthesis(ko00073);;Biosynthesis of unsaturated fatty acids(ko01040)	LMFA01010022	Fatty Acyls [FA]	Fatty Acids and Conjugates [FA01]	Straight chain fatty acids [FA0101]	HMDB0000944	112-85-6	Organic compounds	Lipids and lipid-like molecules	Fatty Acyls	Fatty acids and conjugates
pos_11439	Dihydrojasmonic acid	515.429	927.998	1517.55	892.938	1118.81	1138.49	1115.38	812.599	1029.28	1467.63	1725.55	1694.81	0.633785	0.00692529	1.67927	up	0.0911953	0.619885	0.47182	unchanged	0.00181201	0.997069	0.0450274	unchanged	0.723168	0.14984	1.12171	unchanged	--	--	--	--	--	--	HMDB0033601	98674-52-3	Organic compounds	Lipids and lipid-like molecules	Fatty Acyls	Lineolic acids and derivatives
pos_11460	Semialactone	3284.3	5332.09	4643.8	2105.25	3228.32	2198.53	4148.08	3406.31	4458.08	2803.69	2233.11	2776.68	0.0529125	0.831767	0.0841009	unchanged	-0.673408	0.0359564	1.38829	down	0.142569	0.582788	0.656916	unchanged	-0.763064	0.0835288	1.24515	unchanged	--	--	--	--	--	--	--	--	--	--	--	--
pos_11468	6,8-Dimethyl-6,7-didehydroergoline	235.348	379.376	381.841	306.663	275.558	274.29	377.569	290.627	351.187	340.824	376.554	376.829	0.353342	0.00799334	1.71451	up	-0.251152	0.157855	1.12437	unchanged	-0.0326593	0.898357	0.160814	unchanged	0.134849	0.574615	0.479932	unchanged	C20409	Indole alkaloid biosynthesis(ko00901);;Metabolic pathways(ko01100);;Biosynthesis of secondary metabolites(ko01110)	--	--	--	--	--	--	--	--	--	--
pos_11475	2-amino-14,16-dimethyloctadecan-3-ol	846.788	721.434	1599.32	2351.12	2819.25	2654.8	867.409	856.543	963.7	3528.96	3487.17	5153.7	0.637114	0.110943	1.44968	unchanged	1.54178	0.00431262	1.60438	up	0.237016	0.61953	0.708959	unchanged	1.94187	0.0171229	1.40377	up	--	--	LMSP01080031	Sphingolipids [SP]	Sphingoid bases [SP01]	Sphingoid base analogs [SP0108]	--	--	--	--	--	--
pos_11476	Dextromoramide M1	19211.1	30842.5	35671.3	29379.3	29133.8	27306.4	32961.4	24668.5	27062.7	35243.3	41705.8	38453.2	0.427294	0.0239172	1.67911	up	0.0190711	0.894873	0.196199	unchanged	0.0174785	0.953864	0.0863054	unchanged	0.428887	0.170023	1.05343	unchanged	--	--	--	--	--	--	--	--	--	--	--	--
pos_11480	Ergocalciferol (Vitamin D2)	62.4666	163.076	1038.35	5540.37	73.4527	266.014	182.951	440.51	172.851	3404.5	2963.23	3850.19	0.797252	0.505132	0.766742	unchanged	2.88437	0.444019	0.659413	unchanged	0.666473	0.670325	0.595993	unchanged	3.01515	0.00201287	1.45562	up	--	--	--	--	--	--	--	--	--	--	--	--
pos_11482	Echinocystic acid	7967.31	5081.77	6510.55	44548.4	5678.97	7715.45	8150.84	11538.8	9464.87	33814.1	34063.2	39712.5	0.892839	0.319678	1.07426	unchanged	0.99091	0.527038	0.535931	unchanged	-0.575841	0.0701438	1.77876	unchanged	2.45959	0.00129328	1.48944	up	C08942	--	--	--	--	--	HMDB0251690	--	Organic compounds	Lipids and lipid-like molecules	Prenol lipids	Triterpenoids
pos_11487	Nostoxanthin	5175.7	4317.6	4042.17	8548.39	3926.29	10070.6	6468.37	9229.16	9110.84	14103.5	11802	19816.3	1.02006	0.0662467	1.52042	unchanged	-0.138004	0.738746	0.329722	unchanged	-0.874082	0.0395744	2.05107	down	1.75614	0.0434578	1.37191	up	C16284	Carotenoid biosynthesis(ko00906)	LMPR01070104	Prenol Lipids [PR]	Isoprenoids [PR01]	C40 isoprenoids (tetraterpenes) [PR0107]	--	--	--	--	--	--
pos_11490	尾-Nicotyrine	561.024	878.802	869.205	809.858	785.668	714.077	902.64	636.128	675.221	881.079	935.431	906.13	0.237361	0.0231188	1.62765	up	0.0609973	0.745703	0.373838	unchanged	0.0606397	0.824504	0.263022	unchanged	0.237719	0.316643	0.826612	unchanged	C10161	--	--	--	--	--	HMDB0255591	--	Organic compounds	Organoheterocyclic compounds	Pyridines and derivatives	--
pos_11498	Phosphocholine	41484.2	46997.2	40149.4	14522.6	21447.6	18374.5	32513.9	38032	46817.2	8370.51	8508.62	17535.4	-0.659121	0.152486	1.24837	unchanged	-1.11077	0.021793	1.53571	down	0.132257	0.480296	0.843848	unchanged	-1.90214	0.00172584	1.46102	down	C00588	Glycerophospholipid metabolism(ko00564);;Metabolic pathways(ko01100)	--	--	--	--	HMDB0001565	3616-04-04	Organic compounds	Organic nitrogen compounds	Organonitrogen compounds	Quaternary ammonium salts
pos_11504	LysoPC 18:1(2n isomer)	603545	669870	659370	99329.8	130962	100812	397402	548713	850627	105713	110241	216777	0.386188	0.452478	0.755929	unchanged	-2.44003	0.0661375	1.49415	unchanged	0.105298	0.767287	0.39548	unchanged	-2.15914	0.000961907	1.47604	down	--	--	--	--	--	--	--	--	--	--	--	--
pos_11512	Sclerosporin	1574.03	2320.92	2313.85	2124.18	2148.66	1924.73	2407.06	1849.14	1992.49	2376.52	2693.72	2571.32	0.302166	0.016494	1.61505	up	-0.0118523	0.931798	0.00471721	unchanged	-0.00924159	0.966931	0.05804	unchanged	0.299555	0.184844	1.01955	unchanged	C09721	--	--	--	--	--	--	--	--	--	--	--
pos_11528	Petroselinic acid	7296.04	6403.28	6954.9	418.295	761.083	858.052	4578.14	7553.99	5459.89	407.087	580.053	400.073	-0.554562	0.241733	1.14022	unchanged	-3.1101	0.0255728	1.54611	down	0.231515	0.367959	1.12824	unchanged	-3.89618	0.00103201	1.49206	down	C08363	--	LMFA01030066	Fatty Acyls [FA]	Fatty Acids and Conjugates [FA01]	Unsaturated fatty acids [FA0103]	HMDB0002080	593-39-5	Organic compounds	Lipids and lipid-like molecules	Fatty Acyls	Fatty acids and conjugates
pos_11536	Tryprostatin B	45197.7	38342.9	50367.2	3321.91	7412.41	7968.19	36398.7	51447.9	37254.9	5224.67	7005.47	6459.56	-0.000989011	0.998014	0.069269	unchanged	-2.74179	0.0127196	1.55933	down	0.0981421	0.652576	0.585745	unchanged	-2.84093	0.00708657	1.46564	down	C20512	Metabolic pathways(ko01100);;Biosynthesis of secondary metabolites(ko01110)	--	--	--	--	--	--	--	--	--	--
pos_11539	Limonene-1,2-diol	1293.4	1005.58	808.109	153.972	175.429	150.077	603.626	1244.17	1047.18	162.194	170.523	182.859	0.104716	0.295719	0.863644	unchanged	-2.59401	0.0509094	1.50968	unchanged	0.102008	0.780653	0.328735	unchanged	-2.5913	0.0254096	1.43159	down	C07276	Limonene and pinene degradation(ko00903);;Biosynthesis of secondary metabolites(ko01110)	LMPR0102090016	Prenol Lipids [PR]	Isoprenoids [PR01]	C10 isoprenoids (monoterpenes) [PR0102]	--	--	--	--	--	--
pos_11542	MG(18:2(9Z,12Z)/0:0/0:0)[rac]	15766.8	14581.1	11942.7	1060.82	2099.52	1620.1	8163.65	27399.2	14798.8	1385.36	1330.35	2274.62	0.0619918	0.878258	0.0921325	unchanged	-3.39711	0.114218	1.32833	unchanged	-0.251987	0.683021	0.536891	unchanged	-3.08313	0.00536141	1.47872	down	--	--	LMGL01010006	Glycerolipids [GL]	Monoradylglycerols [GL01]	Monoacylglycerols [GL0101]	HMDB0242115	--	Organic compounds	Lipids and lipid-like molecules	Fatty Acyls	Lineolic acids and derivatives
pos_11546	LysoPE 16:3	4232.69	3663.06	2962.02	982.488	1050.89	1008.92	2215.2	1863.18	4115.33	1347.38	1228.53	1167.67	0.299255	0.0345199	1.6004	up	-1.42935	0.133382	1.33373	unchanged	0.406139	0.342239	1.12696	unchanged	-1.53624	0.0213658	1.44152	down	--	--	--	--	--	--	--	--	--	--	--	--
pos_11557	Kadcoccilactone A	25176.4	24704.2	16650.5	3786.74	6620.25	4953.11	15790.7	47332.9	24977.4	3066.92	3272.1	4707.99	-0.475532	0.22562	1.16047	unchanged	-2.51997	0.121325	1.30388	unchanged	-0.40513	0.528205	0.816429	unchanged	-2.59037	0.0188223	1.44473	down	--	--	--	--	--	--	--	--	--	--	--	--
pos_11566	C12:4n-2,4,8,10	10.8093	26.7675	23.9102	48.64	50.604	52.1315	35.6935	16.5775	18.2188	55.6576	61.6019	53.9435	0.177577	0.0876493	1.41458	unchanged	1.10264	0.0445235	1.52708	up	-0.197134	0.7224	0.449377	unchanged	1.47735	0.00785587	1.43856	up	--	--	LMFA01030240	Fatty Acyls [FA]	Fatty Acids and Conjugates [FA01]	Unsaturated fatty acids [FA0103]	--	--	--	--	--	--
pos_1157	L-(+)-Gulose	122.089	36.8549	74.1747	583.583	508.983	221.188	112.327	140.145	107.755	354.321	293.222	251.686	-0.546935	0.337139	0.985168	unchanged	1.86672	0.101363	1.30766	unchanged	-0.627842	0.221802	1.41076	unchanged	1.94762	0.0050702	1.40789	up	--	--	--	--	--	--	HMDB0012326	6027-89-0	Organic compounds	Organic oxygen compounds	Organooxygen compounds	Carbohydrates and carbohydrate conjugates
pos_11575	Kaempferol-3-O-(6''-p-coumaroyl)glucoside (Tiliroside)	6.8315	34.5998	9.80713	41.6169	39.0552	41.6492	24.8412	14.113	17.1002	38.5807	47.9017	26.6437	-0.112744	0.66895	0.468104	unchanged	1.12578	0.0152163	1.58397	up	-0.129599	0.876713	0.258837	unchanged	1.14263	0.135492	1.01689	unchanged	--	--	--	--	--	--	--	--	--	--	--	--
pos_11578	D-erythro-Sphingosine C-15	3494.67	6081.02	7174.34	4193.91	5570.37	4619.94	4883.95	4161.84	3779.08	5980.38	6244.05	7554.85	0.459504	0.0488682	1.45437	up	0.165542	0.376753	0.811744	unchanged	0.38522	0.353782	1.16115	unchanged	0.239826	0.464819	0.608649	unchanged	--	--	--	--	--	--	--	--	--	--	--	--
pos_11587	Xestoaminol C	688.091	1136.56	1316.18	846.054	1015.57	874.027	876.192	756.086	687.28	1122.61	1114.28	1314.26	0.376402	0.033677	1.5207	up	0.238037	0.142864	1.17118	unchanged	0.437299	0.277603	1.33655	unchanged	0.17714	0.548428	0.51018	unchanged	--	--	LMSP01080033	Sphingolipids [SP]	Sphingoid bases [SP01]	Sphingoid base analogs [SP0108]	HMDB0304813	--	Organic compounds	Organic nitrogen compounds	Organonitrogen compounds	Amines
pos_11611	Enantio-7(11)eudesmen-4-ol	1838.63	2324.39	2477.87	1542.56	1891.45	1601.97	2018.13	1970.78	1954.23	2010.17	2042.2	2403.16	0.358261	0.0475197	1.45591	up	-0.238951	0.10275	1.30121	unchanged	0.160151	0.350576	1.19792	unchanged	-0.0408404	0.803679	0.173828	unchanged	--	--	--	--	--	--	--	--	--	--	--	--
pos_11666	LysoPC(18:1(11Z))	2.32656e+06	3.1664e+06	3.75574e+06	744534	1.10268e+06	848443	2.28554e+06	1.84375e+06	2.54805e+06	452380	558486	967325	-0.446453	0.284419	1.00612	unchanged	-1.30864	0.0105219	1.55158	down	0.469975	0.163409	1.5892	unchanged	-2.22507	0.0179478	1.3978	down	--	--	--	--	--	--	HMDB0010385	--	Organic compounds	Lipids and lipid-like molecules	Glycerophospholipids	Glycerophosphocholines
pos_11677	Farnesyl acetone	105772	128541	105301	10040.5	13907.8	12307.2	76238.8	100226	77117.1	12157.2	14113.4	12437.5	0.0944355	0.566473	0.428178	unchanged	-2.80618	0.0103687	1.58709	down	0.421447	0.0592944	1.79891	unchanged	-3.13319	0.00555453	1.48812	down	--	--	--	--	--	--	--	--	--	--	--	--
pos_11686	Isodendrocrepine	106177	127205	97255.7	10750.4	21712.5	18859.6	82865.2	113942	69470.8	10094.9	11876.1	16369	-0.420738	0.330968	0.971101	unchanged	-2.37527	0.0263909	1.50101	down	0.312317	0.257397	1.24776	unchanged	-3.10833	0.00633167	1.48116	down	--	--	--	--	--	--	--	--	--	--	--	--
pos_11698	cis-Isolimonenol	691.488	860.528	658.747	82.9363	126.332	108.965	471.251	653.213	615.816	76.5086	77.6092	110.119	-0.268255	0.344063	0.91658	unchanged	-2.45116	0.0104413	1.60302	down	0.345225	0.134882	1.54108	unchanged	-3.06464	0.00767244	1.47915	down	--	--	--	--	--	--	--	--	--	--	--	--
pos_11699	Isopulegol	130.834	183.743	127.101	1.33198e-08	17.1443	4.34558	114.351	110.16	100.168	1.33198e-08	1.33198e-08	1.33198e-08	-29.0025	0.298493	1.16844	unchanged	-3.91728	0.000140493	1.60004	down	0.443982	0.160988	1.61199	unchanged	-33.3637	0.0150851	1.46544	down	--	--	--	--	--	--	HMDB0036077	7786-67-6	Organic compounds	Lipids and lipid-like molecules	Prenol lipids	Monoterpenoids
pos_1170	Levanbiose	1857.96	2424.83	2217.4	3068.65	2987.76	2124.25	2846.56	2201.43	2598.03	2759.16	2981.88	3257.8	0.13752	0.477578	0.65464	unchanged	0.0975081	0.647629	0.380962	unchanged	-0.234229	0.203	1.41409	unchanged	0.469257	0.0198881	1.33488	up	C01725	Starch and sucrose metabolism(ko00500)	--	--	--	--	--	--	--	--	--	--
pos_11701	5,7alpha-Dihydro-1,4,4,7a-tetramethyl-4H-indene	1362.98	1891.49	1514.26	250.474	334.359	349.149	1216.2	1326.2	1162.62	228.895	273.025	298.066	-0.223417	0.300966	0.974722	unchanged	-1.98802	0.000247041	1.60557	down	0.364124	0.143396	1.6526	unchanged	-2.57556	0.0127312	1.46427	down	--	--	--	--	--	--	HMDB0036683	99901-21-0	Organic compounds	Hydrocarbons	Unsaturated hydrocarbons	Branched unsaturated hydrocarbons
pos_11709	p-Xylene	115.422	172.198	109.13	31.038	33.5671	48.1132	92.9678	109.21	94.2223	14.5689	18.6358	17.3547	-1.15667	0.0538671	1.5865	unchanged	-1.39482	0.00119792	1.57249	down	0.420689	0.233059	1.39367	unchanged	-2.97218	0.0285339	1.429	down	C06756	Metabolic pathways(ko01100)	--	--	--	--	HMDB0059924	--	Organic compounds	Benzenoids	Benzene and substituted derivatives	Xylenes
pos_11721	1D-1-Guanidino-3-amino-1,3-dideoxy-scyllo-inositol	170.681	269.991	260.913	316.002	361.917	297.986	314.294	250.039	248.059	354.168	403.646	336.205	0.164825	0.228879	0.941194	unchanged	0.264564	0.133684	1.17344	unchanged	-0.211559	0.39759	1.01108	unchanged	0.640947	0.0329797	1.30427	up	C01298	Biosynthesis of secondary metabolites(ko01110)	--	--	--	--	--	--	--	--	--	--
pos_11740	Pregnanolone	4595.69	5043.1	5703.94	275.434	283.679	167.744	3636.63	3810.03	6926.79	354.391	216.575	310.554	0.278322	0.403578	0.734063	unchanged	-4.30559	0.0508745	1.52744	unchanged	0.0941488	0.795765	0.357806	unchanged	-4.12142	0.00395028	1.48336	down	C05480	Metabolic pathways(ko01100)	LMST02030175	Sterol Lipids [ST]	Steroids [ST02]	C21 steroids (gluco/mineralocorticoids, progestogins) and derivatives [ST0203]	HMDB0062782	128-20-1	Organic compounds	Lipids and lipid-like molecules	Steroids and steroid derivatives	Pregnane steroids
pos_11753	(5alpha,17beta)-3-Methyl-androst-2-en-17-ol	439.537	774.618	978.46	710.736	1228.65	884.268	533.505	550.621	496.863	1195.64	1233.39	1566.99	0.501002	0.116661	1.23532	unchanged	0.836737	0.111105	1.32164	unchanged	0.471825	0.32356	1.27012	unchanged	0.865914	0.0415821	1.27338	up	C14906	--	--	--	--	--	--	--	--	--	--	--
pos_11763	3-O-p-Coumaroyloleanolic acid	78641.4	93683.5	112932	71016.2	78652.6	70114.7	93013.8	75368.4	82159.8	88708.3	87060.7	93557.6	0.293273	0.00991925	1.65201	up	-0.188969	0.174775	1.02616	unchanged	0.187209	0.376577	1.09026	unchanged	-0.0829047	0.648614	0.352515	unchanged	--	--	--	--	--	--	--	--	--	--	--	--
pos_11771	Methyl diacetoxy-8-gingerdiol	14248.9	16903	17155	15503	15744.4	13869	17376.6	16808.6	17648.7	16556.4	18841.1	18317.1	0.251659	0.0354956	1.51022	up	-0.200242	0.0467931	1.44163	down	-0.101667	0.33279	1.19868	unchanged	0.153084	0.200428	0.949893	unchanged	--	--	--	--	--	--	--	--	--	--	--	--
pos_11774	Arg Ile Arg His	30496.1	38898.7	40011.9	25135.1	25269.7	22343.1	37237.4	28433.6	30687.2	28824	28984.1	28496.9	0.246537	0.0391675	1.64023	up	-0.405501	0.0828763	1.28023	unchanged	0.183223	0.33885	1.10167	unchanged	-0.342187	0.124058	1.17817	unchanged	--	--	--	--	--	--	--	--	--	--	--	--
pos_11779	15H-11,12-EETA	923.549	1277.08	1310.36	1060.88	1089.46	968.5	1406.43	1123.28	1253.59	1119.56	1256.51	1206.98	0.20018	0.0465686	1.45138	up	-0.278636	0.0970955	1.2343	unchanged	-0.107765	0.578491	0.673931	unchanged	0.029308	0.867891	0.158918	unchanged	C14781	Arachidonic acid metabolism(ko00590);;Metabolic pathways(ko01100)	--	--	--	--	HMDB0005050	877878-78-9	Organic compounds	Organic acids and derivatives	Hydroxy acids and derivatives	Medium-chain hydroxy acids and derivatives
pos_11799	未-Tridecalactone	386.204	555.804	558.287	443.477	459.977	409.254	557.704	500.069	557.978	450.536	582.98	533.579	0.255547	0.147687	1.27279	unchanged	-0.299659	0.0162015	1.47714	down	-0.106959	0.576797	0.70371	unchanged	0.0628471	0.764584	0.270135	unchanged	--	--	--	--	--	--	--	--	--	--	--	--
pos_11814	Armexifolin	69.8843	1.33198e-08	42.5697	85.6364	264.741	260.545	181.114	88.2581	64.0194	206.305	215.57	246.039	0.128675	0.780256	0.206841	unchanged	0.873773	0.26487	0.990872	unchanged	-1.56788	0.165766	1.52856	unchanged	2.57033	0.00325211	1.46343	up	--	--	--	--	--	--	HMDB0035596	64929-15-3	Organic compounds	Lipids and lipid-like molecules	Prenol lipids	Terpene lactones
pos_11841	Liquidambaric lactone	40481.4	38815.1	29590.9	54843.2	25084.2	19275.1	31321.5	39066.5	43934.2	17364.6	15389	21509.4	-0.870408	0.305919	0.952035	unchanged	-0.204657	0.699723	0.429129	unchanged	-0.0702681	0.735343	0.4401	unchanged	-1.0048	0.017102	1.39355	down	--	--	--	--	--	--	--	--	--	--	--	--
pos_11848	LysoPG 18:1	14316.1	15543.8	10345.9	1417.85	1656.79	1258.56	9015.69	17676.4	17211.2	1817.75	2027.16	4094.07	0.873523	0.237884	1.17747	unchanged	-3.34083	0.0423769	1.5411	down	-0.126926	0.726417	0.46112	unchanged	-2.34038	0.010017	1.4367	down	--	--	--	--	--	--	--	--	--	--	--	--
pos_11849	PI(16:0/0:0)	52870.3	50726.3	48792.9	34213	27375.4	21158	48040.8	41674.3	42153.1	22375.8	24949.6	28166.3	-0.132378	0.602217	0.481505	unchanged	-0.672326	0.0301229	1.43548	down	0.208667	0.058127	1.88517	unchanged	-1.01337	0.000433418	1.47759	down	--	--	LMGP06050002	Glycerophospholipids [GP]	Glycerophosphoinositols [GP06]	Monoacylglycerophosphoinositols [GP0605]	HMDB0061695	1425501-12-7	Organic compounds	Lipids and lipid-like molecules	Glycerophospholipids	Glycerophosphoinositols
pos_11854	3alpha,11beta,21-Trihydroxy-5beta-pregnan-20-one	1186.64	2852.21	4796.32	491.777	1047.24	690.852	1649.2	1141.42	1935.39	896.989	984.227	1098.59	0.418259	0.260136	0.964281	unchanged	-1.08366	0.0487865	1.36646	down	0.902637	0.318465	1.27754	unchanged	-1.56804	0.201879	1.00279	unchanged	--	--	--	--	--	--	HMDB0000268	68-42-8	Organic compounds	Lipids and lipid-like molecules	Steroids and steroid derivatives	Hydroxysteroids
pos_11907	LysoPC 190	12599	25280.9	21165.4	2422.81	3810.11	2900.05	12419.2	3588.57	5837.05	2282.74	2488.1	2621.69	-0.305016	0.287975	1.15086	unchanged	-1.25813	0.249221	0.932563	unchanged	1.43454	0.060013	1.83987	unchanged	-2.99769	0.0438977	1.38055	down	--	--	--	--	--	--	--	--	--	--	--	--
pos_11924	L-Histidinal	448.269	1107.49	1047	1198.86	1398.29	1094.55	1265.18	1088.87	1103.78	1418.29	2014.04	1783.21	0.498529	0.0803698	1.40194	unchanged	0.0944237	0.507813	0.604078	unchanged	-0.409824	0.306722	1.27297	unchanged	1.00278	0.0347937	1.28779	up	C01929	Histidine metabolism(ko00340);;Metabolic pathways(ko01100);;Biosynthesis of secondary metabolites(ko01110)	--	--	--	--	HMDB0012234	23784-15-8	Organic compounds	Organic nitrogen compounds	Organonitrogen compounds	Amines
pos_11928	1-Oleoyl-Sn-Glycerol	41.6954	59.9429	132.216	9.01958	43.786	22.6057	81.1452	55.0131	75.9533	35.7745	21.6856	18.1264	0.00334633	0.996251	0.14289	unchanged	-1.49197	0.0262884	1.40385	down	0.140788	0.82161	0.341774	unchanged	-1.62941	0.192835	1.00687	unchanged	--	--	--	--	--	--	--	--	--	--	--	--
pos_11955	4-Undecynoic acid	8.17824	1.33198e-08	2.48134	4.17664	52.8594	1.33198e-08	18.7788	14.0487	26.9518	14.4842	2.04318	2.17992	-1.60827	0.533389	0.774493	unchanged	-0.0677696	0.96244	0.0705019	unchanged	-2.48749	0.0285003	2.01028	down	0.811451	0.611408	0.36559	unchanged	--	--	LMFA01030612	Fatty Acyls [FA]	Fatty Acids and Conjugates [FA01]	Unsaturated fatty acids [FA0103]	--	--	--	--	--	--
pos_11974	1-Monopalmitin	854.897	1499.84	1283.41	163.669	494.412	182.586	830.898	842.942	790.224	74.117	191.73	96.9651	-1.21231	0.272784	1.1787	unchanged	-1.55143	0.0346561	1.50409	down	0.562162	0.174063	1.63277	unchanged	-3.32591	0.0254216	1.41631	down	--	--	--	--	--	--	HMDB0011564	32899-41-5	Organic compounds	Lipids and lipid-like molecules	Glycerolipids	Monoradylglycerols
pos_11975	Salviol	17.688	45.9614	78.8599	72.7104	178.366	75.6241	62.6284	54.1112	34.839	118.679	147.807	149.551	0.348745	0.485929	0.557232	unchanged	1.1079	0.231136	1.05231	unchanged	-0.0890088	0.887164	0.151266	unchanged	1.54566	0.0184152	1.39028	up	C21819	Diterpenoid biosynthesis(ko00904);;Biosynthesis of secondary metabolites(ko01110)	--	--	--	--	HMDB0302947	--	Organic compounds	Lipids and lipid-like molecules	Prenol lipids	Diterpenoids
pos_12011	Novapikromycin	18044.3	14777.5	15348.8	1084.98	2152.53	1261.99	7983.77	27640.6	15201.1	2001.91	2044.04	2780.86	0.601446	0.140511	1.17416	unchanged	-3.49771	0.114399	1.33025	unchanged	-0.0773994	0.89253	0.173948	unchanged	-2.81887	0.00349162	1.48132	down	C20740	Biosynthesis of secondary metabolites(ko01110)	--	--	--	--	--	--	--	--	--	--
pos_12020	LysoPC 22:4	4318.03	5384.16	5473.14	3407.24	2595.59	2053.39	4249.03	5034.85	5727.29	2185.44	2336.61	2104.32	-0.281886	0.349025	0.917111	unchanged	-0.897862	0.0164394	1.51529	down	0.0156906	0.927688	0.122621	unchanged	-1.19544	0.0141967	1.4481	down	--	--	--	--	--	--	--	--	--	--	--	--
pos_12023	MEDICA 16	1697.91	1337.87	682.935	31.3401	282.372	24.4396	1861.19	935.693	1077.63	0.727606	3.39377	1.36377	-5.946	0.321312	1.12898	unchanged	-3.51827	0.0453309	1.40374	down	-0.0592114	0.906145	0.181253	unchanged	-9.40506	0.0530678	1.36549	unchanged	--	--	--	--	--	--	HMDB0254402	--	Organic compounds	Lipids and lipid-like molecules	Fatty Acyls	Fatty acids and conjugates
pos_12024	未-Tocotrienol	25372.3	20463.1	15726.1	4819.13	5436.07	3016.32	17562	33101.2	35853.6	7419.57	6819.79	16167.1	1.19604	0.194141	1.25519	unchanged	-2.70465	0.0482743	1.52788	down	-0.490954	0.283467	1.26994	unchanged	-1.01765	0.0652312	1.17644	unchanged	C14156	Ubiquinone and other terpenoid-quinone biosynthesis(ko00130);;Metabolic pathways(ko01100);;Biosynthesis of secondary metabolites(ko01110)	LMPR02020056	Prenol Lipids [PR]	Quinones and hydroquinones [PR02]	Vitamin E [PR0202]	HMDB0030008	25612-59-3	Organic compounds	Lipids and lipid-like molecules	Prenol lipids	Quinone and hydroquinone lipids
pos_12049	伪-Linolenic Acid	653.94	599.528	453.367	158.404	188.761	148.972	463.021	1209.72	1354.5	58.2625	113.178	114.378	-0.795644	0.0416685	1.57476	down	-2.60919	0.0922625	1.43118	unchanged	-0.82668	0.249202	1.4174	unchanged	-2.57815	0.0102637	1.45416	down	C06427	alpha-Linolenic acid metabolism(ko00592);;Biosynthesis of unsaturated fatty acids(ko01040);;Metabolic pathways(ko01100);;Biosynthesis of secondary metabolites(ko01110)	LMFA01030152	Fatty Acyls [FA]	Fatty Acids and Conjugates [FA01]	Unsaturated fatty acids [FA0103]	HMDB0001388	463-40-1	Organic compounds	Lipids and lipid-like molecules	Fatty Acyls	Lineolic acids and derivatives
pos_1208	Ribulose-5-phosphate	69.3165	462.182	322.762	61.4825	160.419	78.0907	321.443	187.228	345.385	66.769	112.505	88.7326	-0.162657	0.771942	0.435589	unchanged	-1.50941	0.0428237	1.38909	down	0.000344226	0.999604	0.0237276	unchanged	-1.67241	0.230207	0.974358	unchanged	--	--	--	--	--	--	--	--	--	--	--	--
pos_12086	3-Keto-4-methylzymosterol	2991.6	1771.23	3217.56	217.822	397.153	206.339	1319.3	967.924	1949	415.075	173.72	999.887	0.951824	0.407933	0.836648	unchanged	-2.36677	0.052429	1.48904	unchanged	0.913679	0.0908336	1.79874	unchanged	-2.32863	0.0237228	1.33375	down	C15816	Steroid biosynthesis(ko00100);;Metabolic pathways(ko01100);;Biosynthesis of secondary metabolites(ko01110)	LMST01010167	Sterol Lipids [ST]	Sterols [ST01]	Cholesterol and derivatives [ST0101]	HMDB0006838	--	Organic compounds	Lipids and lipid-like molecules	Steroids and steroid derivatives	Cholestane steroids
pos_12099	MG(18:1(9Z)/0:0/0:0)[rac]	31603.1	35353.4	47943.9	731.607	2590.5	1891.32	17948.3	23022.8	17801.7	634.466	1203.9	927.393	-0.914557	0.267999	1.16713	unchanged	-3.49485	0.00532291	1.59037	down	0.967161	0.0507198	2.03618	unchanged	-5.37656	0.0169484	1.44055	down	--	--	LMGL01010005	Glycerolipids [GL]	Monoradylglycerols [GL01]	Monoacylglycerols [GL0101]	--	--	--	--	--	--
pos_12103	PG(18:2(9Z,12Z)/0:0)	531350	715234	718034	51316.9	68809.9	36790.8	457327	379497	412490	101141	90607.7	119994	0.990346	0.0151966	1.60714	up	-2.99306	0.00122959	1.60405	down	0.653112	0.0477359	2.01782	up	-2.65582	0.0111626	1.46217	down	--	--	LMGP04050014	Glycerophospholipids [GP]	Glycerophosphoglycerols [GP04]	Monoacylglycerophosphoglycerols [GP0405]	--	--	--	--	--	--
pos_12125	Dihomo-gamma-linolenate	5548.24	3836	4892.74	3565.76	2338.59	1818.28	2789.94	6282.44	5792.57	1166.42	1235.55	1817.2	-0.87213	0.140343	1.27279	unchanged	-0.94475	0.147987	1.2248	unchanged	-0.0582232	0.881357	0.161034	unchanged	-1.75866	0.0118062	1.41662	down	C03242	Linoleic acid metabolism(ko00591);;Biosynthesis of unsaturated fatty acids(ko01040);;Metabolic pathways(ko01100)	--	--	--	--	HMDB0002925	1783-84-2	Organic compounds	Lipids and lipid-like molecules	Fatty Acyls	Fatty acids and conjugates
pos_12145	cis-3-Hexenyl hexanoate	1371.45	1007.62	967.966	106.994	123.973	66.7871	826.875	1196.11	1258.46	13.4507	40.257	297.404	0.237814	0.863641	0.210261	unchanged	-3.46214	0.016628	1.60351	down	0.0285508	0.912147	0.140984	unchanged	-3.25288	0.00447736	1.42721	down	--	--	--	--	--	--	HMDB0033378	31501-11-8	Organic compounds	Lipids and lipid-like molecules	Fatty Acyls	Fatty acid esters
pos_12146	Geranylacetone	660.089	487.285	340.36	47.1769	76.0095	1.33198e-08	356.674	481.203	557.215	17.9633	19.4055	49.8857	-0.497543	0.659876	0.514575	unchanged	-3.50144	0.0106056	1.60001	down	0.0927562	0.794037	0.303446	unchanged	-4.09174	0.0355792	1.40071	down	--	--	--	--	--	--	HMDB0031846	3796-70-1	Organic compounds	Lipids and lipid-like molecules	Prenol lipids	Monoterpenoids
pos_12150	2alpha-(Hydroxymethyl)-17-methyl-5alpha-androstane-3beta,17beta-diol	1.03969e+06	932981	738730	94966	92205.6	85086.7	675807	1.04175e+06	1.09909e+06	124407	138862	323141	1.10693	0.243117	1.19493	unchanged	-3.37093	0.0235273	1.59049	down	-0.0549405	0.83788	0.269083	unchanged	-2.20906	0.00393351	1.43621	down	C14977	--	--	--	--	--	--	--	--	--	--	--
pos_12181	Bergamottin	2336.63	1132.29	904.08	1.33198e-08	1.33198e-08	1.33198e-08	1108.6	1888.44	2436.18	28.5436	1.33198e-08	804.855	34.2797	0.40255	0.899517	unchanged	-36.9845	0.0423801	1.55136	down	-0.313185	0.580891	0.660283	unchanged	-2.39154	0.0997356	1.12536	unchanged	C22152	Biosynthesis of various plant secondary metabolites(ko00999);;Biosynthesis of secondary metabolites(ko01110)	--	--	--	--	HMDB0033782	7380-40-7	Organic compounds	Lipids and lipid-like molecules	Prenol lipids	Terpene lactones
pos_12189	LPA(18:2(9Z,12Z)/0:0)	1.12938e+06	665628	515596	118009	105290	59844	667901	990632	1.0933e+06	145897	135120	401509	1.26935	0.263556	1.13034	unchanged	-3.28079	0.0217221	1.593	down	-0.252121	0.552823	0.721401	unchanged	-1.75932	0.0808884	1.19936	unchanged	--	--	LMGP10050017	Glycerophospholipids [GP]	Glycerophosphates [GP10]	Monoacylglycerophosphates [GP1005]	HMDB0007856	--	Organic compounds	Lipids and lipid-like molecules	Glycerophospholipids	Glycerophosphates
pos_12200	(R)-1-Aminopropan-2-ol	1531.61	913.336	894.502	33.8811	42.5666	1.33198e-08	788.927	1213.21	1838.85	38.9135	40.1108	494.27	2.90673	0.388637	0.913138	unchanged	-5.65086	0.0540461	1.52509	unchanged	-0.201871	0.677532	0.494928	unchanged	-2.54226	0.0273368	1.3024	down	C03194	Glycine, serine and threonine metabolism(ko00260);;Porphyrin metabolism(ko00860);;Metabolic pathways(ko01100)	--	--	--	--	--	--	--	--	--	--
pos_12205	Glycerol 2-phosphate	60577.3	36551.9	27949.3	4136.5	3627.79	1708.38	33373.2	49325	58155.8	4505.56	4810.56	19926.3	1.62622	0.324163	1.02451	unchanged	-3.89429	0.0253349	1.58805	down	-0.171366	0.689517	0.491755	unchanged	-2.0967	0.0621223	1.235	unchanged	C02979	--	--	--	--	--	HMDB0002520	17181-54-3	Organic compounds	Lipids and lipid-like molecules	Glycerophospholipids	Glycerophosphates
pos_12207	cis-9,10-Epoxystearic acid	193086	119378	92683.6	17038.3	15122.3	9096.2	108976	171399	197018	20118.4	20697.8	70436	1.43113	0.295797	1.07859	unchanged	-3.53248	0.0299711	1.57699	down	-0.236732	0.578471	0.671176	unchanged	-1.86461	0.0618808	1.22789	unchanged	--	--	--	--	--	--	HMDB0247617	--	Organic compounds	Lipids and lipid-like molecules	Fatty Acyls	Lineolic acids and derivatives
pos_12214	1-Linoleoyl Glycerol	9809.8	8768.01	8219.65	1964.63	2604.4	1661.08	7149.84	8656.81	11039.4	2343.8	2707.83	4684.89	0.644148	0.244729	1.09172	unchanged	-2.10738	0.0210291	1.58567	down	-0.00261592	0.990367	0.00940411	unchanged	-1.46062	0.00475772	1.43012	down	--	--	--	--	--	--	--	--	--	--	--	--
pos_12225	Khasianine	9761.46	10492.2	11923.4	7791.34	8660.44	6348.03	9451.51	7161.7	6864.49	11262.2	10414.8	11010	0.519692	0.0276924	1.62588	up	-0.0422692	0.841916	0.0968505	unchanged	0.45474	0.0521335	1.88922	unchanged	0.0226828	0.821688	0.199132	unchanged	--	--	--	--	--	--	HMDB0029371	11034-34-7	Organic compounds	Lipids and lipid-like molecules	Steroids and steroid derivatives	Steroidal glycosides
pos_1223	Dihydrofolate	477.543	525.793	365.873	520.557	819.292	877.546	682.844	986.487	990.346	1468.27	985.156	1865.72	0.961883	0.094224	1.44024	unchanged	-0.262386	0.382651	0.759255	unchanged	-0.957908	0.0348389	2.05511	down	1.65741	0.0565683	1.32048	unchanged	C00415	One carbon pool by folate(ko00670);;Folate biosynthesis(ko00790);;Metabolic pathways(ko01100);;Biosynthesis of cofactors(ko01240)	--	--	--	--	HMDB0001056	4033-27-6	Organic compounds	Organic acids and derivatives	Carboxylic acids and derivatives	Amino acids, peptides, and analogues
pos_12303	9,10-Dihydroxystearate	7281.3	11100.8	6893.85	3528.35	4880.61	2995.25	5598.35	4943.82	7338.83	4187.62	3661.22	1932.13	-0.221518	0.574128	0.665157	unchanged	-0.648862	0.079965	1.30441	unchanged	0.499336	0.202029	1.40942	unchanged	-1.36972	0.0422346	1.32229	down	C19622	Cutin, suberine and wax biosynthesis(ko00073)	--	--	--	--	HMDB0302281	--	Organic compounds	Lipids and lipid-like molecules	Fatty Acyls	Fatty acids and conjugates
pos_12362	Gln Ala Phe	75479	109092	117013	106051	112671	101551	115869	103188	105370	116720	131152	128053	0.231142	0.030949	1.5305	up	-0.0185867	0.798992	0.154607	unchanged	-0.105331	0.617086	0.626929	unchanged	0.317887	0.182475	1.03554	unchanged	--	--	--	--	--	--	--	--	--	--	--	--
pos_12403	ent-11beta-Hydroxycassa-12,15-diene	1101.52	1646.04	1536.08	997.351	1161.06	1034.94	1507.41	1343.55	1443.01	1115.37	1030.12	1122.07	0.0331408	0.694765	0.269021	unchanged	-0.427237	0.0059559	1.50955	down	-0.00347034	0.985712	0.0405454	unchanged	-0.390626	0.175061	1.07036	unchanged	C20150	Diterpenoid biosynthesis(ko00904);;Biosynthesis of secondary metabolites(ko01110)	--	--	--	--	--	--	--	--	--	--
pos_12446	D-Proline	515.281	522.884	557.241	540.322	509.217	436.568	523.403	590.597	576.486	417.041	397.539	456.011	-0.226038	0.130031	1.29643	unchanged	-0.185901	0.149387	1.17351	unchanged	-0.0835143	0.272147	1.23524	unchanged	-0.328425	0.00887209	1.38365	down	C00763	Arginine and proline metabolism(ko00330);;D-Amino acid metabolism(ko00470);;Metabolic pathways(ko01100)	--	--	--	--	HMDB0003411	344-25-2	Organic compounds	Organic acids and derivatives	Carboxylic acids and derivatives	Amino acids, peptides, and analogues
pos_1245	3,4-Dihydrocatalposide	286.172	894.156	1662.87	1203.62	2745.83	1303.21	2384.79	1941.85	1678.56	2134.92	2556.49	3786.21	0.690609	0.20077	1.04587	unchanged	-0.193159	0.677139	0.317602	unchanged	-1.07869	0.100315	1.73808	unchanged	1.57614	0.0441823	1.26743	up	--	--	--	--	--	--	--	--	--	--	--	--
pos_1248	N-Acetyl-L-leucine	1359.53	691.068	790.267	1685.21	1966.32	1985.57	1474.62	2234.35	2251.24	1668.78	1993.49	2471.49	0.121815	0.564093	0.58096	unchanged	-0.0804069	0.724526	0.409179	unchanged	-1.06903	0.0365142	1.93851	down	1.11044	0.0251543	1.32041	up	C02710	--	--	--	--	--	HMDB0011756	1188-21-2	Organic compounds	Organic acids and derivatives	Carboxylic acids and derivatives	Amino acids, peptides, and analogues
pos_12541	1,2,4-Trimethylbenzene	1363.23	998.564	909.906	389.905	411.808	344.281	999.723	2390.37	2138.93	238.69	227.303	364.574	-0.464429	0.124449	1.33631	unchanged	-2.27043	0.0757843	1.45611	unchanged	-0.756986	0.214438	1.47784	unchanged	-1.97787	0.0199902	1.41344	down	C14533	--	--	--	--	--	HMDB0013733	95-63-6	Organic compounds	Benzenoids	Benzene and substituted derivatives	--
pos_12548	6-Ethyl-4-methyl-3E,5E,7E-decatriene	2042.23	1619.4	1262.83	605.815	610.955	439.104	1404.18	3807.15	3954.02	76.6653	76.2092	436.204	-1.49106	0.0792655	1.44715	unchanged	-2.4686	0.093245	1.42515	unchanged	-0.896225	0.224528	1.46731	unchanged	-3.06343	0.0104337	1.4171	down	--	--	LMFA11000053	Fatty Acyls [FA]	Hydrocarbons [FA11]	--	--	--	--	--	--	--
pos_12549	7E,9Z-Dodecadienal	3487.06	2543.82	1940.96	1085.54	1081.75	687.078	2357.53	6059.66	5078.92	319.398	357.145	627.824	-1.12982	0.0388551	1.54902	down	-2.2413	0.0831681	1.42959	unchanged	-0.759559	0.232931	1.41174	unchanged	-2.61156	0.0337125	1.39063	down	--	--	LMFA06000158	Fatty Acyls [FA]	Fatty aldehydes [FA06]	--	--	--	--	--	--	--
pos_12590	Octadecanoic acid	729.719	809.96	611.404	549.882	391.191	370.947	606.555	430.711	366.611	233.71	233.546	268.936	-0.833635	0.071338	1.51603	unchanged	-0.0976262	0.755199	0.190994	unchanged	0.615646	0.0564112	1.8214	unchanged	-1.54691	0.0120026	1.46504	down	C01530	Fatty acid biosynthesis(ko00061);;Biosynthesis of unsaturated fatty acids(ko01040);;Metabolic pathways(ko01100)	LMFA01010018	Fatty Acyls [FA]	Fatty Acids and Conjugates [FA01]	Straight chain fatty acids [FA0101]	HMDB0000827	1957-11-04	Organic compounds	Lipids and lipid-like molecules	Fatty Acyls	Fatty acids and conjugates
pos_12617	(E,E)-3,7,11-Trimethyl-2,6,10-dodecatrienyl propionate	47934.3	63437.7	57753.6	14031.9	30187.8	8779.63	45820.9	47666.1	60324.2	9650.59	10404.2	11962.4	-0.727129	0.39105	0.993579	unchanged	-1.53711	0.0163278	1.51007	down	0.136934	0.471376	0.841578	unchanged	-2.40118	0.00852071	1.47245	down	--	--	LMFA07010541	Fatty Acyls [FA]	Fatty esters [FA07]	Short fatty esters [FA0710]	--	--	--	--	--	--
pos_12711	Santene	6282.57	6084.66	5705.31	732.418	1318.09	459.95	4269.68	6290.96	6908.97	560.928	521.385	828.853	-0.393499	0.522456	0.740411	unchanged	-2.79882	0.0172467	1.584	down	0.0489513	0.826476	0.283892	unchanged	-3.24127	6.82051e-05	1.49727	down	--	--	--	--	--	--	HMDB0038140	529-16-8	Organic compounds	Hydrocarbons	Unsaturated hydrocarbons	Branched unsaturated hydrocarbons
pos_12712	(2E,4E)-2,4-Octadien-1-ol	3397.87	3006.03	3432.63	465.542	670.766	347.041	2462.54	3500.06	3850.51	326.483	248.624	499.973	-0.464414	0.324282	0.964797	unchanged	-2.72585	0.0177835	1.59414	down	0.00344004	0.987154	0.0535583	unchanged	-3.1937	0.000278003	1.48717	down	--	--	--	--	--	--	HMDB0040151	18409-20-6	Organic compounds	Lipids and lipid-like molecules	Fatty Acyls	Fatty alcohols
pos_12714	2,6-nonadienal	6597.09	5731.29	5264.03	505.807	616.177	540.087	4231.01	6258.02	6700	248.52	238.364	666.602	-0.526982	0.352291	0.900798	unchanged	-3.37043	0.0207337	1.59674	down	0.0334644	0.88501	0.180246	unchanged	-3.93088	0.00218946	1.48424	down	--	--	LMFA06000046	Fatty Acyls [FA]	Fatty aldehydes [FA06]	--	HMDB0033857	557-48-2	Organic compounds	Organic oxygen compounds	Organooxygen compounds	Carbonyl compounds
pos_12715	(E)-4,8-Dimethyl-1,3,7-nonatriene	5336.79	4436.98	5314.38	226.167	419.501	1.33198e-08	3476.73	5286.73	8834.8	83.9682	89.8032	961.187	0.813774	0.645043	0.458597	unchanged	-4.7685	0.0687186	1.48933	unchanged	-0.222018	0.650362	0.556102	unchanged	-3.7327	0.000363471	1.46855	down	--	--	--	--	--	--	HMDB0035792	19945-61-0	Organic compounds	Lipids and lipid-like molecules	Prenol lipids	Monoterpenoids
pos_12719	5-Ethyl-3-methyl-2E,4E,6E-nonatriene	11521.4	9568.44	10016.3	359.983	799.57	219.314	7909.31	12233.9	11822.9	81.8759	1.33198e-08	864.321	-0.543271	0.685167	0.42483	unchanged	-4.53499	0.0165511	1.59863	down	-0.0393465	0.861782	0.204709	unchanged	-5.03892	0.00081011	1.48535	down	--	--	LMFA11000051	Fatty Acyls [FA]	Hydrocarbons [FA11]	--	--	--	--	--	--	--
pos_12721	Blumenol C	8511.19	7405.7	7536.13	935.338	1330.08	1234.29	5856.55	8259.56	9705.62	903.362	866.214	1644.33	-0.035814	0.925392	0.0897095	unchanged	-2.76697	0.0252929	1.58548	down	-0.0225052	0.924879	0.104207	unchanged	-2.78028	0.000183122	1.48551	down	--	--	--	--	--	--	--	--	--	--	--	--
pos_12724	3,6,8-dodecatrien-1-ol	36471.7	35134.4	34314.9	3888.18	5522.01	2739.74	28674.5	37476	49660.5	4275.04	3401.8	4369.39	-0.0123663	0.970986	0.154414	unchanged	-3.25275	0.0278605	1.58056	down	-0.128783	0.642889	0.58811	unchanged	-3.13634	3.21649e-05	1.49966	down	--	--	LMFA05000058	Fatty Acyls [FA]	Fatty alcohols [FA05]	--	--	--	--	--	--	--
pos_12725	Longicamphenylone	8478.62	6914.76	7190.73	304.723	464.942	446.419	5881.39	8563.62	8788.73	62.7731	85.3977	544.267	-0.812487	0.383993	0.8309	unchanged	-4.25591	0.0155889	1.60592	down	-0.0409132	0.849958	0.220365	unchanged	-5.02748	0.00210664	1.48372	down	--	--	--	--	--	--	--	--	--	--	--	--
pos_12729	2-Linoleoyl Glycerol	191138	196142	205272	29354.8	42410.7	30265.1	164244	217059	212769	33654.8	28842.1	41102	0.0220061	0.929176	0.000916504	unchanged	-2.54164	0.00756696	1.61345	down	-0.00369601	0.979202	0.0156347	unchanged	-2.51593	9.15727e-06	1.4948	down	--	--	--	--	--	--	HMDB0245187	--	Organic compounds	Lipids and lipid-like molecules	Fatty Acyls	Lineolic acids and derivatives
pos_12866	Icosadienoic acid	2082.89	2302.03	2415.71	4685.73	920.936	250.381	1859.41	3142.78	3367.44	592.187	786.668	827.444	-1.40854	0.471068	0.669686	unchanged	-0.514991	0.613978	0.528788	unchanged	-0.299496	0.381706	1.09111	unchanged	-1.62404	0.000363058	1.47413	down	C16525	Biosynthesis of unsaturated fatty acids(ko01040)	--	--	--	--	--	--	--	--	--	--
pos_12904	3,4-Dihydroxymandelate	52657.6	74866	76521.4	67391.2	66932.8	61845.9	72832.8	65304.4	67715.5	70429.6	75016.4	74634.2	0.165926	0.0273706	1.55708	up	-0.0695083	0.322513	0.767908	unchanged	-0.0127242	0.945991	0.0873477	unchanged	0.109142	0.561204	0.498395	unchanged	C05580	Tyrosine metabolism(ko00350);;Metabolic pathways(ko01100)	--	--	--	--	HMDB0001866	775-01-9	Organic compounds	Benzenoids	Phenols	Benzenediols
pos_12906	Encecalin	56637	80856.5	85805.5	74334.4	79207.6	72404.6	82790.3	72787.3	76829.4	81207.7	87331.6	90596.7	0.197727	0.0358566	1.51776	up	-0.0406718	0.579606	0.421904	unchanged	-0.0576772	0.774195	0.358426	unchanged	0.214733	0.315158	0.822783	unchanged	C09005	--	--	--	--	--	--	--	--	--	--	--
pos_12909	7-Hydroxyheptaphylline	18206.2	25400.7	25848.3	23524.2	23615.3	21770.8	25201.7	22398.5	22874.9	24801.4	26097.6	26254.7	0.163014	0.0247203	1.57206	up	-0.0323935	0.649551	0.331287	unchanged	-0.0210286	0.906659	0.151496	unchanged	0.151649	0.409482	0.693328	unchanged	--	--	--	--	--	--	HMDB0041245	170663-15-7	Organic compounds	Organoheterocyclic compounds	Indoles and derivatives	Carbazoles
pos_12943	LysoPC 16:2	17671	17532.6	20196.7	14575.4	13271.4	11346.1	15886.7	10905.9	13291.4	10583.7	15364.9	9338.39	-0.151458	0.572997	0.589502	unchanged	-0.032436	0.872342	0.111255	unchanged	0.466869	0.0496758	1.9454	up	-0.650763	0.049276	1.26414	down	--	--	--	--	--	--	--	--	--	--	--	--
pos_13067	Soyasapogenol E	22609.2	38710.2	32533.8	30577.1	29876.3	31149.8	37185.8	28922.7	35710.5	33278.1	34005	34565.2	0.152952	0.00286018	1.77733	up	-0.152536	0.311907	0.882072	unchanged	-0.117528	0.652058	0.582532	unchanged	0.117944	0.627531	0.397092	unchanged	C17420	--	--	--	--	--	HMDB0034652	6750-59-0	Organic compounds	Lipids and lipid-like molecules	Prenol lipids	Triterpenoids
pos_1315	3-Methylpyrrole-2,4-dicarboxylic acid	573.832	845.111	983.941	1746.12	2450.09	1777.02	1691.26	1439.28	993.172	1748.26	2394.22	2142.01	0.0732845	0.744927	0.190659	unchanged	0.534566	0.116238	1.217	unchanged	-0.779177	0.0877199	1.77964	unchanged	1.38703	0.00713554	1.43498	up	C12477	Biosynthesis of secondary metabolites(ko01110)	--	--	--	--	--	--	--	--	--	--
pos_13175	LysoPG 18:1 (2n isomer)	288.034	316.141	775.841	400.587	115415	1059.38	591.502	738.792	1448.67	802.658	1079.49	1293.41	-5.20181	0.425977	0.951074	unchanged	5.39427	0.424637	0.720248	unchanged	-1.00986	0.220271	1.35501	unchanged	1.20233	0.0486676	1.25853	up	--	--	--	--	--	--	--	--	--	--	--	--
pos_13319	2E,6E-Octadienal	8962.3	5865.99	3295.88	9775.07	8643.08	5842.92	6658.12	15625.3	14727.7	2862.2	4669.45	3864.58	-1.09009	0.0495871	1.5773	down	-0.609315	0.272565	1.02297	unchanged	-1.03004	0.145932	1.6015	unchanged	-0.669357	0.303022	0.824589	unchanged	--	--	LMFA06000131	Fatty Acyls [FA]	Fatty aldehydes [FA06]	--	--	--	--	--	--	--
pos_13323	2E,9-Decadienal	15551.2	10405.9	6058.78	15870.5	13320.1	9513.32	11073	26756.7	21545.3	4489.97	6017.67	5707.18	-1.25517	0.0483389	1.62525	down	-0.617377	0.271454	1.00791	unchanged	-0.891069	0.180494	1.50342	unchanged	-0.981473	0.191944	1.04073	unchanged	--	--	LMFA06000143	Fatty Acyls [FA]	Fatty aldehydes [FA06]	--	--	--	--	--	--	--
pos_13326	3,4,7-Trimethyl-2E,6-octadien-1-ol	5258.15	3737.33	2882	5483.24	5323.6	3551.31	4048.97	10282.6	9629.58	1638.68	2541.49	2284.48	-1.15123	0.0354954	1.64392	down	-0.738826	0.242419	1.08834	unchanged	-1.01247	0.169164	1.59853	unchanged	-0.877587	0.107772	1.15514	unchanged	--	--	LMFA05000125	Fatty Acyls [FA]	Fatty alcohols [FA05]	--	--	--	--	--	--	--
pos_13329	7E,9Z-dodecadien-1-ol	5373.18	3811.25	2691.85	5165.24	4974.27	3313.09	4109.74	9963.9	8078.9	1518.96	2013.66	1936.78	-1.29843	0.0382634	1.67736	down	-0.719587	0.229208	1.08922	unchanged	-0.899389	0.175194	1.55376	unchanged	-1.11863	0.105783	1.21033	unchanged	--	--	LMFA05000026	Fatty Acyls [FA]	Fatty alcohols [FA05]	--	--	--	--	--	--	--
pos_13330	6,10-Dimethyl-5(E),9-undecadien-2-one	13906.1	8566.67	5777.79	15431.8	13019.9	9458.93	10217.6	26302.7	21567.7	4030.38	5800.36	5385.23	-1.31702	0.0390706	1.64323	down	-0.615639	0.292664	0.983483	unchanged	-1.03996	0.161033	1.57708	unchanged	-0.892696	0.205794	1.00039	unchanged	--	--	LMFA11000696	Fatty Acyls [FA]	Hydrocarbons [FA11]	--	--	--	--	--	--	--
pos_13331	9Z,11E-Tetradecadienal	15223.6	8950.3	5675.23	17396.6	15364.6	10769.4	11288.7	29405.7	22312	4906.74	6380.58	6048.64	-1.32826	0.0410619	1.66281	down	-0.533467	0.345216	0.891816	unchanged	-1.07781	0.159756	1.57292	unchanged	-0.783919	0.273517	0.895434	unchanged	--	--	LMFA06000183	Fatty Acyls [FA]	Fatty aldehydes [FA06]	--	--	--	--	--	--	--
pos_13332	9S,10R-Epoxy-6Z-octadecene	1.42696e+06	1.01713e+06	743656	1.62434e+06	1.43779e+06	1.04139e+06	1.19359e+06	2.48542e+06	1.98811e+06	555725	689013	670324	-1.09947	0.0445949	1.64614	down	-0.465754	0.302404	0.945562	unchanged	-0.830082	0.146265	1.6144	unchanged	-0.735145	0.161273	1.08978	unchanged	--	--	LMFA12000284	Fatty Acyls [FA]	Oxygenated hydrocarbons [FA12]	--	--	--	--	--	--	--
pos_13356	2E,4Z-Heptadien-1-ol	3248.52	2778.17	1688.83	3057.27	2853.63	1928.54	2407.35	5491.07	5038.17	924.481	1612.62	1409.44	-0.990162	0.0436552	1.56612	down	-0.722636	0.212336	1.12914	unchanged	-0.745623	0.205097	1.46991	unchanged	-0.967175	0.096268	1.17439	unchanged	--	--	LMFA05000119	Fatty Acyls [FA]	Fatty alcohols [FA05]	--	--	--	--	--	--	--
pos_13357	Pelargonic acid	3311.25	2707.84	2138.52	3082.51	2653.51	2046.36	2684.67	5364.46	4593.31	1188.54	1295.8	1416.88	-0.996288	0.0443899	1.64195	down	-0.69999	0.168851	1.19601	unchanged	-0.632054	0.192626	1.51452	unchanged	-1.06422	0.0479181	1.35548	down	C01601	--	LMFA01010009	Fatty Acyls [FA]	Fatty Acids and Conjugates [FA01]	Straight chain fatty acids [FA0101]	HMDB0000847	112-05-0	Organic compounds	Lipids and lipid-like molecules	Fatty Acyls	Fatty acids and conjugates
pos_1336	ADP-ribose	403.285	2232.99	1799	1371.19	2960.67	1004.1	1890.19	1280.61	1632.51	4242.11	3620.11	4384.28	1.19855	0.0471514	1.52517	up	0.151723	0.799793	0.231163	unchanged	-0.115005	0.848979	0.262791	unchanged	1.46528	0.0278994	1.35542	up	C00301	Purine metabolism(ko00230);;Metabolic pathways(ko01100)	--	--	--	--	HMDB0001178	20762-30-5	Organic compounds	Nucleosides, nucleotides, and analogues	Purine nucleotides	Purine nucleotide sugars
pos_13363	trans,trans-Farnesol	5037.42	2596.61	1878.43	5599.75	4974.72	3557.84	3300.12	9466.32	7544.57	1408.47	1868.93	1686.86	-1.50935	0.0318774	1.69657	down	-0.523264	0.377928	0.857038	unchanged	-1.09437	0.177757	1.52046	unchanged	-0.938241	0.252299	0.92992	unchanged	--	--	--	--	--	--	HMDB0004305	4602-84-0	Organic compounds	Lipids and lipid-like molecules	Prenol lipids	Sesquiterpenoids
pos_13366	9Z,12Z,15Z-Octadecatrienyl acetate	1750.37	2162.62	1432.33	1513.19	940.996	872.897	1793.2	1139.28	808.714	660.855	829.587	871.854	-0.49407	0.249822	1.03247	unchanged	-0.169237	0.718184	0.225495	unchanged	0.514782	0.216211	1.33515	unchanged	-1.17809	0.0332991	1.38222	down	--	--	LMFA07010396	Fatty Acyls [FA]	Fatty esters [FA07]	Short fatty esters [FA0710]	--	--	--	--	--	--
pos_13368	1,2-Didecanoyl-sn-glycerol	222388	217860	214060	31042.8	29935.2	25207.9	229116	336998	427310	52534.1	44932	68985.1	0.949577	0.0561363	1.61799	unchanged	-3.52689	0.0339541	1.57119	down	-0.602438	0.187004	1.61012	unchanged	-1.97487	0.000725566	1.49349	down	C03199	--	--	--	--	--	HMDB0092961	--	Organic compounds	Lipids and lipid-like molecules	Glycerolipids	Diradylglycerols
pos_1339	Vitexin 2''-O-beta-D-glucoside	2416.2	1675.22	1689.9	4283.89	1758.72	4912.84	2577.37	2067.46	1778.39	4384.38	5990.47	5538.5	0.53859	0.224277	1.22058	unchanged	0.770281	0.254365	1.02145	unchanged	-0.151894	0.561385	0.700222	unchanged	1.46077	0.00829057	1.44356	up	C04024	Flavone and flavonol biosynthesis(ko00944)	--	--	--	--	--	--	--	--	--	--
pos_13422	Galactosylceramide (d18_1_24_1(15Z))	38253.8	34325	43195	26318	22646.6	17981.4	33494.8	26195.8	23454.9	24577.1	26374	22572	0.135198	0.472829	0.672823	unchanged	-0.312639	0.236117	0.8736	unchanged	0.477598	0.0523424	1.8906	unchanged	-0.655039	0.0191152	1.37847	down	--	--	--	--	--	--	--	--	--	--	--	--
pos_13437	Tricycloekasantal	36027.2	41404.8	54460.3	740.505	8550.9	897.117	26364.9	60025.1	132210	2789.17	2394.45	3825.74	-0.177449	0.893586	0.284116	unchanged	-4.42328	0.155161	1.30147	unchanged	-0.728936	0.453296	0.934936	unchanged	-3.87179	0.0169131	1.43995	down	--	--	--	--	--	--	HMDB0031194	16933-18-9	Organic compounds	Lipids and lipid-like molecules	Prenol lipids	Monoterpenoids
pos_13448	Monopalmitin	274839	314935	306059	168641	189561	145024	224589	269451	306598	205834	154474	160129	0.0485159	0.796409	0.157031	unchanged	-0.669942	0.0332966	1.49438	down	0.162081	0.319739	1.18271	unchanged	-0.783507	0.00451347	1.44161	down	--	--	--	--	--	--	HMDB0011564	32899-41-5	Organic compounds	Lipids and lipid-like molecules	Glycerolipids	Monoradylglycerols
pos_1345	Dunalianoside B	588.987	112.411	123.492	1797.45	451.592	1851.72	395.864	461.22	232.253	1645.12	2342.33	1718.09	0.476474	0.372885	0.961588	unchanged	1.91244	0.157012	1.20947	unchanged	-0.401178	0.645381	0.57594	unchanged	2.79009	0.00538074	1.43143	up	--	--	--	--	--	--	--	--	--	--	--	--
pos_13457	CPA(18:1(9Z))	13369.3	17186.1	17631.5	6806.75	10920	6969.36	13365.4	20128.3	26262.3	8799.02	7807.39	8180.01	0.00526885	0.984368	0.136116	unchanged	-1.2748	0.0746043	1.42126	unchanged	-0.310444	0.414408	0.996361	unchanged	-0.959089	0.0245765	1.4152	down	--	--	LMGP00000056	Glycerophospholipids [GP]	Other Glycerophospholipids [GP00]	--	--	--	--	--	--	--
pos_1357	Docosanoic acid (Behenic acid)	1.33198e-08	1.33198e-08	1.33198e-08	180.981	1.33198e-08	196.284	38.279	1.33198e-08	7.45596	160.436	178.79	283.676	0.723428	0.341393	1.02662	unchanged	3.04421	0.21877	1.08127	unchanged	-30.0921	0.322918	1.26255	unchanged	33.8597	0.0325242	1.41765	up	--	--	--	--	--	--	--	--	--	--	--	--
pos_1362	3-Hydroxy-N-methylpyridinium	2258.97	820.147	802.28	2685.72	878.239	2717.78	1021.85	786.834	857.212	2664.67	3975.01	2684.88	0.569872	0.252864	1.11269	unchanged	1.23654	0.184411	1.15176	unchanged	0.541957	0.490385	0.887646	unchanged	1.26446	0.0495978	1.23086	up	--	--	--	--	--	--	--	--	--	--	--	--
pos_13673	Monoolein	60854.8	51145.9	76529.4	2979.43	6233.02	3737.16	29712.7	56658.1	72764	3447.17	2909.83	3043.52	-0.462098	0.351536	1.06395	unchanged	-3.61927	0.0596239	1.508	unchanged	0.244546	0.546249	0.781653	unchanged	-4.32591	0.0149586	1.44505	down	--	--	--	--	--	--	HMDB0011567	129784-87-8	Organic compounds	Lipids and lipid-like molecules	Glycerolipids	Monoradylglycerols
pos_13698	LysoPE 18:0(2n isomer)	7342.23	8546.96	4984.91	11939.1	5214.48	3827.98	6031.29	9143.09	8183.36	13381.8	13061.6	19593.8	1.13368	0.0654574	1.4842	unchanged	-0.154781	0.789251	0.310684	unchanged	-0.162187	0.584799	0.707909	unchanged	1.14109	0.0401681	1.30591	up	--	--	--	--	--	--	--	--	--	--	--	--
pos_13721	Meliasenin E	188.544	159.485	113.31	113.284	96.5447	65.1363	134.184	179.5	138.336	201.929	141.833	259.62	1.13383	0.0681646	1.53397	unchanged	-0.717144	0.0432469	1.36262	down	0.0294379	0.912339	0.0967238	unchanged	0.387245	0.316911	0.74125	unchanged	--	--	--	--	--	--	--	--	--	--	--	--
pos_13838	Tomatidine	3684.62	6458.39	15105.9	1188.54	3741.92	2376	4871.7	11019.4	12812.3	22884.1	15655.6	23186.9	3.07865	0.0123381	1.74954	up	-1.97398	0.0864945	1.39876	unchanged	-0.185003	0.798877	0.264639	unchanged	1.28967	0.0509097	1.23814	unchanged	C10826	Biosynthesis of various alkaloids(ko00996)	LMST01150003	Sterol Lipids [ST]	Sterols [ST01]	Solanidines and alkaloid derivatives [ST0115]	HMDB0034731	77-59-8	Organic compounds	Lipids and lipid-like molecules	Steroids and steroid derivatives	Steroidal alkaloids
pos_13840	Sphingosyl-phosphocholine	1055.93	3328.19	3961.66	130009	21549.5	28254.1	4681.3	1096.23	1318.9	58587.1	67578	46305	-0.0601448	0.951158	0.0211422	unchanged	4.66326	0.242449	1.00388	unchanged	0.233955	0.790169	0.327185	unchanged	4.36916	0.0112194	1.46237	up	C03640	Sphingolipid metabolism(ko00600)	--	--	--	--	HMDB0006482	1670-26-4	Organic compounds	Lipids and lipid-like molecules	Sphingolipids	Phosphosphingolipids
pos_13915	Oripavine	280.664	1.33198e-08	1.33198e-08	2.89176	66060.4	87.8672	14.9938	377.376	1.33198e-08	1007.7	1915.8	1721.01	-3.83217	0.44985	0.912939	unchanged	7.39741	0.424147	0.721728	unchanged	-0.483372	0.822587	0.279504	unchanged	4.04861	0.0245508	1.41106	up	C06175	Isoquinoline alkaloid biosynthesis(ko00950);;Metabolic pathways(ko01100);;Biosynthesis of secondary metabolites(ko01110)	--	--	--	--	HMDB0030251	467-04-9	Organic compounds	Alkaloids and derivatives	Morphinans	--
pos_13943	Hydroxychlorobactene glucoside	29484.9	31261.6	28680.2	22661	18800.3	13939	24753.4	19937.5	17602.8	25950.5	16596.8	16976.8	0.103579	0.746808	0.295323	unchanged	-0.169195	0.524091	0.489446	unchanged	0.521616	0.0377357	2.05035	up	-0.587232	0.0747752	1.30196	unchanged	C15914	Carotenoid biosynthesis(ko00906);;Biosynthesis of secondary metabolites(ko01110)	--	--	--	--	--	--	--	--	--	--
pos_14027	delta-Tomatine	668.583	609.002	906.971	147.671	443.205	253.979	315.776	235.799	132.604	382.363	265.314	554.859	0.509305	0.378807	0.743903	unchanged	0.30433	0.630645	0.498445	unchanged	1.6749	0.0151172	2.1463	up	-0.86126	0.0578702	1.17477	unchanged	--	--	--	--	--	--	--	--	--	--	--	--
pos_14047	Ascorbic acid 6-palmitate	5660.83	6074.31	7126.21	4673.24	4285.17	3088.68	6497.68	4664.1	3986.13	4354.88	4388.09	4343.46	0.119388	0.543079	0.585705	unchanged	-0.330435	0.320193	0.741449	unchanged	0.316314	0.243236	1.35137	unchanged	-0.527361	0.0475811	1.35195	down	--	--	--	--	--	--	--	--	--	--	--	--
pos_1434	4-(Cytidine 5'-diphospho)-2-C-methyl-D-erythritol	1471.4	1456.06	1606.79	1928.26	1729.51	2144.39	1888.22	1475.89	1542.36	2261.74	2373.63	2522.6	0.302959	0.0421762	1.6148	up	0.241902	0.163828	1.12841	unchanged	-0.113825	0.440875	0.938146	unchanged	0.658686	0.00134904	1.48138	up	C11435	Terpenoid backbone biosynthesis(ko00900);;Metabolic pathways(ko01100);;Biosynthesis of secondary metabolites(ko01110)	--	--	--	--	HMDB0304166	--	Organic compounds	Nucleosides, nucleotides, and analogues	Pyrimidine nucleotides	Pyrimidine ribonucleotides
pos_1435	Coenzyme F420-0	3472.34	1060.84	1129.25	4912.4	2163.33	4550.15	1789.76	1895.6	2006.23	4529.53	5754.46	4574.96	0.353991	0.344036	1.01012	unchanged	1.03043	0.148075	1.21624	unchanged	-0.00741143	0.991343	0.00671002	unchanged	1.39184	0.0417528	1.30447	up	C19153	Metabolic pathways(ko01100);;Biosynthesis of cofactors(ko01240)	--	--	--	--	--	--	--	--	--	--
pos_1455	4-Hydroxy-2,2'-bipyrrole-5-carbaldehyde	19.7017	144.417	97.7879	67.5692	126.077	162.284	166.776	129.888	185.002	229.347	293.66	346.914	1.28929	0.0187643	1.6272	up	-0.43644	0.275599	0.878946	unchanged	-0.878981	0.170978	1.57921	unchanged	1.73183	0.0153567	1.35545	up	C21569	Metabolic pathways(ko01100);;Biosynthesis of secondary metabolites(ko01110)	--	--	--	--	--	--	--	--	--	--
pos_1472	D-Ribose 1,5-bisphosphate	213.425	1101.89	1109.43	281.318	679.262	305.683	1026.92	725.576	968.262	585.318	533.501	719.862	0.538093	0.275453	0.921291	unchanged	-1.10343	0.0428603	1.35621	down	-0.166174	0.777021	0.362972	unchanged	-0.399166	0.580877	0.456912	unchanged	C01151	Pentose phosphate pathway(ko00030);;Phosphonate and phosphinate metabolism(ko00440);;Metabolic pathways(ko01100)	--	--	--	--	--	--	--	--	--	--
pos_1481	CDP	166.699	236.585	121.952	330.049	352.199	260.898	386.175	310.427	279	313.93	397.988	399.453	0.236787	0.228143	1.00882	unchanged	-0.048811	0.809888	0.130431	unchanged	-0.893328	0.0312694	1.9987	down	1.0813	0.0117764	1.36914	up	C00112	Pyrimidine metabolism(ko00240);;Metabolic pathways(ko01100);;Nucleotide metabolism(ko01232);;Biosynthesis of cofactors(ko01240)	--	--	--	--	HMDB0001546	63-38-7	Organic compounds	Nucleosides, nucleotides, and analogues	Pyrimidine nucleotides	Pyrimidine ribonucleotides
pos_1488	ATP	1.33198e-08	1.33198e-08	1.33198e-08	329.164	727.851	341.83	1.33198e-08	1.33198e-08	1.33198e-08	575.084	743.229	628.931	0.477198	0.296266	0.864259	unchanged	35.0269	0.0705075	1.41704	unchanged	0	1	0	unchanged	35.5041	0.00578267	1.48912	up	C00002	Oxidative phosphorylation(ko00190);;Photosynthesis(ko00195);;Purine metabolism(ko00230);;Zeatin biosynthesis(ko00908);;Metabolic pathways(ko01100);;Biosynthesis of secondary metabolites(ko01110);;Nucleotide metabolism(ko01232);;Biosynthesis of cofactors(ko01240)	--	--	--	--	HMDB0000538	56-65-5	Organic compounds	Nucleosides, nucleotides, and analogues	Purine nucleotides	Purine ribonucleotides
pos_1496	L-Proline	275.531	93.6585	85.4492	458.018	710.351	880.582	179.632	139.29	131.266	444.628	426.092	360.717	-0.734542	0.151646	1.36451	unchanged	2.18629	0.0473068	1.50199	up	0.0141955	0.983364	0.0257635	unchanged	1.43755	0.0380634	1.32431	up	C00148	Arginine and proline metabolism(ko00330);;Carbapenem biosynthesis(ko00332);;D-Amino acid metabolism(ko00470);;Aminoacyl-tRNA biosynthesis(ko00970);;Metabolic pathways(ko01100);;Biosynthesis of secondary metabolites(ko01110);;Biosynthesis of amino acids(ko01230);;ABC transporters(ko02010)	--	--	--	--	HMDB0000162	147-85-3	Organic compounds	Organic acids and derivatives	Carboxylic acids and derivatives	Amino acids, peptides, and analogues
pos_1497	Coenzyme F420-3	922.672	602.779	1184.05	1454.43	1158.52	1094.43	774.511	1105.63	866.366	1360.01	1861.55	1545.44	0.362685	0.132013	1.27937	unchanged	0.432803	0.0980491	1.15643	unchanged	-0.0195701	0.953253	0.00912419	unchanged	0.815058	0.0379776	1.29244	up	C19151	Metabolic pathways(ko01100)	--	--	--	--	--	--	--	--	--	--
pos_1502	6-O-p-Methoxycinnamoylcatalpol	93.0964	26.4876	21.4554	154.385	89.1929	226.668	70.423	45.24	114.767	290.224	388.337	385.107	1.17756	0.0194598	1.6692	up	1.02908	0.171597	1.07217	unchanged	-0.708234	0.388347	0.996639	unchanged	2.91488	0.0021903	1.46286	up	--	--	--	--	--	--	--	--	--	--	--	--
pos_1507	1,6-Dihydroxy-5-methylcyclohexa-2,4-dienecarboxylate	1928.56	2287.46	2364.62	2643.72	3077.59	2171.12	2295.77	2420.38	2926.42	2706.89	2663.8	2799.92	0.0499716	0.758336	0.194467	unchanged	0.04641	0.811506	0.103299	unchanged	-0.215832	0.214766	1.37306	unchanged	0.312213	0.0488469	1.3311	up	C06720	Metabolic pathways(ko01100)	--	--	--	--	--	--	--	--	--	--
pos_1525	Albireodelphin	142.536	400.637	338.866	1493.03	941.302	599.831	439.362	338.161	329.635	1159.31	1339.94	1034.19	0.219773	0.596175	0.538723	unchanged	1.45444	0.129853	1.23933	unchanged	-0.327948	0.448801	0.949243	unchanged	2.00216	0.00181874	1.44923	up	C16354	Anthocyanin biosynthesis(ko00942);;Biosynthesis of secondary metabolites(ko01110)	--	--	--	--	--	--	--	--	--	--
pos_1534	5-Amino-4-imidazole carboxylate	445.785	393.202	570.943	907.03	803.845	458.897	732.83	736.457	796.581	690.765	710.544	851.69	0.0543032	0.86215	0.157144	unchanged	-0.0625206	0.836097	0.255378	unchanged	-0.68444	0.0210605	2.11641	down	0.676223	0.0184593	1.35533	up	C05516	Purine metabolism(ko00230);;Metabolic pathways(ko01100)	--	--	--	--	--	--	--	--	--	--
pos_1536	Ureidoacrylate	4315.79	5837.01	6122.68	2269.86	3225.85	2024.16	6212.64	7704.03	10475.6	1908.22	2324.83	3718.05	0.0804452	0.839383	0.156696	unchanged	-1.69764	0.0371393	1.53424	down	-0.583724	0.14998	1.60903	unchanged	-1.03347	0.0240072	1.291	down	C20254	Pyrimidine metabolism(ko00240);;Metabolic pathways(ko01100)	--	--	--	--	--	--	--	--	--	--
pos_1558	Piperidione	380.554	88.8989	89.3304	517.44	124.306	528.857	154.202	282.385	84.9805	499.72	790.362	607.603	0.696989	0.211517	1.20785	unchanged	1.16633	0.241142	0.994195	unchanged	0.0994363	0.919037	0.12379	unchanged	1.76388	0.026558	1.31258	up	C17730	--	--	--	--	--	--	--	--	--	--	--
pos_1559	Scopine	1.33198e-08	238.743	278.3	1.33198e-08	379.21	0.212233	631.709	601.673	569.691	24.2637	0.63401	1.33198e-08	-3.92972	0.448519	0.915137	unchanged	-2.24858	0.061477	1.4246	unchanged	-1.8021	0.0342216	2.12999	down	-4.3762	0.198862	1.02499	unchanged	--	--	--	--	--	--	HMDB0258181	--	Organic compounds	Organoheterocyclic compounds	Oxazinanes	Morpholines
pos_1564	D-Xylonate	1.33198e-08	2.48319	0.56957	612.051	586.109	437.705	7.25272	94.5529	79.5823	612.871	634.733	672.781	0.231342	0.216774	1.13735	unchanged	3.1729	0.0044508	1.55622	up	-5.89282	0.158099	1.7053	unchanged	9.29706	0.000734515	1.49979	up	C00502	Pentose and glucuronate interconversions(ko00040);;Metabolic pathways(ko01100)	--	--	--	--	HMDB0242170	--	Organic compounds	Organic oxygen compounds	Organooxygen compounds	Carbohydrates and carbohydrate conjugates
pos_1566	N-hexanoyl-L-Homoserine lactone	20956	20954.6	21197.8	20098.4	22458.7	26120.6	22000.9	22439.7	22381.8	18966.7	25596.3	24926.7	0.0169606	0.926208	0.109096	unchanged	0.0395091	0.758167	0.321811	unchanged	-0.0825006	0.00340202	2.2239	down	0.13897	0.419029	0.725534	unchanged	C21197	--	--	--	--	--	--	--	--	--	--	--
pos_1570	7,8-Dihydrobiopterin	3508.15	1488.42	1296.36	5124.94	1362.75	4997.78	2060.99	2034.01	1529.53	4468.78	6424.67	5202.46	0.486884	0.345087	1.01576	unchanged	1.03001	0.252684	1.01962	unchanged	0.162001	0.785796	0.343358	unchanged	1.35489	0.0246067	1.32232	up	C02953	Folate biosynthesis(ko00790);;Metabolic pathways(ko01100);;Biosynthesis of cofactors(ko01240)	--	--	--	--	HMDB0000038	6779-87-9	Organic compounds	Organoheterocyclic compounds	Pteridines and derivatives	Pterins and derivatives
pos_1578	Valyl-Lysine	59.7166	1.33198e-08	1.33198e-08	101.724	351.831	728.659	1.33198e-08	1.33198e-08	38.515	114.001	192.174	102.906	-1.53103	0.29177	1.04002	unchanged	4.93993	0.170894	1.20203	unchanged	0.632712	0.782661	0.352787	unchanged	2.77618	0.0325445	1.30065	up	--	--	--	--	--	--	HMDB0029132	22677-62-9	Organic compounds	Organic acids and derivatives	Carboxylic acids and derivatives	Amino acids, peptides, and analogues
pos_1599	4-(4-Deoxy-alpha-D-gluc-4-enuronosyl)-D-galacturonate	5098.44	3025.31	3032.74	5604.05	3659.48	5608.76	3344.09	9481.87	9088.74	6541.31	7591.95	9861.91	0.690118	0.0701037	1.52033	unchanged	-0.559272	0.359684	0.89045	unchanged	-0.974016	0.205191	1.49099	unchanged	1.10486	0.0279441	1.32362	up	C06118	Pentose and glucuronate interconversions(ko00040);;Metabolic pathways(ko01100)	--	--	--	--	--	--	--	--	--	--
pos_1643	Adipyl-CoA	87.1919	71.6363	18.7279	1369.3	745.299	269.515	25.7223	139.227	132.446	895.797	952.559	990.75	0.251986	0.681295	0.444268	unchanged	3.00299	0.158914	1.15417	unchanged	-0.744109	0.410513	1.00439	unchanged	3.99909	2.55331e-05	1.49676	up	C14143	Metabolic pathways(ko01100)	--	--	--	--	HMDB0004047	25119-42-0	Organic compounds	Lipids and lipid-like molecules	Fatty Acyls	Fatty acyl thioesters
pos_1644	Luteolin 7-O-beta-D-glucoside	211.955	84.2833	81.0545	847.136	1537.59	952.524	148.425	208.328	186.15	689.016	697.742	669.699	-0.698498	0.18497	1.39694	unchanged	2.61989	0.0484111	1.47454	up	-0.52501	0.331051	1.17395	unchanged	2.44641	0.00461772	1.48109	up	C03951	Flavone and flavonol biosynthesis(ko00944)	LMPK12113403	Polyketides [PK]	Flavonoids [PK12]	Flavones and Flavonols [PK1211]	HMDB0035588	5373-11-05	Organic compounds	Phenylpropanoids and polyketides	Flavonoids	Flavonoid glycosides
pos_1651	3-Oxo-OPC6-CoA	77.3793	1.33198e-08	1.33198e-08	300.177	129.27	589	15.9637	232.015	89.41	457.313	536.989	323.279	0.37152	0.551326	0.661047	unchanged	1.59389	0.228145	0.998697	unchanged	-2.12439	0.305622	1.23428	unchanged	4.0898	0.0122259	1.42415	up	C16334	alpha-Linolenic acid metabolism(ko00592);;Metabolic pathways(ko01100);;Biosynthesis of secondary metabolites(ko01110)	--	--	--	--	HMDB0060376	--	Organic compounds	Lipids and lipid-like molecules	Fatty Acyls	Fatty acyl thioesters
pos_1669	20-O-Methyl-19-chloroproansamitocin	18822	14530.5	13575	28044.6	21568.3	27850.3	21973.9	25299.7	22007.9	27180.6	31007.3	33524.6	0.243608	0.168294	1.28616	unchanged	0.161041	0.337634	0.809123	unchanged	-0.562036	0.0236968	2.0479	down	0.966685	0.00388612	1.43457	up	C20135	Biosynthesis of secondary metabolites(ko01110)	--	--	--	--	--	--	--	--	--	--
pos_1670	dGTP	1.33198e-08	1.33198e-08	1.33198e-08	743.934	1031.2	815.347	11.6267	96.6442	103.05	978.693	1238.73	1067.09	0.342462	0.116221	1.19719	unchanged	3.61571	0.0066222	1.57766	up	-32.3002	0.139319	1.76307	unchanged	36.2584	0.00482649	1.4915	up	C00286	Purine metabolism(ko00230);;Metabolic pathways(ko01100);;Nucleotide metabolism(ko01232)	--	--	--	--	HMDB0001440	2564-35-4	Organic compounds	Nucleosides, nucleotides, and analogues	Purine nucleotides	Purine deoxyribonucleotides
pos_1671	Quercetin 3-O-(6-O-malonyl-beta-D-glucoside)	11490.2	6331.82	4997.19	24040.3	14366.3	20505.4	15543.5	12372.6	13911.8	27662	35419.4	34039.5	0.72122	0.0274184	1.63567	up	0.494097	0.172952	1.13022	unchanged	-0.874218	0.06715	1.9053	unchanged	2.08953	0.00153754	1.46339	up	C12638	Flavone and flavonol biosynthesis(ko00944)	--	--	--	--	HMDB0037368	96862-01-0	Organic compounds	Phenylpropanoids and polyketides	Flavonoids	Flavonoid glycosides
pos_1702	Xanthosine 5'-phosphate	63.6033	253.292	226.311	717.896	650.076	466.23	262.827	290.267	317.109	744.547	667.679	747.229	0.235514	0.283781	1.00962	unchanged	1.07573	0.0454998	1.43438	up	-0.679853	0.201645	1.54035	unchanged	1.9911	0.0050141	1.45478	up	C00655	Purine metabolism(ko00230);;Metabolic pathways(ko01100);;Biosynthesis of secondary metabolites(ko01110);;Nucleotide metabolism(ko01232)	--	--	--	--	HMDB0001554	523-98-8	Organic compounds	Nucleosides, nucleotides, and analogues	Purine nucleotides	Purine ribonucleotides
pos_1704	Leu Cys Cys Trp	9367.25	8904.84	9986.37	14385.7	15370.5	14993	14931.1	13843.7	12715.5	16334.9	17833.2	18872.5	0.245236	0.0496106	1.57522	up	0.109088	0.226225	1.10702	unchanged	-0.554092	0.00929252	2.18861	down	0.908416	0.00302022	1.48447	up	--	--	--	--	--	--	--	--	--	--	--	--
pos_1705	beta-Rhodomycin	1647.79	661.345	816.602	2756.1	1507.56	2798.05	1035.26	903.855	1038.76	2245.11	2917.6	2430.95	0.104777	0.731423	0.470147	unchanged	1.24573	0.083048	1.38097	unchanged	0.0699146	0.887552	0.199579	unchanged	1.2806	0.0204692	1.35779	up	C18642	Biosynthesis of secondary metabolites(ko01110)	--	--	--	--	--	--	--	--	--	--
pos_1710	Tropinone	88.8175	1.33198e-08	1.33198e-08	130.909	30.013	186.879	16.1643	99.2974	80.5564	170.922	211.786	201.701	0.748718	0.223096	1.27243	unchanged	0.827273	0.402938	0.681198	unchanged	-1.14207	0.411126	0.957353	unchanged	2.71806	0.0187658	1.40512	up	C00783	Tropane, piperidine and pyridine alkaloid biosynthesis(ko00960);;Metabolic pathways(ko01100);;Biosynthesis of secondary metabolites(ko01110)	--	--	--	--	HMDB0304521	--	Organic compounds	Alkaloids and derivatives	Tropane alkaloids	--
pos_1712	Guanine	20764.6	15201.5	19294.6	31355.4	25376.7	16656.8	21827.5	22258	29257.7	22125.4	25133.6	26492.3	0.00710665	0.980503	0.0275141	unchanged	0.000900866	0.9977	0.104201	unchanged	-0.408408	0.117275	1.62235	unchanged	0.416416	0.0462498	1.27014	up	C00242	Purine metabolism(ko00230);;Metabolic pathways(ko01100);;Nucleotide metabolism(ko01232)	--	--	--	--	HMDB0000132	73-40-5	Organic compounds	Organoheterocyclic compounds	Imidazopyrimidines	Purines and purine derivatives
pos_1735	Salicylacyl Glucuronide	11697.1	10801.3	10449	7001.71	10079.5	7815.74	12435.9	11901.1	11423.3	5931.21	7139.19	6131.7	-0.374705	0.164428	1.36977	unchanged	-0.52239	0.0482007	1.41072	down	-0.118192	0.122271	1.63947	unchanged	-0.778902	0.000963601	1.4582	down	--	--	--	--	--	--	HMDB0010314	29315-53-5	Organic compounds	Organic oxygen compounds	Organooxygen compounds	Carbohydrates and carbohydrate conjugates
pos_1744	5-Hydroxyflavone	1989.87	770.845	564.232	2568.9	2088.71	2120.53	912.914	2330.82	2673.16	3418.4	3729.26	3185.17	0.608273	0.00585152	1.71536	up	0.196049	0.653127	0.271119	unchanged	-0.831512	0.286136	1.20898	unchanged	1.63583	0.0241214	1.38876	up	--	--	--	--	--	--	HMDB0040556	71802-04-5	Organic compounds	Phenylpropanoids and polyketides	Flavonoids	Flavonoid glycosides
pos_1791	D-Octopine	4535.91	6917.95	6310.81	4214.33	6802.63	4649.16	7668.47	7943.64	8911.85	3817.72	4280.02	4096.98	-0.361391	0.283698	1.18445	unchanged	-0.646544	0.0480315	1.42329	down	-0.465181	0.0676488	1.88164	unchanged	-0.542754	0.117074	1.18075	unchanged	C04137	Arginine and proline metabolism(ko00330);;Metabolic pathways(ko01100);;ABC transporters(ko02010)	--	--	--	--	--	--	--	--	--	--
pos_1798	2-(3,4-dimethoxyphenyl)ethanamine	171.156	40.6811	4.20579	260.4	226.999	232.232	94.4227	305.141	260.807	271.042	327.702	508.201	0.621253	0.210772	1.26382	unchanged	0.123982	0.788554	0.140524	unchanged	-1.61196	0.148058	1.55069	unchanged	2.35719	0.0323802	1.30295	up	--	--	--	--	--	--	HMDB0041806	120-20-7	Organic compounds	Benzenoids	Benzene and substituted derivatives	Methoxybenzenes
pos_1799	L-Cyclopentylglycine	64.3285	19.4774	10.3515	167.877	38.0524	201.604	5.70759	122.811	95.2728	178.961	222.557	234.076	0.641186	0.263285	1.19284	unchanged	0.864767	0.378708	0.687614	unchanged	-1.24901	0.353488	1.11468	unchanged	2.75496	0.00158722	1.45872	up	--	--	--	--	--	--	--	--	--	--	--	--
pos_1820	Bengenin	188.449	144.904	168.709	221.016	261.064	163.758	296.923	325.216	199.573	68.7066	105.608	25.8009	-1.69034	0.0163976	1.6915	down	-0.347462	0.288902	0.796491	unchanged	-0.710769	0.0954415	1.84371	unchanged	-1.32704	0.0296592	1.32414	down	--	--	--	--	--	--	--	--	--	--	--	--
pos_1861	纬-Glu-Cys	13914.6	3338.62	3018.44	26802.8	15807.1	26553.6	4513.19	7398.34	7038.99	20922.4	28800.1	22271.7	0.0578702	0.840865	0.311464	unchanged	1.86777	0.037153	1.47536	up	0.0972246	0.914871	0.141249	unchanged	1.82842	0.0209245	1.34856	up	--	--	--	--	--	--	HMDB0001049	636-58-8	Organic compounds	Organic acids and derivatives	Carboxylic acids and derivatives	Amino acids, peptides, and analogues
pos_1867	Cytidine 5'-monophosphate(Cytidylic acid)	316.64	83.0862	44.5312	447.733	191.006	635.903	321.043	332.321	258.86	1206.98	1148.75	1146.7	1.45826	0.0265526	1.76203	up	0.482632	0.448648	0.721245	unchanged	-1.03799	0.202322	1.53684	unchanged	2.97888	0.00493688	1.475	up	--	--	--	--	--	--	--	--	--	--	--	--
pos_1871	Peonidin 3-arabinoside cation	29591.3	6444.02	4403.04	51134.9	14552.1	71934.7	23730.6	24667.1	13534.4	131049	136462	112934	1.46698	0.0264295	1.70523	up	1.15195	0.269147	1.00076	unchanged	-0.614961	0.481375	0.874304	unchanged	3.23389	0.000499455	1.47115	up	--	--	--	--	--	--	--	--	--	--	--	--
pos_1873	Glucolesquerellin	286.964	17.6097	1.33198e-08	499.207	121.371	871.062	340.503	302.501	83.8297	1749.87	1616.61	1477.98	1.69943	0.0247391	1.72472	up	1.0372	0.362887	0.849919	unchanged	-1.25484	0.316074	1.1577	unchanged	3.99147	0.000280794	1.47571	up	C17250	Glucosinolate biosynthesis(ko00966);;Biosynthesis of secondary metabolites(ko01110);;2-Oxocarboxylic acid metabolism(ko01210)	--	--	--	--	HMDB0038409	74542-17-9	Organic compounds	Organic oxygen compounds	Organooxygen compounds	Carbohydrates and carbohydrate conjugates
pos_1902	Cyanidin 3-O-rutinoside	61362.3	1692.94	1078.45	131348	3469.46	100290	10119.4	18325.4	5470.05	150458	205388	89031.6	0.920092	0.244318	1.09541	unchanged	2.79333	0.222833	1.06357	unchanged	0.919169	0.666671	0.555548	unchanged	2.79425	0.0423568	1.2768	up	C08620	Anthocyanin biosynthesis(ko00942)	LMPK12010452	Polyketides [PK]	Flavonoids [PK12]	Anthocyanidins [PK1201]	HMDB0304663	--	Organic compounds	Lipids and lipid-like molecules	Glycerophospholipids	Glycerophosphocholines
pos_1923	N6-Acetyl-N6-hydroxy-L-lysine	89.2469	0.549968	1.07616	277.933	287.58	399.324	10.5012	13.054	4.65765	259.566	312.58	263.592	-0.207234	0.392412	0.783289	unchanged	5.09586	0.0149187	1.5904	up	1.6875	0.552432	0.771026	unchanged	3.20113	0.00425697	1.45045	up	C03955	Metabolic pathways(ko01100);;Biosynthesis of secondary metabolites(ko01110)	--	--	--	--	--	--	--	--	--	--
pos_193	5-Hydroxy-1-(4-hydroxyphenyl)-3-decanone	341.19	145.18	250.068	361.312	225.362	538.29	499.948	217.193	384.667	681.686	1026.41	737.976	1.12059	0.0359557	1.56774	up	0.0300066	0.952713	0.107656	unchanged	-0.581236	0.296799	1.1794	unchanged	1.73183	0.0174957	1.39761	up	C17747	Stilbenoid, diarylheptanoid and gingerol biosynthesis(ko00945);;Biosynthesis of secondary metabolites(ko01110)	--	--	--	--	--	--	--	--	--	--
pos_1938	Phosphoribosyl-AMP	380.791	82.5072	44.9647	862.559	105.354	586.852	139.762	743.718	793.188	1103.24	1469.3	1254.67	1.2996	0.0569807	1.59843	unchanged	-0.108902	0.90049	0.203158	unchanged	-1.72195	0.197796	1.46496	unchanged	2.91265	0.00181096	1.45477	up	C02741	Histidine metabolism(ko00340);;Metabolic pathways(ko01100);;Biosynthesis of secondary metabolites(ko01110);;Biosynthesis of amino acids(ko01230)	--	--	--	--	HMDB0012276	1109-75-7	Organic compounds	Nucleosides, nucleotides, and analogues	Purine nucleotides	Purine ribonucleotides
pos_1943	Anabaseine	66.9077	4.59198	21.3635	187.996	26.6439	194.623	62.7573	67.0375	43.373	360.296	504.716	389.347	1.61585	0.0176496	1.6756	up	1.24086	0.287376	0.958409	unchanged	-0.898992	0.285655	1.2695	unchanged	3.7557	0.00581412	1.46537	up	C16906	--	--	--	--	--	HMDB0248374	--	Organic compounds	Organoheterocyclic compounds	Pyridines and derivatives	Hydropyridines
pos_1945	Chysin A	252.958	157.258	185.432	609.579	195.289	457.62	248.241	190.723	173.979	852.591	1143.08	837.852	1.16633	0.0303774	1.60968	up	1.04244	0.21244	1.08177	unchanged	-0.041291	0.881644	0.16961	unchanged	2.25007	0.0122137	1.45339	up	--	--	--	--	--	--	--	--	--	--	--	--
pos_1960	2-O-Galloylmucic acid	162.719	1.33198e-08	1.33198e-08	206.852	227.777	145.356	43.4701	837.486	707.214	645.471	491.383	921.094	1.82712	0.0545107	1.63114	unchanged	-1.45328	0.304577	1.00422	unchanged	-3.28691	0.188381	1.57789	unchanged	3.66076	0.0236535	1.37811	up	--	--	--	--	--	--	HMDB0036932	--	Organic compounds	Organic oxygen compounds	Organooxygen compounds	Carbohydrates and carbohydrate conjugates
pos_1988	Clavulanate-9-aldehyde	122.357	101.596	88.6215	129.429	163.41	74.4525	189.611	200.683	248.441	138.908	104.804	226.372	0.355991	0.488638	0.631993	unchanged	-0.798292	0.0522918	1.39355	unchanged	-1.03102	0.012228	2.15662	down	0.588718	0.281575	0.864241	unchanged	C06661	Metabolic pathways(ko01100);;Biosynthesis of secondary metabolites(ko01110)	--	--	--	--	--	--	--	--	--	--
pos_1991	Benzyl formate	54.4683	50.8953	53.0684	26.2456	12.8649	15.3848	51.9128	52.6868	63.3025	9.5146	18.9318	30.2444	0.107004	0.857861	0.275133	unchanged	-1.62342	0.00246925	1.59297	down	-0.0837571	0.484831	0.853963	unchanged	-1.43266	0.0279915	1.39206	down	--	--	--	--	--	--	HMDB0041485	104-57-4	Organic compounds	Benzenoids	Benzene and substituted derivatives	Benzyloxycarbonyls
pos_1992	4,5-Diethyl-2-methyloxazole	105.997	1.33198e-08	1.33198e-08	125.802	1.33198e-08	131.283	1.33198e-08	1.33198e-08	1.33198e-08	158.07	193.731	323.39	1.39305	0.104156	1.42058	unchanged	32.583	0.183689	1.15356	unchanged	31.3048	0.42265	1.03539	unchanged	2.67127	0.0422964	1.27375	up	--	--	--	--	--	--	HMDB0037870	94794-04-4	Organic compounds	Organoheterocyclic compounds	Azoles	Oxazoles
pos_2001	Hesperetin-7-O-rutinoside (Hesperidin)	1829.37	15.6538	10.7084	5658.34	4382.65	5521.25	108.451	584.203	377.355	4919.52	7158.89	4614.83	0.101212	0.703342	0.40805	unchanged	3.86236	0.00351815	1.59718	up	0.794369	0.710727	0.480326	unchanged	3.1692	0.00952108	1.39647	up	--	--	--	--	--	--	--	--	--	--	--	--
pos_2007	2,5-Diamino-6-(5-phospho-D-ribitylamino)pyrimidin-4(3H)-one	95.4473	247.851	410.94	651.306	3565.4	970.753	353.853	1245.18	835.558	907.663	642.641	1098	-0.969963	0.456463	0.88948	unchanged	1.09135	0.427365	0.68656	unchanged	-1.69059	0.151083	1.64201	unchanged	1.81197	0.0213466	1.34075	up	C18910	Riboflavin metabolism(ko00740);;Metabolic pathways(ko01100);;Biosynthesis of cofactors(ko01240)	--	--	--	--	HMDB0304043	--	Organic compounds	Organic oxygen compounds	Organooxygen compounds	Carbohydrates and carbohydrate conjugates
pos_2008	UDP-2-acetamido-4-amino-2,4,6-trideoxy-alpha-D-glucose	587.377	347.696	335.052	1029.84	1152.14	1275.23	368.806	552.197	412.315	580.384	706.362	561.508	-0.903447	0.00526989	1.7453	down	1.37459	0.00177324	1.58215	up	-0.0700502	0.843269	0.245769	unchanged	0.541192	0.128728	1.08031	unchanged	C04630	Amino sugar and nucleotide sugar metabolism(ko00520);;Metabolic pathways(ko01100);;Biosynthesis of nucleotide sugars(ko01250)	--	--	--	--	--	--	--	--	--	--
pos_2010	N-Acetyl-2,3-dihydro-1H-pyrrole	6853.72	8612.86	7960.87	5968.1	7011.65	7781.29	8946.67	6204.65	6733.47	5110.62	5956.41	5286.98	-0.344235	0.0895354	1.44352	unchanged	-0.0760495	0.728008	0.191479	unchanged	0.0982708	0.63436	0.562001	unchanged	-0.518555	0.0270861	1.34683	down	--	--	--	--	--	--	HMDB0031163	23105-58-0	Organic compounds	Organoheterocyclic compounds	Pyrrolines	--
pos_2015	4-Aminobutyraldehyde	391.985	488.952	435.895	323.362	391.12	440.344	523.049	342.175	362.183	284.39	302.966	279.507	-0.413799	0.0996342	1.49431	unchanged	-0.0879393	0.738534	0.173367	unchanged	0.101456	0.672873	0.499628	unchanged	-0.603194	0.0271106	1.4059	down	C00555	Arginine and proline metabolism(ko00330);;beta-Alanine metabolism(ko00410);;Metabolic pathways(ko01100)	--	--	--	--	HMDB0001080	4390-05-0	Organic compounds	Organic oxygen compounds	Organooxygen compounds	Carbonyl compounds
pos_2018	Ectoine	236.876	81.3555	86.9161	2120.89	496.652	1077.55	104.606	442.076	332.51	1703.29	2281.67	2217.92	0.747326	0.213699	1.25208	unchanged	2.07136	0.182535	1.09764	unchanged	-1.11773	0.252559	1.32695	unchanged	3.93642	0.00576214	1.48182	up	C06231	Glycine, serine and threonine metabolism(ko00260);;Metabolic pathways(ko01100)	--	--	--	--	HMDB0240650	96702-03-3	Organic compounds	Organic acids and derivatives	Carboxylic acids and derivatives	Amino acids, peptides, and analogues
pos_2020	gamma-L-Glutamyl-L-cysteine	620.554	395.109	359.294	7166.51	1984.85	4200.63	402.676	406.342	474.317	6133.37	7684.64	7483.05	0.67387	0.213228	1.27281	unchanged	3.37909	0.115543	1.28724	unchanged	0.099488	0.749535	0.407131	unchanged	3.95347	0.00440667	1.4913	up	C00669	Glutathione metabolism(ko00480);;Metabolic pathways(ko01100);;Biosynthesis of cofactors(ko01240)	--	--	--	--	HMDB0001049	636-58-8	Organic compounds	Organic acids and derivatives	Carboxylic acids and derivatives	Amino acids, peptides, and analogues
pos_2023	Feruloylmalic acid	230.53	21.9211	6.07178	259.598	872.104	304.774	45.8287	992.01	731.17	780.042	600.051	1219.17	0.855568	0.224128	0.999627	unchanged	-0.300406	0.765333	0.3345	unchanged	-2.77457	0.211326	1.50511	unchanged	3.32974	0.0373606	1.34152	up	--	--	--	--	--	--	--	--	--	--	--	--
pos_2026	dTDP-4-oxo-2-deoxy-beta-L-xylose	978.271	191.023	179.275	1121.3	1421.37	1274.14	570.831	4771.52	3236.2	3211.25	2162.48	4594.15	1.38492	0.0983378	1.51819	unchanged	-1.16837	0.324942	0.949371	unchanged	-2.6693	0.18397	1.59476	unchanged	2.88586	0.0417232	1.32903	up	C21353	Polyketide sugar unit biosynthesis(ko00523);;Biosynthesis of secondary metabolites(ko01110)	--	--	--	--	--	--	--	--	--	--
pos_2027	dTDP-L-epivancosamine	1614.52	1.33198e-08	1.33198e-08	1964.63	91.8335	2288.61	189.502	262.561	125.04	2518.32	3440.96	2206.91	0.910283	0.198013	1.24194	unchanged	2.91248	0.207678	1.10915	unchanged	1.4842	0.586653	0.706943	unchanged	2.33856	0.0344863	1.29146	up	C12321	Metabolic pathways(ko01100);;Biosynthesis of secondary metabolites(ko01110);;Biosynthesis of nucleotide sugars(ko01250)	--	--	--	--	--	--	--	--	--	--
pos_2071	Undecaprenyl phosphate alpha-L-Ara4N	8183.46	8899.07	8142.97	6442.04	4670.65	5481.94	6144.71	5575.55	4478.54	4103.97	3532.69	2554.96	-0.703333	0.036111	1.49464	down	0.0348287	0.861242	0.23088	unchanged	0.638995	0.0123831	2.1521	up	-1.3075	0.00204532	1.48032	down	C16157	Amino sugar and nucleotide sugar metabolism(ko00520);;Metabolic pathways(ko01100)	LMPR03020005	Prenol Lipids [PR]	Polyprenols [PR03]	Bactoprenol monophosphates [PR0302]	--	--	--	--	--	--
pos_2083	sclareol	34417.8	44238	51032.2	38465.4	21614.7	16270.6	43887.8	26903.6	31773.2	28691	16645.2	13607.3	-0.373309	0.519059	0.586786	unchanged	-0.425819	0.360032	0.735134	unchanged	0.338513	0.265195	1.26662	unchanged	-1.13764	0.0241809	1.31626	down	C09183	Diterpenoid biosynthesis(ko00904);;Biosynthesis of secondary metabolites(ko01110)	LMPR0104030010	Prenol Lipids [PR]	Isoprenoids [PR01]	C20 isoprenoids (diterpenes) [PR0104]	HMDB0036827	515-03-7	Organic compounds	Lipids and lipid-like molecules	Prenol lipids	Diterpenoids
pos_2133	Benzothiazole	161923	236425	244166	195618	203618	182447	243942	199542	205012	211441	220281	230970	0.188104	0.0323958	1.51726	up	-0.156862	0.248819	0.888125	unchanged	-0.0133672	0.95066	0.078633	unchanged	0.0446095	0.823627	0.201397	unchanged	--	--	--	--	--	--	HMDB0032930	95-16-9	Organic compounds	Organoheterocyclic compounds	Benzothiazoles	--
pos_2257	Ginsenoside Rg3	5063.74	5947.9	4596.4	5227.15	2819.14	1872.11	5266.88	4176.96	3992.61	3522.76	2630.39	1919.56	-0.297055	0.617558	0.465558	unchanged	-0.437973	0.365392	0.775362	unchanged	0.216138	0.266744	1.19874	unchanged	-0.951165	0.015381	1.37785	down	C20778	Biosynthesis of various plant secondary metabolites(ko00999);;Biosynthesis of secondary metabolites(ko01110)	LMPR0106080010	Prenol Lipids [PR]	Isoprenoids [PR01]	C30 isoprenoids (triterpenes) [PR0106]	HMDB0039546	14197-60-5	Organic compounds	Lipids and lipid-like molecules	Prenol lipids	Triterpenoids
pos_2313	Elaidic Acid	6055.14	5202.02	6329.15	483.733	846.512	494.597	4373.24	3257.65	4882.8	1180.41	1192.02	972.56	0.874231	0.0307559	1.51574	up	-2.77766	0.0135484	1.58052	down	0.490945	0.0512076	1.92388	unchanged	-2.39438	0.00375868	1.47858	down	C01712	--	--	--	--	--	HMDB0000573	112-79-8	Organic compounds	Lipids and lipid-like molecules	Fatty Acyls	Fatty acids and conjugates
pos_2430	Cucurbitadienol	10770.4	17410.6	19446.1	13167.9	14537.6	12110.9	13312.8	14770.6	12984.3	17574.4	17089.2	18992.1	0.430367	0.00780614	1.66788	up	-0.0446393	0.665595	0.369902	unchanged	0.213781	0.493726	0.881854	unchanged	0.171947	0.52574	0.539927	unchanged	C19819	Sesquiterpenoid and triterpenoid biosynthesis(ko00909);;Biosynthesis of various alkaloids(ko00996);;Biosynthesis of secondary metabolites(ko01110)	--	--	--	--	--	--	--	--	--	--
pos_2512	2-Methyl-3-n-amyl-dihydropyrrole	704.129	1451.3	1262.3	1166.86	1328.41	1118.21	1031.46	906.089	855.508	1370.36	1244.03	1342.1	0.130831	0.213122	1.01739	unchanged	0.371543	0.030927	1.43205	up	0.291195	0.453224	0.927366	unchanged	0.211179	0.508703	0.535764	unchanged	C21571	Metabolic pathways(ko01100);;Biosynthesis of secondary metabolites(ko01110)	--	--	--	--	--	--	--	--	--	--
pos_2528	3-Hexaprenyl-4-hydroxybenzoate	612.314	510.133	335.012	513.471	629.959	989.394	723.152	561.323	373.043	983.106	672.665	989.768	0.310797	0.39449	0.836261	unchanged	0.36374	0.422629	0.780007	unchanged	-0.185569	0.635157	0.612642	unchanged	0.860106	0.0434311	1.22418	up	C13425	--	--	--	--	--	HMDB0006816	65848-03-5	Organic compounds	Lipids and lipid-like molecules	Prenol lipids	Polyprenylphenols
pos_2542	Aplidiasphingosine	101.005	43.1422	285.349	780.491	1136.3	798.318	107.636	132.667	281.173	1482.65	1135.74	1884.58	0.729866	0.0918125	1.38791	unchanged	2.38034	0.0123311	1.51597	up	-0.279957	0.75425	0.317084	unchanged	3.39016	0.0164567	1.42605	up	--	--	LMSP01080016	Sphingolipids [SP]	Sphingoid bases [SP01]	Sphingoid base analogs [SP0108]	--	--	--	--	--	--
pos_2583	GV 150013X	6395.37	14948.8	22590.4	18094.4	1.49707e+07	144451	16388.7	27168.6	53112.5	35108.6	50970.4	45944.4	-6.84078	0.419781	0.961255	unchanged	7.29044	0.418875	0.729657	unchanged	-1.13771	0.244084	1.35142	unchanged	1.58736	0.0113555	1.38956	up	C15096	--	--	--	--	--	--	--	--	--	--	--
pos_2646	16-Methylheptadecanoic acid	1514.22	1388.14	2101.14	2869.89	2862.47	2058.09	1075.31	1613.45	1406.46	3511.32	2439.59	2940.59	0.190722	0.422595	0.705034	unchanged	0.927767	0.0254326	1.41554	up	0.288998	0.330805	1.17924	unchanged	0.82949	0.0316541	1.28664	up	--	--	--	--	--	--	HMDB0031066	2724-58-5	Organic compounds	Lipids and lipid-like molecules	Fatty Acyls	Fatty acids and conjugates
pos_2648	MG(0:0/18:0/0:0)	26392.9	34650.1	41607.3	55246.8	54411.2	41698.2	24846.9	31463.9	32199.8	65421.5	46473	58573.2	0.17155	0.420658	0.724593	unchanged	0.774026	0.023548	1.42692	up	0.213815	0.412795	1.0153	unchanged	0.731761	0.0354488	1.26067	up	--	--	--	--	--	--	HMDB0011535	--	Organic compounds	Lipids and lipid-like molecules	Glycerolipids	Monoradylglycerols
pos_2720	6-Deoxocathasterone	25.1946	33.9543	52.3242	2364.64	51.5003	9.03464	62.7766	10.578	1.07947	20.4197	1.56443	0.783649	-6.73495	0.411643	0.756791	unchanged	5.02598	0.420015	0.697271	unchanged	0.58266	0.598862	0.665115	unchanged	-2.29163	0.0473396	1.23767	down	C15798	Brassinosteroid biosynthesis(ko00905);;Metabolic pathways(ko01100);;Biosynthesis of secondary metabolites(ko01110)	LMST01030124	Sterol Lipids [ST]	Sterols [ST01]	Ergosterols and C24-methyl derivatives [ST0103]	--	--	--	--	--	--
pos_2751	Trioxilin A3	263188	311179	420367	217050	218043	168726	267228	269153	286127	208875	296853	202278	0.229645	0.387763	0.754835	unchanged	-0.445912	0.0340413	1.50587	down	0.274283	0.342056	1.24694	unchanged	-0.49055	0.17206	0.945669	unchanged	C04843	--	LMFA03090002	Fatty Acyls [FA]	Eicosanoids [FA03]	Hepoxilins [FA0309]	HMDB0001977	68860-46-8	Organic compounds	Lipids and lipid-like molecules	Fatty Acyls	Eicosanoids
pos_2775	2,5-Dihydro-4,5-dimethyl-2-(1-methylpropyl)thiazole	10694	16471.4	19476.6	14423	17571.8	15380.4	19347.2	17801	16942.4	20285.4	20347	22519.8	0.414698	0.0128511	1.62334	up	-0.191243	0.133052	1.05881	unchanged	-0.213748	0.439694	0.95625	unchanged	0.437203	0.158372	1.09112	unchanged	--	--	--	--	--	--	HMDB0037514	65894-82-8	Organic compounds	Organoheterocyclic compounds	Azolines	Thiazolines
pos_2794	Tridemorph	4457.11	5929.39	6172.77	6451.29	7411.35	6343.12	4974.63	5425.13	5839.22	7821.81	7944.4	8974.43	0.292116	0.039042	1.48251	up	0.315305	0.0392503	1.32277	up	0.0281774	0.868859	0.218464	unchanged	0.579244	0.0177128	1.36434	up	C11285	--	--	--	--	--	HMDB0031810	81412-43-3	Organic compounds	Organoheterocyclic compounds	Oxazinanes	Morpholines
pos_2879	Eicosapentaenoic Acid ethyl ester	2699.97	1607.66	6705.02	1656.99	2258.82	571.91	1743.8	2890.29	770.865	35882.8	33249.8	17560.3	4.27186	0.0400206	1.65304	up	-0.2683	0.718165	0.276037	unchanged	1.02681	0.354433	1.18156	unchanged	2.97675	0.0398939	1.34977	up	--	--	--	--	--	--	HMDB0249402	--	Organic compounds	Lipids and lipid-like molecules	Fatty Acyls	Fatty acid esters
pos_2918	3beta-Hydroxyergosta-7,24(24(1))-dien-4alpha-carboxylate	212.189	1029.14	1690.86	427.604	900.666	912.531	797.653	860.29	877.493	1564.49	1384.12	1946.63	1.12736	0.0184575	1.60641	up	-0.178219	0.602636	0.452978	unchanged	0.209745	0.786531	0.382258	unchanged	0.739401	0.26243	0.890401	unchanged	C22119	Steroid biosynthesis(ko00100);;Metabolic pathways(ko01100);;Biosynthesis of secondary metabolites(ko01110)	--	--	--	--	--	--	--	--	--	--
pos_2927	Kuguaglycoside C	615.634	1691.55	921.042	902.112	959.134	1147.56	645.535	1109.04	868.804	1799.53	1476.1	1736.74	0.736302	0.00706314	1.72222	up	0.197766	0.46052	0.601847	unchanged	0.299318	0.606429	0.593764	unchanged	0.63475	0.197431	0.965141	unchanged	--	--	--	--	--	--	--	--	--	--	--	--
pos_296	L-Arginine	1757.3	3618.13	3865.31	5334.11	8258.74	5316.01	4389.93	4409.55	12179	16889.4	11229	22854.9	1.43068	0.0760414	1.52729	unchanged	-0.149848	0.822031	0.320134	unchanged	-1.18283	0.267487	1.34717	unchanged	2.46366	0.0488187	1.34556	up	C00062	Arginine biosynthesis(ko00220);;Monobactam biosynthesis(ko00261);;Arginine and proline metabolism(ko00330);;D-Amino acid metabolism(ko00470);;Aminoacyl-tRNA biosynthesis(ko00970);;Metabolic pathways(ko01100);;Biosynthesis of secondary metabolites(ko01110);;Biosynthesis of amino acids(ko01230);;ABC transporters(ko02010)	--	--	--	--	HMDB0000517	74-79-3	Organic compounds	Organic acids and derivatives	Carboxylic acids and derivatives	Amino acids, peptides, and analogues
pos_2971	1-Octadecanol (Drug)	16232.7	22705.5	22732.5	23274.6	28090.8	26123.7	21821.7	21624.1	24814.5	28951.2	27019.6	33459.5	0.206771	0.174156	1.1466	unchanged	0.182945	0.157588	1.0387	unchanged	-0.146461	0.429694	0.958045	unchanged	0.536177	0.0333437	1.27701	up	--	--	--	--	--	--	--	--	--	--	--	--
pos_2972	Stearoylcarnitine	2142.5	5200.37	8654.76	8975.52	8922.97	8175.23	4055.33	3317.51	3751.13	14469.5	12837.1	12657.2	0.616097	0.00681712	1.74261	up	1.22892	0.000149219	1.61136	up	0.524186	0.479289	0.943054	unchanged	1.32084	0.0414311	1.34956	up	--	--	LMFA07070008	Fatty Acyls [FA]	Fatty esters [FA07]	Fatty acyl carnitines [FA0707]	HMDB0000848	25597-09-5	Organic compounds	Lipids and lipid-like molecules	Fatty Acyls	Fatty acid esters
pos_3059	Caloxanthin	130911	85379.5	92936.2	269068	241143	597056	287844	338318	333076	616210	542400	881441	0.881603	0.114044	1.36397	unchanged	0.207043	0.709163	0.366517	unchanged	-1.63322	0.000574658	2.25992	down	2.72187	0.0284876	1.41617	up	C16282	Carotenoid biosynthesis(ko00906)	LMPR01070134	Prenol Lipids [PR]	Isoprenoids [PR01]	C40 isoprenoids (tetraterpenes) [PR0107]	--	--	--	--	--	--
pos_3084	C-6 Ceramide	3694.64	9860.61	15767	90296.7	80614.7	129830	11473.5	11407.2	13702.6	148361	146239	121641	0.468899	0.107892	1.3904	unchanged	3.03926	0.0277474	1.54946	up	-0.31919	0.56203	0.706947	unchanged	3.82735	0.00150794	1.48226	up	--	--	--	--	--	--	--	--	--	--	--	--
pos_310	Methoxamine	348.05	79.0784	80.7414	492.788	103.38	253.887	194.57	297.56	301.248	401.047	618.566	679.121	0.998832	0.12172	1.37568	unchanged	0.0995472	0.886011	0.0679917	unchanged	-0.64355	0.404563	1.01765	unchanged	1.74193	0.0321693	1.29354	up	C07513	--	--	--	--	--	HMDB0014861	390-28-3	Organic compounds	Benzenoids	Benzene and substituted derivatives	Methoxybenzenes
pos_3131	24-Methylenelophenol	2468.16	1792.87	10677.4	16146.9	9516.83	12010.9	4625.51	3350.46	4462.3	15068.2	44966.4	14815.9	0.990418	0.34074	0.935643	unchanged	1.59881	0.0439695	1.46151	up	0.264247	0.798859	0.39594	unchanged	2.32498	0.176992	1.06718	unchanged	C11522	Steroid biosynthesis(ko00100);;Metabolic pathways(ko01100);;Biosynthesis of secondary metabolites(ko01110)	--	--	--	--	HMDB0006846	1176-52-9	Organic compounds	Lipids and lipid-like molecules	Steroids and steroid derivatives	Ergostane steroids
pos_314	NG,NG-Dimethyl-L-arginine	9018.44	8175.28	8317.45	12064.7	7953.26	10434.2	9692.46	9057.29	9786	13420.1	15024.9	16247.9	0.5535	0.0366396	1.63044	up	0.0937756	0.648865	0.393263	unchanged	-0.161641	0.0447143	1.88951	down	0.808917	0.0103353	1.46078	up	C03626	--	--	--	--	--	HMDB0001539	30315-93-6	Organic compounds	Organic acids and derivatives	Carboxylic acids and derivatives	Amino acids, peptides, and analogues
pos_3175	17a-Hydroxypregnenolone	1176.41	282.663	138.043	2974.04	1849	2470.32	653.36	3659.55	4171.62	11034.4	11130.2	16309.5	2.39923	0.0237847	1.74941	up	-0.21825	0.757343	0.403985	unchanged	-2.40936	0.163473	1.62752	unchanged	4.59034	0.0168506	1.44773	up	--	--	--	--	--	--	HMDB0000363	387-79-1	Organic compounds	Lipids and lipid-like molecules	Steroids and steroid derivatives	Pregnane steroids
pos_3189	Oblongolide	9532.96	1545.48	1579.28	28221.5	19817.6	69469.8	23572	37975.9	43669	74303.6	81303	155882	1.40641	0.115816	1.39422	unchanged	0.159403	0.821873	0.189465	unchanged	-3.05528	0.02173	2.1183	down	4.62109	0.0609172	1.34013	unchanged	C09519	--	--	--	--	--	--	--	--	--	--	--
pos_321	5-Methyl-2-thiophenecarboxaldehyde	575.783	770.211	677.588	926.609	1174.04	984.246	1152.51	967.554	1919.8	2193.21	1784.68	3112.1	1.20056	0.0718336	1.57549	unchanged	-0.389083	0.389918	0.855451	unchanged	-0.997394	0.143099	1.72305	unchanged	1.80887	0.0474586	1.36023	up	--	--	--	--	--	--	HMDB0032431	13679-70-4	Organic compounds	Organoheterocyclic compounds	Thiophenes	2,5-disubstituted thiophenes
pos_3360	Phthalate	324.057	457.986	615.007	441.529	537.907	437.927	564.906	500.649	831.562	579	598.353	667.98	0.380673	0.0298638	1.5189	up	-0.4206	0.250983	1.0639	unchanged	-0.441424	0.276339	1.20301	unchanged	0.401497	0.211099	0.99605	unchanged	C01606	Metabolic pathways(ko01100);;ABC transporters(ko02010)	--	--	--	--	HMDB0002107	88-99-3	Organic compounds	Benzenoids	Benzene and substituted derivatives	Benzoic acids and derivatives
pos_3391	6-Methylnicotinamide	27528.3	35652.8	34320.9	41355.7	38448.2	35450.7	38885.2	32159.8	33822	41777	43488.7	46387.7	0.191921	0.0689096	1.44799	unchanged	0.136264	0.262519	0.925955	unchanged	-0.105057	0.491119	0.834272	unchanged	0.433242	0.0272077	1.34743	up	--	--	--	--	--	--	HMDB0013704	6960-22-1	Organic compounds	Organoheterocyclic compounds	Pyridines and derivatives	Pyridinecarboxylic acids and derivatives
pos_3402	(R)-4-Dehydropantoate	370.748	493.55	766.14	529.352	631.713	573.749	805.109	721.509	793.269	730.486	836.489	916.536	0.5176	0.0252021	1.61743	up	-0.419274	0.00815536	1.49972	down	-0.508796	0.183239	1.5623	unchanged	0.607123	0.119986	1.14547	unchanged	C01053	Pantothenate and CoA biosynthesis(ko00770)	LMFA01050458	Fatty Acyls [FA]	Fatty Acids and Conjugates [FA01]	Hydroxy fatty acids [FA0105]	--	--	--	--	--	--
pos_342	ACRL Toxin II	25253.2	13752.8	13635.6	38675.9	17227.6	31706.8	27147.4	37686.6	38943.5	59922.4	59041.5	81876.4	1.19688	0.0191201	1.68189	up	-0.244321	0.512302	0.630134	unchanged	-0.979218	0.0337621	1.94637	down	1.93177	0.00987925	1.42624	up	--	--	--	--	--	--	HMDB0030496	101951-84-2	Organic compounds	Lipids and lipid-like molecules	Fatty Acyls	Fatty alcohols
pos_3439	Isohumbertiol	5633.92	7997.32	10780.1	8781.27	27143.8	17073.6	16326	16653.9	16991.1	18837.6	18424.5	30035.6	0.3446	0.509848	0.543733	unchanged	0.0848648	0.866827	0.167333	unchanged	-1.03354	0.0274747	2.16265	down	1.46301	0.0493586	1.31787	up	--	--	--	--	--	--	HMDB0040686	--	Organic compounds	Lipids and lipid-like molecules	Prenol lipids	Sesquiterpenoids
pos_3449	Echinenone	449381	501170	306836	1.42435e+06	5.68e+06	3.55154e+06	2.53783e+06	2.76903e+06	1.93575e+06	3.54399e+06	2.58721e+06	4.76114e+06	0.0316624	0.958073	0.0496058	unchanged	0.557068	0.453534	0.710069	unchanged	-2.52608	0.0117613	2.24247	down	3.11481	0.0353212	1.39459	up	C08592	Carotenoid biosynthesis(ko00906);;Biosynthesis of secondary metabolites(ko01110)	LMPR01070060	Prenol Lipids [PR]	Isoprenoids [PR01]	C40 isoprenoids (tetraterpenes) [PR0107]	--	--	--	--	--	--
pos_3507	Benzaldehyde dimethyl acetal	9739.92	14776.9	16137.3	12512.2	13204.4	11829.1	16008.3	13446.2	14351.8	14604.4	15897	16761	0.332046	0.0172738	1.63919	up	-0.222492	0.0898689	1.22301	unchanged	-0.107738	0.654153	0.55446	unchanged	0.217292	0.377123	0.733955	unchanged	--	--	--	--	--	--	HMDB0041326	1125-88-8	Organic compounds	Benzenoids	Benzene and substituted derivatives	Benzylethers
pos_3528	Isophorone	1432.57	1609.08	2303.81	3389.25	5996.38	3958.45	3732.78	4903.74	5049.58	4450.84	5353.21	7126.05	0.34339	0.344171	0.792861	unchanged	-0.0365103	0.906569	0.156219	unchanged	-1.35632	0.0078999	2.16051	down	1.6632	0.0287926	1.39744	up	C14743	--	--	--	--	--	HMDB0031195	78-59-1	Organic compounds	Organic oxygen compounds	Organooxygen compounds	Carbonyl compounds
pos_3532	Cerulenin	73320.7	107764	113537	91532.8	91825.2	84556.8	112529	92267.9	100357	99806.5	109143	116873	0.28231	0.0413682	1.58573	up	-0.187764	0.158187	1.09682	unchanged	-0.0506779	0.817328	0.285388	unchanged	0.145223	0.504561	0.56258	unchanged	C12058	--	LMFA08010013	Fatty Acyls [FA]	Fatty amides [FA08]	Primary amides [FA0801]	HMDB0015168	17397-89-6	Organic compounds	Organoheterocyclic compounds	Epoxides	Oxirane carboxylic acids and derivatives
pos_3618	4-Amino-5-hydroxymethyl-2-methylpyrimidine	1175.63	1544.72	2143.33	1970.31	1995.07	1523.41	2145.71	2111.72	1578.56	2562.71	2378.03	2453.9	0.429992	0.0414931	1.58718	up	-0.088489	0.654558	0.312441	unchanged	-0.262929	0.398199	0.976211	unchanged	0.604432	0.0910449	1.25122	unchanged	C01279	Thiamine metabolism(ko00730);;Metabolic pathways(ko01100);;Biosynthesis of cofactors(ko01240);;ABC transporters(ko02010)	--	--	--	--	HMDB0247327	--	Organic compounds	Organoheterocyclic compounds	Diazines	Pyrimidines and pyrimidine derivatives
pos_365	choerospondin	575.293	95.5281	37.8118	1466.22	354.179	1088.61	598.507	831.333	1082.09	2587.44	2533.66	3511.04	1.56919	0.0138207	1.70726	up	0.211733	0.736565	0.231597	unchanged	-1.82569	0.054709	1.8563	unchanged	3.60661	0.00486552	1.45147	up	--	--	--	--	--	--	--	--	--	--	--	--
pos_3695	N-Isopropyl-p-toluamide	3931.91	6315.08	9338.08	5856.3	6708.15	5508.51	8176.73	7437.48	8388.19	8428.46	10752.7	9746.26	0.678606	0.017169	1.64856	up	-0.409346	0.0137386	1.49115	down	-0.293424	0.446941	0.93232	unchanged	0.562684	0.174421	1.04539	unchanged	--	--	--	--	--	--	--	--	--	--	--	--
pos_3839	Campesterol	2723.03	1421.45	2070.3	32017.4	19370.3	4441.01	3576.05	4378.96	1738.49	37311.5	33621.3	36774.6	0.948041	0.159707	1.33566	unchanged	2.52592	0.192377	1.09821	unchanged	-0.641314	0.277012	1.27869	unchanged	4.11527	0.00042458	1.49412	up	C01789	Steroid biosynthesis(ko00100);;Brassinosteroid biosynthesis(ko00905);;Metabolic pathways(ko01100);;Biosynthesis of secondary metabolites(ko01110)	LMST01030097	Sterol Lipids [ST]	Sterols [ST01]	Ergosterols and C24-methyl derivatives [ST0103]	HMDB0002869	474-62-4	Organic compounds	Lipids and lipid-like molecules	Steroids and steroid derivatives	Ergostane steroids
pos_394	3,4-Di-O-caffeoylquinic acid methyl ester	913.413	114.285	178.005	1461.23	95.4536	498.246	345.07	567.886	806.089	1191.93	1193.8	1607.76	0.958566	0.247302	1.20349	unchanged	0.257479	0.81357	0.13865	unchanged	-0.511733	0.595275	0.640136	unchanged	1.72778	0.048095	1.27777	up	--	--	--	--	--	--	--	--	--	--	--	--
pos_3979	O-(1->4)-alpha-L-Dihydrostreptosyl-streptidine 6-phosphate	2127.19	2039.18	1405.83	251.591	183.051	292.564	1465.22	1601.79	1284.77	265.323	539.978	1092.67	1.38402	0.248627	1.18759	unchanged	-2.58117	0.00270549	1.59143	down	0.356642	0.207866	1.42693	unchanged	-1.55379	0.0213926	1.31657	down	C04767	Metabolic pathways(ko01100);;Biosynthesis of secondary metabolites(ko01110)	--	--	--	--	--	--	--	--	--	--
pos_4028	4-Fluoromuconolactone	1498.49	2388.17	2429.22	1885.86	2040.66	1787.73	2288.63	1896.01	1849.79	2133.2	2252.8	2398.2	0.247616	0.0284669	1.52996	up	-0.0786565	0.545989	0.426821	unchanged	0.0657639	0.798249	0.315464	unchanged	0.103195	0.662583	0.376612	unchanged	C16476	Metabolic pathways(ko01100)	--	--	--	--	--	--	--	--	--	--
pos_4202	Phthalate 3,4-cis-dihydrodiol	172.202	207.238	218.387	157.007	216.787	217.04	151.629	86.0583	126.342	172.603	190.367	84.8339	-0.399884	0.293425	1.04341	unchanged	0.6987	0.0522118	1.34934	unchanged	0.715675	0.0342313	1.97717	up	-0.416859	0.262587	0.872914	unchanged	C18314	Metabolic pathways(ko01100)	--	--	--	--	--	--	--	--	--	--
pos_4233	Cyanidin-3-O-sambubioside [Cyanidin-3-O-(2''-O-xylosyl)glucoside]	3923.46	101.728	52.7831	5312.91	491.009	3273.52	166.673	1385.62	728.975	5666.59	6452.81	10676.4	1.32841	0.0948024	1.43792	unchanged	1.99245	0.242726	0.980675	unchanged	0.838017	0.691358	0.509937	unchanged	2.48284	0.038186	1.27222	up	--	--	--	--	--	--	--	--	--	--	--	--
pos_4238	3-Mercapto-2-butanol	2560.58	1637.77	1653.02	3119.19	1818.43	2617.94	1907.05	1936.7	1890.3	3911.89	4842.91	4783.03	0.841385	0.0161503	1.69385	up	0.397988	0.250012	1.00644	unchanged	0.0292233	0.909771	0.152283	unchanged	1.21015	0.00393375	1.43434	up	--	--	--	--	--	--	HMDB0040185	54812-86-1	Organic compounds	Organic oxygen compounds	Organooxygen compounds	Alcohols and polyols
pos_4242	Thiamin monophosphate	8.54318	9.02376	1.33198e-08	620.545	7.51203	294.506	125.984	12.3341	2.30372	1080.63	1325.63	1147.49	1.94562	0.0252304	1.71593	up	2.71382	0.276686	0.952494	unchanged	-3.00089	0.409746	1.06983	unchanged	7.66034	0.00377986	1.49327	up	C01081	Thiamine metabolism(ko00730);;Metabolic pathways(ko01100);;Biosynthesis of cofactors(ko01240)	--	--	--	--	HMDB0002666	495-23-8	Organic compounds	Organoheterocyclic compounds	Diazines	Pyrimidines and pyrimidine derivatives
pos_4250	Phenylethylmalonamide (PEMA)	1742.84	276.003	281.116	2177.01	354.439	8009.21	1275.82	1358.55	898.386	7752.43	10016.1	12365.4	1.51543	0.0863468	1.48063	unchanged	1.5771	0.418155	0.773578	unchanged	-0.619184	0.492919	0.864566	unchanged	3.71171	0.012055	1.44667	up	--	--	--	--	--	--	--	--	--	--	--	--
pos_4252	AminoDHQ	188.812	149.828	150.489	265.922	153.303	253.441	151.254	183.57	206.287	230.274	291.588	252.332	0.202807	0.459553	0.834441	unchanged	0.313964	0.349285	0.745261	unchanged	-0.145713	0.447914	0.88434	unchanged	0.662484	0.0155299	1.37497	up	C12109	Biosynthesis of secondary metabolites(ko01110)	--	--	--	--	--	--	--	--	--	--
pos_4271	UDP-2-acetamido-4-(D-alanylamino)-2,4,6-trideoxy-alpha-D-glucose	3369.85	233.003	169.972	13717	9599.02	14857.2	504.161	647.209	610.046	11336.1	14451.7	9075.1	-0.130869	0.646903	0.365054	unchanged	4.43775	0.0168191	1.57559	up	1.09891	0.590614	0.700285	unchanged	3.20797	0.00767173	1.41142	up	C22247	Metabolic pathways(ko01100);;Biosynthesis of nucleotide sugars(ko01250)	--	--	--	--	--	--	--	--	--	--
pos_4273	4-Hydroxymethylphenylhydrazine	334.585	146.446	108.299	569.792	253.538	873.805	197.832	176.556	191.964	425.364	653.473	410.779	-0.188161	0.748959	0.210945	unchanged	1.58333	0.169784	1.19823	unchanged	0.0573774	0.922967	0.118303	unchanged	1.33779	0.0470026	1.23632	up	C03994	--	--	--	--	--	--	--	--	--	--	--
pos_4275	7H-Furo[3,2-g][1]benzopyran-7-one, 2,3-dihydro-2-hydroxy-9-methoxy-	1725.51	1575.48	1695.75	1321.59	1575.02	1658.59	1343.32	1059.48	1347.29	856.311	1133.2	992.692	-0.611136	0.0170191	1.65379	down	0.280588	0.126148	1.14844	unchanged	0.414061	0.0315969	2.07084	up	-0.74461	0.00433382	1.43082	down	--	--	--	--	--	--	--	--	--	--	--	--
pos_4293	6-Hydroxydopaquinone	2753.09	1166.62	1081.25	8326.13	5211.38	6789.15	1395.81	1188.45	2052.21	4657.15	5338.78	3295.79	-0.612845	0.105958	1.27874	unchanged	2.13228	0.0214044	1.51418	up	0.10918	0.853674	0.238989	unchanged	1.41025	0.0274034	1.2898	up	--	--	--	--	--	--	HMDB0011639	64192-68-3	Organic compounds	Organic acids and derivatives	Carboxylic acids and derivatives	Amino acids, peptides, and analogues
pos_4314	Pelargonidin 3-O-sophoroside	6347.04	76.9377	154.154	11069.4	214.979	10580.2	494.64	185.469	88.3456	17707.9	25469.6	13679.8	1.37875	0.0779829	1.43902	unchanged	4.83049	0.185175	1.15038	unchanged	3.09765	0.449704	0.977141	unchanged	3.11159	0.0213415	1.35574	up	C16305	Anthocyanin biosynthesis(ko00942)	--	--	--	--	HMDB0033679	54542-60-8	Organic compounds	Phenylpropanoids and polyketides	Flavonoids	Flavonoid glycosides
pos_4353	Cajanol	2375.12	40.4602	1.33198e-08	4094.49	392.375	3708.71	134.914	696.6	376.063	3017.92	5068.45	3436.3	0.491558	0.464995	0.818194	unchanged	2.76273	0.183823	1.13356	unchanged	1.00025	0.661835	0.56462	unchanged	2.25404	0.0415367	1.26304	up	C10204	--	LMPK12050499	Polyketides [PK]	Flavonoids [PK12]	Isoflavonoids [PK1205]	HMDB0033924	61020-70-0	Organic compounds	Phenylpropanoids and polyketides	Isoflavonoids	O-methylated isoflavonoids
pos_4481	1-Deoxy-11-oxopentalenate	44.8185	21.2515	7.35088	96.9517	39.3864	161.609	45.3578	16.8534	26.9547	120.483	113.16	124.204	0.264285	0.629182	0.622881	unchanged	1.74049	0.182154	1.16024	unchanged	-0.280302	0.723472	0.452644	unchanged	2.28508	0.00857682	1.45322	up	C20400	Metabolic pathways(ko01100);;Biosynthesis of secondary metabolites(ko01110)	--	--	--	--	--	--	--	--	--	--
pos_4551	4-Deoxy-4-thio-alpha-D-digitoxosyl-calicheamicin T0	1393.38	868.658	2074.38	3128.31	4936.85	3859.79	3269.41	4028.86	4508.67	2459.57	1596.91	2607.03	-0.839629	0.0580423	1.55305	unchanged	0.0143466	0.954102	0.0153104	unchanged	-1.44506	0.00772373	2.11593	down	0.619778	0.175071	0.968986	unchanged	C21339	Metabolic pathways(ko01100);;Biosynthesis of secondary metabolites(ko01110)	--	--	--	--	--	--	--	--	--	--
pos_4578	Cys-Gly	398.189	539.302	774.347	946.816	1085.48	969.04	1031.63	1143.09	1275.94	703.579	286.734	654.386	-0.867783	0.063349	1.56256	unchanged	-0.201268	0.159203	1.18022	unchanged	-1.01133	0.0160805	2.08479	down	-0.0577232	0.902537	0.104966	unchanged	C01419	Glutathione metabolism(ko00480);;Metabolic pathways(ko01100)	--	--	--	--	HMDB0000078	19246-18-5	Organic compounds	Organic acids and derivatives	Carboxylic acids and derivatives	Amino acids, peptides, and analogues
pos_4585	Triethanolamine	1224.51	1213.03	1298.02	1630.17	1242.09	1079.26	1527.55	2031.46	2460	2008.17	2246.52	2055.55	0.675286	0.0258144	1.66901	up	-0.607115	0.108533	1.29793	unchanged	-0.6882	0.104413	1.86733	unchanged	0.756371	0.00332636	1.48494	up	C06771	Glycerophospholipid metabolism(ko00564)	--	--	--	--	HMDB0032538	102-71-6	Organic compounds	Organic nitrogen compounds	Organonitrogen compounds	Amines
pos_4605	Leucosceptoside A	1027.07	42.8091	9.97195	1527.19	942.716	1101.74	62.664	359.487	187.025	756.713	1223.19	737.124	-0.394565	0.294351	0.88674	unchanged	2.55166	0.0157778	1.49424	up	0.825902	0.688888	0.513696	unchanged	1.3312	0.240462	0.898317	unchanged	--	--	--	--	--	--	--	--	--	--	--	--
pos_4613	Magnoloside A	1158.33	362.369	363.797	9946.95	11094.2	14003.5	544.018	442.141	405.82	9128.64	15183.2	8042.34	-0.115244	0.74566	0.34048	unchanged	4.65398	0.0113136	1.60103	up	0.437043	0.60034	0.67732	unchanged	4.1017	0.0429296	1.3817	up	C17678	--	--	--	--	--	--	--	--	--	--	--
pos_4623	3,2',4',6'-Tetrahydroxy-4-methoxy-3',5-diprenyldihydrochalcone	106846	43969.1	54061.6	6648.36	10670.4	18752.3	54592.1	48671.3	48161.4	7650.49	13986.8	6947.89	-0.335576	0.590372	0.520947	unchanged	-2.06968	0.0019639	1.56843	down	0.436155	0.45756	0.967514	unchanged	-2.84142	0.0928109	1.24283	unchanged	--	--	LMPK12120535	Polyketides [PK]	Flavonoids [PK12]	Chalcones and dihydrochalcones [PK1212]	--	--	--	--	--	--
pos_4653	(2S,3S)-2,3-Dihydro-2,3-dihydroxybenzoate	244.114	125.366	138.473	505.405	244.514	406.81	168.185	350.315	317.607	446.431	491.425	670.373	0.475422	0.21593	1.19869	unchanged	0.468291	0.326323	0.736635	unchanged	-0.718993	0.190549	1.44305	unchanged	1.66271	0.0168426	1.39218	up	C04171	Biosynthesis of secondary metabolites(ko01110)	--	--	--	--	--	--	--	--	--	--
pos_4659	4-(beta-D-Glucosyloxy)benzoate	199.462	5.78045	13.7943	631.514	529.424	523.336	53.7014	651.126	478.405	96.352	58.6685	63.6414	-2.94535	0.00246359	1.78857	down	0.509393	0.447302	0.592277	unchanged	-2.43349	0.204559	1.49184	unchanged	-0.00247202	0.998616	0.0115641	unchanged	C03993	Ubiquinone and other terpenoid-quinone biosynthesis(ko00130)	--	--	--	--	--	--	--	--	--	--
pos_4664	Geranyl phosphate	5378.44	1021.79	1038.53	15911.7	2416.5	6263.67	1183.8	2212.97	1649.02	7537.9	13556.4	8281.75	0.256459	0.744342	0.416539	unchanged	2.28502	0.245582	0.995605	unchanged	0.559978	0.640095	0.604499	unchanged	1.98151	0.0408773	1.27071	up	C21203	Monoterpenoid biosynthesis(ko00902);;Biosynthesis of secondary metabolites(ko01110)	--	--	--	--	HMDB0062745	--	Organic compounds	Lipids and lipid-like molecules	Prenol lipids	Isoprenoid phosphates
pos_4675	5-Carboxymethoxy-3,4-dihydrocarbostyril	2052.03	1101.73	1133.43	3885.49	2859.16	2206.16	1147.82	2619.83	1255.46	2155.73	3131.17	2965.94	-0.117128	0.710004	0.330597	unchanged	0.83344	0.126839	1.1018	unchanged	-0.228549	0.690892	0.489857	unchanged	0.944862	0.0381171	1.27469	up	--	--	--	--	--	--	--	--	--	--	--	--
pos_4692	Crocetin dialdehyde	32573.2	91672.5	114372	6352.12	15245.5	9340.2	72977.8	43328.2	62480	6226.08	8315.8	7196.35	-0.509139	0.361418	1.03534	unchanged	-2.53079	0.022133	1.51125	down	0.416465	0.507135	0.844399	unchanged	-3.45639	0.0973076	1.23476	unchanged	C19730	Biosynthesis of various plant secondary metabolites(ko00999);;Metabolic pathways(ko01100);;Biosynthesis of secondary metabolites(ko01110)	LMPR0104010021	Prenol Lipids [PR]	Isoprenoids [PR01]	C20 isoprenoids (diterpenes) [PR0104]	HMDB0304298	--	Organic compounds	Lipids and lipid-like molecules	Prenol lipids	Diterpenoids
pos_4702	Isoacteoside	2623.82	969.993	949.777	11181.7	10734.4	14201	1290.54	1426.74	867.119	10637.9	17669.3	9581.6	0.0690959	0.845717	0.190036	unchanged	3.33287	0.00868979	1.60523	up	0.342098	0.628972	0.61198	unchanged	3.05987	0.0429154	1.36846	up	--	--	--	--	--	--	HMDB0041025	61303-13-7	Organic compounds	Phenylpropanoids and polyketides	Cinnamic acids and derivatives	Hydroxycinnamic acids and derivatives
pos_4705	Phenylpyruvate	2816.61	1372.04	2305.39	2219.45	2045.78	1782.38	3507.28	931.898	1904.63	3263.01	4783.63	4130.05	1.00968	0.0350737	1.65768	up	-0.0689829	0.908131	0.0339236	unchanged	0.0337666	0.957149	0.0902652	unchanged	0.906934	0.0362193	1.29093	up	C00166	Phenylalanine metabolism(ko00360);;Phenylalanine, tyrosine and tryptophan biosynthesis(ko00400);;D-Amino acid metabolism(ko00470);;Tropane, piperidine and pyridine alkaloid biosynthesis(ko00960);;Metabolic pathways(ko01100);;Biosynthesis of secondary metabolites(ko01110);;2-Oxocarboxylic acid metabolism(ko01210);;Biosynthesis of amino acids(ko01230)	--	--	--	--	HMDB0000205	156-06-9	Organic compounds	Benzenoids	Benzene and substituted derivatives	Phenylpyruvic acid derivatives
pos_4706	2-Methylbutyl glucosinolate	105.758	312.877	352.581	215.85	252.196	292.546	353.766	165.115	346.65	346.76	444.433	491.601	0.754094	0.0360864	1.60829	up	-0.186462	0.637393	0.406178	unchanged	-0.166451	0.765828	0.353996	unchanged	0.734084	0.142848	1.0693	unchanged	C17257	--	--	--	--	--	--	--	--	--	--	--
pos_4709	S-Adenosylmethioninamine	7159.68	1951.33	1435.2	9579.87	8662.57	7359.53	2805.7	6519.28	3176.35	5508.74	8672.68	6562.68	-0.303553	0.233978	1.07537	unchanged	1.03417	0.0455916	1.3701	up	-0.245356	0.781897	0.346653	unchanged	0.975976	0.196964	0.96818	unchanged	C01137	Cysteine and methionine metabolism(ko00270);;Arginine and proline metabolism(ko00330);;Metabolic pathways(ko01100)	--	--	--	--	HMDB0000988	22365-13-5	Organic compounds	Nucleosides, nucleotides, and analogues	5'-deoxyribonucleosides	5'-deoxy-5'-thionucleosides
pos_4731	Indole-3-Carbinol	97761.3	119248	118304	32439.9	78914	64478.6	120248	111443	83009.4	45326.9	56797.4	44892.6	-0.25822	0.561862	0.703153	unchanged	-0.839779	0.0618496	1.22326	unchanged	0.0915253	0.636251	0.562113	unchanged	-1.18952	0.00373406	1.44978	down	--	--	--	--	--	--	HMDB0005785	700-06-1	Organic compounds	Organoheterocyclic compounds	Indoles and derivatives	Indoles
pos_4736	1H-Indole-3-propanoic acid	4590.75	5278.56	5980.16	2906.15	5912.7	4703.19	4721.3	4292.84	3362.63	3356.59	4329.73	3419.56	-0.283991	0.460568	0.850149	unchanged	0.127679	0.719461	0.397476	unchanged	0.3568	0.110831	1.65672	unchanged	-0.513111	0.038936	1.23921	down	--	--	--	--	--	--	HMDB0002302	830-96-6	Organic compounds	Organoheterocyclic compounds	Indoles and derivatives	Indolyl carboxylic acids and derivatives
pos_4739	N-Formyl-L-glutamate	3.35841	2.68928	3.22554	1.15914	139.934	0.874316	7.5444	0.0455226	1.33198e-08	0.223631	0.924811	1.33198e-08	-6.94974	0.417417	0.965259	unchanged	4.22533	0.435489	0.709539	unchanged	0.288988	0.843963	0.252115	unchanged	-3.01339	0.00202606	1.4447	down	C01045	Histidine metabolism(ko00340);;Metabolic pathways(ko01100)	--	--	--	--	HMDB0003470	1681-96-5	Organic compounds	Organic acids and derivatives	Carboxylic acids and derivatives	Amino acids, peptides, and analogues
pos_4745	Histidyltryptophyldiketopiperazine	680.301	3.71869	83.6796	1542.19	1106.91	1017.35	1.33198e-08	402.759	155.516	541.398	857.764	696.558	-0.806938	0.0633006	1.45324	unchanged	2.71534	0.00849801	1.49423	up	0.459566	0.792452	0.337212	unchanged	1.44883	0.16244	1.05086	unchanged	C22162	Biosynthesis of secondary metabolites(ko01110)	--	--	--	--	--	--	--	--	--	--
pos_4750	Fluotrimazole	42850.1	48853.2	55768.2	23770.8	53778.7	41145.4	42855.7	37814.6	30057.1	28968.3	38720.6	31005.9	-0.266212	0.531055	0.749136	unchanged	0.100245	0.798993	0.304146	unchanged	0.413424	0.0808177	1.75818	unchanged	-0.57939	0.0292176	1.2712	down	C18939	--	--	--	--	--	--	--	--	--	--	--
pos_4758	Isosalipurposide (Phlorizin Chalcone)	1829.36	1210.95	1476.73	1708.6	1768.54	2151.05	1086.02	923.926	1057.69	1489.65	2437.71	1743.06	0.0107847	0.967297	0.0430473	unchanged	0.875543	0.0164049	1.5533	up	0.558254	0.105175	1.85011	unchanged	0.328074	0.326155	0.784255	unchanged	--	--	--	--	--	--	--	--	--	--	--	--
pos_4762	5-O-(Indol-3-ylacetyl-myo-inositol) D-galactoside	53864.1	46816.9	45313.3	31453.7	30669	43664.3	49192.2	50328.9	36489.7	28627.9	40951.1	28568.8	-0.108134	0.687645	0.354221	unchanged	-0.362558	0.174916	0.94304	unchanged	0.102191	0.561534	0.690457	unchanged	-0.572884	0.0392365	1.26837	down	C04695	--	--	--	--	--	--	--	--	--	--	--
pos_4771	5-(5-Phospho-D-ribosylaminoformimino)-1-(5-phosphoribosyl)-imidazole-4-carboxamide	1251.15	1780.8	1814.73	229.544	1003.54	992.838	2084.7	1697.7	1644.31	691.252	829.143	597.209	-0.0719693	0.902722	0.222875	unchanged	-1.28568	0.033691	1.3814	down	-0.163079	0.44963	0.901981	unchanged	-1.19457	0.0265765	1.37632	down	C04896	Histidine metabolism(ko00340);;Metabolic pathways(ko01100);;Biosynthesis of secondary metabolites(ko01110);;Biosynthesis of amino acids(ko01230)	--	--	--	--	HMDB0012277	36244-83-4	Organic compounds	Nucleosides, nucleotides, and analogues	Imidazole ribonucleosides and ribonucleotides	1-ribosyl-imidazolecarboxamides
pos_4777	Cyanidin-3-O-(6''-O-malonyl-2''-O-glucuronyl)glucoside	2004.97	2267.39	2090.82	749.95	1031.71	1067.08	2419.56	1412.23	1433.07	631.685	1207.97	751.703	-0.136616	0.698415	0.436101	unchanged	-0.886072	0.126614	1.15036	unchanged	0.273351	0.386134	1.07265	unchanged	-1.29604	0.00942474	1.42785	down	C16373	Anthocyanin biosynthesis(ko00942)	--	--	--	--	--	--	--	--	--	--
pos_4803	Calicheamicin T0	254.232	471.482	450.041	19.6131	155.673	128.563	495.904	494.916	402.886	98.6326	68.4312	95.0828	-0.212985	0.772822	0.392687	unchanged	-2.1975	0.00292089	1.53559	down	-0.245338	0.413324	1.0132	unchanged	-2.16514	0.0455098	1.36648	down	C21338	Metabolic pathways(ko01100);;Biosynthesis of secondary metabolites(ko01110)	--	--	--	--	--	--	--	--	--	--
pos_4808	3-Dimethylallyl-4-hydroxybenzaldehyde	126.154	175.599	181.184	153.271	136.349	147.404	188.642	138.573	163.796	169.463	200.304	193.822	0.366933	0.0278824	1.66167	up	-0.168046	0.340078	0.77741	unchanged	-0.0239227	0.911472	0.134615	unchanged	0.222809	0.266788	0.866651	unchanged	C12459	Biosynthesis of secondary metabolites(ko01110)	--	--	--	--	--	--	--	--	--	--
pos_4810	Traumatic acid	6413.3	863.69	563.649	296.142	469.31	470.368	2442.59	3741.3	4632.78	445.836	496.886	900.436	0.576711	0.293947	1.0118	unchanged	-3.12971	0.03648	1.56042	down	-0.464212	0.661828	0.548832	unchanged	-2.08879	0.403487	0.697728	unchanged	C16308	alpha-Linolenic acid metabolism(ko00592);;Biosynthesis of secondary metabolites(ko01110)	LMFA01170002	Fatty Acyls [FA]	Fatty Acids and Conjugates [FA01]	Dicarboxylic acids [FA0117]	HMDB0000933	6402-36-4	Organic compounds	Lipids and lipid-like molecules	Fatty Acyls	Fatty acids and conjugates
pos_4811	Glu Phe	9068.99	10703.5	12843	9305.04	7130.95	8940.82	11408.4	7460.94	7670.55	10417.8	11289.2	11693.3	0.396353	0.0375082	1.65519	up	-0.0646497	0.806116	0.116899	unchanged	0.297399	0.297162	1.20508	unchanged	0.0343045	0.838329	0.2112	unchanged	--	--	--	--	--	--	--	--	--	--	--	--
pos_4819	Phenylacetyl-CoA	1524.61	1434.79	1582.94	872.886	367.253	820.984	1627.19	1167.72	1191.2	330.451	682.696	300.173	-0.650213	0.289329	0.867633	unchanged	-0.951552	0.043283	1.29871	down	0.188454	0.3403	1.19289	unchanged	-1.79022	0.00720016	1.44847	down	C00582	Phenylalanine metabolism(ko00360);;Metabolic pathways(ko01100)	--	--	--	--	HMDB0006503	7532-39-0	Organic compounds	Lipids and lipid-like molecules	Fatty Acyls	Fatty acyl thioesters
pos_4830	Quercetin-3-O-(6''-malonyl)glucoside	975.097	1382.82	1700.52	227.495	861.724	878.095	1718.1	703.945	508.066	453.527	432.063	314.085	-0.713582	0.354423	1.00058	unchanged	-0.57473	0.508488	0.442337	unchanged	0.469967	0.443253	0.929382	unchanged	-1.75828	0.0404348	1.36163	down	--	--	--	--	--	--	--	--	--	--	--	--
pos_4868	Quercetin 3-O-(6''-galloyl)-尾-D-galactopyranoside	1123.32	2045.94	2268.18	98.4024	753.656	380.899	1569.2	1618.56	1361.5	130.192	175.667	172.455	-1.36609	0.315873	1.12528	unchanged	-1.88351	0.0168623	1.50359	down	0.257295	0.489568	0.884151	unchanged	-3.5069	0.0419227	1.37578	down	--	--	--	--	--	--	--	--	--	--	--	--
pos_4873	3-Formyl-6-hydroxyindole	48376.6	62342.2	84727.6	17908.5	43148.3	38571.6	44304.6	58138.8	52744.6	17064.8	15718	15062.2	-1.05819	0.155485	1.426	unchanged	-0.639389	0.124367	1.18584	unchanged	0.332755	0.334155	1.21086	unchanged	-2.03033	0.0429336	1.36675	down	--	--	--	--	--	--	HMDB0031172	192184-71-7	Organic compounds	Organoheterocyclic compounds	Indoles and derivatives	Hydroxyindoles
pos_4883	Deamino-NAD+	336.337	462.01	424.825	246.37	729.558	417.4	290.605	474.814	733.445	209.751	87.6539	156.719	-1.61738	0.150619	1.43045	unchanged	-0.105334	0.862957	0.233974	unchanged	-0.293242	0.553922	0.742625	unchanged	-1.42947	0.00759661	1.40732	down	C00857	Nicotinate and nicotinamide metabolism(ko00760);;Metabolic pathways(ko01100);;Biosynthesis of cofactors(ko01240)	--	--	--	--	HMDB0001179	6450-77-7	Organic compounds	Nucleosides, nucleotides, and analogues	(5'->5')-dinucleotides	--
pos_4903	Indole-3-methyl acetate	21.2773	67.9229	126.558	893.331	328.846	1087.88	88.7515	72.3735	82.8786	825.166	899.864	561.429	-0.0148122	0.976994	0.0862627	unchanged	3.24295	0.0940148	1.3658	unchanged	-0.177487	0.787725	0.309944	unchanged	3.40563	0.0152809	1.43084	up	--	--	--	--	--	--	HMDB0029738	1912-33-0	Organic compounds	Organoheterocyclic compounds	Indoles and derivatives	Indolyl carboxylic acids and derivatives
pos_4907	Scopolamine	769.998	1.33198e-08	0.100582	2503.09	1303.38	1383.09	101.924	724.876	161.747	880.584	1686.05	949.406	-0.561662	0.305717	0.883311	unchanged	2.39223	0.0490687	1.36197	up	-0.360266	0.834064	0.257905	unchanged	2.19084	0.0656194	1.188	unchanged	C01851	Tropane, piperidine and pyridine alkaloid biosynthesis(ko00960);;Metabolic pathways(ko01100);;Biosynthesis of secondary metabolites(ko01110)	--	--	--	--	HMDB0003573	51-34-3	Organic compounds	Organic acids and derivatives	Hydroxy acids and derivatives	Beta hydroxy acids and derivatives
pos_4911	Isohemiphloin	835.409	624.552	545.498	602.632	491.046	641.38	438.79	575.873	274.291	77.9919	395.689	131.073	-1.52056	0.0442736	1.55999	down	0.428784	0.227029	1.04742	unchanged	0.637732	0.123745	1.59235	unchanged	-1.72951	0.0240843	1.29933	down	--	--	LMPK12140224	Polyketides [PK]	Flavonoids [PK12]	Flavanones [PK1214]	--	--	--	--	--	--
pos_4912	11a-Hydroxy-7-chlortetracycline	133.339	1.33198e-08	1.33198e-08	1218.65	698.491	1015.7	1.33198e-08	39.0821	7.97252	834.783	1526.99	552.251	-0.00928956	0.985877	0.00988773	unchanged	5.96182	0.0232976	1.54575	up	1.50269	0.588656	0.690731	unchanged	4.44984	0.0820233	1.27595	unchanged	C21439	Biosynthesis of secondary metabolites(ko01110)	--	--	--	--	--	--	--	--	--	--
pos_4915	6-Hydroxyindolelactate	753.295	789.435	647.415	690.895	706.788	770.208	606.901	663.464	545.434	268.385	417.916	263.311	-1.19088	0.00634553	1.75803	down	0.255687	0.0545236	1.37867	unchanged	0.270422	0.0873602	1.69315	unchanged	-1.20562	0.00369689	1.43061	down	C05657	--	--	--	--	--	--	--	--	--	--	--
pos_4916	Sinapate	508.149	44.5175	33.4157	924.195	437.736	654.404	81.4218	994.546	940.17	996.345	1249.23	1935.46	1.05213	0.106691	1.44495	unchanged	0.000141549	0.999853	0.113304	unchanged	-1.78242	0.248342	1.3317	unchanged	2.83469	0.0311415	1.33638	up	C00482	Phenylpropanoid biosynthesis(ko00940);;Metabolic pathways(ko01100);;Biosynthesis of secondary metabolites(ko01110)	--	--	--	--	HMDB0032616	7362-37-0	Organic compounds	Phenylpropanoids and polyketides	Cinnamic acids and derivatives	Hydroxycinnamic acids and derivatives
pos_4918	N6-(未2-Isopentenyl)-adenosine 5'-monophosphate	28900.7	27934.3	18049.5	6963.53	11590.8	9622.39	16219.6	10387.9	6861.54	9958.93	21701.2	15314.4	0.737375	0.197977	1.13931	unchanged	-0.248322	0.603579	0.322697	unchanged	1.16184	0.0379104	1.91351	up	-0.672786	0.12768	1.03433	unchanged	C04713	Zeatin biosynthesis(ko00908);;Biosynthesis of secondary metabolites(ko01110)	--	--	--	--	HMDB0304433	--	Organic compounds	Benzenoids	Phenanthrenes and derivatives	--
pos_4923	Pyroquilon	82.7108	88.6411	14.9142	1689.44	310.622	1990.78	45.5485	43.001	181.638	1640.31	2163.82	1591.52	0.435106	0.467491	0.837056	unchanged	3.88466	0.137573	1.24749	unchanged	-0.536599	0.625067	0.619479	unchanged	4.85636	0.0100028	1.47132	up	C18487	--	--	--	--	--	HMDB0037113	57369-32-1	Organic compounds	Organoheterocyclic compounds	Quinolines and derivatives	Quinolones and derivatives
pos_4935	Sinalbin	1074.3	1563.84	1198.34	402.615	432.424	284.692	1409.98	1593.71	1102.33	345.887	283.381	126.167	-0.567772	0.209696	1.18418	unchanged	-1.87459	0.0136681	1.53434	down	-0.0979568	0.684221	0.543872	unchanged	-2.3444	0.00993248	1.44462	down	C08426	Glucosinolate biosynthesis(ko00966);;Biosynthesis of secondary metabolites(ko01110);;2-Oxocarboxylic acid metabolism(ko01210)	--	--	--	--	--	--	--	--	--	--
pos_4958	Momilactone A	11804.9	4000.34	6595.52	21536.7	58304.2	35048.9	7312.89	21318.4	3577.6	26646.2	38706.9	35081.7	-0.193992	0.704979	0.518566	unchanged	1.83472	0.107121	1.24476	unchanged	-0.523909	0.6202	0.617649	unchanged	2.16464	0.00596478	1.44191	up	C18015	Diterpenoid biosynthesis(ko00904);;Biosynthesis of secondary metabolites(ko01110)	LMPR0104080002	Prenol Lipids [PR]	Isoprenoids [PR01]	C20 isoprenoids (diterpenes) [PR0104]	HMDB0036748	51415-07-7	Organic compounds	Phenylpropanoids and polyketides	2-arylbenzofuran flavonoids	--
pos_4966	NADH	103.022	103.046	80.5626	2.88429	109.031	93.6884	291.089	414.237	391.004	86.755	35.8176	223.049	0.749326	0.520714	0.611958	unchanged	-2.41474	0.00432868	1.55753	down	-1.93542	0.0161045	2.21976	down	0.269999	0.759571	0.263129	unchanged	C00004	Oxidative phosphorylation(ko00190);;Metabolic pathways(ko01100)	--	--	--	--	HMDB0001487	58-68-4	Organic compounds	Nucleosides, nucleotides, and analogues	(5'->5')-dinucleotides	--
pos_4967	Tropone	25.5909	1.33198e-08	3.69743	74.4599	65.3848	53.9037	42.9652	78.8008	35.0306	75.8852	119.776	174.281	0.933116	0.170483	1.32589	unchanged	0.30529	0.46911	0.63654	unchanged	-2.4205	0.0666891	1.85794	unchanged	3.6589	0.0486272	1.35044	up	--	--	--	--	--	--	--	--	--	--	--	--
pos_4968	Pyrrole-2-carboxylic acid	9.43606	1.33198e-08	4.06201	117.501	12.3556	114.793	12.9377	14.3717	21.5934	79.264	134.857	64.2784	0.186432	0.79859	0.359954	unchanged	2.32273	0.199378	1.10819	unchanged	-1.85716	0.0368002	1.91474	down	4.36633	0.0522478	1.35648	unchanged	--	--	--	--	--	--	HMDB0004230	634-97-9	Organic compounds	Organoheterocyclic compounds	Pyrroles	Pyrrole carboxylic acids and derivatives
pos_4970	3,4-Dimethoxyphenol	1562.06	507.103	523.809	4712.1	1520.3	1892.02	686.957	1436.99	1372.49	2231.82	2438.14	2747.93	-0.131258	0.83787	0.102205	unchanged	1.21638	0.262631	0.921219	unchanged	-0.431283	0.520934	0.764634	unchanged	1.5164	0.029317	1.36289	up	--	--	--	--	--	--	--	--	--	--	--	--
pos_4974	Calycosin	7615.92	4616.41	3784.45	8686.27	9846.45	8444.88	5323.64	11208.8	10828.5	10055.3	10908	9469.4	0.173858	0.128055	1.15169	unchanged	-0.0203562	0.953216	0.166786	unchanged	-0.772534	0.179697	1.49148	unchanged	0.926036	0.0413864	1.33015	up	C01562	Isoflavonoid biosynthesis(ko00943);;Biosynthesis of secondary metabolites(ko01110)	LMPK12050056	Polyketides [PK]	Flavonoids [PK12]	Isoflavonoids [PK1205]	HMDB0249566	--	Organic compounds	Phenylpropanoids and polyketides	Isoflavonoids	O-methylated isoflavonoids
pos_4986	Octylamine	487.873	549.75	391.482	818.523	693.171	577.513	529.201	628.013	731.7	772.128	779.389	950.774	0.260294	0.206237	1.13643	unchanged	0.145398	0.50448	0.439874	unchanged	-0.402446	0.112337	1.67908	unchanged	0.808138	0.00977801	1.382	up	C01740	--	--	--	--	--	HMDB0255916	--	Organic compounds	Organic nitrogen compounds	Organonitrogen compounds	Amines
pos_503	Gentioflavoside	4901.88	324.393	268.239	11464.5	709.208	6372.2	1007.08	1747.92	2134.06	9518.33	9528.84	8201.74	0.555095	0.449498	0.886474	unchanged	1.92348	0.279756	0.929944	unchanged	0.168435	0.908612	0.154046	unchanged	2.31014	0.0338134	1.36899	up	--	--	--	--	--	--	--	--	--	--	--	--
pos_5042	Butoxyacetic acid	111.918	134.103	67.1839	125.302	147.104	114.867	88.1348	70.3166	124.492	79.6176	87.4944	94.2458	-0.567325	0.0318639	1.68307	down	0.452839	0.150198	1.04252	unchanged	0.146593	0.711595	0.403684	unchanged	-0.261079	0.474386	0.623801	unchanged	--	--	--	--	--	--	HMDB0041844	2516-93-0	Organic compounds	Organic acids and derivatives	Carboxylic acids and derivatives	Carboxylic acids
pos_5071	Kainic acid	813.74	232.637	280.067	966.624	553.437	1012.91	321.929	807.741	652.098	1030.63	1212.88	1402.26	0.525396	0.116331	1.40969	unchanged	0.507522	0.288114	0.80141	unchanged	-0.425745	0.555731	0.699214	unchanged	1.45866	0.0332482	1.32252	up	C12819	--	--	--	--	--	HMDB0253757	--	Organic compounds	Organic acids and derivatives	Carboxylic acids and derivatives	Amino acids, peptides, and analogues
pos_5114	Cycloserine	17672.1	18657.3	19335.9	14042.5	16552.6	13838.2	18626.6	18044.8	15581	10948.3	14169.6	11609.2	-0.274796	0.123253	1.3618	unchanged	-0.233856	0.111312	1.09495	unchanged	0.0912796	0.358331	1.09597	unchanged	-0.599932	0.0112239	1.40295	down	C08057	Metabolic pathways(ko01100);;Biosynthesis of secondary metabolites(ko01110)	LMPK14000007	Polyketides [PK]	Non-ribosomal peptide/polyketide hybrids [PK14]	--	HMDB0014405	68-41-7	Organic compounds	Organoheterocyclic compounds	Azolines	Isoxazolines
pos_5116	Maohuoside A	1746.07	1714.32	1719.86	191.647	514.297	210.775	1810.33	1810.51	1148.82	80.0137	195.383	155.521	-1.08906	0.257545	1.20179	unchanged	-2.37934	0.0151235	1.47971	down	0.119134	0.598278	0.667902	unchanged	-3.58754	0.000176115	1.49611	down	--	--	--	--	--	--	--	--	--	--	--	--
pos_5125	4'-Hydroxychalcone	1438.03	2431.2	2762	798.341	1438.23	1219.92	2560.39	2504.32	2861.64	1045.62	1093.85	1061.05	-0.111002	0.694483	0.527376	unchanged	-1.19735	0.00497487	1.57037	down	-0.257378	0.392808	1.05247	unchanged	-1.05097	0.102522	1.22273	unchanged	C14232	--	--	--	--	--	--	--	--	--	--	--
pos_5128	Indole-3-acetyl-beta-1-D-glucoside	246409	286620	326495	135459	250146	207354	287697	253779	189165	148445	190401	155266	-0.263092	0.43594	0.879421	unchanged	-0.301232	0.35904	0.648992	unchanged	0.234375	0.313151	1.16572	unchanged	-0.798698	0.0174317	1.35946	down	C04197	--	--	--	--	--	HMDB0301785	52703-89-6	Organic compounds	Organoheterocyclic compounds	Indoles and derivatives	Indolyl carboxylic acids and derivatives
pos_5135	Garcimangosone D	40950.6	32451.2	35829.4	21520.6	18192.2	21949.8	33385.5	34537.6	26482.3	14486.7	22917.5	15325.7	-0.225775	0.39065	0.793145	unchanged	-0.614472	0.0323171	1.39908	down	0.210443	0.233652	1.33378	unchanged	-1.05069	0.00679453	1.38568	down	--	--	--	--	--	--	HMDB0038066	--	Organic compounds	Organic oxygen compounds	Organooxygen compounds	Carbohydrates and carbohydrate conjugates
pos_5152	Kaempferol-3-O-rutinoside-7-O-glucoside	15742.7	15318.7	15501	5636.81	5324.9	6027.87	15216.6	16760.4	12366.6	4062.14	6740.47	4125.71	-0.186599	0.520532	0.651113	unchanged	-1.38408	0.0173858	1.53609	down	0.0704369	0.624091	0.622917	unchanged	-1.64111	0.00613537	1.47345	down	--	--	--	--	--	--	--	--	--	--	--	--
pos_5158	Quercetin-3-O-gentiotetroside	4302.32	4930.34	5215.88	1531.17	1860.51	1904.41	5026.25	4715.93	3677.29	1071.67	1903.89	1010.45	-0.409982	0.266367	1.09728	unchanged	-1.34133	0.0159817	1.50861	down	0.106597	0.527227	0.760549	unchanged	-1.85791	0.000924086	1.45615	down	--	--	--	--	--	--	--	--	--	--	--	--
pos_5192	Cetoniacytone A	15482.1	14988	19596	99284.8	79827.8	89747.7	22713.2	8686.5	8421.87	71766.1	95048.9	63435.3	-0.223654	0.320578	0.890374	unchanged	2.75523	0.000559538	1.60861	up	0.330284	0.55078	0.76437	unchanged	2.2013	0.0218087	1.43617	up	C17699	Biosynthesis of secondary metabolites(ko01110)	--	--	--	--	--	--	--	--	--	--
pos_5195	[5-(Aminomethyl)furan-3-yl]methyl diphosphate	1.33198e-08	1.33198e-08	1.33198e-08	85.8298	73.1671	71.3112	1.33198e-08	1.33198e-08	1.33198e-08	98.7921	81.6596	60.7049	0.0664056	0.783718	0.256394	unchanged	32.4243	0.00351236	1.60978	up	0	1	0	unchanged	32.4907	0.0182581	1.43494	up	C21069	Metabolic pathways(ko01100);;Biosynthesis of cofactors(ko01240)	--	--	--	--	--	--	--	--	--	--
pos_5196	5-O-(1-Carboxyvinyl)-3-phosphoshikimate	256.404	442.205	399.641	576.224	621.346	564.702	434.319	294.192	347.031	641.674	785.343	693.064	0.266683	0.0892573	1.40171	unchanged	0.712374	0.0183121	1.54143	up	0.0301442	0.918964	0.107067	unchanged	0.948913	0.0100786	1.39424	up	C01269	Phenylalanine, tyrosine and tryptophan biosynthesis(ko00400);;Metabolic pathways(ko01100);;Biosynthesis of secondary metabolites(ko01110);;Biosynthesis of amino acids(ko01230)	--	--	--	--	--	--	--	--	--	--
pos_5198	2'-Deoxyadenosine-5'-monophosphate	3.1439	1.33198e-08	1.33198e-08	437.13	383.408	439.009	1.33198e-08	1.33198e-08	1.33198e-08	422.472	598.867	272.965	0.0392712	0.914228	0.08765	unchanged	34.8756	0.00187972	1.62066	up	26.2294	0.42265	1.03539	unchanged	8.68541	0.0446889	1.3762	up	--	--	--	--	--	--	HMDB0000905	653-63-4	Organic compounds	Nucleosides, nucleotides, and analogues	Purine nucleotides	Purine deoxyribonucleotides
pos_5204	Glucoiberverin	1.33198e-08	58.1874	50.7974	1343.97	982.829	964.567	78.2337	0.00626144	1.19044	1206.41	1337.3	1144.85	0.164369	0.406361	0.845199	unchanged	5.37285	0.0105042	1.57903	up	0.456364	0.773064	0.340049	unchanged	5.08086	0.000972047	1.49366	up	C08412	Glucosinolate biosynthesis(ko00966);;Biosynthesis of secondary metabolites(ko01110);;2-Oxocarboxylic acid metabolism(ko01210)	--	--	--	--	HMDB0304681	--	Organic compounds	Organic oxygen compounds	Organooxygen compounds	Carbohydrates and carbohydrate conjugates
pos_5206	Adenosine 5'-phosphosulfate (APS)	1.33198e-08	21.0626	33.4962	1538.34	1180.02	1275.52	17.0379	1.33198e-08	13.9566	1472.08	1776.45	1216.53	0.160887	0.470192	0.702334	unchanged	7.00964	0.00641299	1.60025	up	0.815802	0.528981	0.792109	unchanged	6.35473	0.0116748	1.46613	up	--	--	--	--	--	--	--	--	--	--	--	--
pos_5207	Asperuloside	2988.2	905.406	1629.76	4483.4	5050.27	5731.13	1119.52	1579.3	1395.68	3557.4	5846.48	4633.88	-0.120896	0.623785	0.486289	unchanged	1.89845	0.00453922	1.59653	up	0.431863	0.519478	0.849334	unchanged	1.34569	0.034691	1.29061	up	C09769	Monoterpenoid biosynthesis(ko00902);;Biosynthesis of secondary metabolites(ko01110)	--	--	--	--	HMDB0248667	--	Organic compounds	Organic oxygen compounds	Organooxygen compounds	Carbohydrates and carbohydrate conjugates
pos_5214	Daidzein-7-O-apiosyl(1?6)glucoside	135.931	213.238	299.614	754.751	1570.43	1387.32	370.778	32.5299	62.1713	1286.28	1249.59	920.619	-0.103083	0.776161	0.406804	unchanged	2.9956	0.0328564	1.48934	up	0.479022	0.643578	0.585645	unchanged	2.4135	0.00760038	1.44424	up	--	--	--	--	--	--	--	--	--	--	--	--
pos_5218	2'-Deoxycytidine 5'-monophosphate (dCMP)	115.639	7.7237	15.6514	1531.45	556.406	875.266	14.0144	1.33198e-08	19.3719	830.388	826.058	635.443	-0.37058	0.519948	0.543983	unchanged	6.47172	0.0765337	1.38649	unchanged	2.0579	0.417825	1.04161	unchanged	4.04323	0.002017	1.46534	up	--	--	--	--	--	--	--	--	--	--	--	--
pos_5227	5,8-Dihydroxy-3,4-dihydrocarbostyril	3084.69	2124.25	2322.04	6858.48	4232.66	6171.31	2615.52	1915.15	2227.75	4727.27	5924.14	3994.55	-0.237134	0.422857	0.659292	unchanged	1.35288	0.0397141	1.47932	up	0.156153	0.514171	0.798554	unchanged	0.959593	0.0331393	1.32859	up	--	--	--	--	--	--	--	--	--	--	--	--
[truncated: 261 more rows]
