# Supplementary material for: Effects of Steaming on Fresh Edible Kernels of Waxy and Normal Maize Determined by Metabolomic Analysis
Source: Foods. 2024 Dec 22;13(24):4157. doi: 10.3390/foods13244157 (PMC11675372; doi:10.3390/foods13244157)
Supplement: Supplementary file 1 [file foods-13-04157-s001.zip › Table S4. Differential metabolites in CO_vs_Qco and Wa_vs_QWa..xlsx]

## Sheet: Co-Qco and Wa-QWa all
Table S4. Differential metabolites in CO_vs_Qco and Wa_vs_QWa.
#ID	name	Wa-1	Wa-2	Wa-3	Qco-1	Qco-2	Qco-3	CO-1	CO-2	CO-3	QWa-1	QWa-2	QWa-3	CO_vs_QCO_log2FC	CO_vs_QCO_Pvalue	CO_vs_QCO_VIP	CO_vs_QCO_(FC_1_Pvalue_0.05_VIP_1)_regulated	Wa_vs_QWa_log2FC	Wa_vs_QWa_Pvalue	Wa_vs_QWa_VIP	Wa_vs_QWa_(FC_1_Pvalue_0.05_VIP_1)_regulated	KEGG_annotation	KEGG_pathway_annotation	LM_ID(lipidmaps)	CATEGORY(lipidmaps)	MAIN_CLASS(lipidmaps)	SUB_CLASS	HMDB_ID	CAS	kingdom(HMDB)	super_class(HMDB)	HMDB_taxonomy	sub_class(HMDB)
neg_1010	D-Erythrose 4-phosphate	251.47	466.291	301.722	719.414	585.046	473.611	519.97	442.05	477.948	657.335	643.195	579.482	0.304276	0.249372	0.960275	unchanged	0.882904	0.0350476	1.33279	up	C00279	Pentose phosphate pathway(ko00030);;Phenylalanine, tyrosine and tryptophan biosynthesis(ko00400);;Carbon fixation in photosynthetic organisms(ko00710);;Vitamin B6 metabolism(ko00750);;Metabolic pathways(ko01100);;Biosynthesis of secondary metabolites(ko01110);;Carbon metabolism(ko01200);;Biosynthesis of amino acids(ko01230);;Biosynthesis of cofactors(ko01240)	--	--	--	--	HMDB0001321	585-18-2	Organic compounds	Organic oxygen compounds	Organooxygen compounds	Carbohydrates and carbohydrate conjugates
neg_1018	5-Phosphooxy-L-lysine	1000.04	882.262	975.937	684.659	1087.06	385.374	1035.53	1454.81	1242.01	652.569	506.918	597.888	-0.790998	0.105984	1.24355	unchanged	-0.701707	0.00300999	1.43893	down	C03366	Lysine degradation(ko00310);;Metabolic pathways(ko01100)	--	--	--	--	--	--	--	--	--	--
neg_1024	伪-D-Glucose 1-phosphate disodium salt hydrate	5526.06	14403.3	10364.9	22378.1	19874	11641.9	16213.5	11575	12577.7	25372.6	22676.8	25670.4	0.416977	0.299941	0.870783	unchanged	1.28301	0.0198116	1.39334	up	--	--	--	--	--	--	--	--	--	--	--	--
neg_1031	D-myo-Inositol-2,4-diphosphate	1.33198e-08	1.33198e-08	1.33198e-08	12.3796	23.8629	59.0125	1.33198e-08	1.33198e-08	1.33198e-08	93.7819	82.3695	106.394	31.1506	0.151923	1.25064	unchanged	32.7192	0.00538301	1.48369	up	--	--	--	--	--	--	--	--	--	--	--	--
neg_121	2-Chloro-3-oxoadipate	482.926	276.605	99.7599	1284.91	706.731	916.129	632.446	451.71	520.572	1286.5	1177.08	1287.25	0.857583	0.113316	1.2588	unchanged	2.12599	0.00775651	1.45052	up	C12836	Metabolic pathways(ko01100)	--	--	--	--	--	--	--	--	--	--
neg_1210	Quinic acid	8265.39	7607.02	7244.57	9316.51	9615.33	6421.98	11956.8	8508.92	13061.5	6269.35	4965.26	5457.8	-0.403127	0.19175	1.05963	unchanged	-0.46976	0.0129145	1.38823	down	C00296	Phenylalanine, tyrosine and tryptophan biosynthesis(ko00400);;Metabolic pathways(ko01100)	--	--	--	--	HMDB0003072	77-95-2	Organic compounds	Organic oxygen compounds	Organooxygen compounds	Alcohols and polyols
neg_1216	6''-O-Malonylglycitin	2609.89	3047.69	3712.66	4308.46	6850.13	6074.83	4034.35	2235.93	1832.24	5856.48	5004.88	5450.72	1.08877	0.0401857	1.41505	up	0.799783	0.00559693	1.41405	up	--	--	--	--	--	--	HMDB0039323	137705-39-6	Organic compounds	Phenylpropanoids and polyketides	Flavonoids	Flavonoid glycosides
neg_1217	Mirificin	2460.26	2563.11	2023.69	11920.1	24189.8	30200.9	2310.24	2247.34	2794.59	21285.3	22024.1	19849.9	3.173	0.0672838	1.44731	unchanged	3.1639	0.000610414	1.49491	up	--	--	LMPK12050008	Polyketides [PK]	Flavonoids [PK12]	Isoflavonoids [PK1205]	HMDB0254749	--	Organic compounds	Lipids and lipid-like molecules	Prenol lipids	Terpene glycosides
neg_1240	D-Glycerate 3-phosphate	246.939	1532.61	314.379	4418.55	3248.75	2676.59	678.467	2400.94	472.678	4624.37	4170.91	5083.16	1.54204	0.0486471	1.32143	up	2.72856	0.00267986	1.44642	up	C00197	Glycolysis / Gluconeogenesis(ko00010);;Pentose phosphate pathway(ko00030);;Glycine, serine and threonine metabolism(ko00260);;Cysteine and methionine metabolism(ko00270);;Glycerolipid metabolism(ko00561);;Glyoxylate and dicarboxylate metabolism(ko00630);;Carbon fixation in photosynthetic organisms(ko00710);;Metabolic pathways(ko01100);;Biosynthesis of secondary metabolites(ko01110);;Carbon metabo…	--	--	--	--	HMDB0060180	3443-58-1	Organic compounds	Organic oxygen compounds	Organooxygen compounds	Carbohydrates and carbohydrate conjugates
neg_1252	Neoliquiritin	279479	631093	623037	304516	345101	236811	649257	581386	585162	456533	311745	557244	-1.03453	0.00205928	1.56907	down	-0.210369	0.642094	0.374089	unchanged	--	--	LMPK12140022	Polyketides [PK]	Flavonoids [PK12]	Flavanones [PK1214]	HMDB0037490	5088-75-5	Organic compounds	Phenylpropanoids and polyketides	Flavonoids	Flavonoid glycosides
neg_127	5-Chloro-2-hydroxy-p-benzoquinone	28.4043	6.00936	8.83223	40.5132	42.1387	31.0581	30.3489	29.9782	38.7283	47.41	44.8619	51.3051	0.199052	0.339108	0.680655	unchanged	1.73119	0.0343582	1.37678	up	C21105	Metabolic pathways(ko01100)	--	--	--	--	--	--	--	--	--	--
neg_1296	3-Oxostearoyl-CoA	736.896	591.346	714.063	1351.52	1608.28	1604.85	948.368	458.958	392.961	2049.31	2192.59	2068.31	1.34228	0.0194052	1.54909	up	1.62749	2.38446e-05	1.49835	up	C16216	Fatty acid metabolism(ko01212)	LMFA07050248	Fatty Acyls [FA]	Fatty esters [FA07]	Fatty acyl CoAs [FA0705]	HMDB0006498	86370-20-9	Organic compounds	Lipids and lipid-like molecules	Fatty Acyls	Fatty acyl thioesters
neg_1318	S-Formylglutathione	403.897	88.9245	100.037	2080.34	148.449	627.644	207.631	257.843	170.466	2445.61	2618.16	2987.96	2.16725	0.330519	0.848134	unchanged	3.76354	0.000488787	1.4875	up	C01031	Metabolic pathways(ko01100)	--	--	--	--	HMDB0001550	50409-81-9	Organic compounds	Organic acids and derivatives	Carboxylic acids and derivatives	Amino acids, peptides, and analogues
neg_1367	(S)-Malate	530.399	251.289	124.887	3534.53	1076.67	1292.69	685.946	676.752	609.016	2532.88	2482.76	2325.61	1.58222	0.237151	1.01511	unchanged	3.01753	0.000531263	1.48433	up	C00149	Citrate cycle (TCA cycle)(ko00020);;Pyruvate metabolism(ko00620);;Glyoxylate and dicarboxylate metabolism(ko00630);;Carbon fixation in photosynthetic organisms(ko00710);;Metabolic pathways(ko01100);;Biosynthesis of secondary metabolites(ko01110);;Carbon metabolism(ko01200)	--	--	--	--	HMDB0000156	97-67-6	Organic compounds	Organic acids and derivatives	Hydroxy acids and derivatives	Beta hydroxy acids and derivatives
neg_1390	Carthamone	961.445	773.75	900.655	997.862	1457.19	1150.15	1157.61	1063.92	1049.74	1240.02	1102.06	1157.26	0.140229	0.499753	0.643382	unchanged	0.408815	0.0164229	1.35237	up	C08598	--	LMPK12120410	Polyketides [PK]	Flavonoids [PK12]	Chalcones and dihydrochalcones [PK1212]	HMDB0037377	86579-00-2	Organic compounds	Phenylpropanoids and polyketides	Cinnamic acids and derivatives	Hydroxycinnamic acids and derivatives
neg_1400	Guanidylic acid (guanosine monophosphate)	3841.22	7668.89	7257.96	2952.55	2538.98	1276.95	7540.85	5215.98	5937	3475.13	2766.6	4355.37	-1.46566	0.0117333	1.47758	down	-0.824611	0.14198	1.08762	unchanged	--	--	--	--	--	--	--	--	--	--	--	--
neg_1422	Uric acid	761.818	410.112	695.775	1709.6	2278.08	1585.84	1426.86	1049.43	366.262	1519.92	1521.67	1291.97	0.971403	0.0811997	1.32291	unchanged	1.21429	0.00479662	1.43212	up	C00366	Purine metabolism(ko00230);;Metabolic pathways(ko01100)	--	--	--	--	HMDB0000289	69-93-2	Organic compounds	Organoheterocyclic compounds	Imidazopyrimidines	Purines and purine derivatives
neg_1432	Uridine diphosphate (UDP)	585.035	882.416	1185.74	6369.11	8551.34	8283.31	1060.94	1837.58	1894.76	10610.1	10251.5	10877.8	2.27528	0.00610359	1.57884	up	3.58048	2.73845e-06	1.4985	up	--	--	--	--	--	--	--	--	--	--	--	--
neg_1435	ADP	4279.23	2956.7	3744.11	27337.4	20755.2	27386.5	5110.14	4246.24	5167.78	36107.3	35778.7	37127.7	2.37762	0.0104787	1.58914	up	3.31155	5.32045e-07	1.49994	up	C00008	Oxidative phosphorylation(ko00190);;Photosynthesis(ko00195);;Purine metabolism(ko00230);;Zeatin biosynthesis(ko00908);;Metabolic pathways(ko01100);;Biosynthesis of secondary metabolites(ko01110);;Nucleotide metabolism(ko01232);;Biosynthesis of cofactors(ko01240)	--	--	--	--	HMDB0001341	58-64-0	Organic compounds	Nucleosides, nucleotides, and analogues	Purine nucleotides	Purine ribonucleotides
neg_1472	Agarotetrol	368.199	180.447	223.479	650.585	87.3756	270.371	138.692	112.737	102.225	431.97	463.114	605.728	1.51156	0.318717	0.875085	unchanged	0.958837	0.0359224	1.27736	up	--	--	--	--	--	--	--	--	--	--	--	--
neg_1478	Luteolin 7-O-[beta-D-glucuronosyl-(1->2)-beta-D-glucuronide]	1706.84	1997.57	1956.46	2829.49	4181.3	2279.95	1924.06	1606.24	1613	5476.33	4386.22	3938.7	0.853101	0.129796	1.25334	unchanged	1.2857	0.023577	1.40203	up	C12632	Flavone and flavonol biosynthesis(ko00944)	--	--	--	--	HMDB0060297	--	Organic compounds	Benzenoids	Benzene and substituted derivatives	Benzonitriles
neg_1480	6'''-p-Hydroxybenzoylspinosin	9900.56	5673.27	4642.53	25554.6	8068.74	27536.4	18378	9481.55	5719.55	27162.3	27034.8	21905.2	0.865019	0.286089	0.937709	unchanged	1.91242	0.00143238	1.44743	up	--	--	--	--	--	--	--	--	--	--	--	--
neg_1488	2-Methyl-3-oxopropanoate	255.284	196.695	228.586	520.375	503.373	509.509	242.586	246.947	308.108	472.016	447.227	400.386	0.94279	0.00527887	1.57808	up	0.955327	0.00166674	1.45	up	C00349	Valine, leucine and isoleucine degradation(ko00280)	--	--	--	--	HMDB0001172	6236-08-04	Organic compounds	Organic oxygen compounds	Organooxygen compounds	Carbonyl compounds
neg_1531	3-Oxodecanoyl-CoA	990.807	691.558	627.985	1209.85	1648.22	958.137	975.174	554.816	502.869	1633.55	1585.06	1454.57	0.908629	0.0824518	1.27978	unchanged	1.01629	0.00902004	1.42338	up	C05265	Fatty acid elongation(ko00062);;Fatty acid degradation(ko00071);;Metabolic pathways(ko01100);;Fatty acid metabolism(ko01212)	LMFA07050239	Fatty Acyls [FA]	Fatty esters [FA07]	Fatty acyl CoAs [FA0705]	HMDB0003939	50411-91-1	Organic compounds	Lipids and lipid-like molecules	Fatty Acyls	Fatty acyl thioesters
neg_1537	Glucolimnanthin	181.498	656.744	622.854	168.02	166.868	121.62	670.944	619.804	607.542	292.582	241.016	453.438	-2.05599	6.14461e-05	1.6101	down	-0.565876	0.418701	0.641403	unchanged	C08414	--	--	--	--	--	--	--	--	--	--	--
neg_1540	GDP-Man	495.939	439.742	478.178	864.318	602.46	682.919	964.278	634.742	463.417	916.334	830.14	837.951	0.0597835	0.872053	0.249201	unchanged	0.870206	0.000768914	1.47485	up	--	--	--	--	--	--	--	--	--	--	--	--
neg_1544	S-(1,2-DICARBOXYETHYL)GLUTATHIONE	8919.13	14409.8	9167.67	11547.5	8104.3	12048.2	25768	23149.1	14081.5	21192.4	16497.3	20099.6	-0.990835	0.0853831	1.24275	unchanged	0.830514	0.0229603	1.29289	up	--	--	--	--	--	--	HMDB0257378	--	Organic compounds	Organic acids and derivatives	Carboxylic acids and derivatives	Amino acids, peptides, and analogues
neg_1552	3-Furoic acid	50436.4	30188.1	17442.4	99996	55080.1	76358.9	68460.3	54172.9	55977.2	111211	106418	125930	0.373791	0.306638	0.889921	unchanged	1.80872	0.00382488	1.4435	up	--	--	--	--	--	--	HMDB0000444	488-93-7	Organic compounds	Organoheterocyclic compounds	Furans	Furoic acid and derivatives
neg_1558	2,5-Dioxopentanoate	5308.62	5797.48	4706.88	16142.3	10520.4	11441.6	7826.43	7095.47	7069.49	14724.1	15510.4	16619.3	0.793012	0.0881081	1.35043	unchanged	1.56706	0.000351558	1.49046	up	C00433	Pentose and glucuronate interconversions(ko00040);;Ascorbate and aldarate metabolism(ko00053);;D-Amino acid metabolism(ko00470);;Metabolic pathways(ko01100)	--	--	--	--	HMDB0060365	--	Organic compounds	Organic acids and derivatives	Keto acids and derivatives	Short-chain keto acids and derivatives
neg_1559	Oxaloacetate	1601.68	899.595	457.364	3168.89	1590.14	2402.4	2019.93	1595.23	1679.23	3533.49	3324.49	3990.03	0.435784	0.303828	0.89942	unchanged	1.87442	0.00506304	1.43545	up	C00036	Glycolysis / Gluconeogenesis(ko00010);;Citrate cycle (TCA cycle)(ko00020);;Alanine, aspartate and glutamate metabolism(ko00250);;D-Amino acid metabolism(ko00470);;Pyruvate metabolism(ko00620);;Glyoxylate and dicarboxylate metabolism(ko00630);;Carbon fixation in photosynthetic organisms(ko00710);;Biosynthesis of various plant secondary metabolites(ko00999);;Metabolic pathways(ko01100);;Biosynthesi…	--	--	--	--	HMDB0000223	328-42-7	Organic compounds	Organic acids and derivatives	Keto acids and derivatives	Short-chain keto acids and derivatives
neg_1560	Urocanate	13676.7	9473.1	7304.72	41623.5	20607.8	25146.8	18469.5	15619.5	15880.3	37629.6	39180.7	40775.2	0.806231	0.187871	1.11746	unchanged	1.94898	0.000957919	1.48537	up	C00785	Histidine metabolism(ko00340);;Metabolic pathways(ko01100)	--	--	--	--	HMDB0000301	3465-72-3	Organic compounds	Organoheterocyclic compounds	Azoles	Imidazoles
neg_1564	DL-Isocitric acid trisodium salt hydrate	128706	83273.1	65604.6	213250	171220	215123	199366	143592	162477	280015	290251	340895	0.246458	0.223926	1.0066	unchanged	1.71479	0.0013622	1.45754	up	--	--	--	--	--	--	--	--	--	--	--	--
neg_1575	alpha-D-Ribose 1,2-cyclic phosphate 5-phosphate	159.176	281.454	332.03	211.783	304.193	308.442	649.159	435.443	555.374	321.487	323.644	471.984	-0.992226	0.0300761	1.41759	down	0.531873	0.183692	0.961136	unchanged	C20440	Phosphonate and phosphinate metabolism(ko00440);;Metabolic pathways(ko01100)	--	--	--	--	--	--	--	--	--	--
neg_1578	1-(5-Phosphoribosyl)imidazole-4-acetate	229.073	92.3146	49.8135	331.013	403.987	615.971	460.54	245.1	367.906	743.384	886.286	1158.91	0.331614	0.435729	0.71573	unchanged	2.90926	0.0115174	1.4338	up	C04437	Histidine metabolism(ko00340)	--	--	--	--	HMDB0006032	2888-19-9	Organic compounds	Nucleosides, nucleotides, and analogues	Purine nucleosides	--
neg_1587	UTP	1.33198e-08	99.7841	186.36	878.856	1536.95	1366.6	24.4003	78.9886	90.0207	1385.69	1557.25	1162.5	4.28957	0.025092	1.5497	up	3.84272	0.00259686	1.47289	up	C00075	Pyrimidine metabolism(ko00240);;Metabolic pathways(ko01100);;Nucleotide metabolism(ko01232);;Biosynthesis of cofactors(ko01240)	--	--	--	--	HMDB0000285	63-39-8	Organic compounds	Nucleosides, nucleotides, and analogues	Pyrimidine nucleotides	Pyrimidine ribonucleotides
neg_1643	N-Formimino-L-glutamate	40.4747	260.288	461.864	9.98649	81.1411	23.8479	105.123	223.559	170.519	8.22789	6.8824	16.5305	-2.11829	0.0431656	1.40426	down	-4.59112	0.183099	1.04395	unchanged	C00439	Histidine metabolism(ko00340);;Metabolic pathways(ko01100)	--	--	--	--	HMDB0000854	816-90-0	Organic compounds	Organic acids and derivatives	Carboxylic acids and derivatives	Amino acids, peptides, and analogues
neg_1654	Northienamycin	1226.76	1844.93	2602.57	774.459	1093.92	1092.82	1766.17	2200.49	2426.72	759.702	603.1	999.988	-1.1104	0.0128664	1.55351	down	-1.26394	0.0992418	1.18338	unchanged	C17369	Carbapenem biosynthesis(ko00332)	--	--	--	--	--	--	--	--	--	--
neg_1672	Deoxyloganin	118.062	70.6092	74.3853	175.079	291.518	197.07	47.3424	70.7699	114.017	177.603	119.328	267.308	1.51553	0.0366139	1.38417	up	1.10093	0.133308	1.1124	unchanged	C06071	Monoterpenoid biosynthesis(ko00902);;Metabolic pathways(ko01100);;Biosynthesis of secondary metabolites(ko01110)	LMPR0102070005	Prenol Lipids [PR]	Isoprenoids [PR01]	C10 isoprenoids (monoterpenes) [PR0102]	HMDB0251007	--	Organic compounds	Lipids and lipid-like molecules	Prenol lipids	Terpene glycosides
neg_1679	Diosmetin-7-O-尾-D-glucopyranoside	1773.72	2158.94	2542.28	3485.34	2754.42	2929.93	1546.82	2373.96	2157.94	3512.65	3099.78	4611.57	0.593105	0.0365962	1.31727	up	0.793648	0.0533883	1.27726	unchanged	--	--	--	--	--	--	--	--	--	--	--	--
neg_1680	Delphinidin-3-O-glucoside (Mirtillin)	1700.94	1966.75	2375.81	1812.12	1509.23	1638.46	2148.37	2653.39	2489.61	1530.52	1589.66	1984.76	-0.555903	0.0173406	1.52192	down	-0.243487	0.27282	0.777801	unchanged	--	--	--	--	--	--	--	--	--	--	--	--
neg_1684	19-Chloroproansamitocin	782.44	1025.39	1155.53	2159.21	2403.04	2200.97	1395.96	640.646	689.206	1986.24	1871.28	2464.74	1.31103	0.0233297	1.55948	up	1.0932	0.0105396	1.41055	up	C20134	Biosynthesis of secondary metabolites(ko01110)	--	--	--	--	--	--	--	--	--	--
neg_1687	CMP-3-deoxy-D-manno-octulosonate	1289.42	1148.9	1432.27	1503.72	1535.98	1906.2	1125.67	981.601	814.441	1231.31	1259.76	1334.89	0.759419	0.0162705	1.52405	up	-0.016733	0.877432	0.0709294	unchanged	C04121	Metabolic pathways(ko01100);;Biosynthesis of nucleotide sugars(ko01250)	--	--	--	--	HMDB0304292	--	Organic compounds	Nucleosides, nucleotides, and analogues	Pyrimidine nucleotides	Pyrimidine nucleotide sugars
neg_1714	Diacetyl	2151.13	1400.2	1015.91	7717.05	4040.72	4812.93	2865.96	2859.49	2807.46	6151.31	6695.95	6978.41	0.957525	0.138971	1.22743	unchanged	2.11798	0.000413096	1.48308	up	C00741	Butanoate metabolism(ko00650);;Biosynthesis of secondary metabolites(ko01110)	LMFA12000012	Fatty Acyls [FA]	Oxygenated hydrocarbons [FA12]	--	HMDB0003407	431-03-8	Organic compounds	Organic oxygen compounds	Organooxygen compounds	Carbonyl compounds
neg_1729	L-Fucono-1,5-lactone	462.257	495.453	535.913	420.468	307.393	420.703	423.196	426.082	328.227	283.393	268.145	247.955	-0.0359023	0.855404	0.0738111	unchanged	-0.901659	0.00267956	1.46842	down	C18028	Fructose and mannose metabolism(ko00051);;Metabolic pathways(ko01100)	--	--	--	--	--	--	--	--	--	--
neg_1739	S-(Hercyn-2-yl)-L-cysteine S-oxide	39.5213	12.991	35.549	77.623	13.7904	62.5068	1.33198e-08	4.86093	20.2032	55.3286	63.1219	69.7636	2.61849	0.145913	1.15132	unchanged	1.09579	0.0374348	1.3374	up	C20994	Histidine metabolism(ko00340);;Metabolic pathways(ko01100)	--	--	--	--	--	--	--	--	--	--
neg_1768	Adenosine triphosphate (ATP)	3.92119	82.0644	81.2996	6155.9	8162.48	5587.6	40.0579	20.8941	88.747	7559.75	7922.71	7546.06	7.05499	0.0137288	1.5785	up	7.10497	0.00014953	1.49999	up	--	--	--	--	--	--	--	--	--	--	--	--
neg_1776	Aklavinone	30307.1	32155.1	42242.2	5321.41	4980.63	4132.43	42549.7	42423	40215.3	4803.58	5037.96	9001.11	-3.11651	4.17635e-05	1.62024	down	-2.47425	0.00939011	1.43393	down	C12424	Metabolic pathways(ko01100);;Biosynthesis of secondary metabolites(ko01110)	--	--	--	--	--	--	--	--	--	--
neg_1782	UDP-kanosamine	1809.94	1530.49	1056.45	3853.12	3112.72	2961.41	3711.18	2334.59	2690.28	4678.54	3881.28	5179.46	0.184414	0.474432	0.654935	unchanged	1.64375	0.00451629	1.43758	up	C12211	Neomycin, kanamycin and gentamicin biosynthesis(ko00524);;Biosynthesis of secondary metabolites(ko01110);;Biosynthesis of nucleotide sugars(ko01250)	--	--	--	--	--	--	--	--	--	--
neg_1783	Isostrictinin	675.864	644.881	539.133	1066.59	838.483	926.179	1199.65	832.48	815.931	1099.94	1177.89	1358.36	-0.00854022	0.970924	0.062484	unchanged	0.967222	0.00597765	1.44371	up	--	--	--	--	--	--	--	--	--	--	--	--
neg_1790	1D-myo-Inositol 1,3,4-trisphosphate	17.4348	1.33198e-08	5.86277	114.112	81.6837	69.824	27.5507	45.888	61.1069	137.417	113.088	203.296	0.981267	0.0616	1.22772	unchanged	4.28381	0.0298269	1.40588	up	C01243	Inositol phosphate metabolism(ko00562);;Metabolic pathways(ko01100);;Phosphatidylinositol signaling system(ko04070)	--	--	--	--	HMDB0001143	93133-76-7	Organic compounds	Organic oxygen compounds	Organooxygen compounds	Alcohols and polyols
neg_1831	Nicotinyl	1007.99	983.149	1410.7	948.416	882.19	1018.98	1038.8	580.371	739.926	503.272	706.061	489.118	0.27252	0.348034	0.896965	unchanged	-1.0021	0.0361196	1.29204	down	--	--	--	--	--	--	--	--	--	--	--	--
neg_1834	Eupalinilide B	156.564	2.65337	1.33198e-08	416.15	340.661	218.865	1.33198e-08	11.0002	33.0046	344.006	384.78	530.014	4.47067	0.029666	1.49729	up	2.98298	0.0088995	1.39305	up	--	--	--	--	--	--	--	--	--	--	--	--
neg_1853	S-Adenosylhomocysteine	1573.35	1053.44	1550.46	2819.09	2109.9	2929.6	1491.63	1143.13	1255.55	2599.8	2922.04	2871.75	1.01438	0.0234231	1.51651	up	1.00673	0.0043583	1.46059	up	C00021	Cysteine and methionine metabolism(ko00270);;Metabolic pathways(ko01100);;Biosynthesis of amino acids(ko01230);;Biosynthesis of cofactors(ko01240)	--	--	--	--	HMDB0000939	979-92-0	Organic compounds	Organoheterocyclic compounds	Lactones	Gamma butyrolactones
neg_1855	Cimicifugamide A	409.095	16.8746	14.4288	3240.33	1392.18	2370.02	31.4348	52.259	72.5024	2244.92	2605.69	2305.47	5.48644	0.050534	1.4633	unchanged	4.02229	0.000234986	1.48582	up	--	--	--	--	--	--	--	--	--	--	--	--
neg_1859	D-Gluconic acid	159.738	168.585	220.72	101.969	129.219	118.394	177.416	135.579	147.876	86.6645	107.007	79.9196	-0.398733	0.0764624	1.217	unchanged	-1.0049	0.026281	1.35022	down	C00257	Pentose phosphate pathway(ko00030);;Metabolic pathways(ko01100);;Biosynthesis of secondary metabolites(ko01110);;Carbon metabolism(ko01200)	--	--	--	--	HMDB0000625	526-95-4	Organic compounds	Organic oxygen compounds	Organooxygen compounds	Carbohydrates and carbohydrate conjugates
neg_1905	Rhapontigenin 3'-O-glucoside	12524.8	16958.4	19416.2	6899.14	3384.33	5260.12	22460.9	11599.5	6037.86	5878.29	5920.14	6698.09	-1.36722	0.228464	0.93838	unchanged	-1.40256	0.035424	1.38397	down	--	--	--	--	--	--	--	--	--	--	--	--
neg_1908	D-(-)-Quinic acid	1314.32	2221.86	1765.68	509.812	1285.9	1085.07	2467.23	851.87	1217.84	451.491	628.647	502.979	-0.655256	0.386305	0.64661	unchanged	-1.74373	0.037417	1.38255	down	--	--	--	--	--	--	HMDB0003072	77-95-2	Organic compounds	Organic oxygen compounds	Organooxygen compounds	Alcohols and polyols
neg_1930	5-Methylsulfinylpentyl glucosinolate	1.33198e-08	1.33198e-08	1.33198e-08	121.335	52.5299	5.48105	1.33198e-08	1.33198e-08	1.33198e-08	514.225	555.499	536.32	32.0635	0.21753	1.04401	unchanged	35.2262	0.000495806	1.50061	up	C08400	--	--	--	--	--	HMDB0304218	--	Organic compounds	Organic oxygen compounds	Organooxygen compounds	Carbohydrates and carbohydrate conjugates
neg_1979	2-Propylglutaric acid	944.045	1103.34	1057.8	731.586	968.165	1076.78	1137.48	775.322	684.946	606.1	757.061	639.715	0.0960178	0.747566	0.409575	unchanged	-0.632606	0.00507839	1.40553	down	C16658	--	--	--	--	--	HMDB0060684	--	Organic compounds	Lipids and lipid-like molecules	Fatty Acyls	Fatty acids and conjugates
neg_1993	5-Acetylamino-6-formylamino-3-methyluracil	480.237	25.3257	7.34796	747.883	440.373	473.11	119.81	614.767	550.234	883.56	967.132	889.88	0.370816	0.537956	0.4207	unchanged	2.4177	0.0373868	1.3823	up	C16365	Caffeine metabolism(ko00232);;Metabolic pathways(ko01100);;Biosynthesis of secondary metabolites(ko01110)	--	--	--	--	HMDB0011105	--	Organic compounds	Organoheterocyclic compounds	Diazines	Pyrimidines and pyrimidine derivatives
neg_1995	dTDP-3-acetamido-3,6-dideoxy-alpha-D-galactopyranose	3823.96	871.415	907.572	8437.88	3878.42	4548.05	1152.66	2339.17	1322.45	9213.31	9042.54	16305.7	1.80858	0.0974132	1.29025	unchanged	2.62491	0.0412776	1.33233	up	C20156	Polyketide sugar unit biosynthesis(ko00523);;Metabolic pathways(ko01100);;Biosynthesis of secondary metabolites(ko01110);;Biosynthesis of nucleotide sugars(ko01250)	--	--	--	--	--	--	--	--	--	--
neg_2012	4-(beta-D-Ribofuranosyl)phenol 5'-phosphate	1218.03	277.687	310.481	2472.11	835.021	627.016	429.274	1069.12	1241.49	1681.9	1646.43	2527.78	0.521932	0.578999	0.400327	unchanged	1.69699	0.0330964	1.28016	up	C21107	Folate biosynthesis(ko00790)	--	--	--	--	--	--	--	--	--	--
neg_2063	Corchoionol C	1303.71	1757.08	2927.94	1259.09	1440.41	997.816	2095.93	1820.77	1902.4	1711.12	1526.79	1770.98	-0.654317	0.0142876	1.48522	down	-0.257761	0.57059	0.445721	unchanged	--	--	--	--	--	--	--	--	--	--	--	--
neg_2077	(2R,4S)-2,4-Diaminopentanoate	1.33198e-08	1.33198e-08	1.33198e-08	135.201	103.076	117.955	1.33198e-08	1.33198e-08	1.33198e-08	110.356	130.441	99.1391	33.0536	0.00605496	1.60321	up	32.986	0.00646599	1.48253	up	C03943	D-Amino acid metabolism(ko00470);;Metabolic pathways(ko01100)	--	--	--	--	--	--	--	--	--	--
neg_2078	Biphenyl-2,3-diol	202.862	79.2698	138.695	2245.73	2125.61	2692.34	136.779	78.1922	48.3781	2371.63	2522.33	2240.49	4.74537	0.00493324	1.61641	up	4.0835	0.000252557	1.4962	up	C02526	Metabolic pathways(ko01100)	--	--	--	--	--	--	--	--	--	--
neg_2080	Mimosine	111.597	1.33198e-08	1.33198e-08	425.914	303.953	444.541	1.33198e-08	1.33198e-08	1.33198e-08	393.805	422.516	373.653	34.7746	0.0124469	1.5887	up	3.41456	0.0051691	1.46467	up	--	--	--	--	--	--	HMDB0015188	500-44-7	Organic compounds	Organic acids and derivatives	Carboxylic acids and derivatives	Amino acids, peptides, and analogues
neg_2105	Valienone	413.366	377.115	353.688	461.57	413.314	566.368	466.48	303.392	281.394	430.011	473.034	503.158	0.455195	0.157514	1.16614	unchanged	0.297505	0.0352208	1.28363	up	C17696	Metabolic pathways(ko01100);;Biosynthesis of secondary metabolites(ko01110)	--	--	--	--	--	--	--	--	--	--
neg_2117	Tetracenomycin F2	692.299	263.339	220.425	912.138	107.549	1043.76	575.083	171.042	23.2248	1494.78	1150.94	919.464	1.42335	0.285256	0.94181	unchanged	1.60001	0.0244548	1.28613	up	C12366	Metabolic pathways(ko01100);;Biosynthesis of secondary metabolites(ko01110)	--	--	--	--	--	--	--	--	--	--
neg_2136	3-Butyn-1-ol	145.759	191.756	214.369	62.014	283.583	117.143	240.831	227.046	245.344	82.4432	75.6102	96.614	-0.624145	0.336451	0.857768	unchanged	-1.11575	0.0302788	1.37262	down	C06146	Butanoate metabolism(ko00650)	--	--	--	--	--	--	--	--	--	--
neg_2142	4-thiouridine	668.922	327.216	231.679	1021.63	562.683	643.499	297.145	572.108	701.929	1227.83	1480.64	1212.1	0.503777	0.304132	0.728421	unchanged	1.67497	0.00741961	1.41589	up	--	--	--	--	--	--	HMDB0246588	--	Organic compounds	Nucleosides, nucleotides, and analogues	Pyrimidine nucleosides	--
neg_2151	N-(p-Coumaroyl) Serotonin	2878.74	3737.41	2931.53	4282.55	3487.94	3737.79	5497.36	3036.39	4177.7	4531.74	5487.97	5392.07	-0.143458	0.637253	0.366618	unchanged	0.690811	0.00917627	1.3879	up	--	--	--	--	--	--	HMDB0255027	--	Organic compounds	Organoheterocyclic compounds	Indoles and derivatives	Tryptamines and derivatives
neg_2162	Phenylacetylglutamine	2733.29	2420.72	3319.64	3926.89	3723.62	3192.7	3508.55	4740.58	4347.86	4700.51	3834.04	4483.45	-0.216285	0.254608	1.00567	unchanged	0.619452	0.0149811	1.34948	up	C04148	Phenylalanine metabolism(ko00360)	--	--	--	--	HMDB0006344	28047-15-6	Organic compounds	Organic acids and derivatives	Carboxylic acids and derivatives	Amino acids, peptides, and analogues
neg_2177	5-Hydroxy-L-tryptophan	28.2453	121.81	130.614	6.51411	48.7753	20.9741	152.728	91.7764	79.3151	12.3933	10.5728	19.2029	-2.08613	0.0474654	1.31458	down	-2.73461	0.135084	1.15187	unchanged	C00643	Tryptophan metabolism(ko00380);;Metabolic pathways(ko01100)	--	--	--	--	HMDB0000472	4350-09-08	Organic compounds	Organoheterocyclic compounds	Indoles and derivatives	Tryptamines and derivatives
neg_2225	Trp derivative	351.718	304.642	308.792	411.344	360.439	524.687	247.164	233.32	196.015	305.751	376.731	312.258	0.93843	0.0408135	1.49254	up	0.0435619	0.73782	0.296005	unchanged	--	--	--	--	--	--	--	--	--	--	--	--
neg_2234	cyclo-Dopa-glucuronylglucoside	15.4446	1.33198e-08	1.33198e-08	647.572	669.876	538.657	1.33198e-08	1.33198e-08	1.33198e-08	456.377	943.908	537.503	35.4349	0.00426529	1.60725	up	6.97117	0.0510282	1.37241	unchanged	C17752	Betalain biosynthesis(ko00965);;Biosynthesis of secondary metabolites(ko01110)	--	--	--	--	--	--	--	--	--	--
neg_2247	2,5-Dihydroxybenzaldehyde	26.3487	1.33198e-08	15.1197	38.7937	18.7791	27.8219	25.3841	59.3014	51.5286	70.6869	48.0739	86.8672	-0.673657	0.241656	1.02867	unchanged	2.30996	0.0203154	1.34651	up	C05585	Tyrosine metabolism(ko00350);;Metabolic pathways(ko01100)	--	--	--	--	HMDB0004062	1194-98-5	Organic compounds	Organic oxygen compounds	Organooxygen compounds	Carbonyl compounds
neg_2258	Apigenin 7-O-(2G-rhamnosyl)gentiobioside	1588.53	1.33198e-08	1.33198e-08	1914.53	436.923	1208.15	121.706	3855.04	2757.72	3225.97	3447.12	6386.92	-0.919848	0.447904	0.746518	unchanged	3.03939	0.044554	1.29811	up	--	--	LMPK12110394	Polyketides [PK]	Flavonoids [PK12]	Flavones and Flavonols [PK1211]	--	--	--	--	--	--
neg_2262	Aminoacetone	58.1636	4.50997	22.9385	69.1621	54.0505	35.0735	35.0736	85.2443	65.7287	83.6228	100.151	144.605	-0.23313	0.630857	0.503268	unchanged	1.93947	0.0291581	1.30793	up	C01888	Glycine, serine and threonine metabolism(ko00260);;Metabolic pathways(ko01100)	--	--	--	--	HMDB0002134	298-08-8	Organic compounds	Organic oxygen compounds	Organooxygen compounds	Carbonyl compounds
neg_2266	Aspirin	191.057	98.6559	74.3972	359.959	408.122	320.607	99.0563	105.809	108.46	336.198	334.737	288.992	1.79686	0.00881357	1.58785	up	1.39855	0.0180067	1.38974	up	C01405	--	--	--	--	--	HMDB0001879	50-78-2	Organic compounds	Benzenoids	Benzene and substituted derivatives	Benzoic acids and derivatives
neg_2273	Vanillic acid-4-O-glucoside	10976.8	6083.9	7867.24	24269	18676.7	17111.5	10405.6	15016.6	14255.4	19680.4	25514.4	30620.5	0.598015	0.0687041	1.2333	unchanged	1.60472	0.0194035	1.40679	up	--	--	--	--	--	--	--	--	--	--	--	--
neg_2294	Meratin	1362.51	104.257	49.0312	3149.04	2782.64	3275.2	249.034	628.028	311.278	3219.67	4034.27	2853.85	2.95376	0.000196759	1.61088	up	2.73732	0.00737479	1.40152	up	--	--	--	--	--	--	--	--	--	--	--	--
neg_2299	L-gamma-Glutamyl-(3R)-L-beta-ethynylserine	932.242	543.14	780.511	1268.54	1675.94	2287.82	941.815	1388.31	1053.24	2363.97	2157.95	2311.69	0.628987	0.161316	1.14344	unchanged	1.59895	0.00111853	1.4796	up	C22140	Metabolic pathways(ko01100);;Biosynthesis of secondary metabolites(ko01110)	--	--	--	--	--	--	--	--	--	--
neg_2307	2-Benzoxazolinone	553.963	503.12	455.091	1885.48	1571.49	1408.12	462.777	354.199	280.97	1140.56	1089.51	819.673	2.14766	0.00631356	1.58305	up	1.01206	0.0280853	1.37671	up	--	--	--	--	--	--	HMDB0032931	59-49-4	Organic compounds	Organoheterocyclic compounds	Benzoxazoles	Benzoxazolones
neg_2308	4-Oxo-1-(3-pyridyl)-1-butanone	253.146	157.229	81.3163	310.118	425.386	519.866	155.816	45.784	59.0073	165.92	269.758	197.207	2.26816	0.0155163	1.53619	up	0.364187	0.474211	0.56311	unchanged	C19567	Nicotinate and nicotinamide metabolism(ko00760);;Metabolic pathways(ko01100)	--	--	--	--	HMDB0062406	76014-80-7	Organic compounds	Organic oxygen compounds	Organooxygen compounds	Carbonyl compounds
neg_2311	2-O-Glucosyl-7-hydroxy-1,4(2H)-benzoxazin-3-one (DHBOA glucoside)	14154.8	14230	14547.3	45161.1	41621.5	36128.8	14637	13532.8	10464.9	26781.2	27704.4	22236.8	1.66965	0.0028728	1.59556	up	0.837591	0.0213247	1.43222	up	--	--	--	--	--	--	--	--	--	--	--	--
neg_2320	Isosalvianolic acid B	1177.67	281.318	394.246	3532.99	19982.6	6083.97	501.58	678.837	461.716	4015.88	4282.86	3936.3	4.17193	0.209823	1.09832	unchanged	2.7229	0.00292953	1.47945	up	--	--	--	--	--	--	--	--	--	--	--	--
neg_2321	Myricoside	644.705	17.294	1.33198e-08	782.196	194.844	681.467	24.4341	939.676	489.112	997.581	1273.52	1643.22	0.19063	0.84263	0.117207	unchanged	2.56386	0.0190978	1.34202	up	C10479	--	--	--	--	--	--	--	--	--	--	--
neg_2325	Quinate	1.81191	1.33198e-08	1.33198e-08	331.999	35.5417	162.543	1.33198e-08	1.33198e-08	1.33198e-08	316.213	346.29	357.892	33.627	0.175879	1.14887	unchanged	9.1374	0.0013053	1.49965	up	C00296	Phenylalanine, tyrosine and tryptophan biosynthesis(ko00400);;Metabolic pathways(ko01100)	--	--	--	--	HMDB0003072	77-95-2	Organic compounds	Organic oxygen compounds	Organooxygen compounds	Alcohols and polyols
neg_2392	Raddeanin A	6800.73	13063.2	18174.7	10924.5	13791.9	10438.3	19259.4	19239.7	23399.2	22965.2	18158.1	5417.05	-0.816187	0.00822	1.55446	down	0.291016	0.674699	0.316293	unchanged	--	--	--	--	--	--	HMDB0257094	--	Organic compounds	Lipids and lipid-like molecules	Prenol lipids	Triterpenoids
neg_2402	2-Phytyl-1,4-naphthoquinone	329.905	465.527	445.673	215.797	294.02	176.578	330.292	211.805	184.805	262.212	195.711	310.011	-0.0827232	0.823458	0.102663	unchanged	-0.69257	0.0455947	1.2443	down	C13309	Ubiquinone and other terpenoid-quinone biosynthesis(ko00130);;Metabolic pathways(ko01100);;Biosynthesis of secondary metabolites(ko01110);;Biosynthesis of cofactors(ko01240)	--	--	--	--	HMDB0004649	34625-86-0	Organic compounds	Lipids and lipid-like molecules	Prenol lipids	Quinone and hydroquinone lipids
neg_2465	10-Undecenoic acid	108.915	192.69	140.113	39.7077	2.59007	1.33198e-08	130.511	117.559	98.6958	59.3905	27.3831	107.323	-3.03531	0.00417211	1.53827	down	-1.18636	0.0707819	1.17255	unchanged	C13910	--	LMFA01030036	Fatty Acyls [FA]	Fatty Acids and Conjugates [FA01]	Unsaturated fatty acids [FA0103]	HMDB0033724	112-38-9	Organic compounds	Lipids and lipid-like molecules	Fatty Acyls	Fatty acids and conjugates
neg_2519	PG(16:0/0:0)[U]	493100	752963	687695	43686.4	75772.2	41542.3	440557	342806	372663	56867.7	39357.8	110557	-2.84403	0.003339	1.58368	down	-3.22522	0.0130211	1.44545	down	--	--	--	--	--	--	--	--	--	--	--	--
neg_2532	Senkyunolide P	57.0937	104.696	196.085	409.831	420.456	334.185	25.7426	18.2444	4.21524	371.583	1467.97	169.842	4.59443	0.00368865	1.60703	up	2.48923	0.305091	0.863937	unchanged	--	--	--	--	--	--	--	--	--	--	--	--
neg_2562	Gypenoside XLIX	826.97	239.07	219.64	4576.95	5631.92	2081.33	578.404	768.507	400.593	12708.3	9758.7	14937.4	2.81414	0.0777694	1.37844	unchanged	4.8626	0.0139408	1.45282	up	--	--	--	--	--	--	--	--	--	--	--	--
neg_2567	(3R)-3-Hydroxy-1,2-didehydro-2,3-dihydrotabersonine	75.8618	70.9412	23.3642	450.764	390.254	98.9319	70.3999	41.2364	1.43045	2438.61	2199.52	3868.57	3.05541	0.12207	1.25608	unchanged	5.64357	0.0332969	1.41022	up	C21683	Indole alkaloid biosynthesis(ko00901)	--	--	--	--	--	--	--	--	--	--
neg_2579	Ginsenoside Rh4	27.6767	1.33198e-08	1.33198e-08	15008.9	5858.64	1334.87	1.33198e-08	1.33198e-08	1.33198e-08	17604.2	17706	27231.3	39.0153	0.207117	1.06618	unchanged	11.1419	0.022672	1.44149	up	--	--	--	--	--	--	HMDB0041534	174721-08-5	Organic compounds	Lipids and lipid-like molecules	Prenol lipids	Triterpenoids
neg_2592	PC(P-16_0_18_4(6Z,9Z,12Z,15Z))	224.64	30.2393	42.6111	3088.44	333.944	598.052	160.132	77.1508	180.152	4092.52	3245.46	6769.15	3.26773	0.304486	0.885664	unchanged	5.56744	0.0488619	1.36695	up	--	--	--	--	--	--	--	--	--	--	--	--
neg_262	Thienamycin	40.7336	23.6016	19.2008	57.0363	21.037	39.219	56.8737	61.7822	62.0614	99.3809	77.5964	116.47	-0.623628	0.175999	1.18072	unchanged	1.81263	0.0104942	1.40174	up	C06664	Carbapenem biosynthesis(ko00332);;Biosynthesis of secondary metabolites(ko01110)	--	--	--	--	HMDB0258982	--	Organic compounds	Organoheterocyclic compounds	Lactams	Beta lactams
neg_2673	Hosenkoside B	75.9149	183.379	177.315	147.41	312.739	363.901	167.705	113.232	175.84	243.06	347.231	417.389	0.851239	0.194997	1.11343	unchanged	1.20662	0.0427143	1.28158	up	--	--	--	--	--	--	--	--	--	--	--	--
neg_295	4-Hydroxy-3-indolylmethyl glucosinolate	38.0644	1.33198e-08	5.14294	72.7662	11.5174	40.2628	47.0578	31.9883	21.5589	77.9027	68.3709	49.8544	0.30798	0.708368	0.363562	unchanged	2.18245	0.0297079	1.29437	up	--	--	--	--	--	--	--	--	--	--	--	--
neg_309	Coccinic Acid	97.4243	46.1226	51.9646	139.614	57.3193	99.6785	109.465	166.867	167.616	180.655	154.022	155.519	-0.581817	0.18663	1.0892	unchanged	1.3261	0.0122588	1.39676	up	--	--	--	--	--	--	--	--	--	--	--	--
neg_310	Gossypetin-8-O-glucoside	139.809	44.3186	42.8767	169.134	44.9543	81.9918	115.797	120.153	155.295	215.495	193.572	222.373	-0.402087	0.486081	0.680849	unchanged	1.47592	0.044116	1.34215	up	--	--	--	--	--	--	--	--	--	--	--	--
neg_3127	3-Hydroxyoctadecanoyl-CoA	296.623	6.27788	1.33198e-08	807.562	95.0852	101.287	112.692	103.034	43.0833	678.857	1030.7	608.602	1.9557	0.403804	0.728866	unchanged	2.93606	0.0170945	1.3562	up	C16217	Fatty acid metabolism(ko01212)	LMFA07050223	Fatty Acyls [FA]	Fatty esters [FA07]	Fatty acyl CoAs [FA0705]	HMDB0012715	42578-91-6	Organic compounds	Lipids and lipid-like molecules	Fatty Acyls	Fatty acyl thioesters
neg_3137	6,7-Dimethoxy-4-methylcoumarin	339.359	223.014	299.78	320.266	298.264	245.243	222.362	168.872	191.244	103.673	151.13	151.86	0.568448	0.0310451	1.40909	up	-1.08411	0.0306106	1.32161	down	--	--	--	--	--	--	--	--	--	--	--	--
neg_3138	L-Arogenate	603.987	145.482	110.155	906.13	144.973	1177.6	144.161	189.693	134.516	783.118	1110.06	706.251	2.25048	0.197704	1.13173	unchanged	1.59642	0.0483943	1.23682	up	C00826	Phenylalanine, tyrosine and tryptophan biosynthesis(ko00400);;Metabolic pathways(ko01100);;Biosynthesis of secondary metabolites(ko01110);;Biosynthesis of amino acids(ko01230)	--	--	--	--	HMDB0304400	--	Organic compounds	Organic acids and derivatives	Carboxylic acids and derivatives	Amino acids, peptides, and analogues
neg_3139	Threoninyl-Leucine	1168.7	68.5921	82.3889	1931.27	123.391	1228.81	280.079	335.302	331.423	2912.14	2971.77	3898.87	1.79408	0.27688	0.951669	unchanged	2.89006	0.00457058	1.42406	up	--	--	--	--	--	--	HMDB0029065	50299-12-2	Organic compounds	Organic acids and derivatives	Carboxylic acids and derivatives	Amino acids, peptides, and analogues
neg_3146	Hesperetin-7-O-neohesperidoside(Neohesperidin)	2126.13	815.56	835.068	2783.49	2524.76	2982.82	1961.75	2006.37	1249.39	4033.37	4578.84	2445.13	0.668196	0.0334182	1.48591	up	1.54978	0.0416183	1.25924	up	--	--	--	--	--	--	--	--	--	--	--	--
neg_3202	1-Desacetylwilforgine	1044.95	1.33198e-08	1.33198e-08	2713.31	74.9914	1528.46	87.7627	268.363	36.4569	1536.67	2949.53	1610.72	3.45888	0.227807	1.04443	unchanged	2.54464	0.0470141	1.25144	up	--	--	--	--	--	--	--	--	--	--	--	--
neg_3205	ANHYDROBRAZILIC ACID	266.58	312.313	322.515	299.578	319.319	378.605	258.663	170.554	161.282	185.897	241.742	143.578	0.756385	0.0283891	1.47334	up	-0.658143	0.0395379	1.27827	down	--	--	--	--	--	--	--	--	--	--	--	--
neg_3210	8-Demethyl-8-(2,3-di-O-methyl-alpha-L-rhamnosyl)tetracenomycin C	1357.45	97.1093	92.4572	4905.49	4213.7	5330.82	290.746	303.869	265.495	4495.35	4802.53	3861.34	4.07041	0.00508184	1.61336	up	3.08851	0.00272648	1.44998	up	C20976	Metabolic pathways(ko01100);;Biosynthesis of secondary metabolites(ko01110)	--	--	--	--	--	--	--	--	--	--
neg_3225	Syringic acid	2954.97	2982.04	2744.13	3995.82	1745.84	2750.87	2629.01	2137.13	1900.15	3552.02	4106.66	3533.48	0.34931	0.453401	0.678677	unchanged	0.366532	0.033156	1.35463	up	C10833	--	--	--	--	--	HMDB0002085	530-57-4	Organic compounds	Benzenoids	Benzene and substituted derivatives	Benzoic acids and derivatives
neg_3226	Eugenol	208.535	6.84934	1.33198e-08	169.479	114.036	187.521	5.12813	12.0292	4.48795	57.128	115.927	51.4652	4.44371	0.0200771	1.56392	up	0.0599339	0.969335	0.0364468	unchanged	C10453	Phenylpropanoid biosynthesis(ko00940)	--	--	--	--	HMDB0005809	97-53-0	Organic compounds	Benzenoids	Phenols	Methoxyphenols
neg_3233	NSC 12465	184.427	133.862	126.819	263.04	109.728	192.609	115.328	136.849	98.2755	246.707	263.712	233.424	0.689992	0.243587	1.00221	unchanged	0.74084	0.0174096	1.38908	up	--	--	--	--	--	--	--	--	--	--	--	--
neg_3238	Toluene-4-sulfonate	16.7131	1.33198e-08	1.33198e-08	200.555	2968.62	35.1226	12.5196	1.33198e-08	8.68561	80.6533	111.16	110.222	7.23944	0.380808	0.786624	unchanged	4.17566	0.00312686	1.46911	up	C06677	Metabolic pathways(ko01100)	--	--	--	--	HMDB0059933	104-15-4	Organic compounds	Benzenoids	Benzene and substituted derivatives	Benzenesulfonic acids and derivatives
neg_3248	quinolinic Acid	102.682	1.33198e-08	16.124	346.043	301.928	349.084	32.8104	33.5978	83.3073	210.373	194.579	139.014	2.73545	0.000247945	1.59165	up	2.19491	0.0265197	1.31039	up	C03722	Tryptophan metabolism(ko00380);;beta-Alanine metabolism(ko00410);;Nicotinate and nicotinamide metabolism(ko00760);;Metabolic pathways(ko01100);;Biosynthesis of cofactors(ko01240)	--	--	--	--	HMDB0000232	89-00-9	Organic compounds	Organoheterocyclic compounds	Pyridines and derivatives	Pyridinecarboxylic acids and derivatives
neg_3249	5-(2'-Formylethyl)-4,6-dihydroxypicolinate	332.81	210.86	139.144	1269.21	697.105	899.392	215.512	190.269	310.03	633.752	521.173	409.841	2.00124	0.0450047	1.44487	up	1.19638	0.0274409	1.27147	up	C05654	Tryptophan metabolism(ko00380)	--	--	--	--	HMDB0031727	15879-93-3	Organic compounds	Organic oxygen compounds	Organooxygen compounds	Carbohydrates and carbohydrate conjugates
neg_3261	4-Pyridoxic acid	111.605	20.2535	4.78436	132.249	12.5418	168.965	18.7047	34.2922	3.73257	156.937	235.691	139.114	2.46747	0.208205	1.10363	unchanged	1.96032	0.04261	1.24626	up	C00847	Vitamin B6 metabolism(ko00750);;Metabolic pathways(ko01100)	--	--	--	--	HMDB0000017	82-82-6	Organic compounds	Organoheterocyclic compounds	Pyridines and derivatives	Pyridinecarboxylic acids and derivatives
neg_3290	2,4-Dihydroxyquinoline	44.9849	46.834	60.3612	21.3178	84.0549	57.0823	45.6944	61.5509	45.133	33.175	30.3227	23.4629	0.0923837	0.87345	0.170769	unchanged	-0.807347	0.0265994	1.32506	down	C16716	Biosynthesis of various alkaloids(ko00996)	--	--	--	--	HMDB0245468	--	Organic compounds	Organoheterocyclic compounds	Quinolines and derivatives	Quinolones and derivatives
neg_3369	Azetidine-2-carboxylic acid	543.278	546.172	809.402	1377.07	747.475	587.305	1340.67	425.042	506.946	1141.71	908.452	925.745	0.254898	0.719662	0.364883	unchanged	0.648201	0.0374944	1.25802	up	--	--	--	--	--	--	HMDB0029615	2133-34-8	Organic compounds	Organic acids and derivatives	Carboxylic acids and derivatives	Amino acids, peptides, and analogues
neg_3370	4-Methylaminobutyrate	175.958	214.918	289.016	783.636	289.087	200.383	488.845	122.4	182.452	461.787	330.401	364.637	0.681693	0.504105	0.586024	unchanged	0.766792	0.0380099	1.24782	up	C15987	Nicotinate and nicotinamide metabolism(ko00760);;Metabolic pathways(ko01100)	--	--	--	--	--	--	--	--	--	--
neg_3373	FR 900098	3897.91	3685.38	3202.17	4129.21	3036.05	4237.95	4250.83	3941.43	3142.52	4489.7	4595.68	4587.65	0.00868243	0.966274	0.133357	unchanged	0.342246	0.0396557	1.36682	up	C17942	Phosphonate and phosphinate metabolism(ko00440)	--	--	--	--	--	--	--	--	--	--
neg_338	Rhein	302.649	97.8462	59.1563	484.996	154.508	373.188	325.612	372.5	387.177	591.266	511.194	541.315	-0.0998822	0.827983	0.234919	unchanged	1.8384	0.0262719	1.38355	up	C10401	--	LMPK13040015	Polyketides [PK]	Aromatic polyketides [PK13]	Anthracenes and phenanthrenes [PK1304]	HMDB0032876	478-43-3	Organic compounds	Benzenoids	Anthracenes	Anthracenecarboxylic acids and derivatives
neg_3430	Visnadin	962.433	550.174	1493.93	861.867	1309.79	1018.3	659.304	351.726	343.782	1114.89	1038.94	813.329	1.23545	0.0236993	1.46747	up	-0.0190187	0.967097	0.00144989	unchanged	C09316	--	--	--	--	--	HMDB0259839	--	Organic compounds	Phenylpropanoids and polyketides	Coumarins and derivatives	Pyranocoumarins
neg_3445	7-Amino-4-methylcoumarin	7.59538	1.33198e-08	1.33198e-08	183.105	235.46	344.973	1.33198e-08	1.33198e-08	0.139428	54.5848	75.7659	1.33198e-08	12.419	0.0333726	1.53996	up	4.10113	0.210276	0.995849	unchanged	C01386	--	--	--	--	--	HMDB0247230	--	Organic compounds	Phenylpropanoids and polyketides	Coumarins and derivatives	--
neg_3453	Ampelopsin A	253.46	104.978	217.146	313.881	281.343	280.217	129.03	88.5454	44.4619	156.658	332.622	155.68	1.74024	0.00603629	1.60158	up	0.164183	0.770944	0.274492	unchanged	--	--	--	--	--	--	--	--	--	--	--	--
neg_3519	8-Hydroxy-2-(2-phenylethyl)chromone	1656.06	1742.81	1951.45	2031.59	1562.02	2595.56	1735.73	1095.27	1148.7	2179.8	2576.36	2223.61	0.637086	0.120961	1.22102	unchanged	0.383551	0.0286981	1.32965	up	--	--	--	--	--	--	--	--	--	--	--	--
neg_3541	L-Fucitol	135.797	207.234	189.997	245.027	341.998	337.169	187.54	109.366	103.473	177.357	226.915	165.501	1.20683	0.0143765	1.51559	up	0.0961793	0.690712	0.321071	unchanged	--	--	--	--	--	--	--	--	--	--	--	--
neg_3542	Biuret	135.382	95.6848	105.197	188.311	278.406	337.633	105.466	74.7406	66.31	127.039	211.252	96.0376	1.70614	0.0422583	1.49928	up	0.369193	0.448257	0.630911	unchanged	C06555	Metabolic pathways(ko01100)	--	--	--	--	HMDB0249282	--	Organic compounds	Organic acids and derivatives	Carboximidic acids and derivatives	Carboximidic acids
neg_3564	Cyclo(D-Val-L-Pro)	209.635	264.878	252.219	295.393	238.947	146.385	392.967	401.762	447.946	371.126	288.507	342.149	-0.868304	0.0360234	1.49804	down	0.463074	0.0418225	1.24044	up	--	--	--	--	--	--	--	--	--	--	--	--
neg_3575	FAD	6390.86	7713.62	8327.08	5338.95	6942.04	6701.02	9342.33	8460.54	8665.37	8349.36	7147.43	11170.8	-0.47963	0.0208221	1.44879	down	0.249555	0.366986	0.72024	unchanged	C00016	Riboflavin metabolism(ko00740);;Metabolic pathways(ko01100);;Biosynthesis of secondary metabolites(ko01110);;Biosynthesis of cofactors(ko01240)	--	--	--	--	HMDB0001248	146-14-5	Organic compounds	Nucleosides, nucleotides, and analogues	Flavin nucleotides	--
neg_3603	(R)-Campneoside II	1010.77	759.806	1035.66	4483.45	8211.27	6852.83	1023.54	739.069	496.864	5405.48	6750.84	4264.39	3.11293	0.0318338	1.53618	up	2.54881	0.0227931	1.43208	up	--	--	--	--	--	--	--	--	--	--	--	--
neg_3642	1-Amino-1-cyclobutane-carboxylic-acid	1.33198e-08	1.33198e-08	1.33198e-08	113.429	1.33198e-08	61.1906	1.33198e-08	1.33198e-08	1.33198e-08	88.7403	91.4763	62.0904	32.025	0.217757	1.0654	unchanged	32.4976	0.0131998	1.4564	up	--	--	--	--	--	--	--	--	--	--	--	--
neg_3659	isocarboxazid	103.679	1.54187	8.83257	257.753	283.983	253.409	1.06389	2.53852	21.7056	126.328	169.249	118.57	4.97355	6.04478e-05	1.61215	up	1.86043	0.07474	1.21828	unchanged	--	--	--	--	--	--	HMDB0015377	59-63-2	Organic compounds	Benzenoids	Benzene and substituted derivatives	--
neg_3664	Apiopaeonoside	1166.08	90.8091	123.314	2440.22	1205.35	1750.31	140.787	722.823	521.252	1594.79	1862.42	1714.84	1.96211	0.0462186	1.3695	up	1.90585	0.0638746	1.30666	unchanged	--	--	--	--	--	--	--	--	--	--	--	--
neg_3693	Trachelogenin	1628.54	1108.69	2558.46	1818.53	2015.54	1881.66	1233.24	853.624	675.579	2096.57	1916.29	1744.55	1.049	0.0178112	1.57736	up	0.120604	0.754746	0.294177	unchanged	C10891	--	--	--	--	--	HMDB0303743	--	Organic compounds	Lignans, neolignans and related compounds	Furanoid lignans	Tetrahydrofuran lignans
neg_3705	Ferulic acid	444.892	81.9458	92.031	712.045	560.026	536.869	111.313	136.692	87.0841	279.229	473.406	363.07	2.43253	0.00875969	1.57933	up	0.850249	0.302515	0.813687	unchanged	C01494	Phenylpropanoid biosynthesis(ko00940);;Metabolic pathways(ko01100);;Biosynthesis of secondary metabolites(ko01110)	--	--	--	--	HMDB0000954	537-98-4	Organic compounds	Phenylpropanoids and polyketides	Cinnamic acids and derivatives	Hydroxycinnamic acids and derivatives
neg_3714	Plantainoside D	909.883	647.039	1056.6	4242.83	5261.83	5087.46	923.466	875.873	480.122	4552.19	5941.72	3918.69	2.67842	0.0018518	1.61817	up	2.46326	0.0190313	1.43948	up	--	--	--	--	--	--	--	--	--	--	--	--
neg_3717	Hydroxymethylbilane	2904.11	269.937	136.38	5168.19	1818.17	3788.7	546.834	4244.68	1875.32	4687.98	4507.96	7772.76	0.692622	0.400212	0.654129	unchanged	2.35779	0.0318648	1.28749	up	C01024	Porphyrin metabolism(ko00860);;Metabolic pathways(ko01100);;Biosynthesis of secondary metabolites(ko01110);;Biosynthesis of cofactors(ko01240)	--	--	--	--	HMDB0001137	71861-60-4	Organic compounds	Organoheterocyclic compounds	Tetrapyrroles and derivatives	--
neg_3728	epsilon-Rhodomycin T	3287.87	3034.46	3916.56	3082.03	3131.39	2782.35	3405.17	3169.88	1820.6	2065.2	2768.33	1919.07	0.0996035	0.727538	0.43555	unchanged	-0.600543	0.0350424	1.23875	down	C18640	Biosynthesis of secondary metabolites(ko01110)	--	--	--	--	--	--	--	--	--	--
neg_3740	Argininosuccinic acid	2772.85	3627.38	3983.33	2119.06	3616.65	2550.73	3355.78	2482.19	1771.96	1901.82	2068.92	1831.77	0.122871	0.741846	0.389183	unchanged	-0.83955	0.0465297	1.34489	down	--	--	--	--	--	--	HMDB0000052	2387-71-5	Organic compounds	Organic acids and derivatives	Carboxylic acids and derivatives	Amino acids, peptides, and analogues
neg_3744	Desulfoglucotropeolin	2503.67	3465.83	3188.68	1661.62	1720.42	1669.05	3924.61	2877.11	2583.52	1208.51	1500.8	1312.99	-0.893798	0.0707254	1.3516	unchanged	-1.18704	0.0197366	1.41567	down	C01069	Glucosinolate biosynthesis(ko00966);;Biosynthesis of secondary metabolites(ko01110);;2-Oxocarboxylic acid metabolism(ko01210)	--	--	--	--	--	--	--	--	--	--
neg_3756	N-Acetyl-N6,N6,O-tridemethylpuromycin-5'-phosphate	2703.03	3507.29	3602.41	2056.69	2281.71	2574.74	4279.81	4112.32	3403.41	2384.04	2500.35	2264.88	-0.77083	0.0117639	1.47068	down	-0.456859	0.0823566	1.2478	unchanged	C07028	Metabolic pathways(ko01100);;Biosynthesis of secondary metabolites(ko01110)	--	--	--	--	--	--	--	--	--	--
neg_3809	6'-(2,3-Dihydroxybenzoyl)sweroside	3568.12	3172.86	4569.08	1246.04	1307.44	1261.46	4285.15	4637.44	2470.49	981.812	1170.08	885.621	-1.57842	0.0638287	1.38153	unchanged	-1.89665	0.0186992	1.41986	down	--	--	--	--	--	--	--	--	--	--	--	--
neg_382	L-Lysine monohydrochloride	674.141	2228	2193.24	1237.06	1620.59	970.768	2590.63	1941.85	2999.51	2656.03	1816.23	3962.71	-0.976282	0.0359204	1.4366	down	0.727191	0.242765	0.854078	unchanged	--	--	--	--	--	--	HMDB0301757	10098-89-2	Organic compounds	Organic acids and derivatives	Carboxylic acids and derivatives	Amino acids, peptides, and analogues
neg_3825	Alatamine	634.835	474.742	293.549	410.064	311.323	358.877	528.591	793.849	743.489	228.329	363.294	269.377	-0.935406	0.0438831	1.48856	down	-0.70456	0.200214	0.977487	unchanged	--	--	--	--	--	--	--	--	--	--	--	--
neg_3826	3-(hydroxymethyl)cyclopentanone	486.342	694.498	858.888	232.693	355.285	446.143	956.57	334.624	128.731	111.269	159.366	110.115	-0.457409	0.660873	0.258338	unchanged	-2.42146	0.033494	1.3858	down	--	--	--	--	--	--	--	--	--	--	--	--
neg_3833	Succinylacetone	480.484	719.073	823.512	27.5101	325.801	354.844	918.311	296.968	115.852	28.9905	78.2813	34.5122	-0.910515	0.49517	0.465106	unchanged	-3.83478	0.0230665	1.41898	down	--	--	--	--	--	--	HMDB0000635	51568-18-4	Organic compounds	Organic acids and derivatives	Keto acids and derivatives	Medium-chain keto acids and derivatives
neg_3855	Phlorizin chalcone	3323.42	1357.06	1654.73	4162.54	2805.28	3573.33	1771.26	2370.09	1978.28	3684.55	4314.12	4329.94	0.784517	0.0471249	1.3878	up	0.960546	0.0693924	1.2706	unchanged	C16406	Flavonoid biosynthesis(ko00941)	--	--	--	--	--	--	--	--	--	--
neg_3858	2-Picolinic acid	8894.83	3461.13	5889.94	16171.3	5708.16	10046.8	7253.6	8143.12	5766.96	15079.3	15877.4	12093.1	0.593152	0.358628	0.808517	unchanged	1.23844	0.0158902	1.35964	up	--	--	--	--	--	--	HMDB0002243	98-98-6	Organic compounds	Organoheterocyclic compounds	Pyridines and derivatives	Pyridinecarboxylic acids and derivatives
neg_3882	Alanyl-Threonine	1384.31	8.55261	14.2821	2237.58	1156.74	2134.95	87.0688	584.953	158.605	1097.34	2174.77	1004.11	2.73482	0.0294923	1.46261	up	1.60356	0.184238	0.954428	unchanged	--	--	--	--	--	--	HMDB0028697	24032-50-6	Organic compounds	Organic acids and derivatives	Carboxylic acids and derivatives	Amino acids, peptides, and analogues
neg_3897	dTDP-4-oxo-alpha-D-xylose	106.575	161.733	65.2045	1530.06	996.077	424.867	123.116	100.325	320.156	605.07	499.659	815.624	2.4406	0.122433	1.21465	unchanged	2.52556	0.0219856	1.40608	up	C21351	Polyketide sugar unit biosynthesis(ko00523);;Biosynthesis of secondary metabolites(ko01110)	--	--	--	--	--	--	--	--	--	--
neg_390	8-Dehydroxythienamycin	173.455	123.607	110.192	295.563	132.607	218.96	317.308	327.003	354.505	478.338	380.51	665.134	-0.626163	0.123658	1.28688	unchanged	1.90385	0.0408615	1.36423	up	C17368	Carbapenem biosynthesis(ko00332)	--	--	--	--	--	--	--	--	--	--
neg_3905	Neoeriocitrin	651.916	112.869	209.021	1655.7	785.726	794.33	309.103	319.345	397.673	1059.26	1313.42	1272.78	1.6569	0.12398	1.24504	unchanged	1.90439	0.0187289	1.39742	up	C09805	--	LMPK12140359	Polyketides [PK]	Flavonoids [PK12]	Flavanones [PK1214]	HMDB0255521	--	Organic compounds	Phenylpropanoids and polyketides	Flavonoids	Flavonoid glycosides
neg_3936	3-Benzylmalic acid	23.7527	1.33198e-08	1.33198e-08	79.4039	103.502	102.87	1.33198e-08	1.33198e-08	1.33198e-08	4.93859	58.3499	12.4334	32.7356	0.00685788	1.61078	up	1.67262	0.420795	0.664869	unchanged	C20654	Phenylalanine, tyrosine and tryptophan biosynthesis(ko00400);;Metabolic pathways(ko01100);;2-Oxocarboxylic acid metabolism(ko01210)	--	--	--	--	--	--	--	--	--	--
neg_3950	Uridine 5'-diphosphate	7.82306	4.21547	24.9713	112.856	125.507	142.042	18.0748	5.93148	20.2562	151.947	144.217	157.283	3.10338	0.00126563	1.60828	up	3.61495	0.000204041	1.49492	up	C00015	Pyrimidine metabolism(ko00240);;Zeatin biosynthesis(ko00908);;Metabolic pathways(ko01100);;Nucleotide metabolism(ko01232);;Biosynthesis of cofactors(ko01240)	--	--	--	--	HMDB0000295	58-98-0	Organic compounds	Nucleosides, nucleotides, and analogues	Pyrimidine nucleotides	Pyrimidine ribonucleotides
neg_3958	L-Phosphinothricin	1.33198e-08	1.33198e-08	1.33198e-08	244.657	3.73063	24.9901	1.33198e-08	1.33198e-08	1.33198e-08	24.7685	55.3806	41.3163	32.6716	0.358287	0.795154	unchanged	31.5013	0.0445735	1.39431	up	C04650	Phosphonate and phosphinate metabolism(ko00440);;Biosynthesis of secondary metabolites(ko01110)	--	--	--	--	--	--	--	--	--	--
neg_3959	8-Acetyl-7-methoxycoumarin	141.741	24.4608	1.33198e-08	13136.9	1508.32	2010.2	1.33198e-08	103.515	6.93979	3829.43	4342.82	4605.78	7.23639	0.283363	0.923902	unchanged	6.26459	0.00218779	1.49608	up	--	--	--	--	--	--	--	--	--	--	--	--
neg_3960	Radicinin	25.7266	1.33198e-08	1.33198e-08	737.43	63.3118	137.553	1.33198e-08	1.33198e-08	1.33198e-08	208.397	241.225	214.179	34.4508	0.280403	0.930896	unchanged	4.68942	0.000105774	1.4917	up	--	--	--	--	--	--	--	--	--	--	--	--
neg_3967	CDP-ethanolamine	907.806	1542.09	2146.38	1126.71	1146.61	945.409	2057.2	2319.98	1915.82	1671.9	1602.82	3450.42	-0.967258	0.00430396	1.5654	down	0.549096	0.381687	0.705009	unchanged	C00570	Glycerophospholipid metabolism(ko00564);;Metabolic pathways(ko01100)	--	--	--	--	HMDB0001564	3036-18-8	Organic compounds	Nucleosides, nucleotides, and analogues	Pyrimidine nucleotides	Pyrimidine ribonucleotides
neg_3973	N-Glycoloyl-neuraminate	1692.12	909.061	1302.45	2362.78	1916.47	2781.77	1200.35	1655.21	1232.55	1693.57	2240.37	2399.21	0.788439	0.0373127	1.41562	up	0.698107	0.0600296	1.22106	unchanged	C03410	Amino sugar and nucleotide sugar metabolism(ko00520)	--	--	--	--	HMDB0000833	1113-83-3	Organic compounds	Organic oxygen compounds	Organooxygen compounds	Carbohydrates and carbohydrate conjugates
neg_4017	Genipin	873.809	218.399	1005.85	16787	7921.89	4959.02	176.833	582.683	518.348	4853.11	4400.19	5342.31	4.5371	0.116616	1.27018	unchanged	2.79841	0.000359669	1.48207	up	C09780	--	--	--	--	--	HMDB0035830	6902-77-8	Organic compounds	Lipids and lipid-like molecules	Prenol lipids	Monoterpenoids
neg_4019	4-Amino-anhydrotetracycline	3189.44	1467.5	1679.78	7564.52	3266.53	4702.29	2778.22	2851.42	5480.32	4303.78	5400.88	6871.31	0.483514	0.39954	0.612335	unchanged	1.38729	0.0242197	1.33766	up	C06654	Metabolic pathways(ko01100);;Biosynthesis of secondary metabolites(ko01110)	--	--	--	--	--	--	--	--	--	--
neg_4021	tripfordine A	1818.64	960.199	1633.51	2159.51	1473.38	1704.29	1247.48	1136.08	797.059	1074.95	1657.27	1151.33	0.74677	0.0490981	1.37718	up	-0.184174	0.612622	0.35437	unchanged	--	--	--	--	--	--	--	--	--	--	--	--
neg_4045	N-Acetylmuramic acid alpha-1-phosphate	16.8626	10.5189	35.1468	453.972	427.985	480.857	19.1728	10.0843	17.7835	152.695	194.985	139.57	4.85653	0.000867456	1.62435	up	2.96208	0.00603583	1.46107	up	C21027	Amino sugar and nucleotide sugar metabolism(ko00520);;Metabolic pathways(ko01100);;Biosynthesis of nucleotide sugars(ko01250)	--	--	--	--	--	--	--	--	--	--
neg_4068	Tuberonic Acid	175.298	166.363	112.483	394.785	214.261	314.206	63.0626	143.14	75.1497	128.862	330.383	218.393	1.71435	0.0370494	1.42019	up	0.577366	0.329727	0.804686	unchanged	--	--	LMFA02020007	Fatty Acyls [FA]	Octadecanoids [FA02]	Jasmonic acids [FA0202]	--	--	--	--	--	--
neg_4078	Histidinyl-Lysine	124.103	165.349	130.144	200.853	259.9	243.443	171.713	132.254	163.525	182.165	134.07	115.564	0.591034	0.0258336	1.4486	up	0.0413624	0.8731	0.0659937	unchanged	--	--	--	--	--	--	HMDB0253180	--	Organic compounds	Organic acids and derivatives	Carboxylic acids and derivatives	Amino acids, peptides, and analogues
neg_4085	Kaempferol-3-O-rutinoside	311.472	251.216	326.81	910.392	874.566	1172.53	365.133	243.202	168.732	697.928	1002.96	581.316	1.92826	0.00518451	1.58789	up	1.35937	0.0617512	1.32542	unchanged	C21833	Flavone and flavonol biosynthesis(ko00944);;Biosynthesis of secondary metabolites(ko01110)	--	--	--	--	HMDB0037574	17297-56-2	Organic compounds	Phenylpropanoids and polyketides	Flavonoids	Flavonoid glycosides
neg_4091	Pelargonidin 3-O-(6-O-malonyl-beta-D-glucoside)	944.423	1350.68	1596.29	341.278	352.33	250.919	1429.45	1209.33	1061.12	129.802	280.695	182.3	-1.96982	0.00869634	1.55142	down	-2.71468	0.0237568	1.40399	down	C12642	Anthocyanin biosynthesis(ko00942)	--	--	--	--	HMDB0303647	--	Organic compounds	Phenylpropanoids and polyketides	Flavonoids	Flavonoid glycosides
neg_4095	trans-2-Butene-1,4-dicarboxylic Acid	103.114	142.774	139.77	41.546	57.0865	38.3961	143.376	124.107	100.661	35.5766	51.3078	29.8309	-1.42579	0.0127558	1.49183	down	-1.72433	0.00854139	1.42724	down	--	--	--	--	--	--	HMDB0000393	29311-53-3	Organic compounds	Lipids and lipid-like molecules	Fatty Acyls	Fatty acids and conjugates
neg_4096	Indole-3-carboxaldehyde	327.786	405.835	467.48	85.8884	289.515	189.849	463.545	325.542	242.072	126.787	156.307	112.754	-0.867301	0.150591	0.992854	unchanged	-1.60134	0.0150507	1.42261	down	C08493	--	--	--	--	--	HMDB0029737	487-89-8	Organic compounds	Organoheterocyclic compounds	Indoles and derivatives	Indoles
neg_4100	N-(L-Arginino)succinate	10037.7	14901	14315.7	4951.73	9323.75	6581.32	13731.8	11232.4	7845.05	5036.25	5365.4	4951.47	-0.653585	0.140445	1.02154	unchanged	-1.35432	0.0343211	1.39981	down	C03406	Arginine biosynthesis(ko00220);;Alanine, aspartate and glutamate metabolism(ko00250);;Metabolic pathways(ko01100);;Biosynthesis of secondary metabolites(ko01110);;Biosynthesis of amino acids(ko01230)	--	--	--	--	HMDB0000052	2387-71-5	Organic compounds	Organic acids and derivatives	Carboxylic acids and derivatives	Amino acids, peptides, and analogues
neg_4116	(R)-3-Amino-2-methylpropanoate	2.76333	1.33198e-08	1.33198e-08	26.1783	6.91656	12.6431	3.5559	1.33198e-08	1.33198e-08	14.2925	14.6764	13.2026	3.68511	0.127497	1.24776	unchanged	3.93179	0.00125577	1.48104	up	C01205	Pyrimidine metabolism(ko00240);;Valine, leucine and isoleucine degradation(ko00280);;Metabolic pathways(ko01100)	--	--	--	--	HMDB0002299	2140-95-6	Organic compounds	Organic acids and derivatives	Carboxylic acids and derivatives	Amino acids, peptides, and analogues
neg_4117	2-(Methylamino)ethylphosphonic acid	8.16555	1.33198e-08	2.01941	770.026	37.5884	67.0948	1.33198e-08	37.4866	1.33198e-08	148.477	143.557	219.779	4.54436	0.363872	0.784342	unchanged	5.6511	0.0201581	1.44466	up	--	--	--	--	--	--	--	--	--	--	--	--
neg_4119	Lotaustralin	47.0363	25.0748	24.2004	64.4466	59.1859	67.6078	1.33198e-08	1.33198e-08	1.33198e-08	27.0514	59.164	33.1807	32.1561	0.00148134	1.62316	up	0.309978	0.569503	0.472437	unchanged	C08334	Cyanoamino acid metabolism(ko00460);;Biosynthesis of secondary metabolites(ko01110)	--	--	--	--	HMDB0033865	534-67-8	Organic compounds	Organic oxygen compounds	Organooxygen compounds	Carbohydrates and carbohydrate conjugates
neg_4131	L-Histidine	38.5909	1.33198e-08	13.5874	1132.29	28.3714	61.9184	9.81099	10.9477	3.08028	71.581	83.9597	104.201	5.68046	0.385256	0.750729	unchanged	2.31556	0.010093	1.3942	up	C00135	Histidine metabolism(ko00340);;beta-Alanine metabolism(ko00410);;D-Amino acid metabolism(ko00470);;Aminoacyl-tRNA biosynthesis(ko00970);;Metabolic pathways(ko01100);;Biosynthesis of secondary metabolites(ko01110);;Biosynthesis of amino acids(ko01230);;ABC transporters(ko02010)	--	--	--	--	HMDB0000177	71-00-1	Organic compounds	Organic acids and derivatives	Carboxylic acids and derivatives	Amino acids, peptides, and analogues
neg_4142	Pyridoxal (Vitamin B6)	91.2183	86.9716	118.939	729.274	594.369	576.232	169.084	21.879	20.9391	534.172	587.096	428.31	3.16444	0.00122935	1.59253	up	2.38271	0.00971793	1.46253	up	--	--	--	--	--	--	--	--	--	--	--	--
neg_4143	N-Acetyl-5-aminosalicylic acid	5261.97	5397.31	6624.54	16706.9	12890	12983.5	8269.84	2776.98	4134.17	12237.6	12759.4	9655.5	1.48792	0.013616	1.50232	up	1.00354	0.0143698	1.40978	up	--	--	--	--	--	--	HMDB0060602	51-59-2	Organic compounds	Benzenoids	Benzene and substituted derivatives	Benzoic acids and derivatives
neg_4160	Glucohesperin	120.746	62.7632	91.3537	565.643	506.652	507.363	132.75	21.4709	71.6283	581.978	526.531	477.234	2.80618	0.000782329	1.61063	up	2.52837	0.000879162	1.47667	up	--	--	--	--	--	--	HMDB0038410	33049-17-1	Organic compounds	Organic oxygen compounds	Organooxygen compounds	Carbohydrates and carbohydrate conjugates
neg_4164	S-Adenosyl-L-methionine	2931.91	1976.4	2279.51	3498.09	5507.87	4813.94	2874.33	2243.23	1865.91	3102.95	3706.44	2801.72	0.984731	0.0419806	1.45189	up	0.419147	0.105768	1.0948	unchanged	C00019	Monobactam biosynthesis(ko00261);;Cysteine and methionine metabolism(ko00270);;Arginine and proline metabolism(ko00330);;Zeatin biosynthesis(ko00908);;Biosynthesis of various plant secondary metabolites(ko00999);;Metabolic pathways(ko01100);;Biosynthesis of secondary metabolites(ko01110);;Biosynthesis of amino acids(ko01230);;Biosynthesis of cofactors(ko01240);;Sulfur relay system(ko04122)	--	--	--	--	HMDB0001185	485-80-3	Organic compounds	Nucleosides, nucleotides, and analogues	5'-deoxyribonucleosides	5'-deoxy-5'-thionucleosides
neg_4183	Luteoforol	651.035	284.434	329.882	550.706	851.096	919.14	263.162	61.0613	145.833	1167.42	956.999	516.283	2.3038	0.0168164	1.53146	up	1.06138	0.125232	1.051	unchanged	C05907	Flavonoid biosynthesis(ko00941)	LMPK12020170	Polyketides [PK]	Flavonoids [PK12]	Flavans, Flavanols and Leucoanthocyanidins [PK1202]	HMDB0041310	24897-98-1	Organic compounds	Phenylpropanoids and polyketides	Flavonoids	Flavans
neg_4186	C20821	255.158	248.898	288.369	116.964	331.211	354.113	255.574	289.101	176.292	146.12	171.077	161.046	0.154186	0.766111	0.343194	unchanged	-0.728532	0.00393763	1.43066	down	C20821	Carbapenem biosynthesis(ko00332);;Biosynthesis of secondary metabolites(ko01110)	--	--	--	--	--	--	--	--	--	--
neg_4193	1-Kestose	1660.32	1705.17	1667.11	4208.19	1660.96	1813.19	1649.88	1640.66	1360.21	2196.78	2388.97	2091.23	0.72408	0.344981	0.82478	unchanged	0.407889	0.0220785	1.42954	up	C03661	--	--	--	--	--	HMDB0011729	470-69-9	Organic compounds	Organic oxygen compounds	Organooxygen compounds	Carbohydrates and carbohydrate conjugates
neg_4202	Feruloylspermidine	2.75562	1.33198e-08	1.33198e-08	62.8601	24.0109	86.684	1.33198e-08	15.1956	1.33198e-08	75.7596	84.9906	41.3597	3.51366	0.0925329	1.33463	unchanged	6.19662	0.0371121	1.38693	up	--	--	--	--	--	--	--	--	--	--	--	--
neg_4209	Kedarcidin chromophore	2263.36	605.083	900.109	2666.62	1893.71	1854.41	595.043	5180.99	2757.61	3353.58	4158.3	5023.15	-0.411774	0.649776	0.475736	unchanged	1.73388	0.0142344	1.36714	up	C21301	Metabolic pathways(ko01100);;Biosynthesis of secondary metabolites(ko01110)	--	--	--	--	--	--	--	--	--	--
neg_4212	N-(3-Indolylacetyl)-L-alanine	147.44	113.71	146.334	133.168	64.135	109.594	134.021	29.8985	56.4797	30.4915	54.9153	15.2863	0.477635	0.488555	0.655621	unchanged	-2.01678	0.00308687	1.42141	down	--	--	--	--	--	--	--	--	--	--	--	--
neg_4288	N-Formylmaleamic acid	3384.87	2473.45	3963.11	2426.72	1404.05	1489.91	4736.19	1739.22	3606.01	1379.32	1171.05	824.631	-0.922018	0.203392	1.03146	unchanged	-1.54104	0.0267844	1.36625	down	C18232	Nicotinate and nicotinamide metabolism(ko00760);;Metabolic pathways(ko01100)	LMFA08020194	Fatty Acyls [FA]	Fatty amides [FA08]	N-acyl amines [FA0802]	--	--	--	--	--	--
neg_4289	(R)(-)-Allantoin	2970.99	2520.69	3602.74	2690.62	1837.89	1873.52	3884.32	2326.09	3489.28	1787.53	1447.36	1278.69	-0.599409	0.129412	1.15371	unchanged	-1.01071	0.0240504	1.35672	down	C02348	Purine metabolism(ko00230);;Metabolic pathways(ko01100)	--	--	--	--	--	--	--	--	--	--
neg_4290	O-Succinyl-L-homoserine	2096.07	1948.51	2234.16	1816	982.488	1104.76	2761.58	1133.21	1938.82	920.146	832.919	571.646	-0.579716	0.314005	0.802428	unchanged	-1.43342	0.000762413	1.47001	down	C01118	Cysteine and methionine metabolism(ko00270);;Sulfur metabolism(ko00920);;Metabolic pathways(ko01100);;Biosynthesis of secondary metabolites(ko01110);;Biosynthesis of amino acids(ko01230)	--	--	--	--	HMDB0255868	--	Organic compounds	Organic acids and derivatives	Carboxylic acids and derivatives	Amino acids, peptides, and analogues
neg_4295	Pelargonidin 3-O-rutinoside	1943.4	686.251	796.121	3810.04	2171.36	2093.03	1585.98	1843	1978.49	3242.61	2625.1	3432.27	0.578408	0.250536	0.944292	unchanged	1.4408	0.0209202	1.34861	up	C12644	Anthocyanin biosynthesis(ko00942)	--	--	--	--	--	--	--	--	--	--
neg_4304	3-Oxododecanoyl-CoA	490.833	1.33198e-08	12.8163	720.916	95.1218	318.905	6.32474	789.218	477.033	806.768	628.94	1290.37	-0.165131	0.883116	0.205524	unchanged	2.43634	0.0461245	1.23978	up	C05263	Fatty acid elongation(ko00062);;Fatty acid degradation(ko00071);;Metabolic pathways(ko01100);;Fatty acid metabolism(ko01212)	LMFA07050013	Fatty Acyls [FA]	Fatty esters [FA07]	Fatty acyl CoAs [FA0705]	HMDB0003937	78303-19-2	Organic compounds	Lipids and lipid-like molecules	Fatty Acyls	Fatty acyl thioesters
neg_4312	1,4-b-D-Xylopentaose	1127.49	809.491	840.021	3750.78	2292.46	2494.92	1893.27	781.053	660.817	1744.55	2181.32	1119.89	1.35618	0.0460927	1.36678	up	0.861542	0.12241	1.13738	unchanged	--	--	--	--	--	--	--	--	--	--	--	--
neg_4319	Tetrahydrosarcinapterin	1265.87	558.466	620.287	1223.02	1229.32	1601.53	431.628	824.162	677.531	1187.6	1615.62	885.892	1.06822	0.0142933	1.45671	up	0.593662	0.251899	0.84022	unchanged	C18802	Folate biosynthesis(ko00790);;Metabolic pathways(ko01100);;Carbon metabolism(ko01200);;Biosynthesis of cofactors(ko01240)	--	--	--	--	--	--	--	--	--	--
neg_4323	Conduritol A	4590.82	3125.86	5931.83	8835.83	18719.5	12052.5	6680.02	2869.96	3783.02	17667.9	23502.4	21551.3	1.57078	0.0796983	1.35055	unchanged	2.20022	0.00397626	1.4763	up	--	--	--	--	--	--	HMDB0250433	--	Organic compounds	Organic oxygen compounds	Organooxygen compounds	Alcohols and polyols
neg_4343	gamma-L-Glutamyl-S-allyl-L-cysteine	12440.5	5392.8	5951.83	23712.7	13770.4	11205	5799.05	19951.3	14403.3	21908.7	20845.9	31289.9	0.27804	0.639046	0.313625	unchanged	1.63833	0.0181435	1.36007	up	--	--	--	--	--	--	--	--	--	--	--	--
neg_4346	Aclacinomycin Y	599.312	124.72	340.358	665.646	754.193	532.684	170.002	243.93	56.6668	446.473	570.752	497.86	2.05277	0.00460829	1.55023	up	0.50937	0.388914	0.728838	unchanged	C18639	Biosynthesis of secondary metabolites(ko01110)	--	--	--	--	HMDB0247949	--	Organic compounds	Phenylpropanoids and polyketides	Anthracyclines	--
neg_4365	Glucovanillin	314.587	76.1935	153.45	492.496	850.628	931.644	165.569	180.523	147.036	823.937	580.725	709.508	2.20568	0.047276	1.50104	up	1.9578	0.00621882	1.39353	up	C19808	--	--	--	--	--	HMDB0029664	494-08-6	Organic compounds	Organic oxygen compounds	Organooxygen compounds	Carbohydrates and carbohydrate conjugates
neg_4376	2-Deoxy-D-ribose 5-phosphate	26.971	12.2495	12.7705	54.423	43.7311	40.7518	36.6017	16.5914	24.1474	61.0978	54.5411	59.4603	0.844812	0.0515159	1.35628	unchanged	1.75184	0.00656146	1.44998	up	C00673	Pentose phosphate pathway(ko00030);;Metabolic pathways(ko01100)	--	--	--	--	HMDB0001031	102916-66-5	Organic compounds	Organic oxygen compounds	Organooxygen compounds	Carbohydrates and carbohydrate conjugates
neg_4389	Linamarin	171.766	144.551	158.436	121.249	100.527	179.596	159.322	156.074	130.333	188.343	219.568	201.302	-0.151223	0.607092	0.375022	unchanged	0.359769	0.0208797	1.34572	up	C01594	Cyanoamino acid metabolism(ko00460);;Metabolic pathways(ko01100);;Biosynthesis of secondary metabolites(ko01110)	--	--	--	--	HMDB0033699	554-35-8	Organic compounds	Organic oxygen compounds	Organooxygen compounds	Carbohydrates and carbohydrate conjugates
neg_4412	8-D-Olivosyl-landomycin	605.053	1.33198e-08	1.33198e-08	963.805	256.275	519.975	4.67486	2483.08	1338.41	1915.98	1667.41	2971.6	-1.13676	0.437079	0.75469	unchanged	3.43746	0.0220512	1.37242	up	C18778	Biosynthesis of secondary metabolites(ko01110)	--	--	--	--	--	--	--	--	--	--
neg_4413	Maltohexaose	2089.77	300.792	352.426	3208.7	1378.09	1928.08	242.801	2775.38	1856.47	2567.9	3131.7	4901.51	0.418434	0.586102	0.382986	unchanged	1.9504	0.0477135	1.24425	up	C01936	--	--	--	--	--	HMDB0012253	34620-77-4	Organic compounds	Organic oxygen compounds	Organooxygen compounds	Carbohydrates and carbohydrate conjugates
neg_4420	N-Methylnicotinate	58.4972	1.33198e-08	1.33198e-08	80.7529	88.3216	182.909	1.33198e-08	13.7221	11.4334	84.2943	114.432	102.05	3.80656	0.077864	1.40602	unchanged	2.36225	0.0371619	1.33466	up	C01004	Tropane, piperidine and pyridine alkaloid biosynthesis(ko00960)	--	--	--	--	HMDB0000875	535-83-1	Organic compounds	Alkaloids and derivatives	--	--
neg_4436	Coumaryl acetate	107.257	1.33198e-08	4.8885	3513.44	958.354	960.954	1.33198e-08	1.33198e-08	1.33198e-08	1130.67	921.258	766.904	36.9844	0.167227	1.15706	unchanged	4.65165	0.00804802	1.44547	up	C20465	Phenylpropanoid biosynthesis(ko00940);;Biosynthesis of secondary metabolites(ko01110)	--	--	--	--	HMDB0304297	--	Organic compounds	Benzenoids	Benzene and substituted derivatives	Styrenes
neg_4455	Licoflavone A	133.645	86.8001	97.3417	155.182	114.936	140.226	66.6588	109.267	68.6527	92.5136	97.4983	175.436	0.746537	0.0398354	1.35429	up	0.201608	0.636641	0.406697	unchanged	--	--	LMPK12110032	Polyketides [PK]	Flavonoids [PK12]	Flavones and Flavonols [PK1211]	--	--	--	--	--	--
neg_4461	Chrysosplenoside A	527.869	1.33198e-08	7.85518	722.015	573.79	826.291	1.33198e-08	434.408	48.4782	94.3466	214.618	59.7321	2.13573	0.0382011	1.41564	up	-0.539058	0.784014	0.224383	unchanged	--	--	LMPK12112512	Polyketides [PK]	Flavonoids [PK12]	Flavones and Flavonols [PK1211]	--	--	--	--	--	--
neg_4474	Premithramycin A1	601.075	4.80547	54.6154	1256.97	1495.38	1760.65	10.2406	352.428	90.1435	760.935	976.544	635.783	3.3171	0.00242344	1.57929	up	1.84525	0.0766269	1.20133	unchanged	C12384	Metabolic pathways(ko01100);;Biosynthesis of secondary metabolites(ko01110)	--	--	--	--	--	--	--	--	--	--
neg_4475	cis-3-(Carboxy-ethyl)-3,5-cyclo-hexadiene-1,2-diol	2.6263	1.33198e-08	1.33198e-08	276.449	153.128	92.9984	1.33198e-08	0.03669	1.33198e-08	57.6218	59.9976	50.2134	13.798	0.0841454	1.3572	unchanged	5.99785	0.0014422	1.48921	up	C11588	Phenylalanine metabolism(ko00360);;Metabolic pathways(ko01100)	--	--	--	--	--	--	--	--	--	--
neg_4501	Tetrahydrobiopterin	444.983	537.904	467.466	278.643	116.927	174.422	585.098	548.029	367.683	251.695	158.856	185.879	-1.39673	0.0236479	1.39308	down	-1.28198	0.00192803	1.46188	down	C00272	Folate biosynthesis(ko00790);;Metabolic pathways(ko01100);;Biosynthesis of cofactors(ko01240)	--	--	--	--	HMDB0000027	62989-33-7	Organic compounds	Organoheterocyclic compounds	Pteridines and derivatives	Pterins and derivatives
neg_4502	N-Acetylneuraminate	1186.9	1387.92	1490.32	773.012	572.973	1259.11	1280.94	568.641	441.237	645.272	946.36	496.309	0.185469	0.76856	0.376148	unchanged	-0.961222	0.0189633	1.34101	down	C00270	Amino sugar and nucleotide sugar metabolism(ko00520);;Metabolic pathways(ko01100);;Biosynthesis of nucleotide sugars(ko01250)	--	--	--	--	HMDB0000230	19342-33-7	Organic compounds	Organic oxygen compounds	Organooxygen compounds	Carbohydrates and carbohydrate conjugates
neg_4520	beta-Alanyl-N(pi)-methyl-L-histidine	111.175	77.0902	138.635	320.951	396.66	694.488	84.3946	30.5981	1.33198e-08	341.977	370.452	250.566	3.61823	0.057203	1.4673	unchanged	1.55868	0.0143758	1.40505	up	C01262	Histidine metabolism(ko00340);;beta-Alanine metabolism(ko00410);;Metabolic pathways(ko01100)	--	--	--	--	--	--	--	--	--	--
neg_4532	6-Amino-6-deoxyfutalosine	1135.16	535.047	720.159	734.101	843.987	532.497	1173.39	1319.03	1023.51	360.704	503.339	305.79	-0.736263	0.0200913	1.42146	down	-1.03093	0.138351	1.09306	unchanged	C20773	Ubiquinone and other terpenoid-quinone biosynthesis(ko00130);;Metabolic pathways(ko01100);;Biosynthesis of secondary metabolites(ko01110);;Biosynthesis of cofactors(ko01240)	--	--	--	--	--	--	--	--	--	--
neg_4551	Wilfordinine B	5021.85	1739	1438.47	8321.7	8107.98	11073.1	1561.46	4236.17	2138.01	11462.6	14934.1	11581.3	1.79316	0.00697006	1.52485	up	2.21159	0.00356397	1.43179	up	--	--	--	--	--	--	--	--	--	--	--	--
neg_4559	3-Dehydro-L-threonate	79.0853	64.8695	35.6326	102.323	59.2339	91.8048	67.1055	112.985	67.8193	94.1508	104.875	134.029	0.0313803	0.931951	0.0736776	unchanged	0.891074	0.0432313	1.2392	up	C03064	Ascorbate and aldarate metabolism(ko00053);;Metabolic pathways(ko01100)	--	--	--	--	--	--	--	--	--	--
neg_4572	sn-Glycero-3-phosphoethanolamine	112.779	1.33198e-08	23.573	328.578	499.481	576.516	1.33198e-08	1.33198e-08	3.05849	216.864	221.828	140.494	8.8431	0.0237035	1.56534	up	2.08669	0.029898	1.29007	up	C01233	Glycerophospholipid metabolism(ko00564);;Ether lipid metabolism(ko00565);;Metabolic pathways(ko01100)	--	--	--	--	HMDB0059660	--	Organic compounds	Lipids and lipid-like molecules	Glycerophospholipids	Glycerophosphoethanolamines
neg_4593	UWM6	1646.54	670.33	764.692	1109.57	919.296	1166.17	465.815	570.762	381.927	461.094	940.295	438.198	1.17146	0.00410665	1.56813	up	-0.744283	0.32286	0.748478	unchanged	C18678	Biosynthesis of secondary metabolites(ko01110)	--	--	--	--	--	--	--	--	--	--
neg_4610	Tetracycline	2973.48	753.609	824.916	3224.81	3101.91	3423.16	1265.06	2239.37	1752.71	3170.79	3730.95	3402.02	0.891106	0.0242287	1.4937	up	1.1786	0.112808	1.18938	unchanged	C06570	Metabolic pathways(ko01100);;Biosynthesis of secondary metabolites(ko01110)	--	--	--	--	HMDB0014897	60-54-8	Organic compounds	Phenylpropanoids and polyketides	Tetracyclines	--
neg_4628	Calystegine B1	84.5338	97.8007	100.727	51.9092	55.1972	88.7599	96.8696	88.9826	55.2372	61.6643	71.0099	58.0125	-0.299699	0.434689	0.527033	unchanged	-0.569912	0.0094732	1.38125	down	--	--	--	--	--	--	--	--	--	--	--	--
neg_4630	(1R,6R)-1,4,5,5a,6,9-Hexahydrophenazine-1,6-dicarboxylate	391.461	33.6575	20.4213	494.628	839.446	804	80.4814	50.1119	52.978	353.051	720.201	529.7	3.5419	0.0263362	1.5561	up	1.84711	0.0761724	1.16941	unchanged	C21408	Metabolic pathways(ko01100);;Biosynthesis of secondary metabolites(ko01110)	--	--	--	--	--	--	--	--	--	--
neg_4635	Amylopectin	266.881	1.33198e-08	33.8172	355.142	163.648	216.27	1.33198e-08	382.806	432.174	399.097	720.141	696.287	-0.148901	0.869926	0.27374	unchanged	2.594	0.0206796	1.34772	up	C00317	--	--	--	--	--	HMDB0003255	9037-22-3	Organic compounds	Organic oxygen compounds	Organooxygen compounds	Carbohydrates and carbohydrate conjugates
neg_4662	N-Hydroxytyrosine	1.33198e-08	1.33198e-08	1.33198e-08	499.082	275.052	536.954	1.33198e-08	1.33198e-08	1.33198e-08	145.298	225.149	162.439	34.9334	0.0332346	1.52688	up	33.6346	0.0181615	1.45697	up	--	--	--	--	--	--	HMDB0038750	64448-49-3	Organic compounds	Organic acids and derivatives	Carboxylic acids and derivatives	Amino acids, peptides, and analogues
neg_4663	Glycyl-Histidine	219.982	5.99108	160.165	4451.29	2794.55	4266.94	11.3345	127.492	17.2105	1674.64	2408.29	2009.93	6.2052	0.0182188	1.56672	up	3.97993	0.00784849	1.47314	up	--	--	--	--	--	--	HMDB0028843	--	Organic compounds	Organic acids and derivatives	Carboxylic acids and derivatives	Amino acids, peptides, and analogues
neg_4674	Adenosine 5'-diphosphate	3.13292	5.89401	53.4445	119.265	106.743	146.596	32.9536	7.47231	24.5952	174.61	184.506	193.892	2.51866	0.00337941	1.58246	up	3.14603	0.00538548	1.47846	up	C00008	Oxidative phosphorylation(ko00190);;Photosynthesis(ko00195);;Purine metabolism(ko00230);;Zeatin biosynthesis(ko00908);;Metabolic pathways(ko01100);;Biosynthesis of secondary metabolites(ko01110);;Nucleotide metabolism(ko01232);;Biosynthesis of cofactors(ko01240)	--	--	--	--	HMDB0001341	58-64-0	Organic compounds	Nucleosides, nucleotides, and analogues	Purine nucleotides	Purine ribonucleotides
neg_4684	L-Serine-phosphoethanolamine	0.0701052	1.33198e-08	1.33198e-08	0.426343	0.119348	0.0408031	1.33198e-08	0.239015	0.000203034	0.16369	0.304888	0.202298	1.29379	0.466713	0.583174	unchanged	3.25845	0.0233879	1.36665	up	C03872	Glycerophospholipid metabolism(ko00564)	--	--	--	--	HMDB0031950	1186-34-1	Organic compounds	Organic acids and derivatives	Carboxylic acids and derivatives	Amino acids, peptides, and analogues
neg_4685	Tryptophyl-Cysteine	123.57	126.703	230.696	5.85924	1.33198e-08	5.01342	103.218	115.332	128.862	1.33198e-08	1.33198e-08	1.33198e-08	-4.99787	0.00282222	1.6301	down	-33.4867	0.0449732	1.35705	down	--	--	--	--	--	--	HMDB0029080	--	Organic compounds	Organic acids and derivatives	Carboxylic acids and derivatives	Amino acids, peptides, and analogues
neg_4693	4-Hydroxyphenylacetylglutamic acid	516.808	505.095	643.299	105.418	72.6335	104.117	366.613	420.679	490.569	1.33198e-08	40.7449	15.3654	-2.1791	0.00735148	1.61619	down	-4.89129	0.00433619	1.4696	down	C05595	Tyrosine metabolism(ko00350)	--	--	--	--	HMDB0006061	1029120-37-3	Organic compounds	Organic acids and derivatives	Carboxylic acids and derivatives	Amino acids, peptides, and analogues
neg_4696	Cinncassiol A	1888.53	705.905	795.864	5124.56	1587.86	2176.49	804.823	3974.12	2885.6	4889.32	3679.79	5654.85	0.213806	0.790671	0.147187	unchanged	2.06884	0.00932378	1.39862	up	C17645	--	--	--	--	--	HMDB0035164	73599-11-8	Organic compounds	Lipids and lipid-like molecules	Prenol lipids	Terpene lactones
neg_4704	100-2	959.007	21.7882	83.8896	3819.1	3740.24	2623.4	22.5966	432.456	349.275	747.251	928.124	687.745	3.6622	0.00936279	1.55534	up	1.15027	0.286812	0.860685	unchanged	C12408	Biosynthesis of secondary metabolites(ko01110)	--	--	--	--	--	--	--	--	--	--
neg_4707	Coclaurine	25.7836	38.5262	46.8628	7.03002	139.721	99.3663	67.1123	8.34887	15.6625	1.33198e-08	7.05538	4.49199	1.43345	0.323728	0.895294	unchanged	-3.26716	0.0231426	1.38479	down	C06161	Isoquinoline alkaloid biosynthesis(ko00950);;Metabolic pathways(ko01100);;Biosynthesis of secondary metabolites(ko01110)	--	--	--	--	HMDB0303359	--	Organic compounds	Organoheterocyclic compounds	Isoquinolines and derivatives	Benzylisoquinolines
neg_4719	trans-Zeatin-7-beta-D-glucoside	687.094	619.806	478.857	540.392	367.887	514.473	994.121	440.36	230.636	297.773	386.508	159.965	-0.226939	0.759876	0.147888	unchanged	-1.0808	0.0254374	1.31326	down	C16443	Zeatin biosynthesis(ko00908);;Biosynthesis of secondary metabolites(ko01110)	--	--	--	--	--	--	--	--	--	--
neg_4737	5-Methylphenazine-1-carboxylate	155.199	1.33198e-08	38.736	814.237	1064.47	1202.32	5.52662	1.33198e-08	1.33198e-08	563.379	500.962	362.269	9.1228	0.0120378	1.59853	up	2.87894	0.00648934	1.39931	up	C21295	Metabolic pathways(ko01100);;Biosynthesis of secondary metabolites(ko01110)	--	--	--	--	--	--	--	--	--	--
neg_4756	Salcolin B	246.682	1.33198e-08	1.33198e-08	713.697	282.098	221.121	1.33198e-08	483.993	299.425	776.104	606.018	1150.56	0.635374	0.528751	0.448504	unchanged	3.35994	0.0246988	1.35827	up	--	--	--	--	--	--	--	--	--	--	--	--
neg_4757	4-Hydroxystyrene	1380.25	598.174	896.898	12044.2	4199.12	3936.7	602.226	676.185	1049.97	3915.99	3439.86	3206.05	3.11553	0.154368	1.17943	unchanged	1.87707	0.00119453	1.45276	up	C05627	Phenylpropanoid biosynthesis(ko00940);;Biosynthesis of secondary metabolites(ko01110)	--	--	--	--	HMDB0004072	2628-17-3	Organic compounds	Benzenoids	Benzene and substituted derivatives	Styrenes
neg_4758	p-Coumaric acid	4726.32	1708.49	2710.59	21005.7	10308.1	9465.48	2051.33	4758.76	9286.91	8683.13	8051.96	7946.73	1.34105	0.144835	1.0512	unchanged	1.43233	0.0223692	1.41374	up	C00811	Ubiquinone and other terpenoid-quinone biosynthesis(ko00130);;Tyrosine metabolism(ko00350);;Phenylpropanoid biosynthesis(ko00940);;Isoquinoline alkaloid biosynthesis(ko00950);;Metabolic pathways(ko01100);;Biosynthesis of secondary metabolites(ko01110)	--	--	--	--	HMDB0002035	501-98-4	Organic compounds	Phenylpropanoids and polyketides	Cinnamic acids and derivatives	Hydroxycinnamic acids and derivatives
neg_4765	Garcinone C	710.23	589.422	553.627	756.827	855.392	617.753	368.581	445.294	408.553	351.77	447.381	369.094	0.867277	0.0301083	1.47335	up	-0.665738	0.0213606	1.34358	down	--	--	--	--	--	--	HMDB0029511	76996-27-5	Organic compounds	Organoheterocyclic compounds	Benzopyrans	1-benzopyrans
neg_4807	Tenuifoliside B	16952.7	4872.51	6131.63	44526.4	18616.8	13864.5	4708.12	20181.8	20514.1	32365.1	27143.6	33967	0.762182	0.401546	0.622915	unchanged	1.74139	0.0144682	1.39087	up	--	--	--	--	--	--	--	--	--	--	--	--
neg_4813	UDP	2.903	1.33198e-08	6.79978	92.0143	95.2461	112.31	13.8381	5.45413	21.2283	110.373	116.517	116.77	2.88617	0.000609959	1.59969	up	5.14644	2.74991e-06	1.50158	up	C00015	Pyrimidine metabolism(ko00240);;Zeatin biosynthesis(ko00908);;Metabolic pathways(ko01100);;Nucleotide metabolism(ko01232);;Biosynthesis of cofactors(ko01240)	--	--	--	--	HMDB0000295	58-98-0	Organic compounds	Nucleosides, nucleotides, and analogues	Pyrimidine nucleotides	Pyrimidine ribonucleotides
neg_4819	3-O-Methyldopa	227.572	1.33198e-08	1.33198e-08	466.898	808.07	893.169	1.33198e-08	1.33198e-08	1.33198e-08	164.537	226.214	85.701	35.6591	0.0309769	1.54527	up	1.06601	0.404907	0.649315	unchanged	--	--	--	--	--	--	HMDB0001434	7636-26-2	Organic compounds	Organic acids and derivatives	Carboxylic acids and derivatives	Amino acids, peptides, and analogues
neg_4823	(1R,6S)-1,6-Dihydroxycyclohexa-2,4-diene-1-carboxylate	102.983	1.33198e-08	1.33198e-08	381.491	134.003	184.118	1.33198e-08	76.4862	61.6693	184.924	250.21	166.638	2.34026	0.12128	1.20123	unchanged	2.54682	0.0205855	1.33894	up	C06321	Metabolic pathways(ko01100)	--	--	--	--	--	--	--	--	--	--
neg_4847	3,6'-Diferuloylsucrose	2644.25	500.146	657.513	7070.08	6798.64	6002.45	427.637	1559.05	1124.63	3080.73	4563.75	2743.71	2.67508	0.00026405	1.58995	up	1.45015	0.0714806	1.17514	unchanged	--	--	--	--	--	--	--	--	--	--	--	--
neg_4858	Epimedoside A	3544.97	802.938	1169.76	8409.79	7537.03	4628.96	1138.77	2478.78	2109.27	3701.56	4679.49	3659.4	1.84514	0.0376544	1.42736	up	1.12576	0.113309	1.15293	unchanged	--	--	LMPK12111716	Polyketides [PK]	Flavonoids [PK12]	Flavones and Flavonols [PK1211]	--	--	--	--	--	--
neg_4873	Citric Acid	33.2565	1.33198e-08	1.33198e-08	104.721	47.2334	59.1188	10.4229	20.2229	21.961	65.3954	89.3303	117.911	2.00443	0.0890986	1.31325	unchanged	3.03527	0.0159316	1.37161	up	C00158	Citrate cycle (TCA cycle)(ko00020);;Alanine, aspartate and glutamate metabolism(ko00250);;Glyoxylate and dicarboxylate metabolism(ko00630);;Metabolic pathways(ko01100);;Biosynthesis of secondary metabolites(ko01110);;Carbon metabolism(ko01200);;2-Oxocarboxylic acid metabolism(ko01210);;Biosynthesis of amino acids(ko01230);;Biosynthesis of cofactors(ko01240)	--	--	--	--	HMDB0000094	77-92-9	Organic compounds	Organic acids and derivatives	Carboxylic acids and derivatives	Tricarboxylic acids and derivatives
neg_4876	diethyl 2,6-dimethyl-4-oxo-4h-pyran-3,5-dicarboxylate	566.993	100.926	211.484	4964.7	1210.27	1262.9	129.577	479.909	72.74	1540.11	1353.58	1213.56	3.44657	0.21065	1.06099	unchanged	2.22357	0.00488578	1.42472	up	--	--	--	--	--	--	--	--	--	--	--	--
neg_4878	Lithospermoside	587.619	1.33198e-08	1.33198e-08	783.351	778.645	738.39	1.33198e-08	98.965	375.971	143.502	341.203	99.5905	2.27607	0.0308329	1.47373	up	-0.00818362	0.996164	0.00195793	unchanged	C17771	--	--	--	--	--	--	--	--	--	--	--
neg_488	dTDP-3-methyl-4-oxo-2,6-dideoxy-L-allose	5415.79	5859.84	6470.18	66431.4	138044	87335.7	10620.6	13409.5	10230.1	100222	86444.5	105508	3.09043	0.0559116	1.46208	unchanged	4.04128	0.00375372	1.48659	up	C11915	Polyketide sugar unit biosynthesis(ko00523);;Metabolic pathways(ko01100);;Biosynthesis of secondary metabolites(ko01110);;Biosynthesis of nucleotide sugars(ko01250)	--	--	--	--	--	--	--	--	--	--
neg_4880	Loganin	227.91	73.219	5.24267	819.137	491.024	630.345	110.394	82.1688	14.1933	391.648	517.849	423.881	3.23043	0.0190348	1.54332	up	2.12173	0.0178847	1.37352	up	C01433	Monoterpenoid biosynthesis(ko00902);;Metabolic pathways(ko01100);;Biosynthesis of secondary metabolites(ko01110)	LMPR0102070001	Prenol Lipids [PR]	Isoprenoids [PR01]	C10 isoprenoids (monoterpenes) [PR0102]	HMDB0247827	--	Organic compounds	Lipids and lipid-like molecules	Prenol lipids	Terpene glycosides
neg_4888	Tricin-7-O-neohesperidoside	18299.3	2665.6	4390.24	23700.5	15735.4	10287.3	5633.83	33316.2	39715.2	48552.9	43108.3	62255.4	-0.661807	0.461108	0.772958	unchanged	2.6018	0.00502817	1.41797	up	--	--	--	--	--	--	--	--	--	--	--	--
neg_4892	Theaflavin-3-gallate	200.702	6.795	71.8965	172.876	256.254	209.677	8.19732	425.082	621.461	788.887	643.726	1042.55	-0.723434	0.524215	0.702418	unchanged	3.14716	0.0120148	1.4174	up	--	--	--	--	--	--	HMDB0005786	28543-07-9	Organic compounds	Phenylpropanoids and polyketides	Flavonoids	Flavans
neg_4896	3,4',5,6,7-Pentamethoxyflavone	583.428	1.33198e-08	17.8686	2581.25	3055.22	3370.37	11.9481	272.273	98.4021	1524.23	2557.67	1514.55	4.55703	0.00321203	1.60936	up	3.21836	0.0226517	1.36564	up	--	--	--	--	--	--	--	--	--	--	--	--
neg_4905	Sulforaphane (4-methylsulphinylbutyl glucosinolate)	1.33198e-08	1.33198e-08	1.33198e-08	156.443	95.8906	181.976	1.33198e-08	1.33198e-08	1.33198e-08	57.4181	94.6879	34.4182	33.3395	0.0297124	1.53965	up	32.1201	0.0713378	1.31096	unchanged	--	--	--	--	--	--	--	--	--	--	--	--
neg_4925	9'-O-Furanoylwilfordine	4229.03	2365.99	1819.65	5322.26	3562.33	3417.56	877.542	2591.78	1725.1	2535.63	2513.41	1249.48	1.24387	0.0418076	1.31436	up	-0.417893	0.460884	0.59949	unchanged	--	--	--	--	--	--	--	--	--	--	--	--
neg_4940	2-Heptyl-4(1H)-quinolone	226.346	239.799	316.726	57.1291	75.2768	93.6272	52.8445	37.4063	16.6396	38.6044	51.6876	40.8589	1.0804	0.055733	1.38269	unchanged	-2.57755	0.0149013	1.4402	down	C20643	Biosynthesis of secondary metabolites(ko01110)	--	--	--	--	--	--	--	--	--	--
neg_4952	5-Methoxy-1H-indole-3-carbaldehyde	205.223	155.908	267.093	54.4379	317.008	293.04	112.643	206.948	314.076	10.9947	32.9372	1.33198e-08	0.0685129	0.925207	0.0323229	unchanged	-3.83794	0.0191732	1.4022	down	--	--	--	--	--	--	--	--	--	--	--	--
neg_4955	Formononetin	69.6787	108.644	98.7408	57.5721	129.389	129.875	66.1764	47.1023	47.6745	13.8098	23.0852	18.0326	0.977097	0.155989	1.22342	unchanged	-2.33461	0.0197298	1.42648	down	C00858	Isoflavonoid biosynthesis(ko00943);;Metabolic pathways(ko01100);;Biosynthesis of secondary metabolites(ko01110)	LMPK12050037	Polyketides [PK]	Flavonoids [PK12]	Isoflavonoids [PK1205]	HMDB0005808	485-72-3	Organic compounds	Phenylpropanoids and polyketides	Isoflavonoids	O-methylated isoflavonoids
neg_4966	Geranyl-hydroxybenzoate	550.118	676.493	499.951	239.178	290.681	305.848	289.236	402.275	274.489	119.494	118.142	84.6633	-0.209026	0.408106	0.668158	unchanged	-2.42143	0.00974718	1.47285	down	C18131	Ubiquinone and other terpenoid-quinone biosynthesis(ko00130);;Biosynthesis of secondary metabolites(ko01110)	--	--	--	--	--	--	--	--	--	--
neg_4977	Threoninyl-Proline	1.33198e-08	1.33198e-08	1.33198e-08	118.405	17.8158	11.368	1.33198e-08	1.33198e-08	1.33198e-08	19.5577	16.4177	32.0585	31.7823	0.291544	0.907019	unchanged	30.6651	0.041622	1.38811	up	--	--	--	--	--	--	HMDB0029069	46398-79-2	Organic compounds	Organic acids and derivatives	Carboxylic acids and derivatives	Amino acids, peptides, and analogues
neg_4985	Fumiquinazoline D	373.212	1.33198e-08	1.33198e-08	457.67	333.442	373.987	1.33198e-08	5.86682	54.3046	38.8144	209.13	130.805	4.27523	0.00344618	1.57066	up	0.021246	0.989978	0.0269597	unchanged	C22149	Metabolic pathways(ko01100);;Biosynthesis of secondary metabolites(ko01110)	--	--	--	--	--	--	--	--	--	--
neg_4989	Pinoresinol-4,4'-O-di-O-glucoside	9697.97	15533.7	14509.3	5457.31	5194.08	6187.08	7935	9288.51	4494.95	4090.52	4077.25	3581.75	-0.367162	0.372505	0.696524	unchanged	-1.75803	0.0342532	1.40163	down	--	--	--	--	--	--	--	--	--	--	--	--
neg_5015	Dihydrosphingosine-1-Phosphate	191.624	93.403	121.123	101.735	117.503	130.042	192.076	172.557	143.968	65.4623	91.5551	59.0202	-0.542151	0.0417414	1.312	down	-0.910728	0.152387	1.06223	unchanged	--	--	--	--	--	--	HMDB0001383	19794-97-9	Organic compounds	Lipids and lipid-like molecules	Sphingolipids	Phosphosphingolipids
neg_5042	2-Hydroxy-cis-hex-2,4-dienoate	618.19	471.048	879.473	98.3662	154.401	144.691	318.666	485.309	650.767	50.7719	61.5248	103.421	-1.87189	0.0624334	1.48765	unchanged	-3.19004	0.0372562	1.36746	down	C11354	Metabolic pathways(ko01100)	LMFA01031001	Fatty Acyls [FA]	Fatty Acids and Conjugates [FA01]	Unsaturated fatty acids [FA0103]	--	--	--	--	--	--
neg_5043	2-Amino-4,5-dihydro-1H-imidazole-4-acetic acid	1583.51	1309.33	2307.72	324.277	566.134	641.911	909.006	1180.19	1370.79	269.465	234.938	305.876	-1.17505	0.021145	1.48702	down	-2.68217	0.038447	1.37173	down	--	--	--	--	--	--	--	--	--	--	--	--
neg_5045	2-Aminovalienone	5488.57	3719.56	6434.44	2059.22	2134.39	2112.55	2455.68	4555.24	4944.05	1049.2	1065.47	1415.62	-0.922775	0.135026	1.33781	unchanged	-2.14762	0.0342326	1.37523	down	C21248	Biosynthesis of secondary metabolites(ko01110)	--	--	--	--	--	--	--	--	--	--
neg_5046	4-Guanidinobutanamide	872.532	677.261	1033.06	427.079	325.249	349.703	470.838	675.32	778.227	212.051	228.529	289.376	-0.804233	0.0810052	1.41526	unchanged	-1.82308	0.0221055	1.40229	down	C03078	Arginine and proline metabolism(ko00330);;Metabolic pathways(ko01100)	--	--	--	--	--	--	--	--	--	--
neg_5047	3-Dehydroshikimate	1509.7	1224.08	2828.9	190.208	401.641	329.281	865.116	1176.92	1634.46	128.277	108.068	237.482	-1.99686	0.0458464	1.50979	down	-3.55335	0.0744783	1.27191	unchanged	C02637	Phenylalanine, tyrosine and tryptophan biosynthesis(ko00400);;Biosynthesis of various plant secondary metabolites(ko00999);;Metabolic pathways(ko01100);;Biosynthesis of secondary metabolites(ko01110);;Biosynthesis of amino acids(ko01230);;Biosynthesis of cofactors(ko01240)	--	--	--	--	HMDB0304122	--	Organic compounds	Organic oxygen compounds	Organooxygen compounds	Carbonyl compounds
neg_5063	Landomycin E	329.146	17.2926	115.587	697.234	288.837	326.989	104.027	472.003	542.814	624.509	818.733	964.999	0.230925	0.748345	0.157761	unchanged	2.38193	0.00869356	1.40168	up	C18685	Biosynthesis of secondary metabolites(ko01110)	--	--	--	--	--	--	--	--	--	--
neg_5067	4-Hydroxybenzaldehyde	520.812	604.24	774.61	279.379	307.353	263.035	515.869	455.507	520.034	262.64	200.156	299.94	-0.811539	0.00206891	1.59075	down	-1.31649	0.0246764	1.37131	down	C00633	Metabolic pathways(ko01100)	--	--	--	--	HMDB0011718	123-08-0	Organic compounds	Organic oxygen compounds	Organooxygen compounds	Carbonyl compounds
neg_5068	(S)-1-Pyrroline-5-carboxylate	54.1218	33.8649	91.8633	1.33198e-08	9.95872	11.2371	25.625	39.2175	54.5191	1.33198e-08	1.33198e-08	8.62717	-2.49349	0.0433302	1.47739	down	-4.38176	0.0744977	1.25829	unchanged	C03912	Alanine, aspartate and glutamate metabolism(ko00250);;Arginine and proline metabolism(ko00330);;Carbapenem biosynthesis(ko00332);;Metabolic pathways(ko01100);;Biosynthesis of secondary metabolites(ko01110);;Biosynthesis of amino acids(ko01230)	--	--	--	--	HMDB0001301	64199-88-8	Organic compounds	Organic acids and derivatives	Carboxylic acids and derivatives	Amino acids, peptides, and analogues
neg_5073	D-glycero-beta-D-manno-Heptose 1-phosphate	220.334	311.972	297.513	17.461	75.0244	55.9456	114.272	179.949	207.992	19.7028	8.19589	36.9628	-1.75851	0.0307263	1.47277	down	-3.67736	0.00800389	1.46178	down	C07838	Metabolic pathways(ko01100);;Biosynthesis of nucleotide sugars(ko01250)	--	--	--	--	--	--	--	--	--	--
neg_5083	2'-Deoxyinosine 5'-phosphate	124.509	156.946	353.905	2.10718	69.3034	19.9462	108.771	145.353	228.251	1.33198e-08	1.33198e-08	7.61064	-2.40057	0.0454508	1.44188	down	-6.38341	0.0998446	1.21523	unchanged	C06196	Purine metabolism(ko00230);;Nucleotide metabolism(ko01232)	--	--	--	--	HMDB0006555	3393-18-8	Organic compounds	Nucleosides, nucleotides, and analogues	Purine nucleotides	Purine deoxyribonucleotides
neg_5100	Solatriose	2245.55	757.446	1149.05	3244.44	1906.83	2487.36	1415.32	2218.57	1853.66	3393.86	3676.23	4662.73	0.477152	0.202927	0.966457	unchanged	1.49866	0.013293	1.37239	up	--	--	--	--	--	--	--	--	--	--	--	--
neg_5112	Peonidin-3-(p-coumaroyl)-rutinoside-5-glucoside	2852.95	459.787	1033.48	5753.75	4489.56	3129.85	21.9078	1762.77	772.285	814.137	1405.34	1353.28	2.38684	0.0217517	1.42	up	-0.282723	0.758961	0.23339	unchanged	C16293	Anthocyanin biosynthesis(ko00942)	--	--	--	--	--	--	--	--	--	--
neg_5130	Carminomycin	2664.83	1324.22	1903.67	4063.79	6986.81	4736.27	882.975	2373.03	2389.45	3333.43	4835.44	2960.24	1.48356	0.0414395	1.36711	up	0.917334	0.0737786	1.19213	unchanged	C12432	Biosynthesis of secondary metabolites(ko01110)	--	--	--	--	HMDB0249683	--	Organic compounds	Benzenoids	Anthracenes	Anthracenecarboxylic acids and derivatives
neg_5155	Gossypol	1948.27	1673.02	2997.41	2628.31	3238.85	3407.53	3399.73	2765.03	2669.05	4467.17	4868.51	6751.62	0.0702638	0.678696	0.472172	unchanged	1.2813	0.0270434	1.35684	up	C07667	Sesquiterpenoid and triterpenoid biosynthesis(ko00909);;Biosynthesis of secondary metabolites(ko01110)	LMPR0103330002	Prenol Lipids [PR]	Isoprenoids [PR01]	C15 isoprenoids (sesquiterpenes) [PR0103]	HMDB0040723	90141-22-3	Organic compounds	Lipids and lipid-like molecules	Prenol lipids	Sesquiterpenoids
neg_5196	5-(N-Methyl-4,5-dihydro-1H-pyrrol-2-yl)pyridin-2-ol	318.675	132.756	605.184	3328.61	1368.54	961.234	368.335	1411.96	1149.13	811.016	846.344	1333.9	0.94977	0.343486	0.739024	unchanged	1.5013	0.0435343	1.27164	up	C21075	Nicotinate and nicotinamide metabolism(ko00760);;Metabolic pathways(ko01100)	--	--	--	--	--	--	--	--	--	--
neg_5213	Azacitidine	96.4032	256.241	185.612	139.934	19.7595	346.817	211.566	16.1954	1.33198e-08	437.174	511.668	473.722	1.15307	0.476818	0.691301	unchanged	1.40213	0.0121124	1.41851	up	C11262	--	--	--	--	--	HMDB0015063	320-67-2	Organic compounds	Organic oxygen compounds	Organooxygen compounds	Carbohydrates and carbohydrate conjugates
neg_5235	5'-Oxoaverantin	149.019	5.72635	9.66889	759.355	614.136	943.83	1.33198e-08	24.5603	3.13105	242.365	336.068	225.132	6.38688	0.0147951	1.58469	up	2.28908	0.0253399	1.32151	up	C20502	Aflatoxin biosynthesis(ko00254);;Metabolic pathways(ko01100);;Biosynthesis of secondary metabolites(ko01110)	--	--	--	--	--	--	--	--	--	--
neg_5243	Secologanoside	1252.12	72.1139	634.017	3406.87	3333.52	2037.73	168.971	880.327	437.114	1251.94	1792.4	1351.73	2.56208	0.0180845	1.48546	up	1.16665	0.124566	1.12039	unchanged	--	--	--	--	--	--	--	--	--	--	--	--
neg_5248	Bacampicillin	1369.43	125.954	50.1384	2779.52	2741.15	3808.77	436.791	817.959	237.932	4403.43	5901.8	2745.53	2.64388	0.00750875	1.57684	up	3.07797	0.0350003	1.32765	up	C08122	--	--	--	--	--	HMDB0015540	50972-17-3	Organic compounds	Organoheterocyclic compounds	Lactams	Beta lactams
neg_5259	ETHYL EVERNINATE	57.5836	51.3776	41.731	22.0382	28.5442	200.986	183.58	4.32187	3.66992	22.8685	23.8498	3.90521	0.393065	0.823041	0.30839	unchanged	-1.57373	0.0171013	1.36885	down	--	--	--	--	--	--	--	--	--	--	--	--
neg_5273	Pterostilbene	186.657	59.2292	15.2997	1.33198e-08	1.33198e-08	1.33198e-08	124.776	62.5362	96.4078	1.33198e-08	1.33198e-08	23.8647	-32.7252	0.0343341	1.49969	down	-3.45213	0.262072	0.915416	unchanged	C10287	Stilbenoid, diarylheptanoid and gingerol biosynthesis(ko00945);;Biosynthesis of secondary metabolites(ko01110)	LMPK13090015	Polyketides [PK]	Aromatic polyketides [PK13]	Diphenyl ethers, biphenyls, dibenzyls and stilbenes [PK1309]	HMDB0303379	--	Organic compounds	Phenylpropanoids and polyketides	Stilbenes	--
neg_5289	trans-beta-D-Glucosyl-2-hydroxycinnamate	437.807	9.06519	58.0453	716.285	197.325	329.479	20.785	922.241	524.555	1218.6	1059.64	1234.76	-0.239512	0.820105	0.276848	unchanged	2.79858	0.00927749	1.43767	up	C05158	Biosynthesis of various plant secondary metabolites(ko00999);;Biosynthesis of secondary metabolites(ko01110)	--	--	--	--	HMDB0033581	618-67-7	Organic compounds	Organic oxygen compounds	Organooxygen compounds	Carbohydrates and carbohydrate conjugates
neg_5290	Grevilloside L	744.449	9.79446	6.89691	2572.62	2485.81	1358.08	1.33198e-08	395.409	662.809	558.389	906.198	492.975	2.60015	0.0277863	1.41634	up	1.36282	0.244889	0.883681	unchanged	--	--	--	--	--	--	--	--	--	--	--	--
neg_5300	Ajugol	1283.83	1441.68	2010.33	1318.92	1989.39	1970.46	2175.43	1593.09	1835.59	2818.83	2965.3	3678.12	-0.0862822	0.717308	0.235469	unchanged	0.998565	0.0111212	1.39293	up	--	--	--	--	--	--	HMDB0248074	--	Organic compounds	Lipids and lipid-like molecules	Prenol lipids	Terpene glycosides
neg_5334	Aloeresin D	2413.17	122.094	94.6268	8760.37	17356.8	9805.64	146.407	1296.54	3787.07	3446.56	4014.33	4484.44	2.78001	0.0485266	1.38834	up	2.18337	0.0419186	1.33165	up	--	--	--	--	--	--	--	--	--	--	--	--
neg_5342	4-Methylthiobutyl-desulfoglucosinolate	4142.41	3074.78	2219.33	1432.64	1074.41	847.823	1123.59	2320.46	1950.91	73.0051	287.308	207.903	-0.685353	0.185562	1.14138	unchanged	-4.05374	0.0322632	1.40843	down	C17248	Glucosinolate biosynthesis(ko00966);;2-Oxocarboxylic acid metabolism(ko01210)	--	--	--	--	--	--	--	--	--	--
neg_5353	trans-4-Hydroxycyclohexanecarboxylic acid	490.385	365.67	515.146	239.883	119.306	145.064	379.026	472.29	354.835	113.074	182.383	139.205	-1.25819	0.0103094	1.48942	down	-1.65748	0.0110825	1.40961	down	--	--	--	--	--	--	--	--	--	--	--	--
neg_5416	bryophyllin B	1019.17	726.886	436.473	562.604	431.998	442.909	826.42	911.806	783.559	336.649	291.025	847.025	-0.810873	0.00314207	1.55035	down	-0.565582	0.390345	0.651986	unchanged	--	--	--	--	--	--	--	--	--	--	--	--
neg_5450	Isonocardicin A	443.953	127.963	182.152	3857.32	5249.04	3327.96	189.917	371.854	350.232	2226.76	2608.97	2791.43	3.76915	0.0206587	1.54986	up	3.33838	0.00089574	1.48683	up	C00927	Monobactam biosynthesis(ko00261);;Metabolic pathways(ko01100);;Biosynthesis of secondary metabolites(ko01110)	--	--	--	--	--	--	--	--	--	--
neg_5463	Mulberrin	636.878	1.33198e-08	5.04375	454.164	339.751	266.736	4.16207	839.111	457.836	1504.95	1070.6	1495.86	-0.294793	0.774166	0.337879	unchanged	2.66506	0.0147338	1.36188	up	--	--	LMPK12110895	Polyketides [PK]	Flavonoids [PK12]	Flavones and Flavonols [PK1211]	HMDB0029507	62949-79-5	Organic compounds	Phenylpropanoids and polyketides	Flavonoids	Flavones
neg_5464	IPA imine	986.872	1064.06	1069.46	1087.61	355.704	776.257	549.406	720.244	584.359	818.818	697.837	601.009	0.259631	0.627599	0.41636	unchanged	-0.559255	0.0209643	1.40401	down	C21124	Metabolic pathways(ko01100);;Biosynthesis of secondary metabolites(ko01110)	--	--	--	--	--	--	--	--	--	--
neg_5471	Vinorelbine	6.05489	1.33198e-08	0.115744	67.1505	45.692	30.8184	1.33198e-08	2.23508	0.252965	3.70332	10.6078	6.31348	5.85151	0.0461585	1.46351	up	1.74087	0.164692	0.994446	unchanged	--	--	--	--	--	--	HMDB0014505	71486-22-1	Organic compounds	Alkaloids and derivatives	Vinca alkaloids	--
neg_5479	O-Carbamoyl-deacetylcephalosporin C	268.971	160.732	244.562	114.224	40.6692	97.8062	7.7539	30.7112	16.6449	50.502	103.676	112.166	2.19704	0.0875356	1.31667	unchanged	-1.34002	0.0330578	1.28177	down	C06568	Penicillin and cephalosporin biosynthesis(ko00311);;Metabolic pathways(ko01100);;Biosynthesis of secondary metabolites(ko01110)	--	--	--	--	--	--	--	--	--	--
neg_5517	3-Oxotetradecanoyl-CoA	2025.74	1652.76	1010.84	1833.12	1820.35	1354.45	311.954	1137.52	1119.35	268.171	301.259	445.482	0.963106	0.076159	1.21058	unchanged	-2.20803	0.049714	1.35636	down	C05261	Fatty acid elongation(ko00062);;Fatty acid degradation(ko00071);;Metabolic pathways(ko01100);;Fatty acid metabolism(ko01212)	LMFA07050256	Fatty Acyls [FA]	Fatty esters [FA07]	Fatty acyl CoAs [FA0705]	HMDB0003935	122364-86-7	Organic compounds	Lipids and lipid-like molecules	Fatty Acyls	Fatty acyl thioesters
neg_5522	2-Thiocytidine	693.765	351.67	186.558	4903.61	1289.91	1261.43	204.43	350.368	184.254	1196.62	1177.49	1082.19	3.33445	0.205165	1.07494	unchanged	1.48823	0.0325205	1.37682	up	--	--	--	--	--	--	--	--	--	--	--	--
neg_5527	Acarbose 7IV-phosphate	11496	11224.4	6560.24	3667.54	10975.2	5757.23	3904.1	6264.69	9026.53	1463.02	1217.84	2037.18	0.0878102	0.886949	0.05241	unchanged	-2.63369	0.033709	1.40865	down	C21156	Metabolic pathways(ko01100);;Biosynthesis of secondary metabolites(ko01110)	--	--	--	--	--	--	--	--	--	--
neg_5534	6-Deoxy-5-ketofructose 1-phosphate	187.106	122.043	207.135	6.26815	77.1229	19.0274	82.9399	134.351	178.051	59.1073	38.8513	70.977	-1.94862	0.0525737	1.3835	unchanged	-1.61169	0.0337134	1.34024	down	C16848	Phenylalanine, tyrosine and tryptophan biosynthesis(ko00400);;Metabolic pathways(ko01100);;Biosynthesis of secondary metabolites(ko01110)	--	--	--	--	--	--	--	--	--	--
neg_5543	Ethyl(1-hydroxy-4-oxocyclohexa-2,5-dien-1-yl)acetate	3.5348	1.33198e-08	1.33198e-08	311.014	58.9219	170.346	1.33198e-08	1.33198e-08	1.33198e-08	261.035	290.868	214.658	33.6545	0.132247	1.24853	unchanged	7.76063	0.00738332	1.47684	up	--	--	--	--	--	--	--	--	--	--	--	--
neg_5591	Bruceine E	1109.05	647.31	252.794	2151.22	3446.19	3187.29	664.027	1397.24	1852.11	1047.39	919.861	1125.18	1.16658	0.0374756	1.3295	up	0.622152	0.279541	0.847508	unchanged	--	--	--	--	--	--	--	--	--	--	--	--
neg_5651	5,6,7,8-Tetrahydromethanopterin	7273.74	4324.08	2849.02	13486.5	11925.7	10723.3	2751.67	6586.23	4887.65	3811.78	4073.3	2469.47	1.34493	0.00771687	1.49254	up	-0.480488	0.410206	0.679463	unchanged	C01217	Folate biosynthesis(ko00790);;Metabolic pathways(ko01100);;Carbon metabolism(ko01200);;Biosynthesis of cofactors(ko01240)	--	--	--	--	HMDB0060403	--	Organic compounds	Organic oxygen compounds	Organooxygen compounds	Carbohydrates and carbohydrate conjugates
neg_5660	Skatole	280.896	504.385	605.476	580.557	3381.97	2634.39	351.012	230.703	173.906	878.589	914.09	693.817	3.12606	0.145121	1.25834	unchanged	0.838244	0.0414346	1.26225	up	C08313	Tryptophan metabolism(ko00380)	--	--	--	--	HMDB0000466	83-34-1	Organic compounds	Organoheterocyclic compounds	Indoles and derivatives	Indoles
neg_5676	Avicularin	23.9173	1.33198e-08	39.2323	109.907	831.204	869.435	1.56674	0.181855	0.0129959	196.068	167.216	147.664	10.0053	0.134772	1.28455	unchanged	3.01633	0.00140896	1.45547	up	--	--	LMPK12112167	Polyketides [PK]	Flavonoids [PK12]	Flavones and Flavonols [PK1211]	HMDB0030860	572-30-5	Organic compounds	Phenylpropanoids and polyketides	Flavonoids	Flavonoid glycosides
neg_5683	Tyr His Asp Asp	539.011	1.33198e-08	1.33198e-08	8302.77	1426.8	1544.26	16.3116	490.118	175.115	2284.6	2390.68	2098.66	4.04802	0.260232	0.962887	unchanged	3.65161	0.00230474	1.47238	up	--	--	--	--	--	--	--	--	--	--	--	--
neg_5701	Miraxanthin-V	940.143	558.394	889.865	1116.45	2389.82	1826.38	828.407	1421.17	925.998	1426.82	1496.38	1516.99	0.747836	0.180992	1.08161	unchanged	0.894575	0.0245812	1.42741	up	C08557	Betalain biosynthesis(ko00965);;Biosynthesis of secondary metabolites(ko01110)	--	--	--	--	--	--	--	--	--	--
neg_5713	Octyl gallate	103.731	172.847	148.925	46.1019	158.646	109.9	220.769	140.689	74.7493	54.6096	58.7642	46.9644	-0.47128	0.492233	0.459184	unchanged	-1.40805	0.0452448	1.36628	down	--	--	--	--	--	--	HMDB0033375	1034-01-1	Organic compounds	Benzenoids	Benzene and substituted derivatives	Benzoic acids and derivatives
neg_5721	Premithramycin A3'	2109.79	697.724	287.08	2816.97	4126.09	2900.86	433.653	1048.79	1425.15	1101.03	1080.15	1211.66	1.75941	0.0142194	1.45468	up	0.132745	0.873849	0.123788	unchanged	C12386	Metabolic pathways(ko01100);;Biosynthesis of secondary metabolites(ko01110)	--	--	--	--	--	--	--	--	--	--
neg_5738	LysoPE 16:1	308.139	138.282	131.873	1470.74	287.936	437.578	544.032	235.11	544.542	740.682	464.852	508.973	0.730483	0.520418	0.537962	unchanged	1.56792	0.0268396	1.2946	up	--	--	--	--	--	--	--	--	--	--	--	--
neg_5763	10-Deacetyltaxol	3720.1	2797.07	2862.79	6386.82	3542.05	4599.5	1885	2912.69	2081.8	1097.14	1766.9	985.808	1.0785	0.0770778	1.31625	unchanged	-1.28478	0.00953663	1.37816	down	--	--	--	--	--	--	HMDB0244265	--	Organic compounds	Lipids and lipid-like molecules	Prenol lipids	Diterpenoids
neg_5779	trans-Zeatin riboside	1354.67	251.124	296.191	2112.66	1881.33	1678.23	106.386	1639.33	1679.42	2370.72	3359.3	4015.71	0.727752	0.282703	0.830201	unchanged	2.35726	0.0140846	1.37988	up	C16431	Zeatin biosynthesis(ko00908);;Biosynthesis of secondary metabolites(ko01110)	--	--	--	--	HMDB0304506	--	Organic compounds	Nucleosides, nucleotides, and analogues	Purine nucleosides	--
neg_5829	Shanzhiside methyl ester	21.3489	1.33198e-08	1.33198e-08	382.135	40.8336	62.7874	1.33198e-08	1.33198e-08	1.33198e-08	55.8074	70.2862	55.7827	33.501	0.279797	0.930931	unchanged	3.09073	0.00513979	1.43256	up	--	--	--	--	--	--	HMDB0258271	--	Organic compounds	Lipids and lipid-like molecules	Prenol lipids	Terpene glycosides
neg_5849	Moracin H	600.482	38.2218	57.9666	3400.75	529.088	1446.95	524.425	923.471	302.093	2048.99	1984.18	1434.89	1.6194	0.287714	0.916763	unchanged	2.97248	0.00408768	1.41439	up	--	--	--	--	--	--	HMDB0033315	73338-87-1	Organic compounds	Phenylpropanoids and polyketides	2-arylbenzofuran flavonoids	--
neg_5855	Allitol	16.5836	5.0899	5.46756	31.4397	25.0117	31.0858	32.3547	17.6638	25.9126	33.1408	36.0193	34.9414	0.205206	0.4755	0.660847	unchanged	1.93944	0.0171288	1.43931	up	--	--	--	--	--	--	--	--	--	--	--	--
neg_5891	Psidial B	37.2452	1.33198e-08	1.33198e-08	11.6686	86.7179	127.357	1.33198e-08	178.259	145	252.931	233.746	452.824	-0.518003	0.645048	0.458678	unchanged	4.65677	0.0463925	1.36449	up	--	--	--	--	--	--	--	--	--	--	--	--
neg_5913	Nordihydrocapsaicin	145.205	101.108	95.2273	88.3359	277.131	100.834	56.6002	134.579	119.966	43.0541	14.5136	27.3897	0.583672	0.495262	0.561544	unchanged	-2.00725	0.0169146	1.39594	down	C20216	--	LMFA08020319	Fatty Acyls [FA]	Fatty amides [FA08]	N-acyl amines [FA0802]	HMDB0036328	28789-35-7	Organic compounds	Benzenoids	Phenols	Methoxyphenols
neg_5921	2-(alpha-Hydroxypropyl)thiamine diphosphate	207.239	11.3617	8.22894	173.714	42.3174	318.993	4.83634	6.30504	8.07428	705.985	593.111	811.364	4.79925	0.164306	1.20982	unchanged	3.21788	0.00234173	1.43919	up	C21017	Propanoate metabolism(ko00640);;Metabolic pathways(ko01100)	--	--	--	--	--	--	--	--	--	--
neg_5952	Isoligustroside	375.114	104.428	42.0379	1070.07	1122.34	1394.92	50.4804	282.191	50.9249	1008.11	1132.31	593.45	3.22525	0.00144622	1.59202	up	2.38998	0.0254902	1.32211	up	--	--	--	--	--	--	--	--	--	--	--	--
neg_5979	4-Hydroxy-2,2'-bipyrrole-5-methanol	551.469	693.85	673.161	747.776	432.54	505.15	584.275	546.579	487.238	281.644	289.558	293.445	0.058853	0.839441	0.190564	unchanged	-1.14978	0.015166	1.45397	down	C21568	Metabolic pathways(ko01100);;Biosynthesis of secondary metabolites(ko01110)	--	--	--	--	--	--	--	--	--	--
neg_5980	O-Methylandrocymbine	142.185	191.165	150.552	60.7584	186.249	209.738	111.417	141.429	153.884	35.1504	56.6925	27.9325	0.16732	0.757323	0.28556	unchanged	-2.01439	0.00500976	1.44759	down	C16709	Isoquinoline alkaloid biosynthesis(ko00950);;Biosynthesis of secondary metabolites(ko01110)	--	--	--	--	--	--	--	--	--	--
neg_5997	5-N-Acetyl-7-N-(D-alanyl)-legionaminic acid	574.451	861.52	488.448	613.886	532.326	816.318	575.364	486.377	394.975	175.439	173.154	119.466	0.429996	0.178608	1.13373	unchanged	-2.03966	0.0467482	1.37725	down	C22250	Metabolic pathways(ko01100);;Biosynthesis of nucleotide sugars(ko01250)	--	--	--	--	--	--	--	--	--	--
neg_5998	Trypanothione disulfide	270.251	367.052	211.947	418.622	284.854	463.288	190.054	210.736	229.67	73.6769	94.593	45.6962	0.888038	0.073445	1.37888	unchanged	-1.98881	0.0332628	1.38699	down	C03170	Glutathione metabolism(ko00480);;Metabolic pathways(ko01100)	--	--	--	--	HMDB0060521	--	Organic compounds	Organic acids and derivatives	Carboxylic acids and derivatives	Amino acids, peptides, and analogues
neg_6020	N-Cis-Feruloyltyramine	43.1739	1.33198e-08	1.33198e-08	914.784	198.731	140.438	1.33198e-08	49.027	1.33198e-08	304.823	285.052	295.889	4.67676	0.247692	0.987138	unchanged	4.35869	0.000799843	1.48876	up	--	--	--	--	--	--	HMDB0036381	80510-09-4	Organic compounds	Phenylpropanoids and polyketides	Cinnamic acids and derivatives	Hydroxycinnamic acids and derivatives
neg_6051	cis-2,3-Dihydroxy-2,3-dihydro-p-cumate	1.33198e-08	1.33198e-08	1.33198e-08	486.435	24.0255	24.0924	1.33198e-08	1.33198e-08	1.33198e-08	95.353	58.1064	53.1598	33.6391	0.367085	0.778703	unchanged	32.2677	0.0354112	1.37949	up	C06579	Metabolic pathways(ko01100)	--	--	--	--	--	--	--	--	--	--
neg_6057	5-Aza-2'-deoxycytidine	1.33198e-08	1.33198e-08	1.33198e-08	219.749	1.33198e-08	22.9969	1.33198e-08	1.33198e-08	1.33198e-08	57.8755	40.8474	27.8674	32.5002	0.365694	0.783427	unchanged	31.5609	0.0398808	1.36862	up	--	--	--	--	--	--	HMDB0015391	2353-33-5	Organic compounds	Organoheterocyclic compounds	Triazines	Triazinones
neg_6076	N1,N5,N10-Triferuloyl spermidine	533.742	135.419	147.243	1428.93	3351.08	6640.68	222.552	551.691	375.067	1824.49	1982.69	1550.32	3.31281	0.152834	1.24468	unchanged	2.7142	0.00114453	1.45738	up	C18071	Phenylpropanoid biosynthesis(ko00940);;Biosynthesis of secondary metabolites(ko01110)	--	--	--	--	--	--	--	--	--	--
neg_610	UDP-N-acetyl-alpha-D-glucosamine	915.052	706.191	679.461	1992.67	1384.53	1675.87	917.76	825.927	786.336	2215.99	1983.62	2168.22	0.99801	0.0356709	1.49827	up	1.46873	0.000193822	1.47829	up	C00043	Amino sugar and nucleotide sugar metabolism(ko00520);;Neomycin, kanamycin and gentamicin biosynthesis(ko00524);;Metabolic pathways(ko01100);;Biosynthesis of nucleotide sugars(ko01250)	--	--	--	--	HMDB0304526	--	Organic compounds	Nucleosides, nucleotides, and analogues	Pyrimidine nucleotides	Pyrimidine nucleotide sugars
neg_6204	Gallein	36.7288	58.6749	48.4949	24.1019	29.1549	13.8608	60.4535	24.9884	16.2601	27.6928	12.8744	19.9163	-0.599587	0.489704	0.505195	unchanged	-1.25044	0.0275988	1.33534	down	--	--	--	--	--	--	HMDB0252597	--	Organic compounds	Organoheterocyclic compounds	Benzopyrans	1-benzopyrans
neg_6270	5''-Phosphoribosylparomamine	3091.29	4911.06	6080.63	289.152	2980.64	1816.14	1960.98	4772.03	2477.47	1231.62	518.403	777.219	-0.856764	0.303423	0.823504	unchanged	-2.47832	0.0410044	1.35741	down	C21260	Neomycin, kanamycin and gentamicin biosynthesis(ko00524);;Biosynthesis of secondary metabolites(ko01110)	--	--	--	--	--	--	--	--	--	--
neg_6298	Byzantionoside A	14.689	1.33198e-08	1.33198e-08	156.922	0.880778	4.59956	1.33198e-08	9.12587	3.847	114.039	73.1266	85.4387	3.64601	0.434829	0.669908	unchanged	4.214	0.0105411	1.42054	up	--	--	--	--	--	--	--	--	--	--	--	--
neg_6300	Terpendole E	308.311	617.009	1038.5	3.91964	5.4433	6.05807	106.197	141.281	212.026	37.5113	21.5633	5.66497	-4.89711	0.0414234	1.55323	down	-4.92287	0.0956674	1.23197	unchanged	C20536	Biosynthesis of secondary metabolites(ko01110)	--	--	--	--	--	--	--	--	--	--
neg_6328	Chasmanine	3958.85	605.115	386.005	12349.4	2271.24	3547.07	3369.41	4085.54	4686.01	7136.3	6651.57	5394.82	0.581489	0.591731	0.437097	unchanged	1.95431	0.037991	1.31393	up	--	--	--	--	--	--	--	--	--	--	--	--
neg_6387	Dihydrobiopterin	54.9224	113.73	74.5942	1.33198e-08	183.994	225.152	234.582	92.3276	74.9366	1.33198e-08	1.33198e-08	1.33198e-08	0.0259727	0.978833	0.133405	unchanged	-32.5032	0.0425576	1.39109	down	C00268	Folate biosynthesis(ko00790);;Metabolic pathways(ko01100)	--	--	--	--	HMDB0000038	6779-87-9	Organic compounds	Organoheterocyclic compounds	Pteridines and derivatives	Pterins and derivatives
neg_6444	Rutacridone	360.21	79.4505	115.756	4168.89	424.929	324.663	51.4641	179.379	205.906	587.864	684.307	493.513	3.49334	0.359017	0.78673	unchanged	1.66859	0.0247418	1.33547	up	C10738	Biosynthesis of various alkaloids(ko00996);;Biosynthesis of secondary metabolites(ko01110)	--	--	--	--	HMDB0033852	17948-33-3	Organic compounds	Organoheterocyclic compounds	Quinolines and derivatives	Benzoquinolines
neg_6448	Corylin	148.661	1.33198e-08	1.33198e-08	7802.7	7778.4	4585.95	1.33198e-08	33.1057	23.3757	1139.97	1626.21	958.416	8.48001	0.024457	1.5357	up	4.64698	0.0216032	1.42314	up	--	--	LMPK12050033	Polyketides [PK]	Flavonoids [PK12]	Isoflavonoids [PK1205]	--	--	--	--	--	--
neg_6452	3'-O-Methylinosine	179.957	4.96417	1.33198e-08	5418.56	1737.97	1388.4	1.33198e-08	10.3353	4.41002	1555.12	1660.58	2333.19	9.17867	0.158167	1.17602	unchanged	4.90721	0.0140521	1.45202	up	--	--	--	--	--	--	--	--	--	--	--	--
neg_6460	(2S)-Lactyl-2-diphospho-5'-guanosine	25.3884	20.7437	1.33198e-08	46.0066	1.33198e-08	110.944	9.81795	1.33198e-08	1.33198e-08	662.226	571.194	809.935	3.99874	0.266309	1.01717	unchanged	5.46903	0.0100294	1.46789	up	C19155	Metabolic pathways(ko01100);;Biosynthesis of cofactors(ko01240)	--	--	--	--	--	--	--	--	--	--
neg_6472	Leukotriene D4	3227.81	1994.78	4972.3	8144.48	5952.31	5382.37	4517.54	7362.22	8327.08	12012.1	14132.2	18334.1	-0.0529124	0.873352	0.272635	unchanged	2.12526	0.0133079	1.43055	up	C05951	Arachidonic acid metabolism(ko00590);;Metabolic pathways(ko01100)	LMFA03020006	Fatty Acyls [FA]	Eicosanoids [FA03]	Leukotrienes [FA0302]	HMDB0003080	73836-78-9	Organic compounds	Lipids and lipid-like molecules	Fatty Acyls	Eicosanoids
neg_6487	Forsythoside B	4561.72	276.713	411.765	23162.5	48201.2	36690.3	375.848	4131.3	6432.52	5387.93	6267.33	4637.22	3.30411	0.0399737	1.47306	up	1.63376	0.108417	1.1686	unchanged	--	--	--	--	--	--	HMDB0252461	--	Organic compounds	Organic oxygen compounds	Organooxygen compounds	Carbohydrates and carbohydrate conjugates
neg_6516	Thapsigargin	1427.16	71.2295	49.6631	538.588	98.8231	114.805	1.33198e-08	1097.6	1310.64	11133.5	8579.97	10935.5	-1.67876	0.306217	0.990804	unchanged	4.30732	0.00160793	1.46692	up	C09561	--	LMPR0103410001	Prenol Lipids [PR]	Isoprenoids [PR01]	C15 isoprenoids (sesquiterpenes) [PR0103]	HMDB0258957	--	Organic compounds	Organic acids and derivatives	Carboxylic acids and derivatives	Pentacarboxylic acids and derivatives
neg_6520	Paspaline	148398	58680.7	71238.9	430106	122036	225979	168004	174489	143515	300316	298074	270667	0.679015	0.394494	0.752021	unchanged	1.64272	0.0125928	1.43484	up	C20530	Metabolic pathways(ko01100);;Biosynthesis of secondary metabolites(ko01110)	--	--	--	--	--	--	--	--	--	--
neg_6550	Gymnemic acid I	2644.04	1539.56	1612.5	3585.45	1347.83	2498.78	2393.59	1708.88	2385.33	3591.92	4131.03	3791.55	0.196031	0.682893	0.343244	unchanged	0.990297	0.0199718	1.39538	up	C08947	--	LMPR0106150031	Prenol Lipids [PR]	Isoprenoids [PR01]	C30 isoprenoids (triterpenes) [PR0106]	--	--	--	--	--	--
neg_6561	9,12,13-Trihydroxy-10,15-octadecadienoic acid	60943.5	53983.9	44440.5	410.892	3445.34	197.845	24726.9	36173.3	66936.5	478.651	282.918	6497.09	-4.97879	0.0809898	1.45922	unchanged	-4.45651	0.00349467	1.47266	down	--	--	LMFA02000220	Fatty Acyls [FA]	Octadecanoids [FA02]	Other Octadecanoids [FA0200]	--	--	--	--	--	--
neg_6564	linarionoside A	512.829	463.335	515.577	559.157	328.174	209.106	267.233	506.194	884.347	98.6758	141.507	328.153	-0.596425	0.429105	0.803368	unchanged	-1.39218	0.042097	1.33932	down	--	--	--	--	--	--	--	--	--	--	--	--
neg_6571	6''-O-acetylsaikosaponin A	137.775	1.33198e-08	1.33198e-08	1998.78	41.4823	28.5925	1.33198e-08	143.489	11.6119	312.289	260.054	165.501	3.73755	0.432667	0.674213	unchanged	2.421	0.0337188	1.25439	up	--	--	--	--	--	--	--	--	--	--	--	--
neg_6591	N-(beta-D-Glucosyl)nicotinate	343.027	63.783	114.134	297.368	57.0862	432.618	97.4903	41.8836	46.6616	524.39	623.175	652.259	2.08092	0.207179	1.11702	unchanged	1.78866	0.0237582	1.38276	up	--	--	--	--	--	--	--	--	--	--	--	--
neg_6605	Aminoimidazole ribotide	150.378	57.2659	21.9172	473.491	1477.96	1595.19	59.0898	131.324	125.09	1565.36	1368.48	1566.54	3.49072	0.0934591	1.37556	unchanged	4.2931	0.000216926	1.48791	up	C03373	Purine metabolism(ko00230);;Thiamine metabolism(ko00730);;Porphyrin metabolism(ko00860);;Metabolic pathways(ko01100);;Biosynthesis of secondary metabolites(ko01110);;Biosynthesis of cofactors(ko01240)	--	--	--	--	HMDB0001235	25635-88-5	Organic compounds	Organic oxygen compounds	Organooxygen compounds	Carbohydrates and carbohydrate conjugates
neg_6629	20-Hydroxyleukotriene E4	452.329	82.6798	1.33198e-08	2880.35	73.5838	74.3002	46.9009	569.084	314.231	1245.32	610.502	780.823	1.70284	0.534014	0.515634	unchanged	2.30107	0.0455259	1.21798	up	C03577	Arachidonic acid metabolism(ko00590)	--	--	--	--	--	--	--	--	--	--
neg_6631	Nafcillin	1963.41	102.26	157.938	195608	41317.4	22148.8	129.595	2525.27	353.584	43924.1	31452.4	24676.9	6.4282	0.260265	0.96383	unchanged	5.49172	0.0274189	1.40029	up	C07250	--	--	--	--	--	HMDB0014745	985-16-0	Organic compounds	Organic acids and derivatives	Carboxylic acids and derivatives	Amino acids, peptides, and analogues
neg_6639	Ononin	31.3661	22.3217	23.4849	1407.18	292.95	152.015	1.33198e-08	10.3581	46.7372	343.058	252.385	176.027	5.01968	0.270666	0.93991	unchanged	3.32145	0.0404464	1.36581	up	C10509	Isoflavonoid biosynthesis(ko00943)	LMPK12050014	Polyketides [PK]	Flavonoids [PK12]	Isoflavonoids [PK1205]	HMDB0033987	486-62-4	Organic compounds	Phenylpropanoids and polyketides	Isoflavonoids	Isoflavonoid O-glycosides
neg_6640	8-Methylthiooctyl glucosinolate	62.5408	1.33198e-08	1.33198e-08	3092.02	952.303	533.961	1.33198e-08	23.9253	40.9144	926.628	724.364	511.404	6.14179	0.197935	1.08603	unchanged	5.11169	0.0252364	1.40193	up	C17254	Glucosinolate biosynthesis(ko00966);;Biosynthesis of secondary metabolites(ko01110);;2-Oxocarboxylic acid metabolism(ko01210)	--	--	--	--	HMDB0304248	--	Organic compounds	Organic oxygen compounds	Organooxygen compounds	Carbohydrates and carbohydrate conjugates
neg_6680	Prostaglandin J2	1545.28	1676.8	279.757	3074.42	1067.11	1060.69	26.5528	896.668	1193.54	10250.2	4938.24	10518.1	1.29727	0.266506	0.833408	unchanged	2.87595	0.0483287	1.32184	up	C05957	Arachidonic acid metabolism(ko00590);;Metabolic pathways(ko01100)	LMFA03010019	Fatty Acyls [FA]	Eicosanoids [FA03]	Prostaglandins [FA0301]	HMDB0002710	60203-57-8	Organic compounds	Lipids and lipid-like molecules	Fatty Acyls	Eicosanoids
neg_6709	Pedunculoside	5096.81	1629.83	1248.05	22565.4	1784.32	2534.72	1416.55	3186.17	2811.66	8544.76	10025.9	5733.7	1.85837	0.441039	0.655253	unchanged	1.60771	0.0362599	1.25544	up	--	--	--	--	--	--	HMDB0256195	--	Organic compounds	Lipids and lipid-like molecules	Prenol lipids	Terpene glycosides
neg_6725	Pelargonidin 3-O-glucoside	368.309	1.33198e-08	4.47927	2432.56	5278.75	2852	1.33198e-08	640.149	634.557	516.814	721.19	560.033	3.05083	0.0660374	1.38864	unchanged	2.27	0.0409513	1.30748	up	C12137	Anthocyanin biosynthesis(ko00942);;Metabolic pathways(ko01100);;Biosynthesis of secondary metabolites(ko01110)	LMPK12010016	Polyketides [PK]	Flavonoids [PK12]	Anthocyanidins [PK1201]	HMDB0304718	--	Organic compounds	Phenylpropanoids and polyketides	Stilbenes	--
neg_6739	7-Oxo-11-dodecenoic acid	5765.61	6657.94	5918.05	1.33198e-08	1.33198e-08	1.33198e-08	2575.37	3402.92	6244.07	1.33198e-08	1.33198e-08	329.633	-38.1541	0.066975	1.4936	unchanged	-5.79811	0.000595619	1.4949	down	--	--	LMFA01060182	Fatty Acyls [FA]	Fatty Acids and Conjugates [FA01]	Oxo fatty acids [FA0106]	--	--	--	--	--	--
neg_6740	Dodecanedioic acid	6163.23	7301.29	7129.08	155.072	489.863	216.001	3043.63	3723.08	6715.01	361.25	262.035	804.058	-3.96896	0.0637872	1.49593	unchanged	-3.85079	0.000673871	1.48845	down	C02678	--	LMFA01170009	Fatty Acyls [FA]	Fatty Acids and Conjugates [FA01]	Dicarboxylic acids [FA0117]	HMDB0000623	693-23-2	Organic compounds	Lipids and lipid-like molecules	Fatty Acyls	Fatty acids and conjugates
neg_6742	2-Hydroxypalmitic acid	578.492	597.773	480.405	1.33198e-08	1.33198e-08	1.33198e-08	214.678	330.146	614.418	1.33198e-08	1.33198e-08	4.66084	-34.7558	0.0829017	1.45852	unchanged	-8.47348	0.004269	1.49258	down	--	--	--	--	--	--	HMDB0031057	16452-52-1	Organic compounds	Lipids and lipid-like molecules	Fatty Acyls	Fatty acids and conjugates
neg_6744	10,16-Dihydroxyhexadecanoic acid	95.4746	54.4596	57.3221	1.33198e-08	1.33198e-08	1.33198e-08	1.33198e-08	54.4627	108.66	1.33198e-08	1.33198e-08	1.33198e-08	-31.9267	0.225151	1.17217	unchanged	-32.2722	0.0347238	1.40041	down	C08285	Cutin, suberine and wax biosynthesis(ko00073)	--	--	--	--	HMDB0037798	69232-67-3	Organic compounds	Lipids and lipid-like molecules	Fatty Acyls	Fatty acids and conjugates
neg_6747	9,12,13-TriHOME	474353	631343	575798	4876.95	8673.33	2509.63	292099	348624	582334	5624.32	3294.05	51318.1	-6.25088	0.0454032	1.54289	down	-4.80296	0.00366297	1.47739	down	C14833	Linoleic acid metabolism(ko00591)	LMFA02000014	Fatty Acyls [FA]	Octadecanoids [FA02]	Other Octadecanoids [FA0200]	HMDB0004708	--	Organic compounds	Lipids and lipid-like molecules	Fatty Acyls	Fatty acids and conjugates
neg_6756	13,14-Dihydro-15-keto-PGE2	5630.01	8708.3	8837.79	38.1251	17.7898	1.28814	4477.35	5316.24	8064.46	104.357	46.9263	826.64	-8.28627	0.0317423	1.57506	down	-4.56677	0.0153809	1.43767	down	--	--	LMFA03010031	Fatty Acyls [FA]	Eicosanoids [FA03]	Prostaglandins [FA0301]	HMDB0002776	363-23-5	Organic compounds	Lipids and lipid-like molecules	Fatty Acyls	Eicosanoids
neg_6757	Testosterone propionate	2348.59	2347.88	2647.25	1.33198e-08	1.33198e-08	1.33198e-08	1071.33	1450.65	3285.85	1.33198e-08	1.33198e-08	143.945	-37.0807	0.105395	1.40639	unchanged	-5.67292	0.000278769	1.48917	down	C08158	--	LMST02020076	Sterol Lipids [ST]	Steroids [ST02]	C19 steroids (androgens) and derivatives [ST0202]	HMDB0015489	57-85-2	Organic compounds	Lipids and lipid-like molecules	Steroids and steroid derivatives	Steroid esters
neg_6767	Glutathionylspermine	2966.23	2534.5	2151.88	1.33198e-08	1.33198e-08	1.33198e-08	203.917	972.788	4239.64	1.33198e-08	1.33198e-08	1.33198e-08	-36.98	0.281877	1.06857	unchanged	-37.4786	0.00839639	1.47926	down	C16562	Glutathione metabolism(ko00480)	--	--	--	--	--	--	--	--	--	--
neg_6798	Dihydrozeatin riboside monophosphate	169.749	1.33198e-08	1.33198e-08	2836.12	3151.56	1819.69	1.33198e-08	78.614	396.162	43.9805	47.716	3.66603	4.03952	0.018968	1.51337	up	-0.83191	0.707985	0.318597	unchanged	C16445	Zeatin biosynthesis(ko00908);;Biosynthesis of secondary metabolites(ko01110)	--	--	--	--	--	--	--	--	--	--
neg_6912	Estradiol Benzoate	2211.1	1205.83	1292.62	5415.75	1654.53	2840.9	2682.58	2404.53	2412.02	5728.08	5942.31	5764.71	0.402335	0.544527	0.532901	unchanged	1.88833	0.00431556	1.48364	up	C13444	--	--	--	--	--	HMDB0251961	--	Organic compounds	Lipids and lipid-like molecules	Steroids and steroid derivatives	Estrane steroids
neg_6914	Glycyrrhizic Acid	1020.43	1224.44	1232.71	429.187	864.9	536.121	961.299	1566.61	2248.48	651.135	604.745	856.086	-1.38391	0.105711	1.35025	unchanged	-0.719495	0.0121376	1.3587	down	C02284	--	--	--	--	--	HMDB0029843	1405-86-3	Organic compounds	Lipids and lipid-like molecules	Prenol lipids	Terpene glycosides
neg_6917	p-Coumaroyl quinic acid	281.731	279.649	116.117	157.535	188.501	173.65	276.812	42.7585	99.9911	708.004	644.341	953.289	0.308758	0.683339	0.468408	unchanged	1.76687	0.013161	1.38893	up	C12208	Phenylpropanoid biosynthesis(ko00940);;Flavonoid biosynthesis(ko00941);;Stilbenoid, diarylheptanoid and gingerol biosynthesis(ko00945);;Biosynthesis of secondary metabolites(ko01110)	--	--	--	--	HMDB0029681	--	Organic compounds	Organic oxygen compounds	Organooxygen compounds	Alcohols and polyols
neg_6918	1-O-Gentisoyl-D-glucoside	78.736	56.3745	17.1734	31.965	28.142	44.603	40.2939	1.33198e-08	6.78344	229.939	247.922	319.272	1.1533	0.259715	1.03771	unchanged	2.38806	0.00451712	1.43829	up	--	--	--	--	--	--	--	--	--	--	--	--
neg_6963	1,3-Dihydroxy-N-methylacridone	557.835	455.85	578.296	429.94	234.601	642.914	493.397	172.6	251.081	659.366	776.022	764.913	0.511644	0.443035	0.715599	unchanged	0.466877	0.0187698	1.36072	up	C12093	Biosynthesis of various alkaloids(ko00996);;Biosynthesis of secondary metabolites(ko01110)	--	--	--	--	HMDB0304008	--	Organic compounds	Organoheterocyclic compounds	Quinolines and derivatives	Benzoquinolines
neg_6968	6-Carboxy-5,6,7,8-tetrahydropterin	172.155	141.267	148.872	157.874	54.1915	173.417	126.852	48.6341	72.7255	186.154	197.192	180.294	0.635099	0.367756	0.799479	unchanged	0.285965	0.0478545	1.28018	up	C20239	Folate biosynthesis(ko00790);;Metabolic pathways(ko01100)	--	--	--	--	HMDB0060410	--	Organic compounds	Organoheterocyclic compounds	Pteridines and derivatives	Pterins and derivatives
neg_7027	Gibberellin A8-catabolite	25.9163	29.2117	20.3692	2313.88	102.162	13.7451	1.33198e-08	14.3446	28.4711	1.33198e-08	1.33198e-08	1.33198e-08	5.82655	0.401153	0.722025	unchanged	-30.8152	0.010348	1.47859	down	C11870	Diterpenoid biosynthesis(ko00904)	LMPR0104170027	Prenol Lipids [PR]	Isoprenoids [PR01]	C20 isoprenoids (diterpenes) [PR0104]	HMDB0304364	--	Organic compounds	Lipids and lipid-like molecules	Prenol lipids	Diterpenoids
neg_7048	Nebramycin factor 4	168.488	30.3281	1.33198e-08	1.52813	1.33198e-08	1.33198e-08	1.33198e-08	1.33198e-08	20.753	482.194	429.413	708.741	-3.76348	0.452189	0.799476	unchanged	3.02679	0.0144738	1.38485	up	C18000	Neomycin, kanamycin and gentamicin biosynthesis(ko00524);;Biosynthesis of secondary metabolites(ko01110)	--	--	--	--	--	--	--	--	--	--
neg_7056	Sirohydrochlorin	22941.6	8853.26	23305.6	377155	440965	167328	7690.42	28561.9	41307.2	67615.7	77652.5	56676.3	3.6674	0.0652418	1.39857	unchanged	1.87382	0.00377375	1.43844	up	C05778	Porphyrin metabolism(ko00860);;Metabolic pathways(ko01100);;Biosynthesis of secondary metabolites(ko01110);;Biosynthesis of cofactors(ko01240)	--	--	--	--	--	--	--	--	--	--
neg_7069	11-Deoxylandomycinone	74.1503	66.8607	56.6851	751.697	1251.9	1077.6	75.2226	40.38	47.9998	74.5994	181.081	189.846	4.23523	0.0215083	1.56708	up	1.17223	0.153144	1.14548	unchanged	C18682	Biosynthesis of secondary metabolites(ko01110)	--	--	--	--	--	--	--	--	--	--
neg_7072	13,14-DiHDPE; 13,14-Dihydroxy-4,7,10,16,19-Docosapentaenoic acid	308.213	408.009	298.1	1.33198e-08	1.33198e-08	1.33198e-08	155.379	196.606	455.723	1.33198e-08	1.33198e-08	1.33198e-08	-34.2346	0.103344	1.41	unchanged	-34.5632	0.0105896	1.47699	down	--	--	--	--	--	--	--	--	--	--	--	--
neg_7080	LysoPC 18-2	111.134	199.15	177.112	1.33198e-08	110.367	179.986	301.96	311.679	364.032	24.1603	4.46269	64.5111	-1.75154	0.0360084	1.46244	down	-2.38772	0.019094	1.35158	down	--	--	--	--	--	--	--	--	--	--	--	--
neg_7115	Isopentenyl adenosine	647.944	1.33198e-08	1.33198e-08	0.979055	1.33198e-08	1.33198e-08	1.33198e-08	93.3396	145.538	4502.72	2978.11	4016.59	-7.93067	0.203513	1.20996	unchanged	4.1493	0.00622665	1.43548	up	C16427	Zeatin biosynthesis(ko00908);;Biosynthesis of secondary metabolites(ko01110)	--	--	--	--	HMDB0304396	--	Organic compounds	Nucleosides, nucleotides, and analogues	Purine nucleosides	--
neg_7140	Digoxin	118.052	1.33198e-08	0.349801	478.77	0.0819341	19.9095	8.47722	148.427	83.3231	292.002	264.497	222.271	1.05395	0.641387	0.365564	unchanged	2.71751	0.015641	1.38406	up	C06956	--	LMST01120023	Sterol Lipids [ST]	Sterols [ST01]	Cardanolides and derivatives [ST0112]	HMDB0001917	20830-75-5	Organic compounds	Lipids and lipid-like molecules	Steroids and steroid derivatives	Steroid lactones
neg_7169	Heterophyllin B	695.316	37.1837	34.5361	605.743	95.457	428.803	116.066	193.434	269.672	1435.67	949.478	1745.89	0.964261	0.344726	0.779141	unchanged	2.42914	0.0247759	1.29906	up	--	--	--	--	--	--	--	--	--	--	--	--
neg_7176	7'-O-Dmethylcephaeline	744.119	579.571	338.103	1.33198e-08	1.33198e-08	69.5812	630.454	636.901	1064.76	199.167	155.995	1.33198e-08	-5.0668	0.0316902	1.55999	down	-2.22619	0.0465365	1.3028	down	C21584	Isoquinoline alkaloid biosynthesis(ko00950);;Biosynthesis of secondary metabolites(ko01110)	--	--	--	--	--	--	--	--	--	--
neg_7209	Terpendole J	974.577	233.522	196.841	1572.01	547.221	443.847	487.345	1559.58	1717.8	1971.5	2222.54	1916.38	-0.554666	0.490698	0.690671	unchanged	2.12076	0.0158366	1.41933	up	C20545	Biosynthesis of secondary metabolites(ko01110)	--	--	--	--	--	--	--	--	--	--
neg_7241	Terpendole K	1198.08	767.537	293.768	1169.21	546.904	388.9	1456.13	1647.45	3159.84	3610.76	4335.18	3137.09	-1.57312	0.107862	1.32952	unchanged	2.29435	0.00327465	1.43591	up	C20552	Biosynthesis of secondary metabolites(ko01110)	--	--	--	--	--	--	--	--	--	--
neg_7303	Dipyridamole	378.708	318.66	297.941	281.646	69.0857	15.9264	137.982	290.404	272.757	198.078	142.613	146.88	-0.935274	0.316587	0.908723	unchanged	-1.02953	0.00629234	1.42772	down	--	--	--	--	--	--	HMDB0015110	58-32-2	Organic compounds	Organic nitrogen compounds	Organonitrogen compounds	Amines
neg_7313	Xanthoxic acid	1313.88	1647.74	1361.75	527.925	1271.29	7.61094	547.033	1691.74	2493.19	660.489	657.32	9.41235	-1.38898	0.232349	1.05934	unchanged	-1.70374	0.027407	1.36804	down	C13454	Carotenoid biosynthesis(ko00906)	--	--	--	--	--	--	--	--	--	--
neg_7332	D-Urobilinogen	3563.25	2818.03	1887.44	40.9694	40.2519	1.33198e-08	859.824	2121.27	4884.9	1.33198e-08	1.33198e-08	46.2217	-6.59763	0.160689	1.29417	unchanged	-7.48295	0.029778	1.42277	down	C05791	Porphyrin metabolism(ko00860);;Metabolic pathways(ko01100);;Biosynthesis of secondary metabolites(ko01110)	--	--	--	--	HMDB0004158	17208-65-0	Organic compounds	Organoheterocyclic compounds	Tetrapyrroles and derivatives	Bilirubins
neg_7354	Cimicifugoside H1	125.15	140.928	45.1319	32.0906	29.902	1.33198e-08	175.577	117.608	252.401	16.6007	23.5263	10.3297	-3.13764	0.0460452	1.49699	down	-2.62477	0.09702	1.26007	unchanged	--	--	--	--	--	--	--	--	--	--	--	--
neg_7368	16-Hydroxypalmitate	12121.2	10267.4	7886.27	1041.05	1436.39	1004.65	4070.64	8705.23	14937.6	1196.83	1037.22	1225.65	-2.99256	0.123965	1.36951	unchanged	-3.1294	0.0181032	1.45393	down	C18218	Cutin, suberine and wax biosynthesis(ko00073);;Metabolic pathways(ko01100)	--	--	--	--	HMDB0006294	506-13-8	Organic compounds	Lipids and lipid-like molecules	Fatty Acyls	Fatty acids and conjugates
neg_7369	Eucamalol	50.3886	42.5302	42.9881	28.9637	33.1683	26.177	42.7778	48.5216	57.5523	32.9316	32.4372	40.8097	-0.753242	0.0265209	1.52981	down	-0.356127	0.056412	1.18944	unchanged	--	--	--	--	--	--	--	--	--	--	--	--
neg_7441	kalanchoside C	1998.22	2922.86	2546.2	414.939	764.759	219.082	2075.12	1350.94	2130.52	629.034	748.071	483.224	-1.99003	0.0141833	1.50453	down	-2.00502	0.0144699	1.44188	down	--	--	--	--	--	--	--	--	--	--	--	--
neg_7442	Myricanone	675.506	1281.54	585.746	0.456536	1.33198e-08	25.293	757.052	386.89	505.993	1.33198e-08	1.33198e-08	1.33198e-08	-6.00172	0.0376035	1.47367	down	-35.8891	0.0604939	1.35233	unchanged	--	--	--	--	--	--	HMDB0030798	32492-74-3	Organic compounds	Phenylpropanoids and polyketides	Flavonoids	Flavones
neg_7453	6,8-Dimethyl-6,7,8,9-tetradehydroergoline	186.474	120.315	99.2349	46.9704	67.0126	69.5643	117.792	102.05	134.33	23.2268	81.3152	15.6913	-0.9483	0.00986192	1.51725	down	-1.75573	0.0495582	1.22399	down	C20457	Indole alkaloid biosynthesis(ko00901);;Biosynthesis of secondary metabolites(ko01110)	--	--	--	--	--	--	--	--	--	--
neg_7474	Actinonin	1.66485	3.34221	5.67408	2.25165	4.04444	4.54399	1.33198e-08	0.0962688	4.43812	33.7742	19.9881	36.3868	1.2574	0.289349	0.804304	unchanged	3.07725	0.0297718	1.38973	up	C12056	--	--	--	--	--	HMDB0242670	--	Organic compounds	Organic acids and derivatives	Carboxylic acids and derivatives	Amino acids, peptides, and analogues
neg_7538	Nicotine-N-glucoside	144.141	154.06	99.464	29.3012	35.7852	21.0855	118.256	291.493	268.017	55.3165	17.2783	23.4864	-2.9755	0.0672035	1.47692	unchanged	-2.04923	0.010589	1.41415	down	--	--	--	--	--	--	--	--	--	--	--	--
neg_7542	Mifepristone	2650.83	4229.96	2720.12	1806.24	1263.21	815.524	3058.09	4271.52	5398.47	1084.75	1081.87	1626.52	-1.71204	0.0337471	1.52231	down	-1.33978	0.0513385	1.32007	unchanged	C07652	--	--	--	--	--	HMDB0014972	84371-65-3	Organic compounds	Lipids and lipid-like molecules	Steroids and steroid derivatives	Oxosteroids
neg_7576	(3R,2'S)-Myxol 2'-(2,4-di-O-methyl-alpha-L-fucoside)	279.74	114.355	45.7683	1408	151.364	309.813	321.4	512.092	946.375	952.366	456.062	798.189	0.0706362	0.950117	0.037464	unchanged	2.32671	0.0390833	1.29214	up	C15937	Carotenoid biosynthesis(ko00906)	--	--	--	--	--	--	--	--	--	--
neg_7578	LysoPC 18:3	13613.1	22064.6	15244	8406.69	12217.5	5771.56	15670.3	18763.8	30717	2902.15	3191.7	4463.19	-1.30348	0.0908303	1.37285	unchanged	-2.27007	0.0314996	1.4068	down	--	--	--	--	--	--	--	--	--	--	--	--
neg_7579	LysoPE 181	3081.59	3985.91	3263.04	4504.26	4010.93	1829.56	4415.69	5110.57	4564.44	1844.98	1805.88	2012.06	-0.445842	0.265009	1.00502	unchanged	-0.867297	0.0252605	1.41941	down	--	--	--	--	--	--	--	--	--	--	--	--
neg_7605	Palmitic acid	367.689	451.601	314.38	66.0827	68.9624	29.1237	271.376	422.717	569.964	1.33198e-08	5.707	59.6687	-2.94481	0.0483157	1.5316	down	-4.1161	0.00474275	1.46261	down	C00249	Fatty acid biosynthesis(ko00061);;Fatty acid elongation(ko00062);;Fatty acid degradation(ko00071);;Cutin, suberine and wax biosynthesis(ko00073);;Biosynthesis of unsaturated fatty acids(ko01040);;Metabolic pathways(ko01100);;Fatty acid metabolism(ko01212)	LMFA01010001	Fatty Acyls [FA]	Fatty Acids and Conjugates [FA01]	Straight chain fatty acids [FA0101]	HMDB0000220	1957-10-03	Organic compounds	Lipids and lipid-like molecules	Fatty Acyls	Fatty acids and conjugates
neg_7619	Gibberellin A24	390.971	285.508	233.052	49.8455	7.2623	3.75005	224.334	410.292	489.703	28.5162	25.6408	83.5841	-4.20748	0.0417304	1.54051	down	-2.72316	0.0194148	1.40013	down	C11861	Diterpenoid biosynthesis(ko00904);;Metabolic pathways(ko01100);;Biosynthesis of secondary metabolites(ko01110)	LMPR0104170018	Prenol Lipids [PR]	Isoprenoids [PR01]	C20 isoprenoids (diterpenes) [PR0104]	HMDB0303459	--	Organic compounds	Lipids and lipid-like molecules	Prenol lipids	Diterpenoids
neg_7661	Sphinganine 1-phosphate	44.1747	0.281189	1.33198e-08	11.1615	1.33198e-08	1.33198e-08	1.33198e-08	13.1359	43.1443	248.22	217.968	315.295	-2.33409	0.360737	0.927326	unchanged	4.13577	0.00484593	1.45239	up	C01120	Sphingolipid metabolism(ko00600);;Metabolic pathways(ko01100)	--	--	--	--	HMDB0001383	19794-97-9	Organic compounds	Lipids and lipid-like molecules	Sphingolipids	Phosphosphingolipids
neg_7662	L-Saccharopine	431.931	602.844	410.99	1.33198e-08	5.40815	1.33198e-08	354.57	198.789	358.258	1.33198e-08	1.33198e-08	1.33198e-08	-7.39715	0.0288363	1.53957	down	-35.0745	0.0155279	1.46452	down	C00449	Lysine biosynthesis(ko00300);;Lysine degradation(ko00310);;Metabolic pathways(ko01100);;Biosynthesis of secondary metabolites(ko01110);;Biosynthesis of amino acids(ko01230)	--	--	--	--	HMDB0000279	997-68-2	Organic compounds	Organic acids and derivatives	Carboxylic acids and derivatives	Amino acids, peptides, and analogues
neg_7663	Cevadine	8039.33	6662.22	5028	5597.07	3675.94	1846.81	8143.5	6592.31	9950.5	1105	1391.72	1423.2	-1.15058	0.0364396	1.41766	down	-2.33146	0.0249128	1.42965	down	--	--	--	--	--	--	HMDB0259783	--	Organic compounds	Lipids and lipid-like molecules	Steroids and steroid derivatives	Steroidal alkaloids
neg_7664	Tryptophyl-Lysine	482.204	1056.53	702.431	33.8713	60.712	65.8662	702.079	581.771	806.796	83.2359	51.3972	30.7548	-3.70376	0.00883912	1.60649	down	-3.76032	0.0526869	1.36291	unchanged	--	--	--	--	--	--	HMDB0029088	--	Organic compounds	Organic acids and derivatives	Carboxylic acids and derivatives	Amino acids, peptides, and analogues
neg_7683	Pulchinenoside A	539.438	395.2	310.66	160.525	347.458	70.4748	288.223	210.841	369.282	6.16301	31.3742	6.12794	-0.586057	0.37432	0.795936	unchanged	-4.83386	0.0251715	1.42644	down	--	--	--	--	--	--	HMDB0256922	--	Organic compounds	Lipids and lipid-like molecules	Prenol lipids	Triterpenoids
neg_7753	Rifamycin	1003.14	2379.38	1250.26	722.96	377.718	278.614	1970.61	2258.49	2618.94	1823.12	1389.01	4091.9	-2.31176	0.00206445	1.61133	down	0.656814	0.41383	0.642409	unchanged	C12044	Biosynthesis of secondary metabolites(ko01110)	LMPK05000005	Polyketides [PK]	Ansamycins and related polyketides [PK05]	--	--	--	--	--	--	--
neg_7769	Terpendole C	5080.53	6770.28	6452.93	2102.2	2237.14	1423.95	6425.91	6112.34	6597.36	2116.97	2141.42	4269.03	-1.7313	0.000444546	1.62096	down	-1.10196	0.0245351	1.31115	down	C20546	Biosynthesis of secondary metabolites(ko01110)	--	--	--	--	--	--	--	--	--	--
neg_7770	Flaconitine	520.767	715.94	739.624	334.04	420.971	271.955	786.309	666.161	790.515	272.489	324.458	462.026	-1.12703	0.00244298	1.56791	down	-0.900158	0.0285633	1.28027	down	--	--	--	--	--	--	--	--	--	--	--	--
neg_7786	10-Deoxymethymycin	193.894	141.449	131.467	19.7695	38.8178	17.9245	151.796	197.249	232.943	10.8648	11.4245	54.9593	-2.92723	0.0135513	1.60029	down	-2.59525	0.00719194	1.40216	down	C11994	Metabolic pathways(ko01100);;Biosynthesis of secondary metabolites(ko01110)	LMPK04000035	Polyketides [PK]	Macrolides and lactone polyketides [PK04]	--	--	--	--	--	--	--
neg_7787	Kadcoccinone F	67.7294	62.6472	64.2531	3.06971	1.33198e-08	1.33198e-08	14.7307	122.998	223.675	1.33198e-08	1.33198e-08	1.33198e-08	-6.87936	0.18624	1.24503	unchanged	-32.1815	0.000534037	1.49771	down	--	--	--	--	--	--	--	--	--	--	--	--
neg_7788	Pyropheophorbide-a	2993.38	5075.8	4249.4	68.813	126.81	130.951	3720.63	1389.38	2607.98	25.1159	16.4335	95.65	-4.56275	0.0670929	1.39743	unchanged	-6.48842	0.0213611	1.44176	down	--	--	--	--	--	--	--	--	--	--	--	--
neg_7792	Cimiracemoside D	213969	183601	152952	11320.3	29274.8	22235.2	110232	530201	283444	9584.95	8990	25748.2	-3.87817	0.142409	1.27122	unchanged	-3.63467	0.0065359	1.46885	down	--	--	--	--	--	--	--	--	--	--	--	--
neg_7803	2'-N-Acetylparomamine	315.63	346.915	356.049	52.0939	136.807	61.3876	313.888	776.02	534.781	15.1225	6.59	60.0325	-2.6985	0.0700937	1.42824	unchanged	-3.6393	0.000188497	1.48427	down	C17582	Neomycin, kanamycin and gentamicin biosynthesis(ko00524);;Biosynthesis of secondary metabolites(ko01110)	--	--	--	--	--	--	--	--	--	--
neg_7824	beta-Paxitriol	2037.12	2436.08	2741.23	1347.76	1818.28	1329.31	2373.02	1922.33	2473.81	2452.45	2025.13	2133.74	-0.590541	0.0314919	1.39951	down	-0.125948	0.458938	0.587108	unchanged	C20593	Biosynthesis of secondary metabolites(ko01110)	--	--	--	--	--	--	--	--	--	--
neg_7831	1,2-Dioctanoyl PC	353.825	1567.43	1677.75	527.83	672.919	346.066	1166.59	911.468	1213	1777.58	1317.58	3295.33	-1.08925	0.0119996	1.49592	down	0.828328	0.27986	0.815765	unchanged	--	--	--	--	--	--	--	--	--	--	--	--
neg_7883	Neriifolin	6405.13	9666.02	10376.7	1228.05	1292.43	549.948	7544.61	3661.24	5870.38	580.458	735.273	1258.85	-2.47548	0.0480864	1.43982	down	-3.36074	0.0204011	1.42746	down	C08876	--	LMST01120021	Sterol Lipids [ST]	Sterols [ST01]	Cardanolides and derivatives [ST0112]	--	--	--	--	--	--
neg_7901	(9Z)-Hexadecenoic acid	1076.2	2043.71	1311.89	2.5657	746.28	5.01764	1955.37	1611.02	1874.62	10.4997	4.38015	797.162	-2.8515	0.0136456	1.53613	down	-2.44827	0.0376781	1.26128	down	C08362	Fatty acid biosynthesis(ko00061);;Metabolic pathways(ko01100)	--	--	--	--	HMDB0003229	373-49-9	Organic compounds	Lipids and lipid-like molecules	Fatty Acyls	Fatty acids and conjugates
neg_7902	9(S)-HOTrE	10687.9	12964.6	10522.5	1940.23	13312.5	1980.39	12618.5	13460	15510.1	2486.04	2376.05	6425.87	-1.271	0.159514	1.19941	unchanged	-1.59816	0.0132513	1.39	down	C16326	alpha-Linolenic acid metabolism(ko00592)	--	--	--	--	HMDB0247705	--	Organic compounds	Lipids and lipid-like molecules	Fatty Acyls	Lineolic acids and derivatives
neg_7909	5-Oxoavermectin ''1a'' aglycone	2385.93	4907.39	4323.37	1286.85	2743.18	1841.32	4125.03	2904.78	4327.28	1552.62	1288.97	3021.03	-0.951831	0.0410033	1.35484	down	-0.986581	0.116797	1.07262	unchanged	C11978	Metabolic pathways(ko01100);;Biosynthesis of secondary metabolites(ko01110)	--	--	--	--	--	--	--	--	--	--
neg_7917	beta2-Tomatine	213.865	305.93	145.304	151.06	144.897	125.25	239.51	231.094	284.025	178.697	220.069	293.308	-0.84124	0.0101259	1.58472	down	0.0573567	0.883719	0.103569	unchanged	--	--	--	--	--	--	--	--	--	--	--	--
neg_7926	LysoPC 20:4	213932	384972	305023	98880.1	230477	131346	271927	360258	438384	117317	92800.6	293915	-1.21647	0.0326412	1.44105	down	-0.84269	0.176627	0.955492	unchanged	--	--	--	--	--	--	--	--	--	--	--	--
neg_7936	Benzylsuccinate	894.324	1133.61	1036.78	2.4171	82.7639	77.3334	653.37	1131.18	741.837	5.94562	4.45419	5.76787	-3.95844	0.029797	1.52447	down	-7.56649	0.00464256	1.48839	down	C09816	Metabolic pathways(ko01100)	--	--	--	--	HMDB0033376	103-37-7	Organic compounds	Benzenoids	Benzene and substituted derivatives	Benzyloxycarbonyls
neg_7950	Gingerglycolipid B	468691	786154	824818	28541.6	138367	108227	544573	672247	496093	19056.7	24599.9	30875.1	-2.63824	0.00299702	1.56069	down	-4.80235	0.0272361	1.41856	down	--	--	LMGL04010023	Glycerolipids [GL]	Glycosylmonoradylglycerols [GL04]	Glycosylmonoacylglycerols [GL0401]	HMDB0041094	88168-90-5	Organic compounds	Lipids and lipid-like molecules	Glycerolipids	Glycosylglycerols
neg_7957	Avermectin B1a monosaccharide	3475.07	4093.56	4678.51	282.817	823.387	701.318	3652.49	3411.84	3035.04	550.044	508.104	373.381	-2.48218	0.000357524	1.57966	down	-3.09682	0.00800675	1.46862	down	C11981	Metabolic pathways(ko01100);;Biosynthesis of secondary metabolites(ko01110)	--	--	--	--	--	--	--	--	--	--
neg_7961	3',4'-Anhydrovinblastine	3566.37	7606.51	9104.45	294.374	1950.41	1653.67	6670.36	5078.16	4305.23	206.278	177.215	279.686	-2.04194	0.0115168	1.44462	down	-4.93433	0.0583915	1.33196	unchanged	C11641	Indole alkaloid biosynthesis(ko00901);;Metabolic pathways(ko01100);;Biosynthesis of secondary metabolites(ko01110)	--	--	--	--	--	--	--	--	--	--
neg_7999	Macranthoside B	2575.3	4470.72	4449.22	1253.61	2501.26	681.438	2770.3	3863.14	4926.9	1936.39	1584.87	7284.33	-1.38175	0.0458152	1.40494	down	-0.0892591	0.915024	0.067029	unchanged	--	--	--	--	--	--	--	--	--	--	--	--
neg_8053	(9Z,11E)-Octadecadienoic acid	12235.8	25239.4	22404.5	6251.03	13135	7349.74	15985.2	19692.8	19411.1	10864.4	8323.72	14861.5	-1.043	0.0282919	1.46826	down	-0.814427	0.147953	1.05484	unchanged	C04056	Linoleic acid metabolism(ko00591)	--	--	--	--	HMDB0003797	2540-56-9	Organic compounds	Lipids and lipid-like molecules	Fatty Acyls	Lineolic acids and derivatives
neg_8090	D-Erythronolactone	278.647	391.661	326.387	55.0961	67.8492	12.6991	271.649	332.395	331.001	55.481	78.8453	111.805	-2.78521	0.000606185	1.61806	down	-2.01772	0.00685476	1.44052	down	--	--	--	--	--	--	HMDB0000349	17675-99-9	Organic compounds	Organoheterocyclic compounds	Lactones	Gamma butyrolactones
neg_8091	2-Carboxy-1,4-naphthoquinone	86.9848	71.536	42.9758	1.33198e-08	1.33198e-08	1.33198e-08	44.8951	66.2609	64.498	1.33198e-08	1.33198e-08	3.41794	-32.0335	0.013401	1.60916	down	-5.88148	0.0351833	1.40692	down	C22039	Ubiquinone and other terpenoid-quinone biosynthesis(ko00130);;Metabolic pathways(ko01100);;Biosynthesis of secondary metabolites(ko01110);;Biosynthesis of cofactors(ko01240)	--	--	--	--	--	--	--	--	--	--
neg_8094	2-(4-Aminobutanamido)-3-(1-methyl-1H-imidazol-5-yl)propanoic acid	4.60865	0.958999	1.36818	14.4632	2.04288	5.86123	1.82733	94.6837	97.0868	746.664	614.097	1240.81	-3.1136	0.209013	1.18171	unchanged	8.5511	0.0453274	1.37826	up	--	--	--	--	--	--	--	--	--	--	--	--
neg_8097	(2S,3R)-3-Hydroxybutane-1,2,3-tricarboxylate	466.835	454.26	272.203	2.44259	2.27849	2.93453	238.84	426.016	425.974	4.77765	0.873656	69.6531	-7.15469	0.0285793	1.57578	down	-3.98608	0.0181865	1.4222	down	C04593	Propanoate metabolism(ko00640);;Metabolic pathways(ko01100)	--	--	--	--	HMDB0006471	--	Organic compounds	Organic acids and derivatives	Carboxylic acids and derivatives	Tricarboxylic acids and derivatives
neg_8098	Galangin	1282.8	1127.09	661.86	1.33198e-08	1.33198e-08	1.33198e-08	618.424	1142.2	1149.52	1.33198e-08	1.33198e-08	208.023	-36.0838	0.0313179	1.56965	down	-3.88425	0.0248967	1.39355	down	C10044	Flavonoid biosynthesis(ko00941)	LMPK12111653	Polyketides [PK]	Flavonoids [PK12]	Flavones and Flavonols [PK1211]	HMDB0029521	548-83-4	Organic compounds	Phenylpropanoids and polyketides	Flavonoids	Flavones
neg_8103	Convallatoxin	980980	996020	698422	37428.3	48960.1	26765.5	629160	923071	978309	53643.8	48117.7	242883	-4.48309	0.017329	1.60414	down	-2.95658	0.00424132	1.44344	down	C08858	--	LMST01120013	Sterol Lipids [ST]	Sterols [ST01]	Cardanolides and derivatives [ST0112]	HMDB0034362	5822-57-1	Organic compounds	Lipids and lipid-like molecules	Steroids and steroid derivatives	Steroid lactones
neg_8126	Ganoderenic acid A	27034.3	43162.5	40290.6	4693	8884.26	4811.92	25137.5	50907.5	44346.7	10166.1	9228	47675.6	-2.71081	0.0442361	1.51612	down	-0.720146	0.375996	0.686854	unchanged	--	--	--	--	--	--	HMDB0035381	100665-40-5	Organic compounds	Lipids and lipid-like molecules	Prenol lipids	Triterpenoids
neg_8127	Novamethymycin	23619.4	64913.8	93837.1	12151	11792.5	7422.53	70202.4	39286	50959	14493.8	15095	25277.2	-2.35483	0.0379658	1.46861	down	-1.73289	0.168965	1.0577	unchanged	C20741	Biosynthesis of secondary metabolites(ko01110)	--	--	--	--	--	--	--	--	--	--
neg_8128	p-Coumaroylputrescine	1362.56	1601.63	2330.97	462.443	894.598	247.988	1706.11	1359.47	1929.7	1097.9	947.453	1170.54	-1.63797	0.0114712	1.50778	down	-0.719454	0.134298	1.11612	unchanged	C18326	Arginine and proline metabolism(ko00330);;Metabolic pathways(ko01100)	--	--	--	--	--	--	--	--	--	--
neg_8131	LysoPC 22:6	89.7213	114.364	98.8172	25.638	50.9985	14.1188	69.972	81.5423	113.82	22.34	5.07113	62.9851	-1.54776	0.0284042	1.4631	down	-1.74452	0.0387055	1.32853	down	--	--	--	--	--	--	--	--	--	--	--	--
neg_8135	Trichilenone	2623.43	6893.53	5503.07	788.846	1019.51	736.948	6290.62	3532.76	7019.28	726.918	447.329	1213.41	-2.72621	0.0453824	1.49978	down	-2.65322	0.0745147	1.28856	unchanged	--	--	--	--	--	--	--	--	--	--	--	--
neg_8139	(3S,2'S)-4-Ketomyxol 2'-alpha-L-fucoside	214.889	304.294	274.031	118.559	132.619	38.8361	235.777	332.103	366.806	386.67	241.913	435.07	-1.68836	0.0139527	1.53516	down	0.423246	0.258441	0.848587	unchanged	C15942	Carotenoid biosynthesis(ko00906);;Biosynthesis of secondary metabolites(ko01110)	--	--	--	--	--	--	--	--	--	--
neg_8155	Isoleucyl-Histidine	432.805	549.363	422.707	66.6572	23.5973	0.139335	332.995	563.466	570.77	47.5175	65.0142	40.8312	-4.02073	0.0223677	1.57723	down	-3.19542	0.00783346	1.47863	down	--	--	--	--	--	--	HMDB0028909	--	Organic compounds	Organic acids and derivatives	Carboxylic acids and derivatives	Amino acids, peptides, and analogues
neg_8169	6,8a-Seco-6,8a-deoxy-5-oxoavermectin ''1a'' aglycone	804.731	1185.45	1010.57	154.958	721.815	323.542	574.393	952.12	765.987	80.0584	74.524	125.102	-0.933509	0.155116	1.11318	unchanged	-3.42345	0.0129897	1.46071	down	C11977	Metabolic pathways(ko01100);;Biosynthesis of secondary metabolites(ko01110)	--	--	--	--	--	--	--	--	--	--
neg_8171	Narbomycin	185.242	332.909	400.487	76.0575	190.296	123.234	243.801	262.898	383.253	316.805	346.111	647.339	-1.19178	0.041935	1.41204	down	0.51228	0.36131	0.730769	unchanged	C11998	Metabolic pathways(ko01100);;Biosynthesis of secondary metabolites(ko01110)	--	--	--	--	--	--	--	--	--	--
neg_8174	Retusine	170.72	320.497	359.272	58.3639	77.4862	27.681	428.276	197.647	396.052	68.9705	21.295	32.6554	-2.64372	0.0530214	1.44481	unchanged	-2.79056	0.0447806	1.34871	down	--	--	--	--	--	--	HMDB0257186	--	Organic compounds	Phenylpropanoids and polyketides	Flavonoids	O-methylated flavonoids
neg_8176	tripdiolide	185.465	291.251	314.017	52.8988	126.067	103.842	190.416	226.808	153.537	59.9694	64.6915	64.4049	-1.01306	0.0338627	1.33462	down	-2.0643	0.0366817	1.39063	down	C09202	--	--	--	--	--	HMDB0259259	--	Organic compounds	Organoheterocyclic compounds	Oxepanes	--
neg_8188	Picrocrocin	137.505	193.938	349.242	278.614	533.521	430.068	320.803	281.137	502.091	511.206	652.01	627.04	0.17012	0.670765	0.306444	unchanged	1.39511	0.0115273	1.40788	up	C17055	Biosynthesis of various plant secondary metabolites(ko00999)	--	--	--	--	HMDB0005796	138-55-6	Organic compounds	Organic oxygen compounds	Organooxygen compounds	Carbohydrates and carbohydrate conjugates
neg_8214	Handelin	88.3366	195.839	157.106	3.40691	8.99313	1.33198e-08	174.477	86.7826	215.739	9.75339	9.31134	17.4481	-5.26557	0.0546883	1.48279	unchanged	-3.59522	0.0493148	1.36414	down	C17613	--	--	--	--	--	--	--	--	--	--	--
neg_8218	Gingerglycolipid C	19647.5	13082.1	15014.1	1478.39	3076.2	2622.87	10130.9	72032.8	38558	3824.36	3277.53	7461.61	-4.07207	0.168544	1.22065	unchanged	-1.71296	0.0126796	1.37264	down	--	--	LMGL04010018	Glycerolipids [GL]	Glycosylmonoradylglycerols [GL04]	Glycosylmonoacylglycerols [GL0401]	HMDB0041095	35949-86-1	Organic compounds	Lipids and lipid-like molecules	Glycerolipids	Glycosylglycerols
neg_8250	Purpurogallin	1035.91	1607.79	1564.46	6.48263	0.210929	10.1531	1180.09	505.785	692.678	0.00798535	24.9695	106.007	-7.14148	0.059407	1.4058	unchanged	-5.00572	0.0155805	1.44511	down	C09964	--	--	--	--	--	HMDB0256929	--	Organic compounds	Hydrocarbon derivatives	Tropones	Tropolones
neg_8262	Hexadecanoic acid	1472.46	2901.44	2373.51	39.651	67.186	0.513686	2704.7	2217.65	2732.11	6.48322	8.50796	551.632	-6.1559	0.00397954	1.6144	down	-3.57387	0.0245845	1.3737	down	C00249	Fatty acid biosynthesis(ko00061);;Fatty acid elongation(ko00062);;Fatty acid degradation(ko00071);;Cutin, suberine and wax biosynthesis(ko00073);;Biosynthesis of unsaturated fatty acids(ko01040);;Metabolic pathways(ko01100);;Fatty acid metabolism(ko01212)	LMFA01010001	Fatty Acyls [FA]	Fatty Acids and Conjugates [FA01]	Straight chain fatty acids [FA0101]	HMDB0000220	1957-10-03	Organic compounds	Lipids and lipid-like molecules	Fatty Acyls	Fatty acids and conjugates
neg_8266	ent-7alpha-Hydroxykaur-16-en-19-oic acid	493.959	965.525	1001.43	2.64363	57.8086	1.33198e-08	1163.05	888.7	1244.23	3.34377	14.9348	396.536	-5.76877	0.00826305	1.60174	down	-2.56866	0.033139	1.26951	down	C11875	Diterpenoid biosynthesis(ko00904);;Metabolic pathways(ko01100);;Biosynthesis of secondary metabolites(ko01110)	LMPR0104540005	Prenol Lipids [PR]	Isoprenoids [PR01]	C20 isoprenoids (diterpenes) [PR0104]	HMDB0304345	--	Organic compounds	Lipids and lipid-like molecules	Prenol lipids	Diterpenoids
neg_8272	1-Stearoyl-2-oleoyl-sn-glycero-3-phosphoethanolamine	20500.1	43668.5	31957.2	1770.79	7352.98	1795.55	34706.2	47161.9	54455.8	1212.13	2381.81	9884.44	-3.64208	0.0121715	1.59911	down	-2.83428	0.0394318	1.33256	down	--	--	--	--	--	--	HMDB0008993	6418-95-7	Organic compounds	Lipids and lipid-like molecules	Glycerophospholipids	Glycerophosphoethanolamines
neg_8299	Cucurbitacin A	3.30958e+06	5.43485e+06	6.03104e+06	146935	223009	145170	4.53651e+06	2.23055e+06	2.97146e+06	151109	156589	491095	-4.24074	0.0453809	1.45171	down	-4.20924	0.0281457	1.40723	down	C08793	--	LMST01010103	Sterol Lipids [ST]	Sterols [ST01]	Cholesterol and derivatives [ST0101]	HMDB0302593	--	Organic compounds	Lipids and lipid-like molecules	Steroids and steroid derivatives	Cucurbitacins
neg_8325	3,4-Dihydroxybenzeneacetic acid	1.33198e-08	1.33198e-08	1.33198e-08	13.5167	1.33198e-08	1.33198e-08	1.33198e-08	1.33198e-08	0.660408	9.69758	4.99192	7.8943	4.35524	0.441969	0.655523	unchanged	29.0741	0.0315912	1.39399	up	--	--	--	--	--	--	HMDB0001336	102-32-9	Organic compounds	Benzenoids	Phenols	Benzenediols
neg_8336	3,13-Dihydroxylup-20(29)-en-28-oic acid (Terminic acid)	275.535	6.1867	1.33198e-08	2737.3	219.735	344.003	264.75	535.926	424.209	2469.85	2129.77	2321.83	1.43027	0.487551	0.587448	unchanged	4.61873	8.21478e-05	1.48468	up	--	--	--	--	--	--	--	--	--	--	--	--
neg_8355	Tenuifolin	73511	89890.4	123092	5874.84	19449.9	16675	63182.1	108908	81679	10132.5	11383.7	13189.4	-2.59506	0.0251749	1.52655	down	-3.04527	0.0285127	1.40518	down	--	--	--	--	--	--	HMDB0258821	--	Organic compounds	Lipids and lipid-like molecules	Prenol lipids	Terpene glycosides
neg_8373	Ansamitocin P-3	249.332	255.763	168.393	0.304533	5.23626	5.74212	90.8554	709.749	360.717	0.108908	1.02465	9.88248	-6.68548	0.165721	1.22482	unchanged	-5.93397	0.014934	1.46264	down	C12045	Biosynthesis of secondary metabolites(ko01110)	--	--	--	--	HMDB0248452	--	Organic compounds	Phenylpropanoids and polyketides	Macrolactams	--
neg_8375	Megalomicin C1	110.101	160.781	143.077	37.5467	73.267	18.8368	36.2466	186.254	167.769	21.0194	55.283	83.836	-1.58985	0.199847	1.15109	unchanged	-1.37017	0.024154	1.29835	down	C11987	Biosynthesis of secondary metabolites(ko01110)	LMPK04000028	Polyketides [PK]	Macrolides and lactone polyketides [PK04]	--	--	--	--	--	--	--
neg_8378	Phorbol 12-myristate 13-acetate	10.1679	55.1054	223.57	116.779	84.0514	139.786	28.2688	2.51134	13.5304	304.754	253.586	144.356	2.94243	0.0136549	1.54766	up	1.28261	0.16785	0.981671	unchanged	C05151	--	LMPR0104330002	Prenol Lipids [PR]	Isoprenoids [PR01]	C20 isoprenoids (diterpenes) [PR0104]	HMDB0244744	--	Organic compounds	Lipids and lipid-like molecules	Prenol lipids	Diterpenoids
neg_8381	N-Acetylmuramic acid 6-phosphate	265.337	290.463	359.952	144.176	119.591	747.291	244.394	13.9444	33.4456	1439.05	1024.97	1750.38	1.7929	0.365875	0.852628	unchanged	2.2023	0.0326649	1.3985	up	C16698	Amino sugar and nucleotide sugar metabolism(ko00520);;Metabolic pathways(ko01100);;Biosynthesis of nucleotide sugars(ko01250)	--	--	--	--	--	--	--	--	--	--
neg_8382	3',5'-Cyclic AMP	169.535	161.382	193.233	90.03	66.4999	570.544	143.053	1.33198e-08	17.4167	1152.89	872.97	1462.16	2.1798	0.369851	0.850626	unchanged	2.73436	0.0280816	1.4183	up	C00575	Purine metabolism(ko00230);;Metabolic pathways(ko01100)	--	--	--	--	--	--	--	--	--	--
neg_8408	1-Palmitoyl Lysophosphatidic Acid	124491	85835.4	72736.6	10519.5	11408.8	5130.76	107128	120216	148927	13308.5	12442.1	16876.4	-3.79759	0.00966224	1.62047	down	-2.73129	0.0347216	1.402	down	--	--	--	--	--	--	--	--	--	--	--	--
neg_8410	4-Androsten-17.beta.-ol-3-one glucosiduronate	419.855	260.95	203.822	1.33198e-08	1.33198e-08	1.33198e-08	457.604	448.174	552.12	1.33198e-08	4.26172	10.0405	-35.0866	0.00463171	1.62773	down	-5.95076	0.0459583	1.37456	down	--	--	--	--	--	--	--	--	--	--	--	--
neg_8465	Fusidic acid	126880	247494	208729	7127.35	30819.1	22814.7	105044	156574	114035	4191.01	6357.09	15327.3	-2.62818	0.0116957	1.54478	down	-4.4941	0.0337155	1.40341	down	C06694	--	--	--	--	--	HMDB0015570	6990-06-03	Organic compounds	Lipids and lipid-like molecules	Steroids and steroid derivatives	Steroid esters
neg_8480	2-Hydroxybutanoic acid	72.3961	144.511	121.858	1.33198e-08	10.7616	7.28613	54.5193	90.6474	64.2672	1.33198e-08	1.33198e-08	2.31713	-3.5366	0.0204927	1.5402	down	-7.1918	0.0340573	1.40622	down	C05984	Propanoate metabolism(ko00640)	LMFA01050342	Fatty Acyls [FA]	Fatty Acids and Conjugates [FA01]	Hydroxy fatty acids [FA0105]	HMDB0000008	3347-90-8	Organic compounds	Organic acids and derivatives	Hydroxy acids and derivatives	Alpha hydroxy acids and derivatives
neg_8481	8-[(1R,2R)-3-Oxo-2-{(Z)-pent-2-enyl}cyclopentyl]octanoate	3869.3	3005.19	2344.85	1029.23	1985.94	654.061	1827.66	3831.96	5415.51	895.572	774.392	1459.26	-1.59377	0.127651	1.3007	unchanged	-1.55886	0.0277272	1.35655	down	C22503	--	--	--	--	--	--	--	--	--	--	--
neg_8488	PA(18:1/0:0)	8882.94	16913.2	17246.6	5249.73	9358.41	4839.93	12857.3	9828.97	13458.4	3895.45	3981.14	5853.82	-0.894157	0.0412893	1.3727	down	-1.64839	0.0633421	1.29573	unchanged	--	--	LMGP10050008	Glycerophospholipids [GP]	Glycerophosphates [GP10]	Monoacylglycerophosphates [GP1005]	--	--	--	--	--	--
neg_8518	(3Z)-Phytochromobilin	1050.3	1126.26	1896.25	582.65	365.518	244.106	2203	383.076	2328.8	66.1451	151.403	41.6059	-2.04344	0.18446	1.15219	unchanged	-3.97414	0.0405341	1.3625	down	C05913	Porphyrin metabolism(ko00860);;Biosynthesis of secondary metabolites(ko01110)	--	--	--	--	HMDB0303975	--	Organic compounds	Organoheterocyclic compounds	Tetrapyrroles and derivatives	Bilirubins
neg_8523	Coproporphyrin I	2202.8	3616.31	4469.73	346.33	40.6166	8.29577	3611.78	1753.43	2503.53	0.785262	30.6743	84.7273	-4.31532	0.0393852	1.46029	down	-6.46849	0.0358063	1.38988	down	C05769	Porphyrin metabolism(ko00860);;Metabolic pathways(ko01100);;Biosynthesis of secondary metabolites(ko01110)	--	--	--	--	HMDB0000643	531-14-6	Organic compounds	Organoheterocyclic compounds	Tetrapyrroles and derivatives	Porphyrins
neg_8535	2-Ethyl-2,6,6-trimethylpiperidin-4-one	132.698	218.682	283.078	103.849	70.6689	12.187	197.737	179.829	289.99	62.0122	107.442	93.1382	-1.83812	0.0230615	1.48789	down	-1.2727	0.0936746	1.18701	unchanged	--	--	--	--	--	--	--	--	--	--	--	--
neg_8544	Prohydrojasmon (racemate)	1159.89	896.194	1206.19	953.116	1907.69	1602.61	1654	1395.51	1744.65	1569.29	1346.2	1691.12	-0.103132	0.741888	0.280968	unchanged	0.497825	0.0327668	1.28364	up	--	--	--	--	--	--	--	--	--	--	--	--
neg_8558	Bebeerine	168.624	290.657	384.226	160.071	124.948	36.1315	255.876	199.827	349.069	4.16604	61.9678	88.4895	-1.32533	0.0490326	1.38703	down	-2.44764	0.0514111	1.27474	unchanged	C09352	--	--	--	--	--	--	--	--	--	--	--
neg_8566	Jujuboside B	4428.76	3381.53	2187.1	181.175	93.3506	1821.55	2149.39	3616.32	4594.26	52.4805	209.358	1004.78	-2.30526	0.0410462	1.40416	down	-2.98057	0.0302087	1.3521	down	C17832	--	--	--	--	--	HMDB0035745	55466-05-2	Organic compounds	Lipids and lipid-like molecules	Prenol lipids	Triterpenoids
neg_8571	LysoPI 16:0	313261	327005	359810	174507	151500	99955.7	301759	273553	294580	71926.6	86189.5	144495	-1.03011	0.0126703	1.56027	down	-1.72457	0.00192756	1.45328	down	--	--	--	--	--	--	--	--	--	--	--	--
neg_8583	Meliarachin B	24331.1	30515.7	17256.1	576.015	1047.46	335.673	13391.7	31031.4	29741.4	1136.67	1016.79	5095.18	-5.24243	0.0512071	1.51925	unchanged	-3.31427	0.0205744	1.41685	down	--	--	--	--	--	--	--	--	--	--	--	--
neg_8603	Ganoderic acid B	18671.1	32151.7	27623.5	1144	3943.85	1419.07	23648.5	13401.3	20291.7	1153.69	1445.58	5694.24	-3.13954	0.0228787	1.512	down	-3.24165	0.0177937	1.41175	down	--	--	LMST01010392	Sterol Lipids [ST]	Sterols [ST01]	Cholesterol and derivatives [ST0101]	HMDB0035719	81907-61-1	Organic compounds	Lipids and lipid-like molecules	Prenol lipids	Triterpenoids
neg_8609	Euryalin A	1873.17	2119.36	2041.63	481.753	926.057	450.24	1766.71	2184.54	3283.71	164.799	388.142	437.301	-1.9612	0.0463437	1.49809	down	-2.6073	0.000126087	1.48281	down	--	--	--	--	--	--	--	--	--	--	--	--
neg_8626	Kadcoccilactone R	1131.33	2084.67	3139.22	783.963	822.657	466.581	1709.19	1798.35	2700.63	320.44	499.015	352.023	-1.58231	0.0369225	1.5222	down	-2.43961	0.0952822	1.22729	unchanged	--	--	--	--	--	--	--	--	--	--	--	--
neg_8633	4'-Apo-beta,psi-caroten-4'-al	788.826	783.94	685.244	62.3159	32.7366	15.2945	142.757	1495.64	743.399	10.4394	16.6446	16.3575	-4.43193	0.192554	1.17134	unchanged	-5.69983	0.00201855	1.497	down	C19892	Carotenoid biosynthesis(ko00906);;Metabolic pathways(ko01100);;Biosynthesis of secondary metabolites(ko01110)	LMPR01070596	Prenol Lipids [PR]	Isoprenoids [PR01]	C40 isoprenoids (tetraterpenes) [PR0107]	--	--	--	--	--	--
neg_8705	Primaquine	2085.19	4261.71	4773.84	78.8702	354.529	201.804	1102.85	1806.51	1352.79	45.5989	67.582	106.71	-2.74629	0.017465	1.53867	down	-5.66032	0.0477344	1.36131	down	C07627	--	--	--	--	--	HMDB0015219	90-34-6	Organic compounds	Organoheterocyclic compounds	Quinolines and derivatives	Aminoquinolines and derivatives
neg_8707	Berbamunine	244.826	445.079	605.889	31.5821	26.05	7.63509	139.05	196.745	243.534	209.189	191.396	258.258	-3.14995	0.02452	1.57939	down	-0.975831	0.175186	1.04273	unchanged	C05177	Isoquinoline alkaloid biosynthesis(ko00950);;Biosynthesis of secondary metabolites(ko01110)	--	--	--	--	--	--	--	--	--	--
neg_8740	Magnesium protoporphyrin	9496.22	15920.8	16913.4	94.8974	409.879	15.0622	9577.95	7949.25	10184.4	91.8485	100.165	1035.2	-5.73628	0.0043176	1.6153	down	-5.10824	0.0258413	1.41551	down	C03516	Porphyrin metabolism(ko00860);;Metabolic pathways(ko01100);;Biosynthesis of secondary metabolites(ko01110)	--	--	--	--	HMDB0304418	--	Organic compounds	Organoheterocyclic compounds	Tetrapyrroles and derivatives	Metallotetrapyrroles
neg_8748	9R,10S-EpOME	3195.93	2874.89	3464.44	1255.12	3465.23	3841.16	2293.73	2809.8	3452.41	839.48	1117.33	635.324	0.000937753	0.998455	0.0120485	unchanged	-1.87913	0.000564284	1.46583	down	--	--	LMFA02000283	Fatty Acyls [FA]	Octadecanoids [FA02]	Other Octadecanoids [FA0200]	--	--	--	--	--	--
neg_8750	Rhombifoline	1.33198e-08	1.33198e-08	1.33198e-08	989.277	1.33198e-08	1.33198e-08	1.33198e-08	34.0999	1.33198e-08	162.831	168.136	229.82	4.85853	0.436169	0.670371	unchanged	33.7082	0.0129722	1.46804	up	C10781	--	--	--	--	--	--	--	--	--	--	--
neg_8753	Saikosaponin C	196885	184330	148802	17091.3	38218.1	21704.8	122007	166839	175114	34735.4	41726.8	44341.3	-2.59081	0.00858905	1.5994	down	-2.13338	0.00887987	1.47125	down	--	--	--	--	--	--	HMDB0242746	--	Organic compounds	Lipids and lipid-like molecules	Prenol lipids	Terpene glycosides
neg_8775	Propanoyl phosphate	8872.28	7291.21	5973.2	780.225	772.663	266.81	6738.8	10073.7	11674.4	1008.46	939.588	4468.38	-3.96853	0.0244255	1.58893	down	-1.7866	0.0256669	1.3125	down	C02876	Propanoate metabolism(ko00640);;C5-Branched dibasic acid metabolism(ko00660);;Metabolic pathways(ko01100)	--	--	--	--	--	--	--	--	--	--
neg_8776	Protolimonoid	2.3695e+06	2.10587e+06	1.75513e+06	226101	256238	107941	2.03182e+06	2.73881e+06	3.24123e+06	321826	296683	1.31953e+06	-3.76267	0.0181744	1.60323	down	-1.68475	0.0323171	1.32014	down	--	--	--	--	--	--	--	--	--	--	--	--
neg_8778	beta-Alanyl-L-arginine	358.652	600.506	622.99	136.127	102.884	66.7561	140.806	166.42	207.018	101.395	119.821	94.5119	-0.750021	0.0668762	1.35332	unchanged	-2.32513	0.0369849	1.38888	down	C05340	beta-Alanine metabolism(ko00410);;Metabolic pathways(ko01100)	--	--	--	--	HMDB0060441	--	Organic compounds	Organic acids and derivatives	Peptidomimetics	Hybrid peptides
neg_8779	Vindoline	7649.91	11105.3	7771.85	919.484	681.174	18.4528	9624.01	10022.1	10688.6	7707.06	5387.99	4617.18	-4.22769	2.37204e-05	1.63218	down	-0.582721	0.117904	1.10679	unchanged	C01626	Indole alkaloid biosynthesis(ko00901);;Metabolic pathways(ko01100);;Biosynthesis of secondary metabolites(ko01110)	--	--	--	--	HMDB0259814	--	Organic compounds	Alkaloids and derivatives	Plumeran-type alkaloids	--
neg_8780	Vincoside lactam	187022	154492	128392	17902.6	19734.7	6816.9	161309	214634	260500	25574	23182.9	88604	-3.83964	0.0188205	1.6015	down	-1.7744	0.0170431	1.34337	down	--	--	--	--	--	--	--	--	--	--	--	--
neg_8793	Plastoquinol-1	867.825	977.328	813.59	1421.91	38.9089	1.33198e-08	203.687	476.192	1694.4	22.8647	6.63029	128.04	-0.700706	0.666101	0.489646	unchanged	-4.077	0.000233332	1.48738	down	C02185	Photosynthesis(ko00195);;Metabolic pathways(ko01100)	LMPR02010037	Prenol Lipids [PR]	Quinones and hydroquinones [PR02]	Ubiquinones [PR0201]	--	--	--	--	--	--
neg_8808	medicagenic acid	58.5721	1.33198e-08	1.33198e-08	3657.38	121.449	15.0092	1.33198e-08	145.486	8.38314	669.506	740.865	995.685	4.62389	0.417382	0.698038	unchanged	5.36031	0.0130585	1.4607	up	--	--	LMPR0106150034	Prenol Lipids [PR]	Isoprenoids [PR01]	C30 isoprenoids (triterpenes) [PR0106]	HMDB0034551	599-07-5	Organic compounds	Lipids and lipid-like molecules	Prenol lipids	Triterpenoids
neg_8819	PS(18:1/0:0)	9549.56	13135.8	15457.5	156.532	1157.37	779.183	6910.5	3282.79	5908.04	420.146	1062.89	2795.93	-2.94348	0.0417765	1.45066	down	-3.15608	0.0125371	1.4145	down	--	--	LMGP03050001	Glycerophospholipids [GP]	Glycerophosphoserines [GP03]	Monoacylglycerophosphoserines [GP0305]	--	--	--	--	--	--
neg_8839	6,8a-Seco-6,8a-deoxy-5-oxoavermectin ''1b'' aglycone	1.33198e-08	9.55733	33.2767	62.0753	174.327	106.589	20.7957	1.33198e-08	38.1534	88.4447	75.4507	46.3919	2.54063	0.0886856	1.31032	unchanged	2.29553	0.0266523	1.29895	up	C11961	Metabolic pathways(ko01100);;Biosynthesis of secondary metabolites(ko01110)	--	--	--	--	--	--	--	--	--	--
neg_8846	Ricinoleic acid	143.031	261.65	355.183	186.294	285.75	180.922	319.2	312.885	450.428	1417.95	1219.72	1515.78	-0.729304	0.0682115	1.34154	unchanged	2.4505	0.000767691	1.47431	up	C08365	--	LMFA02000184	Fatty Acyls [FA]	Octadecanoids [FA02]	Other Octadecanoids [FA0200]	HMDB0034297	141-22-0	Organic compounds	Lipids and lipid-like molecules	Fatty Acyls	Fatty acids and conjugates
neg_8867	Magnoflorine	434.2	881.869	969.765	90.3236	341.202	45.968	503.134	610.147	882.136	68.863	77.4189	69.7106	-2.06314	0.0271074	1.46695	down	-3.40367	0.0531621	1.3477	unchanged	C09581	Isoquinoline alkaloid biosynthesis(ko00950);;Biosynthesis of secondary metabolites(ko01110)	--	--	--	--	HMDB0304413	--	Organic compounds	Alkaloids and derivatives	Aporphines	--
neg_8870	Glycyl-Arginine	530.64	1018.12	1088.62	7.0793	78.9458	13.007	739.064	185.44	644.174	12.0457	21.7358	95.2034	-3.98551	0.10069	1.32141	unchanged	-4.35383	0.038727	1.37625	down	--	--	--	--	--	--	HMDB0028835	--	Organic compounds	Organic acids and derivatives	Carboxylic acids and derivatives	Amino acids, peptides, and analogues
neg_8883	Avermectin B1a	69274	53267.2	34789.8	19935.5	25140.1	13076.1	37229.5	43247.3	44937.7	26788.9	18754.7	19175.5	-1.10881	0.00864817	1.5576	down	-1.28154	0.0818032	1.26947	unchanged	C11983	Metabolic pathways(ko01100);;Biosynthesis of secondary metabolites(ko01110)	LMPK04000024	Polyketides [PK]	Macrolides and lactone polyketides [PK04]	--	--	--	--	--	--	--
neg_8891	Adynerin	6974.5	9633.24	6435.95	288.639	517.012	76.3645	4831.14	5795.91	6019.53	1404.84	1151.1	1034.53	-4.23828	0.00215674	1.62822	down	-2.68213	0.0213666	1.44805	down	C08845	--	--	--	--	--	--	--	--	--	--	--
neg_8925	Huperzine C	564315	649675	378401	36656.8	55357.4	31966.8	292144	428789	448105	56603.6	37438.6	104594	-3.23713	0.0176046	1.59894	down	-3.003	0.0230132	1.42735	down	--	--	--	--	--	--	--	--	--	--	--	--
neg_8966	Avermectin A1a aglycone	400.802	442.748	364.654	1019.74	201.736	135.575	474.28	362.003	304.54	1240.8	1002.33	1189.75	0.250399	0.824936	0.183596	unchanged	1.50655	0.0056139	1.45929	up	C11980	Metabolic pathways(ko01100);;Biosynthesis of secondary metabolites(ko01110)	--	--	--	--	--	--	--	--	--	--
neg_9071	Proscillaridin A	10519.9	20043.2	25743.4	527.349	658.949	1.33198e-08	12169.7	11539.4	14537.1	1390.52	822.57	977.819	-5.01078	0.00391649	1.62557	down	-4.14126	0.0573315	1.33294	unchanged	--	--	LMST01130008	Sterol Lipids [ST]	Sterols [ST01]	Bufanolides and derivatives [ST0113]	HMDB0256851	--	Organic compounds	Lipids and lipid-like molecules	Steroids and steroid derivatives	Steroid lactones
neg_9107	(S)-Autumnaline	474.919	1095.57	1207.7	120.442	335.977	117.914	713.591	489.439	756.501	144	131.812	174.957	-1.77055	0.014213	1.47912	down	-2.62368	0.076052	1.28817	unchanged	C16707	Isoquinoline alkaloid biosynthesis(ko00950);;Biosynthesis of secondary metabolites(ko01110)	--	--	--	--	--	--	--	--	--	--
neg_9126	Brassinolide	2345.6	2418.29	3238.59	342.35	949.531	214.897	1484.17	2741.89	3913.34	541.173	331.918	150.925	-2.43345	0.0758744	1.42974	unchanged	-2.96621	0.00769492	1.44504	down	C08814	Brassinosteroid biosynthesis(ko00905);;Metabolic pathways(ko01100);;Biosynthesis of secondary metabolites(ko01110);;Plant hormone signal transduction(ko04075)	LMST01140001	Sterol Lipids [ST]	Sterols [ST01]	Brassinolides and derivatives [ST0114]	HMDB0034081	72962-43-7	Organic compounds	Lipids and lipid-like molecules	Steroids and steroid derivatives	Steroid lactones
neg_9139	Caranine	931.381	1173.38	442.007	9.0318	6.24685	30.2016	419.778	415.862	217.411	37.584	1.33198e-08	339.354	-4.53319	0.0359146	1.4608	down	-2.75626	0.0588213	1.26686	unchanged	C08521	Isoquinoline alkaloid biosynthesis(ko00950)	--	--	--	--	--	--	--	--	--	--
neg_9153	Tetrahomomethionine	119933	124358	115460	25164.3	32693.9	16368.6	88393.2	125354	143259	32905.8	28062.2	77518.9	-2.26594	0.0211605	1.57869	down	-1.37725	0.0395763	1.37164	down	C17225	Glucosinolate biosynthesis(ko00966);;2-Oxocarboxylic acid metabolism(ko01210)	--	--	--	--	--	--	--	--	--	--
neg_958	GDP-valienol	13.5851	22.8991	8.04763	92.7634	45.9462	58.2984	39.2316	5.06284	21.2534	65.9158	83.1361	63.2475	1.58764	0.0697626	1.28877	unchanged	2.25319	0.00279562	1.4458	up	C21368	Metabolic pathways(ko01100);;Biosynthesis of secondary metabolites(ko01110)	--	--	--	--	--	--	--	--	--	--
pos_1010	1-Methoxy-3-indolylmethyl glucosinolate	277.417	2569.9	1972.23	385.315	624.452	293.645	1629.1	1159.99	1494.71	589.63	656.114	764.637	-1.7166	0.00599326	1.53272	down	-1.26143	0.305581	0.849086	unchanged	C08424	--	--	--	--	--	HMDB0038384	5187-84-8	Organic compounds	Organic oxygen compounds	Organooxygen compounds	Carbohydrates and carbohydrate conjugates
pos_10102	8(S)-HETrE	140.758	134.783	73.0848	3.70514	1.33198e-08	1.33198e-08	75.5232	30.3767	79.0249	0.677059	6.43123	22.7359	-5.64127	0.0602963	1.45218	unchanged	-3.54616	0.0302639	1.3906	down	--	--	LMFA03050029	Fatty Acyls [FA]	Eicosanoids [FA03]	Hydroxy/hydroperoxyeicosatrienoic acids [FA0305]	--	--	--	--	--	--
pos_1011	HBA	1511.44	1162.83	1404.66	708.006	1270.7	554.853	1584.11	2270.1	2300.65	771.398	881.624	2532.11	-1.28056	0.0196526	1.48328	down	0.0370796	0.956481	0.0782451	unchanged	C11109	--	--	--	--	--	--	--	--	--	--	--
pos_10164	L-Olivosyl-oleandolide	539.482	342.336	230.311	187.007	171.014	56.7223	319.681	510.258	541.565	163.923	88.5536	148.71	-1.72547	0.0248473	1.51181	down	-1.47098	0.112013	1.19539	unchanged	C11991	Metabolic pathways(ko01100);;Biosynthesis of secondary metabolites(ko01110)	LMPK04000032	Polyketides [PK]	Macrolides and lactone polyketides [PK04]	--	--	--	--	--	--	--
pos_10189	Nystatin	1631.87	1545.56	2143.72	53.5979	205.99	195.764	1243.2	1058.84	1389.77	236.821	242.614	702.523	-3.01927	0.00215406	1.60356	down	-2.17056	0.00520876	1.39875	down	C06572	--	LMPK06000001	Polyketides [PK]	Polyenes [PK06]	--	HMDB0014784	1400-61-9	Organic compounds	Organic oxygen compounds	Organooxygen compounds	Carbohydrates and carbohydrate conjugates
pos_10213	22alpha-Hydroxy-campest-4-en-3-one	1091.97	765.758	1188.81	2706.17	189.923	1.33198e-08	346.065	1.33198e-08	570.376	1442.19	1674.02	1399.46	1.65999	0.530173	0.51658	unchanged	0.567766	0.040541	1.29621	up	C15796	Brassinosteroid biosynthesis(ko00905);;Metabolic pathways(ko01100);;Biosynthesis of secondary metabolites(ko01110)	--	--	--	--	HMDB0012113	208586-81-6	Organic compounds	Lipids and lipid-like molecules	Steroids and steroid derivatives	Bile acids, alcohols and derivatives
pos_10301	Bilirubin beta-diglucuronide	3180.15	5604.5	6963.98	28474.8	6895.22	5868.31	6257.69	3702.25	5034.3	9440	11526.2	8172.55	1.45958	0.356978	0.796372	unchanged	0.887711	0.0398302	1.26217	up	C05787	Porphyrin metabolism(ko00860);;Metabolic pathways(ko01100);;Biosynthesis of secondary metabolites(ko01110)	--	--	--	--	--	--	--	--	--	--
pos_1031	Pterolactam	26870.1	24932.4	39300.7	45852.4	48781.8	50609.2	40482.4	71732.8	78597.4	65379.2	65520	95514.9	-0.393684	0.324227	0.983436	unchanged	1.31339	0.0303263	1.36618	up	--	--	--	--	--	--	HMDB0034208	38072-88-7	Organic compounds	Organoheterocyclic compounds	Pyrrolidines	Pyrrolidones
pos_10375	PC(15:1(9Z)/0:0)	9323.49	8157.66	5640.19	8535.7	6765.48	3471.89	8900.97	9802.26	9353.36	2432.91	2967.74	2977.79	-0.579674	0.168875	1.20669	unchanged	-1.46447	0.0423517	1.37804	down	--	--	LMGP01050125	Glycerophospholipids [GP]	Glycerophosphocholines [GP01]	Monoacylglycerophosphocholines [GP0105]	--	--	--	--	--	--
pos_10376	LysoPC(18:3(6Z,9Z,12Z))	74163.8	79565.4	43764.3	25585.7	29156.3	16029.4	50589.1	69715.2	104471	8549.32	10332.3	12576.4	-1.66725	0.0750983	1.45209	unchanged	-2.65031	0.036968	1.40487	down	--	--	--	--	--	--	HMDB0010387	--	Organic compounds	Lipids and lipid-like molecules	Glycerophospholipids	Glycerophosphocholines
pos_10389	21-hydroxyallopregnanolone	31390.1	29980.5	18369.1	3126.44	2725.45	1760.49	19599.9	29583.3	32232.9	2161.53	2304.4	5362.47	-3.41889	0.022568	1.59222	down	-3.02027	0.024221	1.4195	down	--	--	LMST02030132	Sterol Lipids [ST]	Steroids [ST02]	C21 steroids (gluco/mineralocorticoids, progestogins) and derivatives [ST0203]	--	--	--	--	--	--
pos_10399	Ciliatocholate	7339.29	6699.27	5526.06	941.375	2538.21	1431.1	4826.66	9343.7	9204.99	1600.41	1512.54	3520.37	-2.25099	0.0429255	1.49977	down	-1.56044	0.00774749	1.39741	down	C05683	Phosphonate and phosphinate metabolism(ko00440)	--	--	--	--	--	--	--	--	--	--
pos_10400	2'-Norberbamunine	1810.95	1744.23	1498.85	136.778	424.572	232.259	1549.05	2188.5	1889.24	377.221	362.499	1066.18	-2.82581	0.0053115	1.59083	down	-1.48472	0.0293331	1.35734	down	C06512	Isoquinoline alkaloid biosynthesis(ko00950)	--	--	--	--	--	--	--	--	--	--
pos_10432	MG(0:0/18:3(6Z,9Z,12Z)/0:0)	39230.4	40190.9	33898.8	2369.55	5699.99	4585.13	26826.4	52018.8	41848	3829.44	4042.51	15125.6	-3.2536	0.0368532	1.53233	down	-2.30085	0.00549651	1.44377	down	--	--	--	--	--	--	HMDB0011539	--	Organic compounds	Lipids and lipid-like molecules	Fatty Acyls	Lineolic acids and derivatives
pos_10439	Proansamycin X	2151.02	527.908	575.332	272.204	300.303	189.659	1025.93	652.229	1084.1	389.045	401.038	479.536	-1.85767	0.0326711	1.51364	down	-1.35794	0.340512	0.788897	unchanged	C12176	Biosynthesis of secondary metabolites(ko01110)	LMPK05000006	Polyketides [PK]	Ansamycins and related polyketides [PK05]	--	--	--	--	--	--	--
pos_10440	Gingerglycolipid A	51333.5	51951.2	43266.5	4456.65	9877.56	7889.14	37043.5	67943.7	54654.6	7865.26	8033.28	23127.4	-2.84469	0.0327818	1.53661	down	-1.9089	0.00754019	1.42695	down	--	--	LMGL04010019	Glycerolipids [GL]	Glycosylmonoradylglycerols [GL04]	Glycosylmonoacylglycerols [GL0401]	HMDB0041093	145937-22-0	Organic compounds	Lipids and lipid-like molecules	Glycerolipids	Glycosylglycerols
pos_10469	LysoPE 18:3(2n isomer)	18919	44079.2	35301.5	21960.4	16239.7	10554.5	33623.7	25376.8	30211.2	13547.2	15660.4	15945.1	-0.871696	0.0338698	1.39742	down	-1.12238	0.136768	1.15589	unchanged	--	--	--	--	--	--	--	--	--	--	--	--
pos_10474	Arachidic acid	4225.31	3017.55	2357.59	1202.02	1745.29	1496.32	2591.13	3381.63	4327.21	1638	1576.48	1629.71	-1.21283	0.0495784	1.49266	down	-0.986849	0.101042	1.24522	unchanged	C06425	Biosynthesis of unsaturated fatty acids(ko01040)	LMFA01010020	Fatty Acyls [FA]	Fatty Acids and Conjugates [FA01]	Straight chain fatty acids [FA0101]	HMDB0002212	506-30-9	Organic compounds	Lipids and lipid-like molecules	Fatty Acyls	Fatty acids and conjugates
pos_10476	3alpha-Hydroxy-3,5-dihydromonacolin L acid	329.296	135.743	126.671	127.144	103.362	20.8827	275.846	542.899	561.267	736.075	675.873	690.938	-2.45669	0.0430247	1.504	down	1.82941	0.0121187	1.44266	up	C20852	Metabolic pathways(ko01100);;Biosynthesis of secondary metabolites(ko01110)	--	--	--	--	--	--	--	--	--	--
pos_10520	PC(18:3(6Z,9Z,12Z)/0:0)[U]	351798	444874	353694	249060	287166	159113	346480	270193	365334	64515.3	82775.2	74780.3	-0.498017	0.121133	1.18474	unchanged	-2.373	0.00822992	1.47623	down	--	--	--	--	--	--	--	--	--	--	--	--
pos_10528	3-Hydroxyolean-12-en-24-oic acid (伪-Boswellic acid)	436.801	533.569	658.195	817.599	594.073	541.382	568.031	519.869	527.349	711.874	841.572	828.993	0.273976	0.313982	0.86929	unchanged	0.548838	0.0379164	1.30966	up	--	--	--	--	--	--	--	--	--	--	--	--
pos_10529	Taurodeoxycholic acid	1154.57	1705.6	1464.36	371.886	589.598	337.563	951.743	1251.39	1502.23	582.343	354.744	915.716	-1.51216	0.0213784	1.53995	down	-1.22283	0.0224902	1.3176	down	C05463	--	LMST05040013	Sterol Lipids [ST]	Steroid conjugates [ST05]	Taurine conjugates [ST0504]	HMDB0000896	516-50-7	Organic compounds	Lipids and lipid-like molecules	Steroids and steroid derivatives	Bile acids, alcohols and derivatives
pos_10564	Erythromycin C	562.244	452.226	403.946	187.161	212.511	142.226	354.555	545.73	422.677	244.876	187.18	338.868	-1.28768	0.0312425	1.50002	down	-0.87962	0.0286847	1.2921	down	C06616	Metabolic pathways(ko01100);;Biosynthesis of secondary metabolites(ko01110)	LMPK04000009	Polyketides [PK]	Macrolides and lactone polyketides [PK04]	--	HMDB0251935	--	Organic compounds	Organic oxygen compounds	Organooxygen compounds	Carbohydrates and carbohydrate conjugates
pos_10576	PC(17:2(9Z,12Z)/0:0)	12010.6	17025.7	11251.7	4434.4	9550.75	7461.03	11700.8	10594.8	14678.7	2190.66	2256.61	3231.26	-0.785803	0.0566625	1.33378	unchanged	-2.39145	0.0235226	1.43212	down	--	--	LMGP01050127	Glycerophospholipids [GP]	Glycerophosphocholines [GP01]	Monoacylglycerophosphocholines [GP0105]	HMDB0256157	--	Organic compounds	Lipids and lipid-like molecules	Glycerophospholipids	Glycerophosphocholines
pos_10591	PI(18:3(6Z,9Z,12Z)/0:0)	68450.4	88902	82952.6	5608.01	6538.66	3729.02	63754.5	27926.4	47575.1	3287.38	3531	4654.31	-3.13285	0.0571199	1.42734	unchanged	-4.38859	0.00608609	1.48257	down	--	--	LMGP06050016	Glycerophospholipids [GP]	Glycerophosphoinositols [GP06]	Monoacylglycerophosphoinositols [GP0605]	--	--	--	--	--	--
pos_10615	PE(19:1(9Z)/0:0)	118262	113082	87583.8	57930.6	67755.8	42610.6	101947	111574	139729	23725.1	19437.2	31166.1	-1.06968	0.0147161	1.54363	down	-2.10124	0.007324	1.46396	down	--	--	LMGP02050019	Glycerophospholipids [GP]	Glycerophosphoethanolamines [GP02]	Monoacylglycerophosphoethanolamines [GP0205]	--	--	--	--	--	--
pos_10622	iridal	1124.98	1355.17	1232.07	648.133	754.046	635.582	894.284	1413.12	1846.81	808.421	837.244	842.397	-1.02759	0.121965	1.36467	unchanged	-0.577262	0.0232385	1.42888	down	--	--	--	--	--	--	HMDB0253581	--	Organic compounds	Lipids and lipid-like molecules	Prenol lipids	Sesterterpenoids
pos_10623	6-Acetamido-3-oxohexanoate	504.001	333.198	205.517	117.357	70.0606	55.9059	306.632	344.065	320.298	64.2384	61.9404	90.3292	-1.99659	0.00105249	1.61195	down	-2.26786	0.0844508	1.27843	unchanged	C03682	--	--	--	--	--	--	--	--	--	--	--
pos_10629	Arg Trp Asp Lys	144587	81222.8	58203.2	31629.3	25999.6	20965.3	80659.6	110092	102974	22436.4	26439.9	34684.8	-1.90197	0.00882707	1.60062	down	-1.76505	0.119886	1.18735	unchanged	--	--	--	--	--	--	--	--	--	--	--	--
pos_10659	Ile Arg Met His	189812	114068	83707.3	41092	38276.9	30146.8	114785	153368	149855	30386.5	37018.4	48770.6	-1.93239	0.0100648	1.60748	down	-1.73822	0.0991792	1.22882	unchanged	--	--	--	--	--	--	--	--	--	--	--	--
pos_10660	14,15-dehydroajugareptansin	6484.79	6547.48	5123.97	2917.15	3039.79	2213.77	4836.42	5322.57	5784.55	4237.2	4056.68	3781.4	-0.964438	0.00235079	1.59849	down	-0.588409	0.0400876	1.3763	down	--	--	--	--	--	--	--	--	--	--	--	--
pos_10661	8-Ethyl-12-methylbacteriochlorophyllide d	2784.12	3073.11	2035.06	62.8947	113.328	36.6241	1701.08	4254.92	4461.2	1.33198e-08	85.6624	764.691	-5.61301	0.0617621	1.49901	unchanged	-3.21431	0.00470272	1.42794	down	C21431	Porphyrin metabolism(ko00860)	--	--	--	--	--	--	--	--	--	--
pos_10712	Lauric acid	8.85423	19.9305	26.6215	63.4205	53.781	41.6448	19.9913	14.0571	13.559	59.028	61.6739	59.0144	1.73837	0.0194415	1.52853	up	1.6976	0.0133164	1.45966	up	C02679	Fatty acid biosynthesis(ko00061);;Metabolic pathways(ko01100);;Biosynthesis of secondary metabolites(ko01110)	LMFA01010012	Fatty Acyls [FA]	Fatty Acids and Conjugates [FA01]	Straight chain fatty acids [FA0101]	HMDB0000638	143-07-7	Organic compounds	Lipids and lipid-like molecules	Fatty Acyls	Fatty acids and conjugates
pos_10721	Taxa-4(20),11(12)-dien-5alpha-ol	483.269	800.063	533.654	168.228	144.795	109.572	520.481	1016.37	808.495	265.874	258.392	752.578	-2.47245	0.0450766	1.51519	down	-0.508965	0.409478	0.637776	unchanged	C11895	Diterpenoid biosynthesis(ko00904);;Metabolic pathways(ko01100);;Biosynthesis of secondary metabolites(ko01110)	LMPR0104390003	Prenol Lipids [PR]	Isoprenoids [PR01]	C20 isoprenoids (diterpenes) [PR0104]	--	--	--	--	--	--
pos_10722	PGF2伪 Alcohol methyl ether	97374.9	106048	69963.8	18548.8	17973.2	12982.2	64287.4	181164	132219	33965.5	29416.7	64436.5	-2.9315	0.0836502	1.42282	unchanged	-1.09684	0.0349252	1.27462	down	--	--	--	--	--	--	--	--	--	--	--	--
pos_10727	LysoPE 18:2(2n isomer)	69071.1	126004	86489	23514.6	21675.9	15960.1	81205.5	164834	152702	44591.5	34266.6	127518	-2.70501	0.0487995	1.52115	down	-0.448187	0.511495	0.516826	unchanged	--	--	--	--	--	--	--	--	--	--	--	--
pos_10812	3-Hydroxyurs-12-en-24-oic acid (尾-Boswellic acid)	5003.35	5367.38	6316.87	22801	5974.03	5179.72	4512.75	7019.84	4459.7	16609.5	15800.9	16525	1.08624	0.407063	0.709852	unchanged	1.5521	6.75876e-05	1.49507	up	--	--	--	--	--	--	--	--	--	--	--	--
pos_10814	Pinfaensic acid	44824.2	47277.5	30470.5	8736.3	16681.8	12182.2	28246.6	51828.7	56094.9	10150.9	9397.02	23057.1	-1.8566	0.0547046	1.48499	unchanged	-1.52454	0.0187326	1.34204	down	--	--	--	--	--	--	--	--	--	--	--	--
pos_10817	Neurosporaxanthin	555030	592585	385562	100008	207607	128461	366934	661927	729672	108852	98162	288642	-2.01172	0.0489897	1.49655	down	-1.62911	0.0176055	1.34183	down	C08607	Carotenoid biosynthesis(ko00906);;Metabolic pathways(ko01100);;Biosynthesis of secondary metabolites(ko01110)	LMPR01070206	Prenol Lipids [PR]	Isoprenoids [PR01]	C40 isoprenoids (tetraterpenes) [PR0107]	--	--	--	--	--	--
pos_10823	Betaxolol	6487.58	9336.26	5859.58	1126.55	2636.46	1645.76	5881.43	8474.63	10397.6	1775.96	1094.25	4515.25	-2.19427	0.0286087	1.5456	down	-1.55383	0.033354	1.28104	down	C06849	--	--	--	--	--	HMDB0014341	63659-18-7	Organic compounds	Benzenoids	Phenols	Tyrosols and derivatives
pos_10831	Phosphorylcholine	76141.4	80849.8	53909.8	15440.3	29058.9	20105.3	50626.2	86108.4	90676.4	13908.3	12748.8	32400.9	-1.8156	0.0401451	1.51196	down	-1.83636	0.00991582	1.39424	down	C00588	Glycerophospholipid metabolism(ko00564);;Metabolic pathways(ko01100)	--	--	--	--	HMDB0001565	3616-04-04	Organic compounds	Organic nitrogen compounds	Organonitrogen compounds	Quaternary ammonium salts
pos_10848	Nervonyl carnitine	704.459	894.089	1655.3	3473.98	2961.11	2497.63	1665.44	1449.96	1627.33	3614.42	3475.75	4097.64	0.913383	0.0327289	1.48525	up	1.78171	0.00287052	1.46058	up	--	--	--	--	--	--	HMDB0006509	1242471-01-7	--	--	--	--
pos_10856	Methyl cholate	1850.34	2211.5	2030.13	854.53	1143.64	342.074	1233.64	1963.85	1079.35	769.936	954.422	63.1679	-0.869881	0.148723	1.08508	unchanged	-1.76894	0.0226402	1.39806	down	--	--	--	--	--	--	--	--	--	--	--	--
pos_10857	PS(18:2(9Z,12Z)/0:0)	3648.2	2876.76	2773.36	463.281	1.33198e-08	1.33198e-08	3393.82	6609.49	6485.29	878.139	879.068	2585.1	-5.15344	0.0342809	1.55556	down	-1.09851	0.0825453	1.17926	unchanged	--	--	LMGP03050011	Glycerophospholipids [GP]	Glycerophosphoserines [GP03]	Monoacylglycerophosphoserines [GP0305]	--	--	--	--	--	--
pos_10868	Nerol	759.867	685.888	614.604	15.8559	83.8966	68.7815	481.317	708.132	508.869	3.91186	9.88225	1.33198e-08	-3.333	0.0135948	1.56064	down	-7.2227	0.00362672	1.49152	down	C09871	--	LMPR0102010010	Prenol Lipids [PR]	Isoprenoids [PR01]	C10 isoprenoids (monoterpenes) [PR0102]	HMDB0005812	106-25-2	Organic compounds	Lipids and lipid-like molecules	Prenol lipids	Monoterpenoids
pos_10870	3-Hydroxyadipic acid	2419.82	2313.68	2461.08	85.7214	362.372	372.89	1844.18	2360.71	1405.14	49.8949	64.941	45.6215	-2.77258	0.0197968	1.49938	down	-5.48665	0.000281883	1.49706	down	--	--	--	--	--	--	HMDB0000345	14292-29-6	Organic compounds	Organic acids and derivatives	Hydroxy acids and derivatives	Medium-chain hydroxy acids and derivatives
pos_10881	4-(Aminomethyl)-5-(hydroxymethyl)-2-methylpyridin-3-ol	3112.01	4546.35	5063.17	267.627	1266.63	1169.27	4213.76	3652.16	2922.55	150.622	289.732	242.888	-1.99657	0.00576697	1.4827	down	-4.21873	0.0200838	1.4351	down	--	--	--	--	--	--	HMDB0001431	85-87-0	Organic compounds	Organoheterocyclic compounds	Pyridines and derivatives	Pyridoxamines
pos_10896	Homotrypanothione	11106.5	24794.3	15265.5	8983.14	5562.38	5001.72	22029.2	16485.1	20911.4	16005.2	17573	33053.6	-1.60412	0.00423903	1.55392	down	0.381019	0.492829	0.537514	unchanged	C16567	Glutathione metabolism(ko00480)	--	--	--	--	--	--	--	--	--	--
pos_10951	Stearamide	630.764	1545.94	1845.22	524.337	542.776	412.412	1344.43	1156.49	1208.34	743.314	722.649	1969.1	-1.326	0.000683211	1.58936	down	-0.227546	0.740607	0.236224	unchanged	C13846	--	LMFA08010003	Fatty Acyls [FA]	Fatty amides [FA08]	Primary amides [FA0801]	HMDB0034146	124-26-5	Organic compounds	Organic acids and derivatives	Carboximidic acids and derivatives	Carboximidic acids
pos_10963	LysoPE(18:2(9Z,12Z)/0:0)	265082	741235	734607	218075	193030	142191	571118	499141	532383	304896	278739	838786	-1.53433	0.000339633	1.60015	down	-0.291505	0.682928	0.304846	unchanged	--	--	--	--	--	--	HMDB0011507	85046-18-0	Organic compounds	Lipids and lipid-like molecules	Glycerophospholipids	Glycerophosphoethanolamines
pos_10984	LysoPC 15:1	25.1883	33.2544	31.1208	45.1888	33.7735	33.4192	23.8541	28.8773	25.2215	51.3616	44.9416	46.1781	0.527729	0.0822725	1.28939	unchanged	0.66979	0.00538951	1.40039	up	--	--	--	--	--	--	--	--	--	--	--	--
pos_10988	LysoPC 17:1	1231.36	1742.31	1552.53	412.857	771.942	597.764	1038.52	1300.43	2294.06	862.438	467.288	740.728	-1.378	0.122512	1.32985	unchanged	-1.12835	0.0140327	1.37715	down	--	--	--	--	--	--	--	--	--	--	--	--
pos_11001	Vitamin D3 (Cholecalciferol)	42.556	145.899	204.435	240.728	185.93	275.135	208.043	94.556	257.428	381.216	404.034	391.908	0.325548	0.450353	0.61373	unchanged	1.58311	0.0292465	1.41719	up	--	--	--	--	--	--	--	--	--	--	--	--
pos_11016	Choline	15940.1	20533.6	16715.1	5478.48	10518.9	7166.63	14357.5	15636.6	16398.3	3035.31	3154.74	6658.41	-1.002	0.0225283	1.51879	down	-2.04953	0.0021451	1.4487	down	C00114	Glycine, serine and threonine metabolism(ko00260);;Glycerophospholipid metabolism(ko00564);;Metabolic pathways(ko01100);;ABC transporters(ko02010)	--	--	--	--	HMDB0000097	62-49-7	Organic compounds	Organic nitrogen compounds	Organonitrogen compounds	Quaternary ammonium salts
pos_11021	Atractylenolide 鈪?9618.96973637266	13250.9	13144.7	7082.81	11155.3	8029.46	12170.3	11881.3	13019.9	5713.89	5479.19	8709.34	-0.497031	0.0903203	1.33918	unchanged	-0.85564	0.0282514	1.2847	down	--	--	--	--	--	--	--	--	--	--	--	--
pos_11039	Poricoic acid B	52437	71460.3	63355.2	18672.8	46275.2	28590	55117.5	64603.9	64789.5	12304.2	13480.1	30264.9	-0.980082	0.0492057	1.42683	down	-1.74022	0.00549122	1.40595	down	--	--	--	--	--	--	--	--	--	--	--	--
pos_11050	Cannabigerolate	2039.51	1630.24	2048.72	639.229	1490.95	1002.84	1541.59	1568.5	1971.76	452.371	600.512	1073.74	-0.697798	0.101307	1.25769	unchanged	-1.42706	0.00847807	1.37917	down	C20406	Biosynthesis of various plant secondary metabolites(ko00999);;Metabolic pathways(ko01100);;Biosynthesis of secondary metabolites(ko01110)	--	--	--	--	HMDB0304284	--	Organic compounds	Benzenoids	Benzene and substituted derivatives	Benzoic acids and derivatives
pos_11110	Menatetrenone (Vitamin K2)	20.0689	4.02548	47.9008	37.335	45.7136	24.3354	6.82676	9.73204	14.9416	70.1222	93.3002	75.4398	1.76933	0.0417301	1.40146	up	1.73021	0.0300911	1.35536	up	--	--	--	--	--	--	--	--	--	--	--	--
pos_11112	4-(2,6,6-Trimethylcyclohexa-1,3-dienyl)but-3-en-2-one	858.847	1389.1	2020.7	1704.37	1974.39	1800.44	1833.63	1362.72	1667.55	2420.91	2981.55	2826.3	0.171856	0.282547	0.917742	unchanged	0.946895	0.0403504	1.32755	up	--	--	--	--	--	--	--	--	--	--	--	--
pos_11122	Volicitin	37.2257	28.1112	55.794	72.6745	63.8804	68.1058	42.1626	11.8218	25.7917	97.3744	110.898	109.917	1.35921	0.0333202	1.51365	up	1.39332	0.00537602	1.4618	up	C16345	alpha-Linolenic acid metabolism(ko00592)	LMFA08020212	Fatty Acyls [FA]	Fatty amides [FA08]	N-acyl amines [FA0802]	--	--	--	--	--	--
pos_1114	Gluconasturtiin	6236.78	13363.9	13096.3	6378.33	8453.96	5711.48	12338.8	9595.75	10878.8	8248.4	8143.1	10014.8	-0.675583	0.0233664	1.4014	down	-0.308275	0.466447	0.592924	unchanged	C08417	Glucosinolate biosynthesis(ko00966);;Biosynthesis of secondary metabolites(ko01110);;2-Oxocarboxylic acid metabolism(ko01210)	--	--	--	--	HMDB0038423	499-30-9	Organic compounds	Organic oxygen compounds	Organooxygen compounds	Carbohydrates and carbohydrate conjugates
pos_11156	Tryptophol	25104.3	29092.2	21171.4	11684.4	21886.8	16781.8	23710.9	24717.7	25937.8	4121.05	4277.03	7898.73	-0.562576	0.106782	1.30475	unchanged	-2.20936	0.00437706	1.45743	down	C00955	Tryptophan metabolism(ko00380)	--	--	--	--	HMDB0003447	526-55-6	Organic compounds	Organoheterocyclic compounds	Indoles and derivatives	Indoles
pos_1121	Wilfordinine G	2032.46	2979.35	3317.06	3592.61	3987.42	3077.06	3272.28	4105.26	3101.44	4472.38	4025.94	4959.11	0.0243158	0.891239	0.121655	unchanged	0.692211	0.0265018	1.31955	up	--	--	--	--	--	--	--	--	--	--	--	--
pos_11225	MG(0:0/16:0/0:0)	3498.34	4285.13	4585.65	562.513	1291.52	1165.57	3147.7	3361.46	2830.41	464.368	597.404	612.411	-1.629	0.00245247	1.55414	down	-2.88521	0.00720457	1.47126	down	--	--	LMGL01010025	Glycerolipids [GL]	Monoradylglycerols [GL01]	Monoacylglycerols [GL0101]	HMDB0011533	--	Organic compounds	Lipids and lipid-like molecules	Glycerolipids	Monoradylglycerols
pos_11228	Kankanoside A	919.751	1131.73	1088.16	213.326	443.499	348.701	865.593	891.202	828.853	308.506	359.824	309.489	-1.36258	0.0113066	1.56066	down	-1.68296	0.00533483	1.47462	down	--	--	--	--	--	--	--	--	--	--	--	--
pos_11253	Phlorizin	468.598	1174.29	1781.23	2686.44	3728.52	3585.26	1977.77	1073.8	1374.07	4020.52	5070.71	4290.44	1.17607	0.0126166	1.51582	up	1.96645	0.00285412	1.45015	up	C01604	Flavonoid biosynthesis(ko00941);;Biosynthesis of secondary metabolites(ko01110)	--	--	--	--	HMDB0036634	60-81-1	Organic compounds	Phenylpropanoids and polyketides	Flavonoids	Flavonoid glycosides
pos_11304	Lolitriol	287100	188172	186248	72225.5	38513.9	39840.8	224163	137560	197298	28617.3	49970	31472.4	-1.89237	0.0205696	1.49881	down	-2.5875	0.027361	1.40537	down	C20548	Biosynthesis of secondary metabolites(ko01110)	--	--	--	--	--	--	--	--	--	--
pos_11320	2-(alpha-D-Galactosyl)-sn-glycerol 3-phosphate	68109.3	81200.5	79436.6	1850.37	1819.72	1580.55	53521.1	26991.3	36802.2	1329.45	1637.48	4517.79	-4.48174	0.0403824	1.47111	down	-4.93366	0.00192047	1.48979	down	C04641	--	--	--	--	--	--	--	--	--	--	--
pos_11321	Isolinderanolide	696776	759657	687601	38609.2	40650.7	39060	501226	396812	449039	47579	54669.9	86138.6	-3.50907	0.0053564	1.59967	down	-3.50855	0.000126474	1.49701	down	--	--	--	--	--	--	HMDB0038105	139559-06-1	Organic compounds	Organoheterocyclic compounds	Tetrahydrofurans	--
pos_11328	Copal-8-ol diphosphate	1579	2976.96	3294.56	3035.05	2864.49	3434.94	3274.78	2414.04	2676.73	5269.25	6042.6	5302.46	0.158111	0.358534	0.843702	unchanged	1.08157	0.0170708	1.40094	up	C20270	Diterpenoid biosynthesis(ko00904);;Biosynthesis of secondary metabolites(ko01110)	--	--	--	--	--	--	--	--	--	--
pos_11337	PI(18:2(9Z,12Z)/0:0)	2.0836e+06	2.43054e+06	2.42012e+06	128685	130377	104320	1.74801e+06	936564	1.23203e+06	121768	130354	254185	-3.43004	0.0376699	1.47953	down	-3.77566	0.000984077	1.48915	down	--	--	LMGP06050010	Glycerophospholipids [GP]	Glycerophosphoinositols [GP06]	Monoacylglycerophosphoinositols [GP0605]	HMDB0240597	1425501-10-5	Organic compounds	Lipids and lipid-like molecules	Glycerophospholipids	Glycerophosphoinositols
pos_11342	6''-O-p-Coumaroylgenipin gentiobioside	993.632	1616.38	1809.11	14.6566	1.33198e-08	1.33198e-08	1107.95	249.439	951.609	1.33198e-08	1.33198e-08	51.6272	-7.29957	0.101315	1.32953	unchanged	-6.41949	0.0269104	1.41606	down	--	--	--	--	--	--	--	--	--	--	--	--
pos_11366	Cystophorene	829.239	1115.77	875.841	12.4415	16.7049	1.33198e-08	913.02	1011.76	1321.94	4.42907	1.33198e-08	237.665	-6.79952	0.0128282	1.6162	down	-3.54249	0.00202994	1.4487	down	--	--	--	--	--	--	HMDB0030944	16356-11-9	Organic compounds	Hydrocarbons	Unsaturated hydrocarbons	Olefins
pos_11377	9(10)-EpOME	6439.57	5385.6	4069.72	539.604	597.351	387.046	4826.28	6093.05	7462.15	629.031	529.486	1300.3	-3.59232	0.0173184	1.60722	down	-2.69253	0.0144901	1.43258	down	C14825	Linoleic acid metabolism(ko00591);;Metabolic pathways(ko01100)	LMFA02000037	Fatty Acyls [FA]	Octadecanoids [FA02]	Other Octadecanoids [FA0200]	HMDB0004701	--	Organic compounds	Lipids and lipid-like molecules	Fatty Acyls	Fatty acids and conjugates
pos_1138	D-(+)-Raffinose pentahydrate	4389.75	4588.83	4812.73	5690.21	4573.33	4385.3	4825.01	3381.26	3677.53	5056.99	5146.72	4900.99	0.30179	0.199579	1.02607	unchanged	0.131237	0.0486285	1.26977	up	--	--	--	--	--	--	--	--	--	--	--	--
pos_11381	9,10,18-Trihydroxystearic acid	10.4987	13.0951	10.6068	1.91061	3.06273	7.39327	19.7634	22.7498	21.0531	1.06992	1.98905	1.18584	-2.36181	0.00281658	1.58439	down	-3.01025	0.00364256	1.48073	down	C19621	Cutin, suberine and wax biosynthesis(ko00073)	--	--	--	--	HMDB0034295	17705-68-9	Organic compounds	Lipids and lipid-like molecules	Fatty Acyls	Fatty acids and conjugates
pos_11382	(S)-1-Hydroxy-N-methylcanadine	1906.71	3470.68	2472.24	29.9732	357.347	127.296	3161.02	3452.45	4423.98	146.258	89.8049	1504.54	-4.42277	0.00838184	1.61543	down	-2.17304	0.0351459	1.26576	down	C21586	Isoquinoline alkaloid biosynthesis(ko00950);;Metabolic pathways(ko01100);;Biosynthesis of secondary metabolites(ko01110)	--	--	--	--	--	--	--	--	--	--
pos_11383	Dapdiamide B	882.996	1502.06	1482.35	21.418	93.2884	498.221	1708.95	1900.57	2817.57	544.206	669.954	2138.2	-3.39038	0.0174657	1.55568	down	-0.20619	0.778322	0.205005	unchanged	C20963	Metabolic pathways(ko01100);;Biosynthesis of secondary metabolites(ko01110)	--	--	--	--	--	--	--	--	--	--
pos_11385	Cucurbitacin E	46.0078	100.394	1.33198e-08	706.827	909.793	762.315	192.884	338.171	188.573	304.981	278.721	528.791	1.72499	0.00243836	1.56921	up	2.92579	0.0426886	1.32955	up	C08797	Biosynthesis of various alkaloids(ko00996);;Biosynthesis of secondary metabolites(ko01110)	LMST01010107	Sterol Lipids [ST]	Sterols [ST01]	Cholesterol and derivatives [ST0101]	HMDB0250581	--	Organic compounds	Lipids and lipid-like molecules	Steroids and steroid derivatives	Cucurbitacins
pos_11401	PC(16:0/0:0)[U] / PC(16:0/0:0)[rac]	3.75787e+06	4.27445e+06	3.46162e+06	2.27635e+06	3.87646e+06	2.91114e+06	3.95158e+06	4.55154e+06	4.60616e+06	736422	836075	1.85578e+06	-0.532376	0.0839155	1.31883	unchanged	-1.74532	0.00523393	1.42919	down	--	--	--	--	--	--	--	--	--	--	--	--
pos_11422	Glycerophosphocholine	434.289	485.355	388.06	260.457	437.152	368.88	509.038	543.055	506.477	73.9507	115.177	200.192	-0.547353	0.0791361	1.35135	unchanged	-1.74801	0.003557	1.43394	down	C00670	Glycerophospholipid metabolism(ko00564);;Ether lipid metabolism(ko00565)	--	--	--	--	HMDB0000086	28319-77-9	Organic compounds	Lipids and lipid-like molecules	Glycerophospholipids	Glycerophosphocholines
pos_11427	Docosanoic acid	19709.6	21452.6	30403.9	53050.6	55536.1	52173.5	19740	21024.6	22617.1	82905.1	66152.9	87774.2	1.34277	2.09051e-05	1.61281	up	1.72652	0.00512499	1.44926	up	C08281	Cutin, suberine and wax biosynthesis(ko00073);;Biosynthesis of unsaturated fatty acids(ko01040)	LMFA01010022	Fatty Acyls [FA]	Fatty Acids and Conjugates [FA01]	Straight chain fatty acids [FA0101]	HMDB0000944	112-85-6	Organic compounds	Lipids and lipid-like molecules	Fatty Acyls	Fatty acids and conjugates
pos_11460	Semialactone	3284.3	5332.09	4643.8	2105.25	3228.32	2198.53	4148.08	3406.31	4458.08	2803.69	2233.11	2776.68	-0.673408	0.0359564	1.38829	down	-0.763064	0.0835288	1.24515	unchanged	--	--	--	--	--	--	--	--	--	--	--	--
pos_11475	2-amino-14,16-dimethyloctadecan-3-ol	846.788	721.434	1599.32	2351.12	2819.25	2654.8	867.409	856.543	963.7	3528.96	3487.17	5153.7	1.54178	0.00431262	1.60438	up	1.94187	0.0171229	1.40377	up	--	--	LMSP01080031	Sphingolipids [SP]	Sphingoid bases [SP01]	Sphingoid base analogs [SP0108]	--	--	--	--	--	--
pos_11480	Ergocalciferol (Vitamin D2)	62.4666	163.076	1038.35	5540.37	73.4527	266.014	182.951	440.51	172.851	3404.5	2963.23	3850.19	2.88437	0.444019	0.659413	unchanged	3.01515	0.00201287	1.45562	up	--	--	--	--	--	--	--	--	--	--	--	--
pos_11482	Echinocystic acid	7967.31	5081.77	6510.55	44548.4	5678.97	7715.45	8150.84	11538.8	9464.87	33814.1	34063.2	39712.5	0.99091	0.527038	0.535931	unchanged	2.45959	0.00129328	1.48944	up	C08942	--	--	--	--	--	HMDB0251690	--	Organic compounds	Lipids and lipid-like molecules	Prenol lipids	Triterpenoids
pos_11487	Nostoxanthin	5175.7	4317.6	4042.17	8548.39	3926.29	10070.6	6468.37	9229.16	9110.84	14103.5	11802	19816.3	-0.138004	0.738746	0.329722	unchanged	1.75614	0.0434578	1.37191	up	C16284	Carotenoid biosynthesis(ko00906)	LMPR01070104	Prenol Lipids [PR]	Isoprenoids [PR01]	C40 isoprenoids (tetraterpenes) [PR0107]	--	--	--	--	--	--
pos_11498	Phosphocholine	41484.2	46997.2	40149.4	14522.6	21447.6	18374.5	32513.9	38032	46817.2	8370.51	8508.62	17535.4	-1.11077	0.021793	1.53571	down	-1.90214	0.00172584	1.46102	down	C00588	Glycerophospholipid metabolism(ko00564);;Metabolic pathways(ko01100)	--	--	--	--	HMDB0001565	3616-04-04	Organic compounds	Organic nitrogen compounds	Organonitrogen compounds	Quaternary ammonium salts
pos_11504	LysoPC 18:1(2n isomer)	603545	669870	659370	99329.8	130962	100812	397402	548713	850627	105713	110241	216777	-2.44003	0.0661375	1.49415	unchanged	-2.15914	0.000961907	1.47604	down	--	--	--	--	--	--	--	--	--	--	--	--
pos_11528	Petroselinic acid	7296.04	6403.28	6954.9	418.295	761.083	858.052	4578.14	7553.99	5459.89	407.087	580.053	400.073	-3.1101	0.0255728	1.54611	down	-3.89618	0.00103201	1.49206	down	C08363	--	LMFA01030066	Fatty Acyls [FA]	Fatty Acids and Conjugates [FA01]	Unsaturated fatty acids [FA0103]	HMDB0002080	593-39-5	Organic compounds	Lipids and lipid-like molecules	Fatty Acyls	Fatty acids and conjugates
pos_11536	Tryprostatin B	45197.7	38342.9	50367.2	3321.91	7412.41	7968.19	36398.7	51447.9	37254.9	5224.67	7005.47	6459.56	-2.74179	0.0127196	1.55933	down	-2.84093	0.00708657	1.46564	down	C20512	Metabolic pathways(ko01100);;Biosynthesis of secondary metabolites(ko01110)	--	--	--	--	--	--	--	--	--	--
pos_11539	Limonene-1,2-diol	1293.4	1005.58	808.109	153.972	175.429	150.077	603.626	1244.17	1047.18	162.194	170.523	182.859	-2.59401	0.0509094	1.50968	unchanged	-2.5913	0.0254096	1.43159	down	C07276	Limonene and pinene degradation(ko00903);;Biosynthesis of secondary metabolites(ko01110)	LMPR0102090016	Prenol Lipids [PR]	Isoprenoids [PR01]	C10 isoprenoids (monoterpenes) [PR0102]	--	--	--	--	--	--
pos_11542	MG(18:2(9Z,12Z)/0:0/0:0)[rac]	15766.8	14581.1	11942.7	1060.82	2099.52	1620.1	8163.65	27399.2	14798.8	1385.36	1330.35	2274.62	-3.39711	0.114218	1.32833	unchanged	-3.08313	0.00536141	1.47872	down	--	--	LMGL01010006	Glycerolipids [GL]	Monoradylglycerols [GL01]	Monoacylglycerols [GL0101]	HMDB0242115	--	Organic compounds	Lipids and lipid-like molecules	Fatty Acyls	Lineolic acids and derivatives
pos_11546	LysoPE 16:3	4232.69	3663.06	2962.02	982.488	1050.89	1008.92	2215.2	1863.18	4115.33	1347.38	1228.53	1167.67	-1.42935	0.133382	1.33373	unchanged	-1.53624	0.0213658	1.44152	down	--	--	--	--	--	--	--	--	--	--	--	--
pos_11557	Kadcoccilactone A	25176.4	24704.2	16650.5	3786.74	6620.25	4953.11	15790.7	47332.9	24977.4	3066.92	3272.1	4707.99	-2.51997	0.121325	1.30388	unchanged	-2.59037	0.0188223	1.44473	down	--	--	--	--	--	--	--	--	--	--	--	--
pos_11566	C12:4n-2,4,8,10	10.8093	26.7675	23.9102	48.64	50.604	52.1315	35.6935	16.5775	18.2188	55.6576	61.6019	53.9435	1.10264	0.0445235	1.52708	up	1.47735	0.00785587	1.43856	up	--	--	LMFA01030240	Fatty Acyls [FA]	Fatty Acids and Conjugates [FA01]	Unsaturated fatty acids [FA0103]	--	--	--	--	--	--
pos_1157	L-(+)-Gulose	122.089	36.8549	74.1747	583.583	508.983	221.188	112.327	140.145	107.755	354.321	293.222	251.686	1.86672	0.101363	1.30766	unchanged	1.94762	0.0050702	1.40789	up	--	--	--	--	--	--	HMDB0012326	6027-89-0	Organic compounds	Organic oxygen compounds	Organooxygen compounds	Carbohydrates and carbohydrate conjugates
pos_11575	Kaempferol-3-O-(6''-p-coumaroyl)glucoside (Tiliroside)	6.8315	34.5998	9.80713	41.6169	39.0552	41.6492	24.8412	14.113	17.1002	38.5807	47.9017	26.6437	1.12578	0.0152163	1.58397	up	1.14263	0.135492	1.01689	unchanged	--	--	--	--	--	--	--	--	--	--	--	--
pos_11666	LysoPC(18:1(11Z))	2.32656e+06	3.1664e+06	3.75574e+06	744534	1.10268e+06	848443	2.28554e+06	1.84375e+06	2.54805e+06	452380	558486	967325	-1.30864	0.0105219	1.55158	down	-2.22507	0.0179478	1.3978	down	--	--	--	--	--	--	HMDB0010385	--	Organic compounds	Lipids and lipid-like molecules	Glycerophospholipids	Glycerophosphocholines
pos_11677	Farnesyl acetone	105772	128541	105301	10040.5	13907.8	12307.2	76238.8	100226	77117.1	12157.2	14113.4	12437.5	-2.80618	0.0103687	1.58709	down	-3.13319	0.00555453	1.48812	down	--	--	--	--	--	--	--	--	--	--	--	--
pos_11686	Isodendrocrepine	106177	127205	97255.7	10750.4	21712.5	18859.6	82865.2	113942	69470.8	10094.9	11876.1	16369	-2.37527	0.0263909	1.50101	down	-3.10833	0.00633167	1.48116	down	--	--	--	--	--	--	--	--	--	--	--	--
pos_11698	cis-Isolimonenol	691.488	860.528	658.747	82.9363	126.332	108.965	471.251	653.213	615.816	76.5086	77.6092	110.119	-2.45116	0.0104413	1.60302	down	-3.06464	0.00767244	1.47915	down	--	--	--	--	--	--	--	--	--	--	--	--
pos_11699	Isopulegol	130.834	183.743	127.101	1.33198e-08	17.1443	4.34558	114.351	110.16	100.168	1.33198e-08	1.33198e-08	1.33198e-08	-3.91728	0.000140493	1.60004	down	-33.3637	0.0150851	1.46544	down	--	--	--	--	--	--	HMDB0036077	7786-67-6	Organic compounds	Lipids and lipid-like molecules	Prenol lipids	Monoterpenoids
pos_1170	Levanbiose	1857.96	2424.83	2217.4	3068.65	2987.76	2124.25	2846.56	2201.43	2598.03	2759.16	2981.88	3257.8	0.0975081	0.647629	0.380962	unchanged	0.469257	0.0198881	1.33488	up	C01725	Starch and sucrose metabolism(ko00500)	--	--	--	--	--	--	--	--	--	--
pos_11701	5,7alpha-Dihydro-1,4,4,7a-tetramethyl-4H-indene	1362.98	1891.49	1514.26	250.474	334.359	349.149	1216.2	1326.2	1162.62	228.895	273.025	298.066	-1.98802	0.000247041	1.60557	down	-2.57556	0.0127312	1.46427	down	--	--	--	--	--	--	HMDB0036683	99901-21-0	Organic compounds	Hydrocarbons	Unsaturated hydrocarbons	Branched unsaturated hydrocarbons
pos_11709	p-Xylene	115.422	172.198	109.13	31.038	33.5671	48.1132	92.9678	109.21	94.2223	14.5689	18.6358	17.3547	-1.39482	0.00119792	1.57249	down	-2.97218	0.0285339	1.429	down	C06756	Metabolic pathways(ko01100)	--	--	--	--	HMDB0059924	--	Organic compounds	Benzenoids	Benzene and substituted derivatives	Xylenes
pos_11721	1D-1-Guanidino-3-amino-1,3-dideoxy-scyllo-inositol	170.681	269.991	260.913	316.002	361.917	297.986	314.294	250.039	248.059	354.168	403.646	336.205	0.264564	0.133684	1.17344	unchanged	0.640947	0.0329797	1.30427	up	C01298	Biosynthesis of secondary metabolites(ko01110)	--	--	--	--	--	--	--	--	--	--
pos_11740	Pregnanolone	4595.69	5043.1	5703.94	275.434	283.679	167.744	3636.63	3810.03	6926.79	354.391	216.575	310.554	-4.30559	0.0508745	1.52744	unchanged	-4.12142	0.00395028	1.48336	down	C05480	Metabolic pathways(ko01100)	LMST02030175	Sterol Lipids [ST]	Steroids [ST02]	C21 steroids (gluco/mineralocorticoids, progestogins) and derivatives [ST0203]	HMDB0062782	128-20-1	Organic compounds	Lipids and lipid-like molecules	Steroids and steroid derivatives	Pregnane steroids
pos_11753	(5alpha,17beta)-3-Methyl-androst-2-en-17-ol	439.537	774.618	978.46	710.736	1228.65	884.268	533.505	550.621	496.863	1195.64	1233.39	1566.99	0.836737	0.111105	1.32164	unchanged	0.865914	0.0415821	1.27338	up	C14906	--	--	--	--	--	--	--	--	--	--	--
pos_11771	Methyl diacetoxy-8-gingerdiol	14248.9	16903	17155	15503	15744.4	13869	17376.6	16808.6	17648.7	16556.4	18841.1	18317.1	-0.200242	0.0467931	1.44163	down	0.153084	0.200428	0.949893	unchanged	--	--	--	--	--	--	--	--	--	--	--	--
pos_11799	未-Tridecalactone	386.204	555.804	558.287	443.477	459.977	409.254	557.704	500.069	557.978	450.536	582.98	533.579	-0.299659	0.0162015	1.47714	down	0.0628471	0.764584	0.270135	unchanged	--	--	--	--	--	--	--	--	--	--	--	--
pos_11814	Armexifolin	69.8843	1.33198e-08	42.5697	85.6364	264.741	260.545	181.114	88.2581	64.0194	206.305	215.57	246.039	0.873773	0.26487	0.990872	unchanged	2.57033	0.00325211	1.46343	up	--	--	--	--	--	--	HMDB0035596	64929-15-3	Organic compounds	Lipids and lipid-like molecules	Prenol lipids	Terpene lactones
pos_11841	Liquidambaric lactone	40481.4	38815.1	29590.9	54843.2	25084.2	19275.1	31321.5	39066.5	43934.2	17364.6	15389	21509.4	-0.204657	0.699723	0.429129	unchanged	-1.0048	0.017102	1.39355	down	--	--	--	--	--	--	--	--	--	--	--	--
pos_11848	LysoPG 18:1	14316.1	15543.8	10345.9	1417.85	1656.79	1258.56	9015.69	17676.4	17211.2	1817.75	2027.16	4094.07	-3.34083	0.0423769	1.5411	down	-2.34038	0.010017	1.4367	down	--	--	--	--	--	--	--	--	--	--	--	--
pos_11849	PI(16:0/0:0)	52870.3	50726.3	48792.9	34213	27375.4	21158	48040.8	41674.3	42153.1	22375.8	24949.6	28166.3	-0.672326	0.0301229	1.43548	down	-1.01337	0.000433418	1.47759	down	--	--	LMGP06050002	Glycerophospholipids [GP]	Glycerophosphoinositols [GP06]	Monoacylglycerophosphoinositols [GP0605]	HMDB0061695	1425501-12-7	Organic compounds	Lipids and lipid-like molecules	Glycerophospholipids	Glycerophosphoinositols
pos_11854	3alpha,11beta,21-Trihydroxy-5beta-pregnan-20-one	1186.64	2852.21	4796.32	491.777	1047.24	690.852	1649.2	1141.42	1935.39	896.989	984.227	1098.59	-1.08366	0.0487865	1.36646	down	-1.56804	0.201879	1.00279	unchanged	--	--	--	--	--	--	HMDB0000268	68-42-8	Organic compounds	Lipids and lipid-like molecules	Steroids and steroid derivatives	Hydroxysteroids
pos_11907	LysoPC 190	12599	25280.9	21165.4	2422.81	3810.11	2900.05	12419.2	3588.57	5837.05	2282.74	2488.1	2621.69	-1.25813	0.249221	0.932563	unchanged	-2.99769	0.0438977	1.38055	down	--	--	--	--	--	--	--	--	--	--	--	--
pos_11924	L-Histidinal	448.269	1107.49	1047	1198.86	1398.29	1094.55	1265.18	1088.87	1103.78	1418.29	2014.04	1783.21	0.0944237	0.507813	0.604078	unchanged	1.00278	0.0347937	1.28779	up	C01929	Histidine metabolism(ko00340);;Metabolic pathways(ko01100);;Biosynthesis of secondary metabolites(ko01110)	--	--	--	--	HMDB0012234	23784-15-8	Organic compounds	Organic nitrogen compounds	Organonitrogen compounds	Amines
pos_11928	1-Oleoyl-Sn-Glycerol	41.6954	59.9429	132.216	9.01958	43.786	22.6057	81.1452	55.0131	75.9533	35.7745	21.6856	18.1264	-1.49197	0.0262884	1.40385	down	-1.62941	0.192835	1.00687	unchanged	--	--	--	--	--	--	--	--	--	--	--	--
pos_11974	1-Monopalmitin	854.897	1499.84	1283.41	163.669	494.412	182.586	830.898	842.942	790.224	74.117	191.73	96.9651	-1.55143	0.0346561	1.50409	down	-3.32591	0.0254216	1.41631	down	--	--	--	--	--	--	HMDB0011564	32899-41-5	Organic compounds	Lipids and lipid-like molecules	Glycerolipids	Monoradylglycerols
pos_11975	Salviol	17.688	45.9614	78.8599	72.7104	178.366	75.6241	62.6284	54.1112	34.839	118.679	147.807	149.551	1.1079	0.231136	1.05231	unchanged	1.54566	0.0184152	1.39028	up	C21819	Diterpenoid biosynthesis(ko00904);;Biosynthesis of secondary metabolites(ko01110)	--	--	--	--	HMDB0302947	--	Organic compounds	Lipids and lipid-like molecules	Prenol lipids	Diterpenoids
pos_12011	Novapikromycin	18044.3	14777.5	15348.8	1084.98	2152.53	1261.99	7983.77	27640.6	15201.1	2001.91	2044.04	2780.86	-3.49771	0.114399	1.33025	unchanged	-2.81887	0.00349162	1.48132	down	C20740	Biosynthesis of secondary metabolites(ko01110)	--	--	--	--	--	--	--	--	--	--
pos_12020	LysoPC 22:4	4318.03	5384.16	5473.14	3407.24	2595.59	2053.39	4249.03	5034.85	5727.29	2185.44	2336.61	2104.32	-0.897862	0.0164394	1.51529	down	-1.19544	0.0141967	1.4481	down	--	--	--	--	--	--	--	--	--	--	--	--
pos_12023	MEDICA 16	1697.91	1337.87	682.935	31.3401	282.372	24.4396	1861.19	935.693	1077.63	0.727606	3.39377	1.36377	-3.51827	0.0453309	1.40374	down	-9.40506	0.0530678	1.36549	unchanged	--	--	--	--	--	--	HMDB0254402	--	Organic compounds	Lipids and lipid-like molecules	Fatty Acyls	Fatty acids and conjugates
pos_12024	未-Tocotrienol	25372.3	20463.1	15726.1	4819.13	5436.07	3016.32	17562	33101.2	35853.6	7419.57	6819.79	16167.1	-2.70465	0.0482743	1.52788	down	-1.01765	0.0652312	1.17644	unchanged	C14156	Ubiquinone and other terpenoid-quinone biosynthesis(ko00130);;Metabolic pathways(ko01100);;Biosynthesis of secondary metabolites(ko01110)	LMPR02020056	Prenol Lipids [PR]	Quinones and hydroquinones [PR02]	Vitamin E [PR0202]	HMDB0030008	25612-59-3	Organic compounds	Lipids and lipid-like molecules	Prenol lipids	Quinone and hydroquinone lipids
pos_12049	伪-Linolenic Acid	653.94	599.528	453.367	158.404	188.761	148.972	463.021	1209.72	1354.5	58.2625	113.178	114.378	-2.60919	0.0922625	1.43118	unchanged	-2.57815	0.0102637	1.45416	down	C06427	alpha-Linolenic acid metabolism(ko00592);;Biosynthesis of unsaturated fatty acids(ko01040);;Metabolic pathways(ko01100);;Biosynthesis of secondary metabolites(ko01110)	LMFA01030152	Fatty Acyls [FA]	Fatty Acids and Conjugates [FA01]	Unsaturated fatty acids [FA0103]	HMDB0001388	463-40-1	Organic compounds	Lipids and lipid-like molecules	Fatty Acyls	Lineolic acids and derivatives
pos_1208	Ribulose-5-phosphate	69.3165	462.182	322.762	61.4825	160.419	78.0907	321.443	187.228	345.385	66.769	112.505	88.7326	-1.50941	0.0428237	1.38909	down	-1.67241	0.230207	0.974358	unchanged	--	--	--	--	--	--	--	--	--	--	--	--
pos_12086	3-Keto-4-methylzymosterol	2991.6	1771.23	3217.56	217.822	397.153	206.339	1319.3	967.924	1949	415.075	173.72	999.887	-2.36677	0.052429	1.48904	unchanged	-2.32863	0.0237228	1.33375	down	C15816	Steroid biosynthesis(ko00100);;Metabolic pathways(ko01100);;Biosynthesis of secondary metabolites(ko01110)	LMST01010167	Sterol Lipids [ST]	Sterols [ST01]	Cholesterol and derivatives [ST0101]	HMDB0006838	--	Organic compounds	Lipids and lipid-like molecules	Steroids and steroid derivatives	Cholestane steroids
pos_12099	MG(18:1(9Z)/0:0/0:0)[rac]	31603.1	35353.4	47943.9	731.607	2590.5	1891.32	17948.3	23022.8	17801.7	634.466	1203.9	927.393	-3.49485	0.00532291	1.59037	down	-5.37656	0.0169484	1.44055	down	--	--	LMGL01010005	Glycerolipids [GL]	Monoradylglycerols [GL01]	Monoacylglycerols [GL0101]	--	--	--	--	--	--
pos_12103	PG(18:2(9Z,12Z)/0:0)	531350	715234	718034	51316.9	68809.9	36790.8	457327	379497	412490	101141	90607.7	119994	-2.99306	0.00122959	1.60405	down	-2.65582	0.0111626	1.46217	down	--	--	LMGP04050014	Glycerophospholipids [GP]	Glycerophosphoglycerols [GP04]	Monoacylglycerophosphoglycerols [GP0405]	--	--	--	--	--	--
pos_12125	Dihomo-gamma-linolenate	5548.24	3836	4892.74	3565.76	2338.59	1818.28	2789.94	6282.44	5792.57	1166.42	1235.55	1817.2	-0.94475	0.147987	1.2248	unchanged	-1.75866	0.0118062	1.41662	down	C03242	Linoleic acid metabolism(ko00591);;Biosynthesis of unsaturated fatty acids(ko01040);;Metabolic pathways(ko01100)	--	--	--	--	HMDB0002925	1783-84-2	Organic compounds	Lipids and lipid-like molecules	Fatty Acyls	Fatty acids and conjugates
pos_12145	cis-3-Hexenyl hexanoate	1371.45	1007.62	967.966	106.994	123.973	66.7871	826.875	1196.11	1258.46	13.4507	40.257	297.404	-3.46214	0.016628	1.60351	down	-3.25288	0.00447736	1.42721	down	--	--	--	--	--	--	HMDB0033378	31501-11-8	Organic compounds	Lipids and lipid-like molecules	Fatty Acyls	Fatty acid esters
pos_12146	Geranylacetone	660.089	487.285	340.36	47.1769	76.0095	1.33198e-08	356.674	481.203	557.215	17.9633	19.4055	49.8857	-3.50144	0.0106056	1.60001	down	-4.09174	0.0355792	1.40071	down	--	--	--	--	--	--	HMDB0031846	3796-70-1	Organic compounds	Lipids and lipid-like molecules	Prenol lipids	Monoterpenoids
pos_12150	2alpha-(Hydroxymethyl)-17-methyl-5alpha-androstane-3beta,17beta-diol	1.03969e+06	932981	738730	94966	92205.6	85086.7	675807	1.04175e+06	1.09909e+06	124407	138862	323141	-3.37093	0.0235273	1.59049	down	-2.20906	0.00393351	1.43621	down	C14977	--	--	--	--	--	--	--	--	--	--	--
pos_12181	Bergamottin	2336.63	1132.29	904.08	1.33198e-08	1.33198e-08	1.33198e-08	1108.6	1888.44	2436.18	28.5436	1.33198e-08	804.855	-36.9845	0.0423801	1.55136	down	-2.39154	0.0997356	1.12536	unchanged	C22152	Biosynthesis of various plant secondary metabolites(ko00999);;Biosynthesis of secondary metabolites(ko01110)	--	--	--	--	HMDB0033782	7380-40-7	Organic compounds	Lipids and lipid-like molecules	Prenol lipids	Terpene lactones
pos_12189	LPA(18:2(9Z,12Z)/0:0)	1.12938e+06	665628	515596	118009	105290	59844	667901	990632	1.0933e+06	145897	135120	401509	-3.28079	0.0217221	1.593	down	-1.75932	0.0808884	1.19936	unchanged	--	--	LMGP10050017	Glycerophospholipids [GP]	Glycerophosphates [GP10]	Monoacylglycerophosphates [GP1005]	HMDB0007856	--	Organic compounds	Lipids and lipid-like molecules	Glycerophospholipids	Glycerophosphates
pos_12200	(R)-1-Aminopropan-2-ol	1531.61	913.336	894.502	33.8811	42.5666	1.33198e-08	788.927	1213.21	1838.85	38.9135	40.1108	494.27	-5.65086	0.0540461	1.52509	unchanged	-2.54226	0.0273368	1.3024	down	C03194	Glycine, serine and threonine metabolism(ko00260);;Porphyrin metabolism(ko00860);;Metabolic pathways(ko01100)	--	--	--	--	--	--	--	--	--	--
pos_12205	Glycerol 2-phosphate	60577.3	36551.9	27949.3	4136.5	3627.79	1708.38	33373.2	49325	58155.8	4505.56	4810.56	19926.3	-3.89429	0.0253349	1.58805	down	-2.0967	0.0621223	1.235	unchanged	C02979	--	--	--	--	--	HMDB0002520	17181-54-3	Organic compounds	Lipids and lipid-like molecules	Glycerophospholipids	Glycerophosphates
pos_12207	cis-9,10-Epoxystearic acid	193086	119378	92683.6	17038.3	15122.3	9096.2	108976	171399	197018	20118.4	20697.8	70436	-3.53248	0.0299711	1.57699	down	-1.86461	0.0618808	1.22789	unchanged	--	--	--	--	--	--	HMDB0247617	--	Organic compounds	Lipids and lipid-like molecules	Fatty Acyls	Lineolic acids and derivatives
pos_12214	1-Linoleoyl Glycerol	9809.8	8768.01	8219.65	1964.63	2604.4	1661.08	7149.84	8656.81	11039.4	2343.8	2707.83	4684.89	-2.10738	0.0210291	1.58567	down	-1.46062	0.00475772	1.43012	down	--	--	--	--	--	--	--	--	--	--	--	--
pos_12303	9,10-Dihydroxystearate	7281.3	11100.8	6893.85	3528.35	4880.61	2995.25	5598.35	4943.82	7338.83	4187.62	3661.22	1932.13	-0.648862	0.079965	1.30441	unchanged	-1.36972	0.0422346	1.32229	down	C19622	Cutin, suberine and wax biosynthesis(ko00073)	--	--	--	--	HMDB0302281	--	Organic compounds	Lipids and lipid-like molecules	Fatty Acyls	Fatty acids and conjugates
pos_12403	ent-11beta-Hydroxycassa-12,15-diene	1101.52	1646.04	1536.08	997.351	1161.06	1034.94	1507.41	1343.55	1443.01	1115.37	1030.12	1122.07	-0.427237	0.0059559	1.50955	down	-0.390626	0.175061	1.07036	unchanged	C20150	Diterpenoid biosynthesis(ko00904);;Biosynthesis of secondary metabolites(ko01110)	--	--	--	--	--	--	--	--	--	--
pos_12446	D-Proline	515.281	522.884	557.241	540.322	509.217	436.568	523.403	590.597	576.486	417.041	397.539	456.011	-0.185901	0.149387	1.17351	unchanged	-0.328425	0.00887209	1.38365	down	C00763	Arginine and proline metabolism(ko00330);;D-Amino acid metabolism(ko00470);;Metabolic pathways(ko01100)	--	--	--	--	HMDB0003411	344-25-2	Organic compounds	Organic acids and derivatives	Carboxylic acids and derivatives	Amino acids, peptides, and analogues
pos_1245	3,4-Dihydrocatalposide	286.172	894.156	1662.87	1203.62	2745.83	1303.21	2384.79	1941.85	1678.56	2134.92	2556.49	3786.21	-0.193159	0.677139	0.317602	unchanged	1.57614	0.0441823	1.26743	up	--	--	--	--	--	--	--	--	--	--	--	--
pos_1248	N-Acetyl-L-leucine	1359.53	691.068	790.267	1685.21	1966.32	1985.57	1474.62	2234.35	2251.24	1668.78	1993.49	2471.49	-0.0804069	0.724526	0.409179	unchanged	1.11044	0.0251543	1.32041	up	C02710	--	--	--	--	--	HMDB0011756	1188-21-2	Organic compounds	Organic acids and derivatives	Carboxylic acids and derivatives	Amino acids, peptides, and analogues
pos_12541	1,2,4-Trimethylbenzene	1363.23	998.564	909.906	389.905	411.808	344.281	999.723	2390.37	2138.93	238.69	227.303	364.574	-2.27043	0.0757843	1.45611	unchanged	-1.97787	0.0199902	1.41344	down	C14533	--	--	--	--	--	HMDB0013733	95-63-6	Organic compounds	Benzenoids	Benzene and substituted derivatives	--
pos_12548	6-Ethyl-4-methyl-3E,5E,7E-decatriene	2042.23	1619.4	1262.83	605.815	610.955	439.104	1404.18	3807.15	3954.02	76.6653	76.2092	436.204	-2.4686	0.093245	1.42515	unchanged	-3.06343	0.0104337	1.4171	down	--	--	LMFA11000053	Fatty Acyls [FA]	Hydrocarbons [FA11]	--	--	--	--	--	--	--
pos_12549	7E,9Z-Dodecadienal	3487.06	2543.82	1940.96	1085.54	1081.75	687.078	2357.53	6059.66	5078.92	319.398	357.145	627.824	-2.2413	0.0831681	1.42959	unchanged	-2.61156	0.0337125	1.39063	down	--	--	LMFA06000158	Fatty Acyls [FA]	Fatty aldehydes [FA06]	--	--	--	--	--	--	--
pos_12590	Octadecanoic acid	729.719	809.96	611.404	549.882	391.191	370.947	606.555	430.711	366.611	233.71	233.546	268.936	-0.0976262	0.755199	0.190994	unchanged	-1.54691	0.0120026	1.46504	down	C01530	Fatty acid biosynthesis(ko00061);;Biosynthesis of unsaturated fatty acids(ko01040);;Metabolic pathways(ko01100)	LMFA01010018	Fatty Acyls [FA]	Fatty Acids and Conjugates [FA01]	Straight chain fatty acids [FA0101]	HMDB0000827	1957-11-04	Organic compounds	Lipids and lipid-like molecules	Fatty Acyls	Fatty acids and conjugates
pos_12617	(E,E)-3,7,11-Trimethyl-2,6,10-dodecatrienyl propionate	47934.3	63437.7	57753.6	14031.9	30187.8	8779.63	45820.9	47666.1	60324.2	9650.59	10404.2	11962.4	-1.53711	0.0163278	1.51007	down	-2.40118	0.00852071	1.47245	down	--	--	LMFA07010541	Fatty Acyls [FA]	Fatty esters [FA07]	Short fatty esters [FA0710]	--	--	--	--	--	--
pos_12711	Santene	6282.57	6084.66	5705.31	732.418	1318.09	459.95	4269.68	6290.96	6908.97	560.928	521.385	828.853	-2.79882	0.0172467	1.584	down	-3.24127	6.82051e-05	1.49727	down	--	--	--	--	--	--	HMDB0038140	529-16-8	Organic compounds	Hydrocarbons	Unsaturated hydrocarbons	Branched unsaturated hydrocarbons
pos_12712	(2E,4E)-2,4-Octadien-1-ol	3397.87	3006.03	3432.63	465.542	670.766	347.041	2462.54	3500.06	3850.51	326.483	248.624	499.973	-2.72585	0.0177835	1.59414	down	-3.1937	0.000278003	1.48717	down	--	--	--	--	--	--	HMDB0040151	18409-20-6	Organic compounds	Lipids and lipid-like molecules	Fatty Acyls	Fatty alcohols
pos_12714	2,6-nonadienal	6597.09	5731.29	5264.03	505.807	616.177	540.087	4231.01	6258.02	6700	248.52	238.364	666.602	-3.37043	0.0207337	1.59674	down	-3.93088	0.00218946	1.48424	down	--	--	LMFA06000046	Fatty Acyls [FA]	Fatty aldehydes [FA06]	--	HMDB0033857	557-48-2	Organic compounds	Organic oxygen compounds	Organooxygen compounds	Carbonyl compounds
pos_12715	(E)-4,8-Dimethyl-1,3,7-nonatriene	5336.79	4436.98	5314.38	226.167	419.501	1.33198e-08	3476.73	5286.73	8834.8	83.9682	89.8032	961.187	-4.7685	0.0687186	1.48933	unchanged	-3.7327	0.000363471	1.46855	down	--	--	--	--	--	--	HMDB0035792	19945-61-0	Organic compounds	Lipids and lipid-like molecules	Prenol lipids	Monoterpenoids
pos_12719	5-Ethyl-3-methyl-2E,4E,6E-nonatriene	11521.4	9568.44	10016.3	359.983	799.57	219.314	7909.31	12233.9	11822.9	81.8759	1.33198e-08	864.321	-4.53499	0.0165511	1.59863	down	-5.03892	0.00081011	1.48535	down	--	--	LMFA11000051	Fatty Acyls [FA]	Hydrocarbons [FA11]	--	--	--	--	--	--	--
pos_12721	Blumenol C	8511.19	7405.7	7536.13	935.338	1330.08	1234.29	5856.55	8259.56	9705.62	903.362	866.214	1644.33	-2.76697	0.0252929	1.58548	down	-2.78028	0.000183122	1.48551	down	--	--	--	--	--	--	--	--	--	--	--	--
pos_12724	3,6,8-dodecatrien-1-ol	36471.7	35134.4	34314.9	3888.18	5522.01	2739.74	28674.5	37476	49660.5	4275.04	3401.8	4369.39	-3.25275	0.0278605	1.58056	down	-3.13634	3.21649e-05	1.49966	down	--	--	LMFA05000058	Fatty Acyls [FA]	Fatty alcohols [FA05]	--	--	--	--	--	--	--
pos_12725	Longicamphenylone	8478.62	6914.76	7190.73	304.723	464.942	446.419	5881.39	8563.62	8788.73	62.7731	85.3977	544.267	-4.25591	0.0155889	1.60592	down	-5.02748	0.00210664	1.48372	down	--	--	--	--	--	--	--	--	--	--	--	--
pos_12729	2-Linoleoyl Glycerol	191138	196142	205272	29354.8	42410.7	30265.1	164244	217059	212769	33654.8	28842.1	41102	-2.54164	0.00756696	1.61345	down	-2.51593	9.15727e-06	1.4948	down	--	--	--	--	--	--	HMDB0245187	--	Organic compounds	Lipids and lipid-like molecules	Fatty Acyls	Lineolic acids and derivatives
pos_12866	Icosadienoic acid	2082.89	2302.03	2415.71	4685.73	920.936	250.381	1859.41	3142.78	3367.44	592.187	786.668	827.444	-0.514991	0.613978	0.528788	unchanged	-1.62404	0.000363058	1.47413	down	C16525	Biosynthesis of unsaturated fatty acids(ko01040)	--	--	--	--	--	--	--	--	--	--
pos_12943	LysoPC 16:2	17671	17532.6	20196.7	14575.4	13271.4	11346.1	15886.7	10905.9	13291.4	10583.7	15364.9	9338.39	-0.032436	0.872342	0.111255	unchanged	-0.650763	0.049276	1.26414	down	--	--	--	--	--	--	--	--	--	--	--	--
pos_1315	3-Methylpyrrole-2,4-dicarboxylic acid	573.832	845.111	983.941	1746.12	2450.09	1777.02	1691.26	1439.28	993.172	1748.26	2394.22	2142.01	0.534566	0.116238	1.217	unchanged	1.38703	0.00713554	1.43498	up	C12477	Biosynthesis of secondary metabolites(ko01110)	--	--	--	--	--	--	--	--	--	--
pos_13175	LysoPG 18:1 (2n isomer)	288.034	316.141	775.841	400.587	115415	1059.38	591.502	738.792	1448.67	802.658	1079.49	1293.41	5.39427	0.424637	0.720248	unchanged	1.20233	0.0486676	1.25853	up	--	--	--	--	--	--	--	--	--	--	--	--
pos_13357	Pelargonic acid	3311.25	2707.84	2138.52	3082.51	2653.51	2046.36	2684.67	5364.46	4593.31	1188.54	1295.8	1416.88	-0.69999	0.168851	1.19601	unchanged	-1.06422	0.0479181	1.35548	down	C01601	--	LMFA01010009	Fatty Acyls [FA]	Fatty Acids and Conjugates [FA01]	Straight chain fatty acids [FA0101]	HMDB0000847	112-05-0	Organic compounds	Lipids and lipid-like molecules	Fatty Acyls	Fatty acids and conjugates
pos_1336	ADP-ribose	403.285	2232.99	1799	1371.19	2960.67	1004.1	1890.19	1280.61	1632.51	4242.11	3620.11	4384.28	0.151723	0.799793	0.231163	unchanged	1.46528	0.0278994	1.35542	up	C00301	Purine metabolism(ko00230);;Metabolic pathways(ko01100)	--	--	--	--	HMDB0001178	20762-30-5	Organic compounds	Nucleosides, nucleotides, and analogues	Purine nucleotides	Purine nucleotide sugars
pos_13366	9Z,12Z,15Z-Octadecatrienyl acetate	1750.37	2162.62	1432.33	1513.19	940.996	872.897	1793.2	1139.28	808.714	660.855	829.587	871.854	-0.169237	0.718184	0.225495	unchanged	-1.17809	0.0332991	1.38222	down	--	--	LMFA07010396	Fatty Acyls [FA]	Fatty esters [FA07]	Short fatty esters [FA0710]	--	--	--	--	--	--
pos_13368	1,2-Didecanoyl-sn-glycerol	222388	217860	214060	31042.8	29935.2	25207.9	229116	336998	427310	52534.1	44932	68985.1	-3.52689	0.0339541	1.57119	down	-1.97487	0.000725566	1.49349	down	C03199	--	--	--	--	--	HMDB0092961	--	Organic compounds	Lipids and lipid-like molecules	Glycerolipids	Diradylglycerols
pos_1339	Vitexin 2''-O-beta-D-glucoside	2416.2	1675.22	1689.9	4283.89	1758.72	4912.84	2577.37	2067.46	1778.39	4384.38	5990.47	5538.5	0.770281	0.254365	1.02145	unchanged	1.46077	0.00829057	1.44356	up	C04024	Flavone and flavonol biosynthesis(ko00944)	--	--	--	--	--	--	--	--	--	--
pos_13422	Galactosylceramide (d18_1_24_1(15Z))	38253.8	34325	43195	26318	22646.6	17981.4	33494.8	26195.8	23454.9	24577.1	26374	22572	-0.312639	0.236117	0.8736	unchanged	-0.655039	0.0191152	1.37847	down	--	--	--	--	--	--	--	--	--	--	--	--
pos_13437	Tricycloekasantal	36027.2	41404.8	54460.3	740.505	8550.9	897.117	26364.9	60025.1	132210	2789.17	2394.45	3825.74	-4.42328	0.155161	1.30147	unchanged	-3.87179	0.0169131	1.43995	down	--	--	--	--	--	--	HMDB0031194	16933-18-9	Organic compounds	Lipids and lipid-like molecules	Prenol lipids	Monoterpenoids
pos_13448	Monopalmitin	274839	314935	306059	168641	189561	145024	224589	269451	306598	205834	154474	160129	-0.669942	0.0332966	1.49438	down	-0.783507	0.00451347	1.44161	down	--	--	--	--	--	--	HMDB0011564	32899-41-5	Organic compounds	Lipids and lipid-like molecules	Glycerolipids	Monoradylglycerols
pos_1345	Dunalianoside B	588.987	112.411	123.492	1797.45	451.592	1851.72	395.864	461.22	232.253	1645.12	2342.33	1718.09	1.91244	0.157012	1.20947	unchanged	2.79009	0.00538074	1.43143	up	--	--	--	--	--	--	--	--	--	--	--	--
pos_13457	CPA(18:1(9Z))	13369.3	17186.1	17631.5	6806.75	10920	6969.36	13365.4	20128.3	26262.3	8799.02	7807.39	8180.01	-1.2748	0.0746043	1.42126	unchanged	-0.959089	0.0245765	1.4152	down	--	--	LMGP00000056	Glycerophospholipids [GP]	Other Glycerophospholipids [GP00]	--	--	--	--	--	--	--
pos_1357	Docosanoic acid (Behenic acid)	1.33198e-08	1.33198e-08	1.33198e-08	180.981	1.33198e-08	196.284	38.279	1.33198e-08	7.45596	160.436	178.79	283.676	3.04421	0.21877	1.08127	unchanged	33.8597	0.0325242	1.41765	up	--	--	--	--	--	--	--	--	--	--	--	--
pos_1362	3-Hydroxy-N-methylpyridinium	2258.97	820.147	802.28	2685.72	878.239	2717.78	1021.85	786.834	857.212	2664.67	3975.01	2684.88	1.23654	0.184411	1.15176	unchanged	1.26446	0.0495978	1.23086	up	--	--	--	--	--	--	--	--	--	--	--	--
pos_13673	Monoolein	60854.8	51145.9	76529.4	2979.43	6233.02	3737.16	29712.7	56658.1	72764	3447.17	2909.83	3043.52	-3.61927	0.0596239	1.508	unchanged	-4.32591	0.0149586	1.44505	down	--	--	--	--	--	--	HMDB0011567	129784-87-8	Organic compounds	Lipids and lipid-like molecules	Glycerolipids	Monoradylglycerols
pos_13698	LysoPE 18:0(2n isomer)	7342.23	8546.96	4984.91	11939.1	5214.48	3827.98	6031.29	9143.09	8183.36	13381.8	13061.6	19593.8	-0.154781	0.789251	0.310684	unchanged	1.14109	0.0401681	1.30591	up	--	--	--	--	--	--	--	--	--	--	--	--
pos_13721	Meliasenin E	188.544	159.485	113.31	113.284	96.5447	65.1363	134.184	179.5	138.336	201.929	141.833	259.62	-0.717144	0.0432469	1.36262	down	0.387245	0.316911	0.74125	unchanged	--	--	--	--	--	--	--	--	--	--	--	--
pos_13840	Sphingosyl-phosphocholine	1055.93	3328.19	3961.66	130009	21549.5	28254.1	4681.3	1096.23	1318.9	58587.1	67578	46305	4.66326	0.242449	1.00388	unchanged	4.36916	0.0112194	1.46237	up	C03640	Sphingolipid metabolism(ko00600)	--	--	--	--	HMDB0006482	1670-26-4	Organic compounds	Lipids and lipid-like molecules	Sphingolipids	Phosphosphingolipids
pos_13915	Oripavine	280.664	1.33198e-08	1.33198e-08	2.89176	66060.4	87.8672	14.9938	377.376	1.33198e-08	1007.7	1915.8	1721.01	7.39741	0.424147	0.721728	unchanged	4.04861	0.0245508	1.41106	up	C06175	Isoquinoline alkaloid biosynthesis(ko00950);;Metabolic pathways(ko01100);;Biosynthesis of secondary metabolites(ko01110)	--	--	--	--	HMDB0030251	467-04-9	Organic compounds	Alkaloids and derivatives	Morphinans	--
pos_14047	Ascorbic acid 6-palmitate	5660.83	6074.31	7126.21	4673.24	4285.17	3088.68	6497.68	4664.1	3986.13	4354.88	4388.09	4343.46	-0.330435	0.320193	0.741449	unchanged	-0.527361	0.0475811	1.35195	down	--	--	--	--	--	--	--	--	--	--	--	--
pos_1434	4-(Cytidine 5'-diphospho)-2-C-methyl-D-erythritol	1471.4	1456.06	1606.79	1928.26	1729.51	2144.39	1888.22	1475.89	1542.36	2261.74	2373.63	2522.6	0.241902	0.163828	1.12841	unchanged	0.658686	0.00134904	1.48138	up	C11435	Terpenoid backbone biosynthesis(ko00900);;Metabolic pathways(ko01100);;Biosynthesis of secondary metabolites(ko01110)	--	--	--	--	HMDB0304166	--	Organic compounds	Nucleosides, nucleotides, and analogues	Pyrimidine nucleotides	Pyrimidine ribonucleotides
pos_1435	Coenzyme F420-0	3472.34	1060.84	1129.25	4912.4	2163.33	4550.15	1789.76	1895.6	2006.23	4529.53	5754.46	4574.96	1.03043	0.148075	1.21624	unchanged	1.39184	0.0417528	1.30447	up	C19153	Metabolic pathways(ko01100);;Biosynthesis of cofactors(ko01240)	--	--	--	--	--	--	--	--	--	--
pos_1455	4-Hydroxy-2,2'-bipyrrole-5-carbaldehyde	19.7017	144.417	97.7879	67.5692	126.077	162.284	166.776	129.888	185.002	229.347	293.66	346.914	-0.43644	0.275599	0.878946	unchanged	1.73183	0.0153567	1.35545	up	C21569	Metabolic pathways(ko01100);;Biosynthesis of secondary metabolites(ko01110)	--	--	--	--	--	--	--	--	--	--
pos_1472	D-Ribose 1,5-bisphosphate	213.425	1101.89	1109.43	281.318	679.262	305.683	1026.92	725.576	968.262	585.318	533.501	719.862	-1.10343	0.0428603	1.35621	down	-0.399166	0.580877	0.456912	unchanged	C01151	Pentose phosphate pathway(ko00030);;Phosphonate and phosphinate metabolism(ko00440);;Metabolic pathways(ko01100)	--	--	--	--	--	--	--	--	--	--
pos_1481	CDP	166.699	236.585	121.952	330.049	352.199	260.898	386.175	310.427	279	313.93	397.988	399.453	-0.048811	0.809888	0.130431	unchanged	1.0813	0.0117764	1.36914	up	C00112	Pyrimidine metabolism(ko00240);;Metabolic pathways(ko01100);;Nucleotide metabolism(ko01232);;Biosynthesis of cofactors(ko01240)	--	--	--	--	HMDB0001546	63-38-7	Organic compounds	Nucleosides, nucleotides, and analogues	Pyrimidine nucleotides	Pyrimidine ribonucleotides
pos_1488	ATP	1.33198e-08	1.33198e-08	1.33198e-08	329.164	727.851	341.83	1.33198e-08	1.33198e-08	1.33198e-08	575.084	743.229	628.931	35.0269	0.0705075	1.41704	unchanged	35.5041	0.00578267	1.48912	up	C00002	Oxidative phosphorylation(ko00190);;Photosynthesis(ko00195);;Purine metabolism(ko00230);;Zeatin biosynthesis(ko00908);;Metabolic pathways(ko01100);;Biosynthesis of secondary metabolites(ko01110);;Nucleotide metabolism(ko01232);;Biosynthesis of cofactors(ko01240)	--	--	--	--	HMDB0000538	56-65-5	Organic compounds	Nucleosides, nucleotides, and analogues	Purine nucleotides	Purine ribonucleotides
pos_1496	L-Proline	275.531	93.6585	85.4492	458.018	710.351	880.582	179.632	139.29	131.266	444.628	426.092	360.717	2.18629	0.0473068	1.50199	up	1.43755	0.0380634	1.32431	up	C00148	Arginine and proline metabolism(ko00330);;Carbapenem biosynthesis(ko00332);;D-Amino acid metabolism(ko00470);;Aminoacyl-tRNA biosynthesis(ko00970);;Metabolic pathways(ko01100);;Biosynthesis of secondary metabolites(ko01110);;Biosynthesis of amino acids(ko01230);;ABC transporters(ko02010)	--	--	--	--	HMDB0000162	147-85-3	Organic compounds	Organic acids and derivatives	Carboxylic acids and derivatives	Amino acids, peptides, and analogues
pos_1497	Coenzyme F420-3	922.672	602.779	1184.05	1454.43	1158.52	1094.43	774.511	1105.63	866.366	1360.01	1861.55	1545.44	0.432803	0.0980491	1.15643	unchanged	0.815058	0.0379776	1.29244	up	C19151	Metabolic pathways(ko01100)	--	--	--	--	--	--	--	--	--	--
pos_1502	6-O-p-Methoxycinnamoylcatalpol	93.0964	26.4876	21.4554	154.385	89.1929	226.668	70.423	45.24	114.767	290.224	388.337	385.107	1.02908	0.171597	1.07217	unchanged	2.91488	0.0021903	1.46286	up	--	--	--	--	--	--	--	--	--	--	--	--
pos_1507	1,6-Dihydroxy-5-methylcyclohexa-2,4-dienecarboxylate	1928.56	2287.46	2364.62	2643.72	3077.59	2171.12	2295.77	2420.38	2926.42	2706.89	2663.8	2799.92	0.04641	0.811506	0.103299	unchanged	0.312213	0.0488469	1.3311	up	C06720	Metabolic pathways(ko01100)	--	--	--	--	--	--	--	--	--	--
pos_1525	Albireodelphin	142.536	400.637	338.866	1493.03	941.302	599.831	439.362	338.161	329.635	1159.31	1339.94	1034.19	1.45444	0.129853	1.23933	unchanged	2.00216	0.00181874	1.44923	up	C16354	Anthocyanin biosynthesis(ko00942);;Biosynthesis of secondary metabolites(ko01110)	--	--	--	--	--	--	--	--	--	--
pos_1534	5-Amino-4-imidazole carboxylate	445.785	393.202	570.943	907.03	803.845	458.897	732.83	736.457	796.581	690.765	710.544	851.69	-0.0625206	0.836097	0.255378	unchanged	0.676223	0.0184593	1.35533	up	C05516	Purine metabolism(ko00230);;Metabolic pathways(ko01100)	--	--	--	--	--	--	--	--	--	--
pos_1536	Ureidoacrylate	4315.79	5837.01	6122.68	2269.86	3225.85	2024.16	6212.64	7704.03	10475.6	1908.22	2324.83	3718.05	-1.69764	0.0371393	1.53424	down	-1.03347	0.0240072	1.291	down	C20254	Pyrimidine metabolism(ko00240);;Metabolic pathways(ko01100)	--	--	--	--	--	--	--	--	--	--
pos_1558	Piperidione	380.554	88.8989	89.3304	517.44	124.306	528.857	154.202	282.385	84.9805	499.72	790.362	607.603	1.16633	0.241142	0.994195	unchanged	1.76388	0.026558	1.31258	up	C17730	--	--	--	--	--	--	--	--	--	--	--
pos_1564	D-Xylonate	1.33198e-08	2.48319	0.56957	612.051	586.109	437.705	7.25272	94.5529	79.5823	612.871	634.733	672.781	3.1729	0.0044508	1.55622	up	9.29706	0.000734515	1.49979	up	C00502	Pentose and glucuronate interconversions(ko00040);;Metabolic pathways(ko01100)	--	--	--	--	HMDB0242170	--	Organic compounds	Organic oxygen compounds	Organooxygen compounds	Carbohydrates and carbohydrate conjugates
pos_1570	7,8-Dihydrobiopterin	3508.15	1488.42	1296.36	5124.94	1362.75	4997.78	2060.99	2034.01	1529.53	4468.78	6424.67	5202.46	1.03001	0.252684	1.01962	unchanged	1.35489	0.0246067	1.32232	up	C02953	Folate biosynthesis(ko00790);;Metabolic pathways(ko01100);;Biosynthesis of cofactors(ko01240)	--	--	--	--	HMDB0000038	6779-87-9	Organic compounds	Organoheterocyclic compounds	Pteridines and derivatives	Pterins and derivatives
pos_1578	Valyl-Lysine	59.7166	1.33198e-08	1.33198e-08	101.724	351.831	728.659	1.33198e-08	1.33198e-08	38.515	114.001	192.174	102.906	4.93993	0.170894	1.20203	unchanged	2.77618	0.0325445	1.30065	up	--	--	--	--	--	--	HMDB0029132	22677-62-9	Organic compounds	Organic acids and derivatives	Carboxylic acids and derivatives	Amino acids, peptides, and analogues
pos_1599	4-(4-Deoxy-alpha-D-gluc-4-enuronosyl)-D-galacturonate	5098.44	3025.31	3032.74	5604.05	3659.48	5608.76	3344.09	9481.87	9088.74	6541.31	7591.95	9861.91	-0.559272	0.359684	0.89045	unchanged	1.10486	0.0279441	1.32362	up	C06118	Pentose and glucuronate interconversions(ko00040);;Metabolic pathways(ko01100)	--	--	--	--	--	--	--	--	--	--
pos_1643	Adipyl-CoA	87.1919	71.6363	18.7279	1369.3	745.299	269.515	25.7223	139.227	132.446	895.797	952.559	990.75	3.00299	0.158914	1.15417	unchanged	3.99909	2.55331e-05	1.49676	up	C14143	Metabolic pathways(ko01100)	--	--	--	--	HMDB0004047	25119-42-0	Organic compounds	Lipids and lipid-like molecules	Fatty Acyls	Fatty acyl thioesters
pos_1644	Luteolin 7-O-beta-D-glucoside	211.955	84.2833	81.0545	847.136	1537.59	952.524	148.425	208.328	186.15	689.016	697.742	669.699	2.61989	0.0484111	1.47454	up	2.44641	0.00461772	1.48109	up	C03951	Flavone and flavonol biosynthesis(ko00944)	LMPK12113403	Polyketides [PK]	Flavonoids [PK12]	Flavones and Flavonols [PK1211]	HMDB0035588	5373-11-05	Organic compounds	Phenylpropanoids and polyketides	Flavonoids	Flavonoid glycosides
pos_1651	3-Oxo-OPC6-CoA	77.3793	1.33198e-08	1.33198e-08	300.177	129.27	589	15.9637	232.015	89.41	457.313	536.989	323.279	1.59389	0.228145	0.998697	unchanged	4.0898	0.0122259	1.42415	up	C16334	alpha-Linolenic acid metabolism(ko00592);;Metabolic pathways(ko01100);;Biosynthesis of secondary metabolites(ko01110)	--	--	--	--	HMDB0060376	--	Organic compounds	Lipids and lipid-like molecules	Fatty Acyls	Fatty acyl thioesters
pos_1669	20-O-Methyl-19-chloroproansamitocin	18822	14530.5	13575	28044.6	21568.3	27850.3	21973.9	25299.7	22007.9	27180.6	31007.3	33524.6	0.161041	0.337634	0.809123	unchanged	0.966685	0.00388612	1.43457	up	C20135	Biosynthesis of secondary metabolites(ko01110)	--	--	--	--	--	--	--	--	--	--
pos_1670	dGTP	1.33198e-08	1.33198e-08	1.33198e-08	743.934	1031.2	815.347	11.6267	96.6442	103.05	978.693	1238.73	1067.09	3.61571	0.0066222	1.57766	up	36.2584	0.00482649	1.4915	up	C00286	Purine metabolism(ko00230);;Metabolic pathways(ko01100);;Nucleotide metabolism(ko01232)	--	--	--	--	HMDB0001440	2564-35-4	Organic compounds	Nucleosides, nucleotides, and analogues	Purine nucleotides	Purine deoxyribonucleotides
pos_1671	Quercetin 3-O-(6-O-malonyl-beta-D-glucoside)	11490.2	6331.82	4997.19	24040.3	14366.3	20505.4	15543.5	12372.6	13911.8	27662	35419.4	34039.5	0.494097	0.172952	1.13022	unchanged	2.08953	0.00153754	1.46339	up	C12638	Flavone and flavonol biosynthesis(ko00944)	--	--	--	--	HMDB0037368	96862-01-0	Organic compounds	Phenylpropanoids and polyketides	Flavonoids	Flavonoid glycosides
pos_1702	Xanthosine 5'-phosphate	63.6033	253.292	226.311	717.896	650.076	466.23	262.827	290.267	317.109	744.547	667.679	747.229	1.07573	0.0454998	1.43438	up	1.9911	0.0050141	1.45478	up	C00655	Purine metabolism(ko00230);;Metabolic pathways(ko01100);;Biosynthesis of secondary metabolites(ko01110);;Nucleotide metabolism(ko01232)	--	--	--	--	HMDB0001554	523-98-8	Organic compounds	Nucleosides, nucleotides, and analogues	Purine nucleotides	Purine ribonucleotides
pos_1704	Leu Cys Cys Trp	9367.25	8904.84	9986.37	14385.7	15370.5	14993	14931.1	13843.7	12715.5	16334.9	17833.2	18872.5	0.109088	0.226225	1.10702	unchanged	0.908416	0.00302022	1.48447	up	--	--	--	--	--	--	--	--	--	--	--	--
pos_1705	beta-Rhodomycin	1647.79	661.345	816.602	2756.1	1507.56	2798.05	1035.26	903.855	1038.76	2245.11	2917.6	2430.95	1.24573	0.083048	1.38097	unchanged	1.2806	0.0204692	1.35779	up	C18642	Biosynthesis of secondary metabolites(ko01110)	--	--	--	--	--	--	--	--	--	--
pos_1710	Tropinone	88.8175	1.33198e-08	1.33198e-08	130.909	30.013	186.879	16.1643	99.2974	80.5564	170.922	211.786	201.701	0.827273	0.402938	0.681198	unchanged	2.71806	0.0187658	1.40512	up	C00783	Tropane, piperidine and pyridine alkaloid biosynthesis(ko00960);;Metabolic pathways(ko01100);;Biosynthesis of secondary metabolites(ko01110)	--	--	--	--	HMDB0304521	--	Organic compounds	Alkaloids and derivatives	Tropane alkaloids	--
pos_1712	Guanine	20764.6	15201.5	19294.6	31355.4	25376.7	16656.8	21827.5	22258	29257.7	22125.4	25133.6	26492.3	0.000900866	0.9977	0.104201	unchanged	0.416416	0.0462498	1.27014	up	C00242	Purine metabolism(ko00230);;Metabolic pathways(ko01100);;Nucleotide metabolism(ko01232)	--	--	--	--	HMDB0000132	73-40-5	Organic compounds	Organoheterocyclic compounds	Imidazopyrimidines	Purines and purine derivatives
pos_1735	Salicylacyl Glucuronide	11697.1	10801.3	10449	7001.71	10079.5	7815.74	12435.9	11901.1	11423.3	5931.21	7139.19	6131.7	-0.52239	0.0482007	1.41072	down	-0.778902	0.000963601	1.4582	down	--	--	--	--	--	--	HMDB0010314	29315-53-5	Organic compounds	Organic oxygen compounds	Organooxygen compounds	Carbohydrates and carbohydrate conjugates
pos_1744	5-Hydroxyflavone	1989.87	770.845	564.232	2568.9	2088.71	2120.53	912.914	2330.82	2673.16	3418.4	3729.26	3185.17	0.196049	0.653127	0.271119	unchanged	1.63583	0.0241214	1.38876	up	--	--	--	--	--	--	HMDB0040556	71802-04-5	Organic compounds	Phenylpropanoids and polyketides	Flavonoids	Flavonoid glycosides
pos_1791	D-Octopine	4535.91	6917.95	6310.81	4214.33	6802.63	4649.16	7668.47	7943.64	8911.85	3817.72	4280.02	4096.98	-0.646544	0.0480315	1.42329	down	-0.542754	0.117074	1.18075	unchanged	C04137	Arginine and proline metabolism(ko00330);;Metabolic pathways(ko01100);;ABC transporters(ko02010)	--	--	--	--	--	--	--	--	--	--
pos_1798	2-(3,4-dimethoxyphenyl)ethanamine	171.156	40.6811	4.20579	260.4	226.999	232.232	94.4227	305.141	260.807	271.042	327.702	508.201	0.123982	0.788554	0.140524	unchanged	2.35719	0.0323802	1.30295	up	--	--	--	--	--	--	HMDB0041806	120-20-7	Organic compounds	Benzenoids	Benzene and substituted derivatives	Methoxybenzenes
pos_1799	L-Cyclopentylglycine	64.3285	19.4774	10.3515	167.877	38.0524	201.604	5.70759	122.811	95.2728	178.961	222.557	234.076	0.864767	0.378708	0.687614	unchanged	2.75496	0.00158722	1.45872	up	--	--	--	--	--	--	--	--	--	--	--	--
pos_1820	Bengenin	188.449	144.904	168.709	221.016	261.064	163.758	296.923	325.216	199.573	68.7066	105.608	25.8009	-0.347462	0.288902	0.796491	unchanged	-1.32704	0.0296592	1.32414	down	--	--	--	--	--	--	--	--	--	--	--	--
pos_1861	纬-Glu-Cys	13914.6	3338.62	3018.44	26802.8	15807.1	26553.6	4513.19	7398.34	7038.99	20922.4	28800.1	22271.7	1.86777	0.037153	1.47536	up	1.82842	0.0209245	1.34856	up	--	--	--	--	--	--	HMDB0001049	636-58-8	Organic compounds	Organic acids and derivatives	Carboxylic acids and derivatives	Amino acids, peptides, and analogues
pos_1867	Cytidine 5'-monophosphate(Cytidylic acid)	316.64	83.0862	44.5312	447.733	191.006	635.903	321.043	332.321	258.86	1206.98	1148.75	1146.7	0.482632	0.448648	0.721245	unchanged	2.97888	0.00493688	1.475	up	--	--	--	--	--	--	--	--	--	--	--	--
pos_1871	Peonidin 3-arabinoside cation	29591.3	6444.02	4403.04	51134.9	14552.1	71934.7	23730.6	24667.1	13534.4	131049	136462	112934	1.15195	0.269147	1.00076	unchanged	3.23389	0.000499455	1.47115	up	--	--	--	--	--	--	--	--	--	--	--	--
pos_1873	Glucolesquerellin	286.964	17.6097	1.33198e-08	499.207	121.371	871.062	340.503	302.501	83.8297	1749.87	1616.61	1477.98	1.0372	0.362887	0.849919	unchanged	3.99147	0.000280794	1.47571	up	C17250	Glucosinolate biosynthesis(ko00966);;Biosynthesis of secondary metabolites(ko01110);;2-Oxocarboxylic acid metabolism(ko01210)	--	--	--	--	HMDB0038409	74542-17-9	Organic compounds	Organic oxygen compounds	Organooxygen compounds	Carbohydrates and carbohydrate conjugates
pos_1902	Cyanidin 3-O-rutinoside	61362.3	1692.94	1078.45	131348	3469.46	100290	10119.4	18325.4	5470.05	150458	205388	89031.6	2.79333	0.222833	1.06357	unchanged	2.79425	0.0423568	1.2768	up	C08620	Anthocyanin biosynthesis(ko00942)	LMPK12010452	Polyketides [PK]	Flavonoids [PK12]	Anthocyanidins [PK1201]	HMDB0304663	--	Organic compounds	Lipids and lipid-like molecules	Glycerophospholipids	Glycerophosphocholines
pos_1923	N6-Acetyl-N6-hydroxy-L-lysine	89.2469	0.549968	1.07616	277.933	287.58	399.324	10.5012	13.054	4.65765	259.566	312.58	263.592	5.09586	0.0149187	1.5904	up	3.20113	0.00425697	1.45045	up	C03955	Metabolic pathways(ko01100);;Biosynthesis of secondary metabolites(ko01110)	--	--	--	--	--	--	--	--	--	--
pos_193	5-Hydroxy-1-(4-hydroxyphenyl)-3-decanone	341.19	145.18	250.068	361.312	225.362	538.29	499.948	217.193	384.667	681.686	1026.41	737.976	0.0300066	0.952713	0.107656	unchanged	1.73183	0.0174957	1.39761	up	C17747	Stilbenoid, diarylheptanoid and gingerol biosynthesis(ko00945);;Biosynthesis of secondary metabolites(ko01110)	--	--	--	--	--	--	--	--	--	--
pos_1938	Phosphoribosyl-AMP	380.791	82.5072	44.9647	862.559	105.354	586.852	139.762	743.718	793.188	1103.24	1469.3	1254.67	-0.108902	0.90049	0.203158	unchanged	2.91265	0.00181096	1.45477	up	C02741	Histidine metabolism(ko00340);;Metabolic pathways(ko01100);;Biosynthesis of secondary metabolites(ko01110);;Biosynthesis of amino acids(ko01230)	--	--	--	--	HMDB0012276	1109-75-7	Organic compounds	Nucleosides, nucleotides, and analogues	Purine nucleotides	Purine ribonucleotides
pos_1943	Anabaseine	66.9077	4.59198	21.3635	187.996	26.6439	194.623	62.7573	67.0375	43.373	360.296	504.716	389.347	1.24086	0.287376	0.958409	unchanged	3.7557	0.00581412	1.46537	up	C16906	--	--	--	--	--	HMDB0248374	--	Organic compounds	Organoheterocyclic compounds	Pyridines and derivatives	Hydropyridines
pos_1945	Chysin A	252.958	157.258	185.432	609.579	195.289	457.62	248.241	190.723	173.979	852.591	1143.08	837.852	1.04244	0.21244	1.08177	unchanged	2.25007	0.0122137	1.45339	up	--	--	--	--	--	--	--	--	--	--	--	--
pos_1960	2-O-Galloylmucic acid	162.719	1.33198e-08	1.33198e-08	206.852	227.777	145.356	43.4701	837.486	707.214	645.471	491.383	921.094	-1.45328	0.304577	1.00422	unchanged	3.66076	0.0236535	1.37811	up	--	--	--	--	--	--	HMDB0036932	--	Organic compounds	Organic oxygen compounds	Organooxygen compounds	Carbohydrates and carbohydrate conjugates
pos_1991	Benzyl formate	54.4683	50.8953	53.0684	26.2456	12.8649	15.3848	51.9128	52.6868	63.3025	9.5146	18.9318	30.2444	-1.62342	0.00246925	1.59297	down	-1.43266	0.0279915	1.39206	down	--	--	--	--	--	--	HMDB0041485	104-57-4	Organic compounds	Benzenoids	Benzene and substituted derivatives	Benzyloxycarbonyls
pos_1992	4,5-Diethyl-2-methyloxazole	105.997	1.33198e-08	1.33198e-08	125.802	1.33198e-08	131.283	1.33198e-08	1.33198e-08	1.33198e-08	158.07	193.731	323.39	32.583	0.183689	1.15356	unchanged	2.67127	0.0422964	1.27375	up	--	--	--	--	--	--	HMDB0037870	94794-04-4	Organic compounds	Organoheterocyclic compounds	Azoles	Oxazoles
pos_2001	Hesperetin-7-O-rutinoside (Hesperidin)	1829.37	15.6538	10.7084	5658.34	4382.65	5521.25	108.451	584.203	377.355	4919.52	7158.89	4614.83	3.86236	0.00351815	1.59718	up	3.1692	0.00952108	1.39647	up	--	--	--	--	--	--	--	--	--	--	--	--
pos_2007	2,5-Diamino-6-(5-phospho-D-ribitylamino)pyrimidin-4(3H)-one	95.4473	247.851	410.94	651.306	3565.4	970.753	353.853	1245.18	835.558	907.663	642.641	1098	1.09135	0.427365	0.68656	unchanged	1.81197	0.0213466	1.34075	up	C18910	Riboflavin metabolism(ko00740);;Metabolic pathways(ko01100);;Biosynthesis of cofactors(ko01240)	--	--	--	--	HMDB0304043	--	Organic compounds	Organic oxygen compounds	Organooxygen compounds	Carbohydrates and carbohydrate conjugates
pos_2008	UDP-2-acetamido-4-amino-2,4,6-trideoxy-alpha-D-glucose	587.377	347.696	335.052	1029.84	1152.14	1275.23	368.806	552.197	412.315	580.384	706.362	561.508	1.37459	0.00177324	1.58215	up	0.541192	0.128728	1.08031	unchanged	C04630	Amino sugar and nucleotide sugar metabolism(ko00520);;Metabolic pathways(ko01100);;Biosynthesis of nucleotide sugars(ko01250)	--	--	--	--	--	--	--	--	--	--
pos_2010	N-Acetyl-2,3-dihydro-1H-pyrrole	6853.72	8612.86	7960.87	5968.1	7011.65	7781.29	8946.67	6204.65	6733.47	5110.62	5956.41	5286.98	-0.0760495	0.728008	0.191479	unchanged	-0.518555	0.0270861	1.34683	down	--	--	--	--	--	--	HMDB0031163	23105-58-0	Organic compounds	Organoheterocyclic compounds	Pyrrolines	--
pos_2015	4-Aminobutyraldehyde	391.985	488.952	435.895	323.362	391.12	440.344	523.049	342.175	362.183	284.39	302.966	279.507	-0.0879393	0.738534	0.173367	unchanged	-0.603194	0.0271106	1.4059	down	C00555	Arginine and proline metabolism(ko00330);;beta-Alanine metabolism(ko00410);;Metabolic pathways(ko01100)	--	--	--	--	HMDB0001080	4390-05-0	Organic compounds	Organic oxygen compounds	Organooxygen compounds	Carbonyl compounds
pos_2018	Ectoine	236.876	81.3555	86.9161	2120.89	496.652	1077.55	104.606	442.076	332.51	1703.29	2281.67	2217.92	2.07136	0.182535	1.09764	unchanged	3.93642	0.00576214	1.48182	up	C06231	Glycine, serine and threonine metabolism(ko00260);;Metabolic pathways(ko01100)	--	--	--	--	HMDB0240650	96702-03-3	Organic compounds	Organic acids and derivatives	Carboxylic acids and derivatives	Amino acids, peptides, and analogues
pos_2020	gamma-L-Glutamyl-L-cysteine	620.554	395.109	359.294	7166.51	1984.85	4200.63	402.676	406.342	474.317	6133.37	7684.64	7483.05	3.37909	0.115543	1.28724	unchanged	3.95347	0.00440667	1.4913	up	C00669	Glutathione metabolism(ko00480);;Metabolic pathways(ko01100);;Biosynthesis of cofactors(ko01240)	--	--	--	--	HMDB0001049	636-58-8	Organic compounds	Organic acids and derivatives	Carboxylic acids and derivatives	Amino acids, peptides, and analogues
pos_2023	Feruloylmalic acid	230.53	21.9211	6.07178	259.598	872.104	304.774	45.8287	992.01	731.17	780.042	600.051	1219.17	-0.300406	0.765333	0.3345	unchanged	3.32974	0.0373606	1.34152	up	--	--	--	--	--	--	--	--	--	--	--	--
pos_2026	dTDP-4-oxo-2-deoxy-beta-L-xylose	978.271	191.023	179.275	1121.3	1421.37	1274.14	570.831	4771.52	3236.2	3211.25	2162.48	4594.15	-1.16837	0.324942	0.949371	unchanged	2.88586	0.0417232	1.32903	up	C21353	Polyketide sugar unit biosynthesis(ko00523);;Biosynthesis of secondary metabolites(ko01110)	--	--	--	--	--	--	--	--	--	--
pos_2027	dTDP-L-epivancosamine	1614.52	1.33198e-08	1.33198e-08	1964.63	91.8335	2288.61	189.502	262.561	125.04	2518.32	3440.96	2206.91	2.91248	0.207678	1.10915	unchanged	2.33856	0.0344863	1.29146	up	C12321	Metabolic pathways(ko01100);;Biosynthesis of secondary metabolites(ko01110);;Biosynthesis of nucleotide sugars(ko01250)	--	--	--	--	--	--	--	--	--	--
pos_2071	Undecaprenyl phosphate alpha-L-Ara4N	8183.46	8899.07	8142.97	6442.04	4670.65	5481.94	6144.71	5575.55	4478.54	4103.97	3532.69	2554.96	0.0348287	0.861242	0.23088	unchanged	-1.3075	0.00204532	1.48032	down	C16157	Amino sugar and nucleotide sugar metabolism(ko00520);;Metabolic pathways(ko01100)	LMPR03020005	Prenol Lipids [PR]	Polyprenols [PR03]	Bactoprenol monophosphates [PR0302]	--	--	--	--	--	--
pos_2083	sclareol	34417.8	44238	51032.2	38465.4	21614.7	16270.6	43887.8	26903.6	31773.2	28691	16645.2	13607.3	-0.425819	0.360032	0.735134	unchanged	-1.13764	0.0241809	1.31626	down	C09183	Diterpenoid biosynthesis(ko00904);;Biosynthesis of secondary metabolites(ko01110)	LMPR0104030010	Prenol Lipids [PR]	Isoprenoids [PR01]	C20 isoprenoids (diterpenes) [PR0104]	HMDB0036827	515-03-7	Organic compounds	Lipids and lipid-like molecules	Prenol lipids	Diterpenoids
pos_2257	Ginsenoside Rg3	5063.74	5947.9	4596.4	5227.15	2819.14	1872.11	5266.88	4176.96	3992.61	3522.76	2630.39	1919.56	-0.437973	0.365392	0.775362	unchanged	-0.951165	0.015381	1.37785	down	C20778	Biosynthesis of various plant secondary metabolites(ko00999);;Biosynthesis of secondary metabolites(ko01110)	LMPR0106080010	Prenol Lipids [PR]	Isoprenoids [PR01]	C30 isoprenoids (triterpenes) [PR0106]	HMDB0039546	14197-60-5	Organic compounds	Lipids and lipid-like molecules	Prenol lipids	Triterpenoids
pos_2313	Elaidic Acid	6055.14	5202.02	6329.15	483.733	846.512	494.597	4373.24	3257.65	4882.8	1180.41	1192.02	972.56	-2.77766	0.0135484	1.58052	down	-2.39438	0.00375868	1.47858	down	C01712	--	--	--	--	--	HMDB0000573	112-79-8	Organic compounds	Lipids and lipid-like molecules	Fatty Acyls	Fatty acids and conjugates
pos_2512	2-Methyl-3-n-amyl-dihydropyrrole	704.129	1451.3	1262.3	1166.86	1328.41	1118.21	1031.46	906.089	855.508	1370.36	1244.03	1342.1	0.371543	0.030927	1.43205	up	0.211179	0.508703	0.535764	unchanged	C21571	Metabolic pathways(ko01100);;Biosynthesis of secondary metabolites(ko01110)	--	--	--	--	--	--	--	--	--	--
pos_2528	3-Hexaprenyl-4-hydroxybenzoate	612.314	510.133	335.012	513.471	629.959	989.394	723.152	561.323	373.043	983.106	672.665	989.768	0.36374	0.422629	0.780007	unchanged	0.860106	0.0434311	1.22418	up	C13425	--	--	--	--	--	HMDB0006816	65848-03-5	Organic compounds	Lipids and lipid-like molecules	Prenol lipids	Polyprenylphenols
pos_2542	Aplidiasphingosine	101.005	43.1422	285.349	780.491	1136.3	798.318	107.636	132.667	281.173	1482.65	1135.74	1884.58	2.38034	0.0123311	1.51597	up	3.39016	0.0164567	1.42605	up	--	--	LMSP01080016	Sphingolipids [SP]	Sphingoid bases [SP01]	Sphingoid base analogs [SP0108]	--	--	--	--	--	--
pos_2583	GV 150013X	6395.37	14948.8	22590.4	18094.4	1.49707e+07	144451	16388.7	27168.6	53112.5	35108.6	50970.4	45944.4	7.29044	0.418875	0.729657	unchanged	1.58736	0.0113555	1.38956	up	C15096	--	--	--	--	--	--	--	--	--	--	--
pos_2646	16-Methylheptadecanoic acid	1514.22	1388.14	2101.14	2869.89	2862.47	2058.09	1075.31	1613.45	1406.46	3511.32	2439.59	2940.59	0.927767	0.0254326	1.41554	up	0.82949	0.0316541	1.28664	up	--	--	--	--	--	--	HMDB0031066	2724-58-5	Organic compounds	Lipids and lipid-like molecules	Fatty Acyls	Fatty acids and conjugates
pos_2648	MG(0:0/18:0/0:0)	26392.9	34650.1	41607.3	55246.8	54411.2	41698.2	24846.9	31463.9	32199.8	65421.5	46473	58573.2	0.774026	0.023548	1.42692	up	0.731761	0.0354488	1.26067	up	--	--	--	--	--	--	HMDB0011535	--	Organic compounds	Lipids and lipid-like molecules	Glycerolipids	Monoradylglycerols
pos_2720	6-Deoxocathasterone	25.1946	33.9543	52.3242	2364.64	51.5003	9.03464	62.7766	10.578	1.07947	20.4197	1.56443	0.783649	5.02598	0.420015	0.697271	unchanged	-2.29163	0.0473396	1.23767	down	C15798	Brassinosteroid biosynthesis(ko00905);;Metabolic pathways(ko01100);;Biosynthesis of secondary metabolites(ko01110)	LMST01030124	Sterol Lipids [ST]	Sterols [ST01]	Ergosterols and C24-methyl derivatives [ST0103]	--	--	--	--	--	--
pos_2751	Trioxilin A3	263188	311179	420367	217050	218043	168726	267228	269153	286127	208875	296853	202278	-0.445912	0.0340413	1.50587	down	-0.49055	0.17206	0.945669	unchanged	C04843	--	LMFA03090002	Fatty Acyls [FA]	Eicosanoids [FA03]	Hepoxilins [FA0309]	HMDB0001977	68860-46-8	Organic compounds	Lipids and lipid-like molecules	Fatty Acyls	Eicosanoids
pos_2794	Tridemorph	4457.11	5929.39	6172.77	6451.29	7411.35	6343.12	4974.63	5425.13	5839.22	7821.81	7944.4	8974.43	0.315305	0.0392503	1.32277	up	0.579244	0.0177128	1.36434	up	C11285	--	--	--	--	--	HMDB0031810	81412-43-3	Organic compounds	Organoheterocyclic compounds	Oxazinanes	Morpholines
pos_2879	Eicosapentaenoic Acid ethyl ester	2699.97	1607.66	6705.02	1656.99	2258.82	571.91	1743.8	2890.29	770.865	35882.8	33249.8	17560.3	-0.2683	0.718165	0.276037	unchanged	2.97675	0.0398939	1.34977	up	--	--	--	--	--	--	HMDB0249402	--	Organic compounds	Lipids and lipid-like molecules	Fatty Acyls	Fatty acid esters
pos_296	L-Arginine	1757.3	3618.13	3865.31	5334.11	8258.74	5316.01	4389.93	4409.55	12179	16889.4	11229	22854.9	-0.149848	0.822031	0.320134	unchanged	2.46366	0.0488187	1.34556	up	C00062	Arginine biosynthesis(ko00220);;Monobactam biosynthesis(ko00261);;Arginine and proline metabolism(ko00330);;D-Amino acid metabolism(ko00470);;Aminoacyl-tRNA biosynthesis(ko00970);;Metabolic pathways(ko01100);;Biosynthesis of secondary metabolites(ko01110);;Biosynthesis of amino acids(ko01230);;ABC transporters(ko02010)	--	--	--	--	HMDB0000517	74-79-3	Organic compounds	Organic acids and derivatives	Carboxylic acids and derivatives	Amino acids, peptides, and analogues
pos_2971	1-Octadecanol (Drug)	16232.7	22705.5	22732.5	23274.6	28090.8	26123.7	21821.7	21624.1	24814.5	28951.2	27019.6	33459.5	0.182945	0.157588	1.0387	unchanged	0.536177	0.0333437	1.27701	up	--	--	--	--	--	--	--	--	--	--	--	--
pos_2972	Stearoylcarnitine	2142.5	5200.37	8654.76	8975.52	8922.97	8175.23	4055.33	3317.51	3751.13	14469.5	12837.1	12657.2	1.22892	0.000149219	1.61136	up	1.32084	0.0414311	1.34956	up	--	--	LMFA07070008	Fatty Acyls [FA]	Fatty esters [FA07]	Fatty acyl carnitines [FA0707]	HMDB0000848	25597-09-5	Organic compounds	Lipids and lipid-like molecules	Fatty Acyls	Fatty acid esters
pos_3059	Caloxanthin	130911	85379.5	92936.2	269068	241143	597056	287844	338318	333076	616210	542400	881441	0.207043	0.709163	0.366517	unchanged	2.72187	0.0284876	1.41617	up	C16282	Carotenoid biosynthesis(ko00906)	LMPR01070134	Prenol Lipids [PR]	Isoprenoids [PR01]	C40 isoprenoids (tetraterpenes) [PR0107]	--	--	--	--	--	--
pos_3084	C-6 Ceramide	3694.64	9860.61	15767	90296.7	80614.7	129830	11473.5	11407.2	13702.6	148361	146239	121641	3.03926	0.0277474	1.54946	up	3.82735	0.00150794	1.48226	up	--	--	--	--	--	--	--	--	--	--	--	--
pos_310	Methoxamine	348.05	79.0784	80.7414	492.788	103.38	253.887	194.57	297.56	301.248	401.047	618.566	679.121	0.0995472	0.886011	0.0679917	unchanged	1.74193	0.0321693	1.29354	up	C07513	--	--	--	--	--	HMDB0014861	390-28-3	Organic compounds	Benzenoids	Benzene and substituted derivatives	Methoxybenzenes
pos_3131	24-Methylenelophenol	2468.16	1792.87	10677.4	16146.9	9516.83	12010.9	4625.51	3350.46	4462.3	15068.2	44966.4	14815.9	1.59881	0.0439695	1.46151	up	2.32498	0.176992	1.06718	unchanged	C11522	Steroid biosynthesis(ko00100);;Metabolic pathways(ko01100);;Biosynthesis of secondary metabolites(ko01110)	--	--	--	--	HMDB0006846	1176-52-9	Organic compounds	Lipids and lipid-like molecules	Steroids and steroid derivatives	Ergostane steroids
pos_314	NG,NG-Dimethyl-L-arginine	9018.44	8175.28	8317.45	12064.7	7953.26	10434.2	9692.46	9057.29	9786	13420.1	15024.9	16247.9	0.0937756	0.648865	0.393263	unchanged	0.808917	0.0103353	1.46078	up	C03626	--	--	--	--	--	HMDB0001539	30315-93-6	Organic compounds	Organic acids and derivatives	Carboxylic acids and derivatives	Amino acids, peptides, and analogues
pos_3175	17a-Hydroxypregnenolone	1176.41	282.663	138.043	2974.04	1849	2470.32	653.36	3659.55	4171.62	11034.4	11130.2	16309.5	-0.21825	0.757343	0.403985	unchanged	4.59034	0.0168506	1.44773	up	--	--	--	--	--	--	HMDB0000363	387-79-1	Organic compounds	Lipids and lipid-like molecules	Steroids and steroid derivatives	Pregnane steroids
pos_321	5-Methyl-2-thiophenecarboxaldehyde	575.783	770.211	677.588	926.609	1174.04	984.246	1152.51	967.554	1919.8	2193.21	1784.68	3112.1	-0.389083	0.389918	0.855451	unchanged	1.80887	0.0474586	1.36023	up	--	--	--	--	--	--	HMDB0032431	13679-70-4	Organic compounds	Organoheterocyclic compounds	Thiophenes	2,5-disubstituted thiophenes
pos_3391	6-Methylnicotinamide	27528.3	35652.8	34320.9	41355.7	38448.2	35450.7	38885.2	32159.8	33822	41777	43488.7	46387.7	0.136264	0.262519	0.925955	unchanged	0.433242	0.0272077	1.34743	up	--	--	--	--	--	--	HMDB0013704	6960-22-1	Organic compounds	Organoheterocyclic compounds	Pyridines and derivatives	Pyridinecarboxylic acids and derivatives
pos_3402	(R)-4-Dehydropantoate	370.748	493.55	766.14	529.352	631.713	573.749	805.109	721.509	793.269	730.486	836.489	916.536	-0.419274	0.00815536	1.49972	down	0.607123	0.119986	1.14547	unchanged	C01053	Pantothenate and CoA biosynthesis(ko00770)	LMFA01050458	Fatty Acyls [FA]	Fatty Acids and Conjugates [FA01]	Hydroxy fatty acids [FA0105]	--	--	--	--	--	--
pos_342	ACRL Toxin II	25253.2	13752.8	13635.6	38675.9	17227.6	31706.8	27147.4	37686.6	38943.5	59922.4	59041.5	81876.4	-0.244321	0.512302	0.630134	unchanged	1.93177	0.00987925	1.42624	up	--	--	--	--	--	--	HMDB0030496	101951-84-2	Organic compounds	Lipids and lipid-like molecules	Fatty Acyls	Fatty alcohols
pos_3439	Isohumbertiol	5633.92	7997.32	10780.1	8781.27	27143.8	17073.6	16326	16653.9	16991.1	18837.6	18424.5	30035.6	0.0848648	0.866827	0.167333	unchanged	1.46301	0.0493586	1.31787	up	--	--	--	--	--	--	HMDB0040686	--	Organic compounds	Lipids and lipid-like molecules	Prenol lipids	Sesquiterpenoids
pos_3449	Echinenone	449381	501170	306836	1.42435e+06	5.68e+06	3.55154e+06	2.53783e+06	2.76903e+06	1.93575e+06	3.54399e+06	2.58721e+06	4.76114e+06	0.557068	0.453534	0.710069	unchanged	3.11481	0.0353212	1.39459	up	C08592	Carotenoid biosynthesis(ko00906);;Biosynthesis of secondary metabolites(ko01110)	LMPR01070060	Prenol Lipids [PR]	Isoprenoids [PR01]	C40 isoprenoids (tetraterpenes) [PR0107]	--	--	--	--	--	--
pos_3528	Isophorone	1432.57	1609.08	2303.81	3389.25	5996.38	3958.45	3732.78	4903.74	5049.58	4450.84	5353.21	7126.05	-0.0365103	0.906569	0.156219	unchanged	1.6632	0.0287926	1.39744	up	C14743	--	--	--	--	--	HMDB0031195	78-59-1	Organic compounds	Organic oxygen compounds	Organooxygen compounds	Carbonyl compounds
pos_365	choerospondin	575.293	95.5281	37.8118	1466.22	354.179	1088.61	598.507	831.333	1082.09	2587.44	2533.66	3511.04	0.211733	0.736565	0.231597	unchanged	3.60661	0.00486552	1.45147	up	--	--	--	--	--	--	--	--	--	--	--	--
pos_3695	N-Isopropyl-p-toluamide	3931.91	6315.08	9338.08	5856.3	6708.15	5508.51	8176.73	7437.48	8388.19	8428.46	10752.7	9746.26	-0.409346	0.0137386	1.49115	down	0.562684	0.174421	1.04539	unchanged	--	--	--	--	--	--	--	--	--	--	--	--
pos_3839	Campesterol	2723.03	1421.45	2070.3	32017.4	19370.3	4441.01	3576.05	4378.96	1738.49	37311.5	33621.3	36774.6	2.52592	0.192377	1.09821	unchanged	4.11527	0.00042458	1.49412	up	C01789	Steroid biosynthesis(ko00100);;Brassinosteroid biosynthesis(ko00905);;Metabolic pathways(ko01100);;Biosynthesis of secondary metabolites(ko01110)	LMST01030097	Sterol Lipids [ST]	Sterols [ST01]	Ergosterols and C24-methyl derivatives [ST0103]	HMDB0002869	474-62-4	Organic compounds	Lipids and lipid-like molecules	Steroids and steroid derivatives	Ergostane steroids
pos_394	3,4-Di-O-caffeoylquinic acid methyl ester	913.413	114.285	178.005	1461.23	95.4536	498.246	345.07	567.886	806.089	1191.93	1193.8	1607.76	0.257479	0.81357	0.13865	unchanged	1.72778	0.048095	1.27777	up	--	--	--	--	--	--	--	--	--	--	--	--
pos_3979	O-(1->4)-alpha-L-Dihydrostreptosyl-streptidine 6-phosphate	2127.19	2039.18	1405.83	251.591	183.051	292.564	1465.22	1601.79	1284.77	265.323	539.978	1092.67	-2.58117	0.00270549	1.59143	down	-1.55379	0.0213926	1.31657	down	C04767	Metabolic pathways(ko01100);;Biosynthesis of secondary metabolites(ko01110)	--	--	--	--	--	--	--	--	--	--
pos_4233	Cyanidin-3-O-sambubioside [Cyanidin-3-O-(2''-O-xylosyl)glucoside]	3923.46	101.728	52.7831	5312.91	491.009	3273.52	166.673	1385.62	728.975	5666.59	6452.81	10676.4	1.99245	0.242726	0.980675	unchanged	2.48284	0.038186	1.27222	up	--	--	--	--	--	--	--	--	--	--	--	--
pos_4238	3-Mercapto-2-butanol	2560.58	1637.77	1653.02	3119.19	1818.43	2617.94	1907.05	1936.7	1890.3	3911.89	4842.91	4783.03	0.397988	0.250012	1.00644	unchanged	1.21015	0.00393375	1.43434	up	--	--	--	--	--	--	HMDB0040185	54812-86-1	Organic compounds	Organic oxygen compounds	Organooxygen compounds	Alcohols and polyols
pos_4242	Thiamin monophosphate	8.54318	9.02376	1.33198e-08	620.545	7.51203	294.506	125.984	12.3341	2.30372	1080.63	1325.63	1147.49	2.71382	0.276686	0.952494	unchanged	7.66034	0.00377986	1.49327	up	C01081	Thiamine metabolism(ko00730);;Metabolic pathways(ko01100);;Biosynthesis of cofactors(ko01240)	--	--	--	--	HMDB0002666	495-23-8	Organic compounds	Organoheterocyclic compounds	Diazines	Pyrimidines and pyrimidine derivatives
pos_4250	Phenylethylmalonamide (PEMA)	1742.84	276.003	281.116	2177.01	354.439	8009.21	1275.82	1358.55	898.386	7752.43	10016.1	12365.4	1.5771	0.418155	0.773578	unchanged	3.71171	0.012055	1.44667	up	--	--	--	--	--	--	--	--	--	--	--	--
pos_4252	AminoDHQ	188.812	149.828	150.489	265.922	153.303	253.441	151.254	183.57	206.287	230.274	291.588	252.332	0.313964	0.349285	0.745261	unchanged	0.662484	0.0155299	1.37497	up	C12109	Biosynthesis of secondary metabolites(ko01110)	--	--	--	--	--	--	--	--	--	--
pos_4271	UDP-2-acetamido-4-(D-alanylamino)-2,4,6-trideoxy-alpha-D-glucose	3369.85	233.003	169.972	13717	9599.02	14857.2	504.161	647.209	610.046	11336.1	14451.7	9075.1	4.43775	0.0168191	1.57559	up	3.20797	0.00767173	1.41142	up	C22247	Metabolic pathways(ko01100);;Biosynthesis of nucleotide sugars(ko01250)	--	--	--	--	--	--	--	--	--	--
pos_4273	4-Hydroxymethylphenylhydrazine	334.585	146.446	108.299	569.792	253.538	873.805	197.832	176.556	191.964	425.364	653.473	410.779	1.58333	0.169784	1.19823	unchanged	1.33779	0.0470026	1.23632	up	C03994	--	--	--	--	--	--	--	--	--	--	--
pos_4275	7H-Furo[3,2-g][1]benzopyran-7-one, 2,3-dihydro-2-hydroxy-9-methoxy-	1725.51	1575.48	1695.75	1321.59	1575.02	1658.59	1343.32	1059.48	1347.29	856.311	1133.2	992.692	0.280588	0.126148	1.14844	unchanged	-0.74461	0.00433382	1.43082	down	--	--	--	--	--	--	--	--	--	--	--	--
pos_4293	6-Hydroxydopaquinone	2753.09	1166.62	1081.25	8326.13	5211.38	6789.15	1395.81	1188.45	2052.21	4657.15	5338.78	3295.79	2.13228	0.0214044	1.51418	up	1.41025	0.0274034	1.2898	up	--	--	--	--	--	--	HMDB0011639	64192-68-3	Organic compounds	Organic acids and derivatives	Carboxylic acids and derivatives	Amino acids, peptides, and analogues
pos_4314	Pelargonidin 3-O-sophoroside	6347.04	76.9377	154.154	11069.4	214.979	10580.2	494.64	185.469	88.3456	17707.9	25469.6	13679.8	4.83049	0.185175	1.15038	unchanged	3.11159	0.0213415	1.35574	up	C16305	Anthocyanin biosynthesis(ko00942)	--	--	--	--	HMDB0033679	54542-60-8	Organic compounds	Phenylpropanoids and polyketides	Flavonoids	Flavonoid glycosides
pos_4353	Cajanol	2375.12	40.4602	1.33198e-08	4094.49	392.375	3708.71	134.914	696.6	376.063	3017.92	5068.45	3436.3	2.76273	0.183823	1.13356	unchanged	2.25404	0.0415367	1.26304	up	C10204	--	LMPK12050499	Polyketides [PK]	Flavonoids [PK12]	Isoflavonoids [PK1205]	HMDB0033924	61020-70-0	Organic compounds	Phenylpropanoids and polyketides	Isoflavonoids	O-methylated isoflavonoids
pos_4481	1-Deoxy-11-oxopentalenate	44.8185	21.2515	7.35088	96.9517	39.3864	161.609	45.3578	16.8534	26.9547	120.483	113.16	124.204	1.74049	0.182154	1.16024	unchanged	2.28508	0.00857682	1.45322	up	C20400	Metabolic pathways(ko01100);;Biosynthesis of secondary metabolites(ko01110)	--	--	--	--	--	--	--	--	--	--
pos_4585	Triethanolamine	1224.51	1213.03	1298.02	1630.17	1242.09	1079.26	1527.55	2031.46	2460	2008.17	2246.52	2055.55	-0.607115	0.108533	1.29793	unchanged	0.756371	0.00332636	1.48494	up	C06771	Glycerophospholipid metabolism(ko00564)	--	--	--	--	HMDB0032538	102-71-6	Organic compounds	Organic nitrogen compounds	Organonitrogen compounds	Amines
pos_4605	Leucosceptoside A	1027.07	42.8091	9.97195	1527.19	942.716	1101.74	62.664	359.487	187.025	756.713	1223.19	737.124	2.55166	0.0157778	1.49424	up	1.3312	0.240462	0.898317	unchanged	--	--	--	--	--	--	--	--	--	--	--	--
pos_4613	Magnoloside A	1158.33	362.369	363.797	9946.95	11094.2	14003.5	544.018	442.141	405.82	9128.64	15183.2	8042.34	4.65398	0.0113136	1.60103	up	4.1017	0.0429296	1.3817	up	C17678	--	--	--	--	--	--	--	--	--	--	--
pos_4623	3,2',4',6'-Tetrahydroxy-4-methoxy-3',5-diprenyldihydrochalcone	106846	43969.1	54061.6	6648.36	10670.4	18752.3	54592.1	48671.3	48161.4	7650.49	13986.8	6947.89	-2.06968	0.0019639	1.56843	down	-2.84142	0.0928109	1.24283	unchanged	--	--	LMPK12120535	Polyketides [PK]	Flavonoids [PK12]	Chalcones and dihydrochalcones [PK1212]	--	--	--	--	--	--
pos_4653	(2S,3S)-2,3-Dihydro-2,3-dihydroxybenzoate	244.114	125.366	138.473	505.405	244.514	406.81	168.185	350.315	317.607	446.431	491.425	670.373	0.468291	0.326323	0.736635	unchanged	1.66271	0.0168426	1.39218	up	C04171	Biosynthesis of secondary metabolites(ko01110)	--	--	--	--	--	--	--	--	--	--
pos_4664	Geranyl phosphate	5378.44	1021.79	1038.53	15911.7	2416.5	6263.67	1183.8	2212.97	1649.02	7537.9	13556.4	8281.75	2.28502	0.245582	0.995605	unchanged	1.98151	0.0408773	1.27071	up	C21203	Monoterpenoid biosynthesis(ko00902);;Biosynthesis of secondary metabolites(ko01110)	--	--	--	--	HMDB0062745	--	Organic compounds	Lipids and lipid-like molecules	Prenol lipids	Isoprenoid phosphates
pos_4675	5-Carboxymethoxy-3,4-dihydrocarbostyril	2052.03	1101.73	1133.43	3885.49	2859.16	2206.16	1147.82	2619.83	1255.46	2155.73	3131.17	2965.94	0.83344	0.126839	1.1018	unchanged	0.944862	0.0381171	1.27469	up	--	--	--	--	--	--	--	--	--	--	--	--
pos_4692	Crocetin dialdehyde	32573.2	91672.5	114372	6352.12	15245.5	9340.2	72977.8	43328.2	62480	6226.08	8315.8	7196.35	-2.53079	0.022133	1.51125	down	-3.45639	0.0973076	1.23476	unchanged	C19730	Biosynthesis of various plant secondary metabolites(ko00999);;Metabolic pathways(ko01100);;Biosynthesis of secondary metabolites(ko01110)	LMPR0104010021	Prenol Lipids [PR]	Isoprenoids [PR01]	C20 isoprenoids (diterpenes) [PR0104]	HMDB0304298	--	Organic compounds	Lipids and lipid-like molecules	Prenol lipids	Diterpenoids
pos_4702	Isoacteoside	2623.82	969.993	949.777	11181.7	10734.4	14201	1290.54	1426.74	867.119	10637.9	17669.3	9581.6	3.33287	0.00868979	1.60523	up	3.05987	0.0429154	1.36846	up	--	--	--	--	--	--	HMDB0041025	61303-13-7	Organic compounds	Phenylpropanoids and polyketides	Cinnamic acids and derivatives	Hydroxycinnamic acids and derivatives
pos_4705	Phenylpyruvate	2816.61	1372.04	2305.39	2219.45	2045.78	1782.38	3507.28	931.898	1904.63	3263.01	4783.63	4130.05	-0.0689829	0.908131	0.0339236	unchanged	0.906934	0.0362193	1.29093	up	C00166	Phenylalanine metabolism(ko00360);;Phenylalanine, tyrosine and tryptophan biosynthesis(ko00400);;D-Amino acid metabolism(ko00470);;Tropane, piperidine and pyridine alkaloid biosynthesis(ko00960);;Metabolic pathways(ko01100);;Biosynthesis of secondary metabolites(ko01110);;2-Oxocarboxylic acid metabolism(ko01210);;Biosynthesis of amino acids(ko01230)	--	--	--	--	HMDB0000205	156-06-9	Organic compounds	Benzenoids	Benzene and substituted derivatives	Phenylpyruvic acid derivatives
pos_4709	S-Adenosylmethioninamine	7159.68	1951.33	1435.2	9579.87	8662.57	7359.53	2805.7	6519.28	3176.35	5508.74	8672.68	6562.68	1.03417	0.0455916	1.3701	up	0.975976	0.196964	0.96818	unchanged	C01137	Cysteine and methionine metabolism(ko00270);;Arginine and proline metabolism(ko00330);;Metabolic pathways(ko01100)	--	--	--	--	HMDB0000988	22365-13-5	Organic compounds	Nucleosides, nucleotides, and analogues	5'-deoxyribonucleosides	5'-deoxy-5'-thionucleosides
pos_4731	Indole-3-Carbinol	97761.3	119248	118304	32439.9	78914	64478.6	120248	111443	83009.4	45326.9	56797.4	44892.6	-0.839779	0.0618496	1.22326	unchanged	-1.18952	0.00373406	1.44978	down	--	--	--	--	--	--	HMDB0005785	700-06-1	Organic compounds	Organoheterocyclic compounds	Indoles and derivatives	Indoles
pos_4736	1H-Indole-3-propanoic acid	4590.75	5278.56	5980.16	2906.15	5912.7	4703.19	4721.3	4292.84	3362.63	3356.59	4329.73	3419.56	0.127679	0.719461	0.397476	unchanged	-0.513111	0.038936	1.23921	down	--	--	--	--	--	--	HMDB0002302	830-96-6	Organic compounds	Organoheterocyclic compounds	Indoles and derivatives	Indolyl carboxylic acids and derivatives
pos_4739	N-Formyl-L-glutamate	3.35841	2.68928	3.22554	1.15914	139.934	0.874316	7.5444	0.0455226	1.33198e-08	0.223631	0.924811	1.33198e-08	4.22533	0.435489	0.709539	unchanged	-3.01339	0.00202606	1.4447	down	C01045	Histidine metabolism(ko00340);;Metabolic pathways(ko01100)	--	--	--	--	HMDB0003470	1681-96-5	Organic compounds	Organic acids and derivatives	Carboxylic acids and derivatives	Amino acids, peptides, and analogues
pos_4745	Histidyltryptophyldiketopiperazine	680.301	3.71869	83.6796	1542.19	1106.91	1017.35	1.33198e-08	402.759	155.516	541.398	857.764	696.558	2.71534	0.00849801	1.49423	up	1.44883	0.16244	1.05086	unchanged	C22162	Biosynthesis of secondary metabolites(ko01110)	--	--	--	--	--	--	--	--	--	--
pos_4750	Fluotrimazole	42850.1	48853.2	55768.2	23770.8	53778.7	41145.4	42855.7	37814.6	30057.1	28968.3	38720.6	31005.9	0.100245	0.798993	0.304146	unchanged	-0.57939	0.0292176	1.2712	down	C18939	--	--	--	--	--	--	--	--	--	--	--
pos_4758	Isosalipurposide (Phlorizin Chalcone)	1829.36	1210.95	1476.73	1708.6	1768.54	2151.05	1086.02	923.926	1057.69	1489.65	2437.71	1743.06	0.875543	0.0164049	1.5533	up	0.328074	0.326155	0.784255	unchanged	--	--	--	--	--	--	--	--	--	--	--	--
pos_4762	5-O-(Indol-3-ylacetyl-myo-inositol) D-galactoside	53864.1	46816.9	45313.3	31453.7	30669	43664.3	49192.2	50328.9	36489.7	28627.9	40951.1	28568.8	-0.362558	0.174916	0.94304	unchanged	-0.572884	0.0392365	1.26837	down	C04695	--	--	--	--	--	--	--	--	--	--	--
pos_4771	5-(5-Phospho-D-ribosylaminoformimino)-1-(5-phosphoribosyl)-imidazole-4-carboxamide	1251.15	1780.8	1814.73	229.544	1003.54	992.838	2084.7	1697.7	1644.31	691.252	829.143	597.209	-1.28568	0.033691	1.3814	down	-1.19457	0.0265765	1.37632	down	C04896	Histidine metabolism(ko00340);;Metabolic pathways(ko01100);;Biosynthesis of secondary metabolites(ko01110);;Biosynthesis of amino acids(ko01230)	--	--	--	--	HMDB0012277	36244-83-4	Organic compounds	Nucleosides, nucleotides, and analogues	Imidazole ribonucleosides and ribonucleotides	1-ribosyl-imidazolecarboxamides
pos_4777	Cyanidin-3-O-(6''-O-malonyl-2''-O-glucuronyl)glucoside	2004.97	2267.39	2090.82	749.95	1031.71	1067.08	2419.56	1412.23	1433.07	631.685	1207.97	751.703	-0.886072	0.126614	1.15036	unchanged	-1.29604	0.00942474	1.42785	down	C16373	Anthocyanin biosynthesis(ko00942)	--	--	--	--	--	--	--	--	--	--
pos_4803	Calicheamicin T0	254.232	471.482	450.041	19.6131	155.673	128.563	495.904	494.916	402.886	98.6326	68.4312	95.0828	-2.1975	0.00292089	1.53559	down	-2.16514	0.0455098	1.36648	down	C21338	Metabolic pathways(ko01100);;Biosynthesis of secondary metabolites(ko01110)	--	--	--	--	--	--	--	--	--	--
pos_4810	Traumatic acid	6413.3	863.69	563.649	296.142	469.31	470.368	2442.59	3741.3	4632.78	445.836	496.886	900.436	-3.12971	0.03648	1.56042	down	-2.08879	0.403487	0.697728	unchanged	C16308	alpha-Linolenic acid metabolism(ko00592);;Biosynthesis of secondary metabolites(ko01110)	LMFA01170002	Fatty Acyls [FA]	Fatty Acids and Conjugates [FA01]	Dicarboxylic acids [FA0117]	HMDB0000933	6402-36-4	Organic compounds	Lipids and lipid-like molecules	Fatty Acyls	Fatty acids and conjugates
pos_4819	Phenylacetyl-CoA	1524.61	1434.79	1582.94	872.886	367.253	820.984	1627.19	1167.72	1191.2	330.451	682.696	300.173	-0.951552	0.043283	1.29871	down	-1.79022	0.00720016	1.44847	down	C00582	Phenylalanine metabolism(ko00360);;Metabolic pathways(ko01100)	--	--	--	--	HMDB0006503	7532-39-0	Organic compounds	Lipids and lipid-like molecules	Fatty Acyls	Fatty acyl thioesters
pos_4830	Quercetin-3-O-(6''-malonyl)glucoside	975.097	1382.82	1700.52	227.495	861.724	878.095	1718.1	703.945	508.066	453.527	432.063	314.085	-0.57473	0.508488	0.442337	unchanged	-1.75828	0.0404348	1.36163	down	--	--	--	--	--	--	--	--	--	--	--	--
pos_4868	Quercetin 3-O-(6''-galloyl)-尾-D-galactopyranoside	1123.32	2045.94	2268.18	98.4024	753.656	380.899	1569.2	1618.56	1361.5	130.192	175.667	172.455	-1.88351	0.0168623	1.50359	down	-3.5069	0.0419227	1.37578	down	--	--	--	--	--	--	--	--	--	--	--	--
pos_4873	3-Formyl-6-hydroxyindole	48376.6	62342.2	84727.6	17908.5	43148.3	38571.6	44304.6	58138.8	52744.6	17064.8	15718	15062.2	-0.639389	0.124367	1.18584	unchanged	-2.03033	0.0429336	1.36675	down	--	--	--	--	--	--	HMDB0031172	192184-71-7	Organic compounds	Organoheterocyclic compounds	Indoles and derivatives	Hydroxyindoles
pos_4883	Deamino-NAD+	336.337	462.01	424.825	246.37	729.558	417.4	290.605	474.814	733.445	209.751	87.6539	156.719	-0.105334	0.862957	0.233974	unchanged	-1.42947	0.00759661	1.40732	down	C00857	Nicotinate and nicotinamide metabolism(ko00760);;Metabolic pathways(ko01100);;Biosynthesis of cofactors(ko01240)	--	--	--	--	HMDB0001179	6450-77-7	Organic compounds	Nucleosides, nucleotides, and analogues	(5'->5')-dinucleotides	--
pos_4903	Indole-3-methyl acetate	21.2773	67.9229	126.558	893.331	328.846	1087.88	88.7515	72.3735	82.8786	825.166	899.864	561.429	3.24295	0.0940148	1.3658	unchanged	3.40563	0.0152809	1.43084	up	--	--	--	--	--	--	HMDB0029738	1912-33-0	Organic compounds	Organoheterocyclic compounds	Indoles and derivatives	Indolyl carboxylic acids and derivatives
pos_4907	Scopolamine	769.998	1.33198e-08	0.100582	2503.09	1303.38	1383.09	101.924	724.876	161.747	880.584	1686.05	949.406	2.39223	0.0490687	1.36197	up	2.19084	0.0656194	1.188	unchanged	C01851	Tropane, piperidine and pyridine alkaloid biosynthesis(ko00960);;Metabolic pathways(ko01100);;Biosynthesis of secondary metabolites(ko01110)	--	--	--	--	HMDB0003573	51-34-3	Organic compounds	Organic acids and derivatives	Hydroxy acids and derivatives	Beta hydroxy acids and derivatives
pos_4911	Isohemiphloin	835.409	624.552	545.498	602.632	491.046	641.38	438.79	575.873	274.291	77.9919	395.689	131.073	0.428784	0.227029	1.04742	unchanged	-1.72951	0.0240843	1.29933	down	--	--	LMPK12140224	Polyketides [PK]	Flavonoids [PK12]	Flavanones [PK1214]	--	--	--	--	--	--
pos_4912	11a-Hydroxy-7-chlortetracycline	133.339	1.33198e-08	1.33198e-08	1218.65	698.491	1015.7	1.33198e-08	39.0821	7.97252	834.783	1526.99	552.251	5.96182	0.0232976	1.54575	up	4.44984	0.0820233	1.27595	unchanged	C21439	Biosynthesis of secondary metabolites(ko01110)	--	--	--	--	--	--	--	--	--	--
pos_4915	6-Hydroxyindolelactate	753.295	789.435	647.415	690.895	706.788	770.208	606.901	663.464	545.434	268.385	417.916	263.311	0.255687	0.0545236	1.37867	unchanged	-1.20562	0.00369689	1.43061	down	C05657	--	--	--	--	--	--	--	--	--	--	--
pos_4916	Sinapate	508.149	44.5175	33.4157	924.195	437.736	654.404	81.4218	994.546	940.17	996.345	1249.23	1935.46	0.000141549	0.999853	0.113304	unchanged	2.83469	0.0311415	1.33638	up	C00482	Phenylpropanoid biosynthesis(ko00940);;Metabolic pathways(ko01100);;Biosynthesis of secondary metabolites(ko01110)	--	--	--	--	HMDB0032616	7362-37-0	Organic compounds	Phenylpropanoids and polyketides	Cinnamic acids and derivatives	Hydroxycinnamic acids and derivatives
pos_4923	Pyroquilon	82.7108	88.6411	14.9142	1689.44	310.622	1990.78	45.5485	43.001	181.638	1640.31	2163.82	1591.52	3.88466	0.137573	1.24749	unchanged	4.85636	0.0100028	1.47132	up	C18487	--	--	--	--	--	HMDB0037113	57369-32-1	Organic compounds	Organoheterocyclic compounds	Quinolines and derivatives	Quinolones and derivatives
pos_4935	Sinalbin	1074.3	1563.84	1198.34	402.615	432.424	284.692	1409.98	1593.71	1102.33	345.887	283.381	126.167	-1.87459	0.0136681	1.53434	down	-2.3444	0.00993248	1.44462	down	C08426	Glucosinolate biosynthesis(ko00966);;Biosynthesis of secondary metabolites(ko01110);;2-Oxocarboxylic acid metabolism(ko01210)	--	--	--	--	--	--	--	--	--	--
pos_4958	Momilactone A	11804.9	4000.34	6595.52	21536.7	58304.2	35048.9	7312.89	21318.4	3577.6	26646.2	38706.9	35081.7	1.83472	0.107121	1.24476	unchanged	2.16464	0.00596478	1.44191	up	C18015	Diterpenoid biosynthesis(ko00904);;Biosynthesis of secondary metabolites(ko01110)	LMPR0104080002	Prenol Lipids [PR]	Isoprenoids [PR01]	C20 isoprenoids (diterpenes) [PR0104]	HMDB0036748	51415-07-7	Organic compounds	Phenylpropanoids and polyketides	2-arylbenzofuran flavonoids	--
pos_4966	NADH	103.022	103.046	80.5626	2.88429	109.031	93.6884	291.089	414.237	391.004	86.755	35.8176	223.049	-2.41474	0.00432868	1.55753	down	0.269999	0.759571	0.263129	unchanged	C00004	Oxidative phosphorylation(ko00190);;Metabolic pathways(ko01100)	--	--	--	--	HMDB0001487	58-68-4	Organic compounds	Nucleosides, nucleotides, and analogues	(5'->5')-dinucleotides	--
pos_4967	Tropone	25.5909	1.33198e-08	3.69743	74.4599	65.3848	53.9037	42.9652	78.8008	35.0306	75.8852	119.776	174.281	0.30529	0.46911	0.63654	unchanged	3.6589	0.0486272	1.35044	up	--	--	--	--	--	--	--	--	--	--	--	--
pos_4970	3,4-Dimethoxyphenol	1562.06	507.103	523.809	4712.1	1520.3	1892.02	686.957	1436.99	1372.49	2231.82	2438.14	2747.93	1.21638	0.262631	0.921219	unchanged	1.5164	0.029317	1.36289	up	--	--	--	--	--	--	--	--	--	--	--	--
pos_4974	Calycosin	7615.92	4616.41	3784.45	8686.27	9846.45	8444.88	5323.64	11208.8	10828.5	10055.3	10908	9469.4	-0.0203562	0.953216	0.166786	unchanged	0.926036	0.0413864	1.33015	up	C01562	Isoflavonoid biosynthesis(ko00943);;Biosynthesis of secondary metabolites(ko01110)	LMPK12050056	Polyketides [PK]	Flavonoids [PK12]	Isoflavonoids [PK1205]	HMDB0249566	--	Organic compounds	Phenylpropanoids and polyketides	Isoflavonoids	O-methylated isoflavonoids
pos_4986	Octylamine	487.873	549.75	391.482	818.523	693.171	577.513	529.201	628.013	731.7	772.128	779.389	950.774	0.145398	0.50448	0.439874	unchanged	0.808138	0.00977801	1.382	up	C01740	--	--	--	--	--	HMDB0255916	--	Organic compounds	Organic nitrogen compounds	Organonitrogen compounds	Amines
pos_503	Gentioflavoside	4901.88	324.393	268.239	11464.5	709.208	6372.2	1007.08	1747.92	2134.06	9518.33	9528.84	8201.74	1.92348	0.279756	0.929944	unchanged	2.31014	0.0338134	1.36899	up	--	--	--	--	--	--	--	--	--	--	--	--
pos_5071	Kainic acid	813.74	232.637	280.067	966.624	553.437	1012.91	321.929	807.741	652.098	1030.63	1212.88	1402.26	0.507522	0.288114	0.80141	unchanged	1.45866	0.0332482	1.32252	up	C12819	--	--	--	--	--	HMDB0253757	--	Organic compounds	Organic acids and derivatives	Carboxylic acids and derivatives	Amino acids, peptides, and analogues
pos_5114	Cycloserine	17672.1	18657.3	19335.9	14042.5	16552.6	13838.2	18626.6	18044.8	15581	10948.3	14169.6	11609.2	-0.233856	0.111312	1.09495	unchanged	-0.599932	0.0112239	1.40295	down	C08057	Metabolic pathways(ko01100);;Biosynthesis of secondary metabolites(ko01110)	LMPK14000007	Polyketides [PK]	Non-ribosomal peptide/polyketide hybrids [PK14]	--	HMDB0014405	68-41-7	Organic compounds	Organoheterocyclic compounds	Azolines	Isoxazolines
pos_5116	Maohuoside A	1746.07	1714.32	1719.86	191.647	514.297	210.775	1810.33	1810.51	1148.82	80.0137	195.383	155.521	-2.37934	0.0151235	1.47971	down	-3.58754	0.000176115	1.49611	down	--	--	--	--	--	--	--	--	--	--	--	--
pos_5125	4'-Hydroxychalcone	1438.03	2431.2	2762	798.341	1438.23	1219.92	2560.39	2504.32	2861.64	1045.62	1093.85	1061.05	-1.19735	0.00497487	1.57037	down	-1.05097	0.102522	1.22273	unchanged	C14232	--	--	--	--	--	--	--	--	--	--	--
pos_5128	Indole-3-acetyl-beta-1-D-glucoside	246409	286620	326495	135459	250146	207354	287697	253779	189165	148445	190401	155266	-0.301232	0.35904	0.648992	unchanged	-0.798698	0.0174317	1.35946	down	C04197	--	--	--	--	--	HMDB0301785	52703-89-6	Organic compounds	Organoheterocyclic compounds	Indoles and derivatives	Indolyl carboxylic acids and derivatives
pos_5135	Garcimangosone D	40950.6	32451.2	35829.4	21520.6	18192.2	21949.8	33385.5	34537.6	26482.3	14486.7	22917.5	15325.7	-0.614472	0.0323171	1.39908	down	-1.05069	0.00679453	1.38568	down	--	--	--	--	--	--	HMDB0038066	--	Organic compounds	Organic oxygen compounds	Organooxygen compounds	Carbohydrates and carbohydrate conjugates
pos_5152	Kaempferol-3-O-rutinoside-7-O-glucoside	15742.7	15318.7	15501	5636.81	5324.9	6027.87	15216.6	16760.4	12366.6	4062.14	6740.47	4125.71	-1.38408	0.0173858	1.53609	down	-1.64111	0.00613537	1.47345	down	--	--	--	--	--	--	--	--	--	--	--	--
pos_5158	Quercetin-3-O-gentiotetroside	4302.32	4930.34	5215.88	1531.17	1860.51	1904.41	5026.25	4715.93	3677.29	1071.67	1903.89	1010.45	-1.34133	0.0159817	1.50861	down	-1.85791	0.000924086	1.45615	down	--	--	--	--	--	--	--	--	--	--	--	--
pos_5192	Cetoniacytone A	15482.1	14988	19596	99284.8	79827.8	89747.7	22713.2	8686.5	8421.87	71766.1	95048.9	63435.3	2.75523	0.000559538	1.60861	up	2.2013	0.0218087	1.43617	up	C17699	Biosynthesis of secondary metabolites(ko01110)	--	--	--	--	--	--	--	--	--	--
pos_5195	[5-(Aminomethyl)furan-3-yl]methyl diphosphate	1.33198e-08	1.33198e-08	1.33198e-08	85.8298	73.1671	71.3112	1.33198e-08	1.33198e-08	1.33198e-08	98.7921	81.6596	60.7049	32.4243	0.00351236	1.60978	up	32.4907	0.0182581	1.43494	up	C21069	Metabolic pathways(ko01100);;Biosynthesis of cofactors(ko01240)	--	--	--	--	--	--	--	--	--	--
pos_5196	5-O-(1-Carboxyvinyl)-3-phosphoshikimate	256.404	442.205	399.641	576.224	621.346	564.702	434.319	294.192	347.031	641.674	785.343	693.064	0.712374	0.0183121	1.54143	up	0.948913	0.0100786	1.39424	up	C01269	Phenylalanine, tyrosine and tryptophan biosynthesis(ko00400);;Metabolic pathways(ko01100);;Biosynthesis of secondary metabolites(ko01110);;Biosynthesis of amino acids(ko01230)	--	--	--	--	--	--	--	--	--	--
pos_5198	2'-Deoxyadenosine-5'-monophosphate	3.1439	1.33198e-08	1.33198e-08	437.13	383.408	439.009	1.33198e-08	1.33198e-08	1.33198e-08	422.472	598.867	272.965	34.8756	0.00187972	1.62066	up	8.68541	0.0446889	1.3762	up	--	--	--	--	--	--	HMDB0000905	653-63-4	Organic compounds	Nucleosides, nucleotides, and analogues	Purine nucleotides	Purine deoxyribonucleotides
pos_5204	Glucoiberverin	1.33198e-08	58.1874	50.7974	1343.97	982.829	964.567	78.2337	0.00626144	1.19044	1206.41	1337.3	1144.85	5.37285	0.0105042	1.57903	up	5.08086	0.000972047	1.49366	up	C08412	Glucosinolate biosynthesis(ko00966);;Biosynthesis of secondary metabolites(ko01110);;2-Oxocarboxylic acid metabolism(ko01210)	--	--	--	--	HMDB0304681	--	Organic compounds	Organic oxygen compounds	Organooxygen compounds	Carbohydrates and carbohydrate conjugates
pos_5206	Adenosine 5'-phosphosulfate (APS)	1.33198e-08	21.0626	33.4962	1538.34	1180.02	1275.52	17.0379	1.33198e-08	13.9566	1472.08	1776.45	1216.53	7.00964	0.00641299	1.60025	up	6.35473	0.0116748	1.46613	up	--	--	--	--	--	--	--	--	--	--	--	--
pos_5207	Asperuloside	2988.2	905.406	1629.76	4483.4	5050.27	5731.13	1119.52	1579.3	1395.68	3557.4	5846.48	4633.88	1.89845	0.00453922	1.59653	up	1.34569	0.034691	1.29061	up	C09769	Monoterpenoid biosynthesis(ko00902);;Biosynthesis of secondary metabolites(ko01110)	--	--	--	--	HMDB0248667	--	Organic compounds	Organic oxygen compounds	Organooxygen compounds	Carbohydrates and carbohydrate conjugates
pos_5214	Daidzein-7-O-apiosyl(1?6)glucoside	135.931	213.238	299.614	754.751	1570.43	1387.32	370.778	32.5299	62.1713	1286.28	1249.59	920.619	2.9956	0.0328564	1.48934	up	2.4135	0.00760038	1.44424	up	--	--	--	--	--	--	--	--	--	--	--	--
pos_5218	2'-Deoxycytidine 5'-monophosphate (dCMP)	115.639	7.7237	15.6514	1531.45	556.406	875.266	14.0144	1.33198e-08	19.3719	830.388	826.058	635.443	6.47172	0.0765337	1.38649	unchanged	4.04323	0.002017	1.46534	up	--	--	--	--	--	--	--	--	--	--	--	--
pos_5227	5,8-Dihydroxy-3,4-dihydrocarbostyril	3084.69	2124.25	2322.04	6858.48	4232.66	6171.31	2615.52	1915.15	2227.75	4727.27	5924.14	3994.55	1.35288	0.0397141	1.47932	up	0.959593	0.0331393	1.32859	up	--	--	--	--	--	--	--	--	--	--	--	--
pos_5228	2-Amino-2-deoxyisochorismate	143.997	37.4911	78.3264	283.811	274.758	349.756	34.2015	43.6993	77.2659	231.868	230.979	141.934	2.54939	0.00225109	1.58365	up	1.21893	0.0557937	1.19715	unchanged	C18054	Metabolic pathways(ko01100);;Biosynthesis of secondary metabolites(ko01110)	--	--	--	--	--	--	--	--	--	--
pos_5229	3-Amino-4,7-dihydroxycoumarin	201.496	69.1609	115.647	792.312	396.145	650.15	145.001	76.5746	143.483	476.622	518.843	317.128	2.33241	0.0468472	1.45942	up	1.76461	0.0187834	1.35518	up	C12468	Metabolic pathways(ko01100);;Biosynthesis of secondary metabolites(ko01110)	--	--	--	--	--	--	--	--	--	--
pos_5232	Propionyladenylate	1265.28	424.435	582.794	3252.92	1787.45	2677.87	725.659	445.07	622.869	2492.58	2523.49	1899.87	2.10542	0.0393793	1.48592	up	1.60564	0.0104849	1.37735	up	C05983	Propanoate metabolism(ko00640)	--	--	--	--	HMDB0006806	--	Organic compounds	Nucleosides, nucleotides, and analogues	Purine nucleotides	Purine ribonucleotides
pos_5236	Phenylglyoxylyl-CoA	336.574	304.287	324.278	445.407	942.808	833.833	430.539	109.668	150.283	902.722	1043.87	1014.82	1.6862	0.0564261	1.37662	unchanged	1.61747	0.00295018	1.4946	up	C15524	Phenylalanine metabolism(ko00360);;Metabolic pathways(ko01100)	--	--	--	--	--	--	--	--	--	--
pos_5263	Indol-3-ylacetyl-myo-inositol L-arabinoside	119934	137546	165811	64621.8	139871	109722	135022	108128	77242.1	70997.9	94203.7	77668.8	-0.028086	0.944165	0.0459936	unchanged	-0.801465	0.0281016	1.3212	down	C04611	--	--	--	--	--	--	--	--	--	--	--
pos_5280	Cytidine 5'-{[hydroxy(2-hydroxypropyl)phosphonoyl]phosphate}	711.674	275.346	253.81	648.309	528.937	583.546	255.817	1378.99	762.086	1030.42	1184.98	1689.17	-0.444939	0.581492	0.557816	unchanged	1.65386	0.0264818	1.32129	up	C22217	Metabolic pathways(ko01100);;Biosynthesis of secondary metabolites(ko01110)	--	--	--	--	--	--	--	--	--	--
pos_5282	183927	91.1525	142.238	174.166	15.8527	139.249	75.72	138.791	40.1453	44.8577	13.5048	1.33198e-08	18.6215	0.0446061	0.963419	0.131986	unchanged	-3.66517	0.0300924	1.38873	down	--	--	--	--	--	--	--	--	--	--	--	--
pos_5338	Phenazine-1-carboxylate	67253.4	44500.7	68426.8	48001.9	28929.3	34251.1	71410	31681.6	58216.2	25245.5	29879.5	18646.5	-0.536888	0.291559	0.862245	unchanged	-1.28831	0.0306329	1.33876	down	C21442	Metabolic pathways(ko01100);;Biosynthesis of secondary metabolites(ko01110)	--	--	--	--	--	--	--	--	--	--
pos_5349	2-Methyleneglutarate	727.004	691.62	773.226	613.456	582.518	512.316	830.13	562.053	686.877	509.733	575.003	612.531	-0.283377	0.24725	0.933716	unchanged	-0.368935	0.0140541	1.33225	down	C02930	Nicotinate and nicotinamide metabolism(ko00760)	--	--	--	--	HMDB0000422	617-62-9	Organic compounds	Lipids and lipid-like molecules	Fatty Acyls	Fatty acids and conjugates
pos_5362	Capsianoside IV	203.996	132.767	1.33198e-08	1757.23	7028.64	4536.94	11.5074	1030.5	769.738	894.272	1703.19	1484.76	2.87844	0.122798	1.26623	unchanged	3.59955	0.0294921	1.40965	up	--	--	--	--	--	--	HMDB0030736	121924-05-8	Organic compounds	Lipids and lipid-like molecules	Fatty Acyls	Fatty acyl glycosides
pos_5366	7-Methylthioheptyl glucosinolate	9206.81	7550.67	8691.68	4765.99	7303.64	7412.19	7873.43	5673.65	6924.78	5284.24	5876.42	3528.55	-0.0715141	0.775215	0.18253	unchanged	-0.792861	0.0176733	1.34996	down	C17252	Glucosinolate biosynthesis(ko00966);;Biosynthesis of secondary metabolites(ko01110);;2-Oxocarboxylic acid metabolism(ko01210)	--	--	--	--	HMDB0304242	--	Organic compounds	Organic oxygen compounds	Organooxygen compounds	Carbohydrates and carbohydrate conjugates
pos_5373	cis-3-(3-Carboxyethenyl)-3,5-cyclohexadiene-1,2-diol	2309.59	1423.63	2018.71	7392.48	6745.49	5136.11	1412.92	2177.77	2090.39	6665.3	9453.76	8508.78	1.76243	0.0131737	1.52637	up	2.09817	0.0107232	1.46237	up	C12622	Phenylalanine metabolism(ko00360);;Metabolic pathways(ko01100)	--	--	--	--	--	--	--	--	--	--
pos_5379	Benzylsuccinyl-CoA	267.366	1.33198e-08	29.1466	338.988	239.003	134.949	1.33198e-08	888.619	1202.74	700.584	844.738	1004.21	-1.55259	0.329546	0.985307	unchanged	3.10407	0.00353734	1.43718	up	C09817	Metabolic pathways(ko01100)	--	--	--	--	--	--	--	--	--	--
pos_5382	3-Oxo-OPC4-CoA	116.644	1.33198e-08	1.33198e-08	160.807	29.6119	51.0232	1.33198e-08	287.322	317.695	191.821	221.24	275.844	-1.3253	0.357722	0.902792	unchanged	2.5622	0.0201475	1.35952	up	C16338	alpha-Linolenic acid metabolism(ko00592);;Metabolic pathways(ko01100);;Biosynthesis of secondary metabolites(ko01110)	--	--	--	--	HMDB0060375	--	Organic compounds	Lipids and lipid-like molecules	Fatty Acyls	Fatty acyl thioesters
pos_5404	3,4-Dimethylstyrene	1495.25	1161.27	886.935	1563.74	1319.58	1360.39	881.497	990.611	1163.85	902.58	1017.04	750.335	0.483174	0.0229017	1.35997	up	-0.408343	0.235028	0.922858	unchanged	--	--	--	--	--	--	--	--	--	--	--	--
pos_5412	Jasmonic acid	1434.65	1387.26	1338.21	1673.07	1780.76	1584.44	922.566	1310	1280.71	1006.03	972.114	870.127	0.520108	0.0382203	1.3781	up	-0.546539	0.00156735	1.47261	down	C08491	alpha-Linolenic acid metabolism(ko00592);;Metabolic pathways(ko01100);;Biosynthesis of secondary metabolites(ko01110);;Plant hormone signal transduction(ko04075)	LMFA02020001	Fatty Acyls [FA]	Octadecanoids [FA02]	Jasmonic acids [FA0202]	HMDB0032797	59366-47-1	Organic compounds	Lipids and lipid-like molecules	Fatty Acyls	Lineolic acids and derivatives
pos_5430	Tripterygiumine P	2761.73	841.638	1314.42	5982.99	2356.37	3650.84	1065.7	1384.44	848.724	3906.68	5538.79	3988.17	1.86181	0.109081	1.29602	unchanged	1.44977	0.0226659	1.32634	up	--	--	--	--	--	--	--	--	--	--	--	--
pos_5458	Sibiricose A3	3435.77	1643.66	1517.06	3995.04	1691.49	4440.28	1490.82	4153.86	3542.72	3856.92	4733.17	5880.66	0.14045	0.802624	0.156221	unchanged	1.13337	0.0371567	1.27215	up	--	--	--	--	--	--	--	--	--	--	--	--
pos_5464	未-Guanidinovaleric acid	230.418	89.2348	68.2223	323.056	271.33	482.77	104.697	221.705	175.125	318.685	379.921	413.044	1.10283	0.0748941	1.29788	unchanged	1.51904	0.0238745	1.35959	up	C13688	--	--	--	--	--	HMDB0250978	--	Organic compounds	Lipids and lipid-like molecules	Fatty Acyls	Fatty acids and conjugates
pos_5473	10-Hydroxycamtothecin	8943.74	3902.09	4549.97	6129.88	1291.56	2734.26	7941.94	14614.2	13354.1	1689.55	2384.21	2317.14	-1.82211	0.0314184	1.45669	down	-1.44465	0.143994	1.12321	unchanged	--	--	--	--	--	--	--	--	--	--	--	--
pos_5515	4-Hydroxyphenylacetate	102.559	5.58297e-05	2.63381	606.267	252.321	454.693	11.0228	96.3085	43.5148	724.254	1197.17	1211.3	3.12203	0.0563199	1.41498	unchanged	4.89631	0.0204926	1.44317	up	C00642	Tyrosine metabolism(ko00350);;Phenylalanine metabolism(ko00360);;Metabolic pathways(ko01100)	--	--	--	--	HMDB0000020	156-38-7	Organic compounds	Benzenoids	Phenols	1-hydroxy-2-unsubstituted benzenoids
pos_5516	Homomethionine	262.868	8.99322	10.9648	777.716	372.845	642.421	43.9549	166.669	112.246	809.255	1280.76	1210.33	2.47334	0.0446546	1.43592	up	3.54463	0.00800657	1.4363	up	C17213	Glucosinolate biosynthesis(ko00966);;Biosynthesis of secondary metabolites(ko01110);;2-Oxocarboxylic acid metabolism(ko01210)	--	--	--	--	HMDB0030406	25148-30-5	Organic compounds	Organic acids and derivatives	Carboxylic acids and derivatives	Amino acids, peptides, and analogues
pos_5530	1-(4-Hydroxyphenyl)-1-decene-3,5-dione	52.068	1.33198e-08	1.33198e-08	113.26	81.848	27.3638	1.33198e-08	123.179	560.769	69.533	130.929	104.605	-1.62026	0.462094	0.794428	unchanged	2.55066	0.0274589	1.30991	up	C17744	Stilbenoid, diarylheptanoid and gingerol biosynthesis(ko00945);;Biosynthesis of secondary metabolites(ko01110)	--	--	--	--	--	--	--	--	--	--
pos_5537	2-(2-Methylbenzamido)acetic acid	208.537	150.559	184.912	452.406	279.191	462.705	158.625	191.638	107.904	545.04	926.773	796.096	1.38222	0.0392396	1.4592	up	2.05966	0.0335012	1.41575	up	--	--	--	--	--	--	--	--	--	--	--	--
pos_5585	3-Hydroxyindolin-2-one	1751.92	2013.66	1972.77	1491.49	1500.63	1721.81	2187.06	1779.4	1253.38	1594.6	1612.76	1398.42	-0.147076	0.60154	0.325627	unchanged	-0.317192	0.0249505	1.31517	down	C11130	Benzoxazinoid biosynthesis(ko00402);;Biosynthesis of various plant secondary metabolites(ko00999);;Metabolic pathways(ko01100);;Biosynthesis of secondary metabolites(ko01110)	--	--	--	--	--	--	--	--	--	--
pos_5589	OXYQUINOLINE	127078	126310	120101	100689	95118.6	123394	128542	123902	81773.9	105234	110227	93427	-0.0663248	0.788902	0.101403	unchanged	-0.273985	0.0336859	1.34936	down	C19434	--	--	--	--	--	--	--	--	--	--	--
pos_5602	Molybdopterin	13286	14522.9	13372.1	4923.51	7470.41	11746	17494.9	12005.4	7096.98	8835.38	8461.05	6248.84	-0.600315	0.322217	0.686423	unchanged	-0.806541	0.0079136	1.44719	down	C05924	Folate biosynthesis(ko00790);;Metabolic pathways(ko01100);;Biosynthesis of cofactors(ko01240);;Sulfur relay system(ko04122)	--	--	--	--	--	--	--	--	--	--
pos_5657	LysoPG 16:1	171.014	1.33198e-08	1.33198e-08	2402.41	992.074	1030.28	1.33198e-08	8318.77	3807.44	3612.72	5635.28	6367.28	-1.45446	0.3979	0.811697	unchanged	6.5127	0.0242046	1.444	up	--	--	--	--	--	--	--	--	--	--	--	--
pos_5676	Helecin	896.72	285.169	514.642	1687.17	1026.24	1733.2	225.433	412.624	278.702	987.522	1460.39	1063.84	2.27809	0.0298201	1.50987	up	1.0496	0.0609799	1.21364	unchanged	--	--	--	--	--	--	--	--	--	--	--	--
pos_5684	(S)-DNPA	873.627	622.892	930.109	891.099	991.632	1570.83	628.129	469.989	322.651	1163.16	1280.21	1131.19	1.28141	0.0690523	1.40134	unchanged	0.558809	0.0379875	1.33841	up	C12434	Metabolic pathways(ko01100);;Biosynthesis of secondary metabolites(ko01110)	--	--	--	--	--	--	--	--	--	--
pos_5693	Dihydrokaempferol	1045.49	872.966	975.886	1290.6	277.636	442.515	585.822	843.156	868.306	236.384	439.449	279.208	-0.192198	0.793945	0.303562	unchanged	-1.5996	0.00148838	1.44539	down	C00974	Flavonoid biosynthesis(ko00941);;Metabolic pathways(ko01100);;Biosynthesis of secondary metabolites(ko01110)	LMPK12140720	Polyketides [PK]	Flavonoids [PK12]	Flavanones [PK1214]	HMDB0030847	480-20-6	Organic compounds	Phenylpropanoids and polyketides	Flavonoids	Flavans
pos_5719	2-(4-Hydroxyphenyl)acetonitrile	2528.96	2562.07	2444.04	1264.92	1518.57	1521.59	2220.35	2068.61	2483.12	1585.04	1638.51	1785.59	-0.65356	0.00703289	1.54862	down	-0.589059	0.000842391	1.47847	down	--	--	--	--	--	--	--	--	--	--	--	--
pos_5723	Genistein	1148.62	261.503	374.446	1433.24	1434.21	1614.61	234.957	583.726	421.099	1411.12	2613.76	1173.57	1.85408	0.00190263	1.58158	up	1.54251	0.109487	1.11572	unchanged	C06563	Isoflavonoid biosynthesis(ko00943);;Metabolic pathways(ko01100);;Biosynthesis of secondary metabolites(ko01110)	LMPK12050218	Polyketides [PK]	Flavonoids [PK12]	Isoflavonoids [PK1205]	HMDB0003217	446-72-0	Organic compounds	Phenylpropanoids and polyketides	Isoflavonoids	Isoflav-2-enes
pos_5770	Benzofuran	1140.16	527.556	656.589	6144.27	2545.92	2430.75	444.087	699.387	907.127	2270.2	2362.39	1986.78	2.43916	0.129659	1.22733	unchanged	1.5099	0.00534366	1.43477	up	C14512	--	--	--	--	--	HMDB0032929	271-89-6	Organic compounds	Organoheterocyclic compounds	Benzofurans	--
pos_5771	3-[(1E,4R)-4-Hydroxycyclohex-2-en-1-ylidene]-2-oxopropanoate	4402.28	1661.89	2146.31	25644.6	9733.73	9698.52	1656.22	2494.44	3238.39	8914.34	9429.43	8161.8	2.60892	0.140639	1.20604	unchanged	1.69076	0.00931549	1.43702	up	C21085	Metabolic pathways(ko01100);;Biosynthesis of secondary metabolites(ko01110)	--	--	--	--	--	--	--	--	--	--
pos_5791	3-METHOXYCATECHOL	871.775	167.603	147.995	5844.88	3548.23	4314.3	134.899	1548.39	1069.83	3094.83	2989.43	2758.78	2.31582	0.0153205	1.46398	up	2.89677	0.00351014	1.46669	up	--	--	--	--	--	--	--	--	--	--	--	--
pos_5803	Corynebactin	12782.2	7406.79	12459.5	11143.4	10536.2	12778.8	3935.74	7494.55	4366.14	2236.93	4746.36	1667.81	1.12526	0.0144656	1.50436	up	-1.91606	0.0258952	1.32479	down	C12219	Biosynthesis of secondary metabolites(ko01110)	--	--	--	--	--	--	--	--	--	--
pos_5853	4-Ethyl-2-methoxyphenol	124.807	34.3319	42.1898	427.102	79.6348	97.5719	36.574	98.7525	57.9339	155.055	263.688	208.547	1.64474	0.348573	0.796666	unchanged	1.63958	0.029459	1.30451	up	--	--	--	--	--	--	HMDB0040175	2785-89-9	Organic compounds	Benzenoids	Phenols	Methoxyphenols
pos_5865	SAFROLE	3008.6	1485.12	1571.65	11342.2	4924.21	5492.2	1462.02	3550.54	2243.48	4663.83	5167.76	4486.54	1.58434	0.133263	1.18491	unchanged	1.23918	0.0189351	1.40061	up	C10490	--	--	--	--	--	HMDB0033591	94-59-7	Organic compounds	Organoheterocyclic compounds	Benzodioxoles	--
pos_5885	Saikosaponin BK1	1.33198e-08	1.33198e-08	1.33198e-08	1.01434	137.354	1.33198e-08	1.33198e-08	0.684859	1.33198e-08	0.658095	1.30175	1.00433	7.65849	0.420312	0.727177	unchanged	26.1445	0.033653	1.42122	up	C08976	--	--	--	--	--	--	--	--	--	--	--
pos_5886	Styrene	288.393	127.973	241.3	1173.94	445.003	455.131	82.0374	214.907	98.6868	465.275	534.846	443.019	2.39024	0.142551	1.19657	unchanged	1.13378	0.0150967	1.39639	up	C07083	Metabolic pathways(ko01100)	--	--	--	--	HMDB0034240	100-42-5	Organic compounds	Benzenoids	Benzene and substituted derivatives	Styrenes
pos_5947	L-Prolyl-L-Leucine	916.12	1016.94	921.332	1240.34	1173.17	1446.56	934.448	1053.79	928.799	1370.67	1601.16	1619.41	0.404122	0.0433265	1.42469	up	0.6857	0.00990734	1.44734	up	--	--	--	--	--	--	--	--	--	--	--	--
pos_5948	7-Methylxanthosine	1945.4	2518.96	2336.77	2885.72	2174.11	2439.32	1968.3	1795.63	1348.65	2487.01	2954.23	2353.15	0.552675	0.0465224	1.37446	up	0.196662	0.25418	0.835809	unchanged	C16352	Caffeine metabolism(ko00232);;Metabolic pathways(ko01100);;Biosynthesis of secondary metabolites(ko01110)	--	--	--	--	HMDB0301918	--	Organic compounds	Nucleosides, nucleotides, and analogues	Purine nucleosides	--
pos_5954	Scopolin	1913.23	169.972	466.58	2679.35	1935.93	2982.73	143.883	851.662	579.433	791.618	1785.77	478.56	2.27029	0.0085345	1.51413	up	0.261245	0.813927	0.20339	unchanged	C01527	Biosynthesis of various plant secondary metabolites(ko00999);;Biosynthesis of secondary metabolites(ko01110)	--	--	--	--	HMDB0303366	--	Organic compounds	Phenylpropanoids and polyketides	Coumarins and derivatives	Coumarin glycosides
pos_5959	Thiamine aldehyde	823.082	735.222	674.914	1873.94	3177.38	2276.48	365.161	568.99	269.711	2629.15	6616.83	1616.19	2.60571	0.0287067	1.52465	up	2.28212	0.200089	1.04278	unchanged	C05856	Thiamine metabolism(ko00730);;Metabolic pathways(ko01100)	--	--	--	--	--	--	--	--	--	--
pos_5971	Sinapyl alcohol	611.336	304.554	246.655	2522.28	649.525	1209.94	337.308	385.285	255.559	1016.35	1274.7	1176.84	2.16338	0.177038	1.14423	unchanged	1.57677	0.00724733	1.42116	up	C02325	Phenylpropanoid biosynthesis(ko00940);;Metabolic pathways(ko01100);;Biosynthesis of secondary metabolites(ko01110)	--	--	--	--	HMDB0013070	537-33-7	Organic compounds	Benzenoids	Phenols	Methoxyphenols
pos_5994	Gibberellin A34-catabolite	735.962	425.206	544.242	450.755	469.674	608.065	878.064	874.607	1005.19	443.648	544.391	542.93	-0.85144	0.00358024	1.56312	down	-0.155673	0.59629	0.400444	unchanged	C11869	Diterpenoid biosynthesis(ko00904)	LMPR0104170026	Prenol Lipids [PR]	Isoprenoids [PR01]	C20 isoprenoids (diterpenes) [PR0104]	HMDB0304361	--	Organic compounds	Lipids and lipid-like molecules	Prenol lipids	Diterpenoids
pos_6006	Rosmarinate	696.964	1360.61	986.774	88.6016	391.766	381.57	428.571	544.04	162.247	0.736757	2.57271	16.7675	-0.396856	0.578718	0.37168	unchanged	-7.24445	0.0343645	1.40997	down	C01850	Tyrosine metabolism(ko00350);;Metabolic pathways(ko01100)	--	--	--	--	HMDB0257311	--	Organic compounds	Phenylpropanoids and polyketides	Cinnamic acids and derivatives	Hydroxycinnamic acids and derivatives
pos_6010	2-Hydroxy-6-oxoocta-2,4,7-trienoate	536.042	225.277	272.21	1082.17	1155.52	949.91	223.533	555.905	490.451	613.668	809.014	799.611	1.32777	0.0100463	1.489	up	1.10447	0.0335477	1.31216	up	C07087	Metabolic pathways(ko01100)	--	--	--	--	--	--	--	--	--	--
pos_6024	5-Carboxyamino-1-(5-phospho-D-ribosyl)imidazole	535.107	590.494	785.416	977.609	1600.7	1557.51	569.973	327.719	261.459	631.018	953.739	663.175	1.8351	0.0234665	1.52192	up	0.234258	0.432628	0.648116	unchanged	C15667	Purine metabolism(ko00230);;Metabolic pathways(ko01100);;Biosynthesis of secondary metabolites(ko01110)	--	--	--	--	--	--	--	--	--	--
pos_605	4-Methyl-5-(2-phosphooxyethyl)thiazole	279.763	347.138	490.707	287.327	444.527	412.7	518.399	599.789	736.809	802.17	580.172	1069.67	-0.696632	0.0451916	1.40022	down	1.13355	0.0707701	1.23908	unchanged	C04327	Thiamine metabolism(ko00730);;Metabolic pathways(ko01100);;Biosynthesis of cofactors(ko01240)	--	--	--	--	--	--	--	--	--	--
pos_6087	Aclacinomycin S	2139.61	1315.79	2283.53	2451.29	3521.06	4107.04	638.673	1195.56	776.151	686.45	853.027	596.987	1.94907	0.0257562	1.51772	up	-1.42556	0.0503863	1.31192	unchanged	C18635	Biosynthesis of secondary metabolites(ko01110)	--	--	--	--	HMDB0247947	--	Organic compounds	Phenylpropanoids and polyketides	Anthracyclines	--
pos_6089	4-Hydroxyphenylacetaldehyde	6546.41	4187.04	6420.55	1683.31	2186.65	2092.45	2578.31	4567.74	6085.77	1027.43	1212.17	1439.7	-1.15004	0.136755	1.3269	unchanged	-2.22104	0.0255748	1.40326	down	C03765	Tyrosine metabolism(ko00350);;Isoquinoline alkaloid biosynthesis(ko00950);;Metabolic pathways(ko01100);;Biosynthesis of secondary metabolites(ko01110)	--	--	--	--	HMDB0003767	7339-87-9	Organic compounds	Benzenoids	Benzene and substituted derivatives	Phenylacetaldehydes
pos_6090	Coumarin	14061.4	8850.92	13541	4526.71	4821.68	4715.53	5516.33	9915.79	12828.1	2409.54	3045.72	3518.34	-1.00677	0.155653	1.302	unchanged	-2.02229	0.0275204	1.39169	down	C05851	Biosynthesis of various plant secondary metabolites(ko00999);;Biosynthesis of secondary metabolites(ko01110)	--	--	--	--	HMDB0001218	91-64-5	Organic compounds	Phenylpropanoids and polyketides	Coumarins and derivatives	--
pos_6093	Scopoletin	59980.7	37917.1	59300.3	14267.5	19074.3	18860.4	23670.4	42051.5	55140	9215.41	10919	12785.7	-1.21118	0.125121	1.34687	unchanged	-2.25554	0.0272293	1.39941	down	C01752	Biosynthesis of various plant secondary metabolites(ko00999);;Biosynthesis of secondary metabolites(ko01110)	--	--	--	--	HMDB0034344	92-61-5	Organic compounds	Phenylpropanoids and polyketides	Coumarins and derivatives	Hydroxycoumarins
pos_6098	Sinapic acid	7115.33	5151.18	8052.41	3149.16	3264.32	3015.55	3401.02	5658.59	7207.83	1323.86	1661.22	1800.86	-0.786806	0.174758	1.26495	unchanged	-2.08595	0.0236653	1.40556	down	C00482	Phenylpropanoid biosynthesis(ko00940);;Metabolic pathways(ko01100);;Biosynthesis of secondary metabolites(ko01110)	--	--	--	--	HMDB0032616	7362-37-0	Organic compounds	Phenylpropanoids and polyketides	Cinnamic acids and derivatives	Hydroxycinnamic acids and derivatives
pos_6105	Validoxylamine A	4043.5	1178.7	553.493	4817.77	4744.46	3377.67	1452.45	2608.57	2636.41	5777.48	13466.6	8756.55	0.950148	0.0283155	1.34676	up	2.27739	0.0616301	1.2662	unchanged	C17700	Metabolic pathways(ko01100);;Biosynthesis of secondary metabolites(ko01110)	--	--	--	--	--	--	--	--	--	--
pos_6137	N-Acetyl-L-Arginine	547.216	206.595	293.508	609.379	307.587	757.109	390.254	520.171	464.853	693.537	871.168	857.876	0.283641	0.534957	0.552171	unchanged	1.20984	0.0272631	1.3517	up	--	--	--	--	--	--	HMDB0004620	155-84-0	Organic compounds	Organic acids and derivatives	Carboxylic acids and derivatives	Amino acids, peptides, and analogues
pos_6153	5-Oxoavermectin ''1b'' aglycone	25832.7	65445	59062	5501.42	7723.89	4966.6	63979.3	51450.5	98529.3	5034.09	5947.52	13654	-3.55597	0.0430771	1.53516	down	-2.60941	0.0698487	1.2852	unchanged	C11962	Metabolic pathways(ko01100);;Biosynthesis of secondary metabolites(ko01110)	--	--	--	--	--	--	--	--	--	--
pos_6180	2-Naphthylamine	128.425	27.3504	18.7667	189.586	38.6796	195.766	37.0139	34.5467	1.33198e-08	155.144	239.659	183.497	2.56693	0.143257	1.23353	unchanged	1.72825	0.0409431	1.27434	up	C02227	--	--	--	--	--	HMDB0041802	91-59-8	Organic compounds	Benzenoids	Naphthalenes	--
pos_6184	Malonylglycitin	4174.3	1193.75	1893.22	5038.93	7304.52	6574.63	811.428	2728.74	2605.76	4528.81	7451.81	4436.2	1.62206	0.00961827	1.47327	up	1.17688	0.0852997	1.14549	unchanged	C16197	Isoflavonoid biosynthesis(ko00943)	--	--	--	--	--	--	--	--	--	--
pos_6264	Arjunetin	91.1884	79.9503	75.4732	402.183	526.215	158.063	60.6877	247.067	223.388	290.623	383.467	410.282	1.03247	0.227065	0.911997	unchanged	2.13655	0.0152242	1.46375	up	--	--	--	--	--	--	--	--	--	--	--	--
pos_6295	Estrone 3-glucuronide	6450.26	2532.45	2146.11	5341.36	4975.11	6096.16	2226.27	3219.02	3880.36	4147.71	5459.84	4366.9	0.81553	0.0196625	1.41615	up	0.328491	0.567263	0.475865	unchanged	C11133	--	LMST05010011	Sterol Lipids [ST]	Steroid conjugates [ST05]	Glucuronides [ST0501]	HMDB0004483	2479-90-5	Organic compounds	Lipids and lipid-like molecules	Steroids and steroid derivatives	Steroidal glycosides
pos_6305	Nicotinamide D-ribonucleotide	517.725	255.713	198.531	426.095	1038.52	1459.63	315.139	866.184	377.733	1006.73	1283.34	653.563	0.90739	0.275565	0.924163	unchanged	1.59862	0.048694	1.26611	up	C00455	Nicotinate and nicotinamide metabolism(ko00760);;Metabolic pathways(ko01100)	--	--	--	--	--	--	--	--	--	--
pos_6329	dTDP-D-forosamine	3744.3	346.971	129.26	5885.9	2945.64	4257.24	296.675	2272.55	762.19	2833.55	4060.92	2533.09	1.97412	0.0408374	1.35263	up	1.15946	0.274226	0.853704	unchanged	C18034	Polyketide sugar unit biosynthesis(ko00523);;Metabolic pathways(ko01100);;Biosynthesis of secondary metabolites(ko01110);;Biosynthesis of nucleotide sugars(ko01250)	--	--	--	--	--	--	--	--	--	--
pos_6330	dTDP-4-dimethylamino-4,6-dideoxy-5-C-methyl-D-allose	6335.66	578.882	962.61	6520.49	7466.07	7468.97	466.842	2678.93	2421.24	2806.15	5039.4	2498.91	1.94637	0.00786647	1.53909	up	0.393113	0.714261	0.309068	unchanged	C11447	Polyketide sugar unit biosynthesis(ko00523);;Biosynthesis of secondary metabolites(ko01110)	--	--	--	--	--	--	--	--	--	--
pos_6367	Capillanol	229.62	128.05	122.091	491.286	172.91	238.291	158.006	188.54	253.654	307.041	345.918	268.298	0.588461	0.410735	0.660734	unchanged	0.941288	0.0309879	1.30576	up	C17783	--	--	--	--	--	--	--	--	--	--	--
pos_6369	1-Hydroxybisabola-2,10-dien-4-one	313.037	52.3905	43.4501	1488.71	107.643	378.719	109.437	253.779	155.851	585.496	486.785	346.153	1.92791	0.369414	0.773692	unchanged	1.79456	0.0430984	1.23114	up	--	--	--	--	--	--	--	--	--	--	--	--
pos_6398	Senkyunolide B	8498.68	5387.13	5480.28	19870.2	7426.59	10230	5810.98	7266.84	5548.67	9177.14	11419.1	9848.67	1.01057	0.23492	1.01422	unchanged	0.652669	0.047292	1.26401	up	--	--	--	--	--	--	--	--	--	--	--	--
pos_6402	Ser Asp Asp	8573.05	5914.53	5196.03	12758.5	11358.7	16440.8	4933.91	9131.28	4473.75	11462.3	16105.2	8859.25	1.12943	0.0257738	1.42888	up	0.887999	0.101799	1.14983	unchanged	--	--	--	--	--	--	--	--	--	--	--	--
pos_6430	Delphinidin 3-glucoside 5-caffoyl-glucoside	6845	1124.84	2292.05	6031.62	12397.2	11283.4	883.206	3260.8	2477.71	1489.15	1017.02	199.409	2.16578	0.0465368	1.43216	up	-1.92329	0.283762	0.865892	unchanged	C16313	Anthocyanin biosynthesis(ko00942);;Biosynthesis of secondary metabolites(ko01110)	--	--	--	--	--	--	--	--	--	--
pos_6445	Resveratrol-4鈥?O-尾-D-(6鈥?O-galloyl)-glucopyranoside	4071.16	1131.99	568.677	5567.26	4800.05	6862.36	1147.81	3588.58	1750.11	4238.88	6210.03	3245.04	1.40938	0.0209452	1.43756	up	1.24644	0.134062	1.03308	unchanged	--	--	--	--	--	--	--	--	--	--	--	--
pos_6521	2',6'-Dihydroxy-4'-methoxyacetophenone	135.15	19.4346	103.087	1570	1955.96	2444.27	72.2969	20.4359	11.7231	1314.35	2338.11	1016.11	5.83682	0.0159075	1.58891	up	4.17938	0.065758	1.32657	unchanged	C10680	--	--	--	--	--	HMDB0029646	7507-89-3	Organic compounds	Organic oxygen compounds	Organooxygen compounds	Carbonyl compounds
pos_6578	L-2-Aminoadipate 6-semialdehyde	865.577	472.257	463.718	302.648	350.809	336.017	532.378	548.736	644.326	356.897	364.631	362.559	-0.80223	0.0106943	1.58765	down	-0.732759	0.212932	1.00588	unchanged	C04076	Lysine biosynthesis(ko00300);;Lysine degradation(ko00310);;Tropane, piperidine and pyridine alkaloid biosynthesis(ko00960);;Metabolic pathways(ko01100);;Biosynthesis of secondary metabolites(ko01110);;Biosynthesis of amino acids(ko01230)	--	--	--	--	HMDB0001263	6665-12-09	Organic compounds	Organic acids and derivatives	Carboxylic acids and derivatives	Amino acids, peptides, and analogues
pos_6641	6-O-Methyldeacetylisoipecoside	17082.9	5266.27	10470.6	20893.9	27313.4	35978.4	6845.76	7961.41	6015.21	16201.7	26003.7	16098.6	2.01544	0.0383231	1.52302	up	0.82903	0.147783	1.02598	unchanged	C21566	Isoquinoline alkaloid biosynthesis(ko00950);;Biosynthesis of secondary metabolites(ko01110)	--	--	--	--	--	--	--	--	--	--
pos_6648	Cyanidin 3-O-beta-D-sambubioside	17561	2551.67	2201.78	21799.9	10679	16138.3	2027.15	7755.06	3693.4	7905.43	11313.1	7029.55	1.85112	0.0475212	1.36393	up	0.234235	0.822923	0.189025	unchanged	C20490	Anthocyanin biosynthesis(ko00942)	--	--	--	--	--	--	--	--	--	--
pos_666	4-Fluorocyclohexadiene-cis,cis-1,2-diol-1-carboxylate	241.729	409.09	226.63	169.344	75.3636	97.2762	323.368	277.165	295.897	129.418	108.732	133.068	-1.39026	0.0112702	1.53895	down	-1.24105	0.0996377	1.25447	unchanged	C16480	Metabolic pathways(ko01100)	--	--	--	--	--	--	--	--	--	--
pos_6666	Fungichromin	125.139	2.51021	13.79	926.094	382.609	265.193	5.84925	111.224	87.336	877.716	1258.93	983.606	2.94481	0.151137	1.16729	unchanged	4.46341	0.00739014	1.46706	up	C13299	--	--	--	--	--	--	--	--	--	--	--
pos_6676	Lumichrome	5453.26	4056.44	3194.27	8080.77	5491.87	5666.99	4632.11	5745.42	5189.62	6874.79	8335.4	8870.19	0.305575	0.278344	0.869182	unchanged	0.922579	0.0132237	1.36702	up	C01727	Riboflavin metabolism(ko00740)	--	--	--	--	HMDB0254199	--	Organic compounds	Organoheterocyclic compounds	Pteridines and derivatives	Alloxazines and isoalloxazines
pos_6683	cyclo-Dopa 5-O-glucoside	8587.84	3286.37	2882.3	15310.9	10518.5	7870.72	991.874	2209.52	3853.36	1314.31	2762.36	1189.09	2.25609	0.0414941	1.39592	up	-1.48664	0.222441	0.955936	unchanged	C17751	Betalain biosynthesis(ko00965);;Metabolic pathways(ko01100);;Biosynthesis of secondary metabolites(ko01110)	--	--	--	--	HMDB0304310	--	Organic compounds	Organic oxygen compounds	Organooxygen compounds	Carbohydrates and carbohydrate conjugates
pos_6684	Cyanidin 3-O-beta-D-glucoside 5-O-(6-coumaroyl-beta-D-glucoside)	12903.3	4749.46	3759.9	21878.2	14289.8	16534.8	3297.48	9282.3	3296.99	3738.13	3415.18	620.694	1.73096	0.015522	1.45262	up	-1.46173	0.253005	0.906591	unchanged	C16350	Anthocyanin biosynthesis(ko00942)	--	--	--	--	--	--	--	--	--	--
pos_67	L-2,3-Diaminopropanoate	358.782	330.485	292.871	459.603	373.787	377.594	420.275	350.919	338.661	416.805	529.775	482.315	0.125808	0.423396	0.714223	unchanged	0.540902	0.0258088	1.35015	up	C03401	Metabolic pathways(ko01100);;Biosynthesis of secondary metabolites(ko01110)	--	--	--	--	HMDB0002006	4033-39-0	Organic compounds	Organic acids and derivatives	Carboxylic acids and derivatives	Amino acids, peptides, and analogues
pos_6858	Chrysin-6-C-arabinoside-8-C-glucoside	7268.14	1616.87	1813	6379.72	4494.26	5703.49	791.391	3046.24	3360.93	2727.61	5200.59	5075.81	1.20344	0.039546	1.31855	up	0.281615	0.731101	0.301488	unchanged	--	--	--	--	--	--	--	--	--	--	--	--
pos_6867	Isoquinoline	38850.2	48092.5	55643.5	66677.2	192660	204506	36732.7	30386.7	27280.4	81228.2	98832.5	71653.8	2.29678	0.10731	1.35114	unchanged	0.819954	0.0250138	1.34472	up	C06323	--	--	--	--	--	HMDB0034244	119-65-3	Organic compounds	Organoheterocyclic compounds	Isoquinolines and derivatives	--
pos_6873	Creatine	295.919	314.131	371.009	487.248	1435.6	1498.64	216.544	179.222	119.316	666.7	734.762	539.779	2.73175	0.0965235	1.37656	unchanged	0.984568	0.0192504	1.40263	up	C00300	Glycine, serine and threonine metabolism(ko00260);;Arginine and proline metabolism(ko00330);;Metabolic pathways(ko01100)	--	--	--	--	HMDB0000064	57-00-1	Organic compounds	Organic acids and derivatives	Carboxylic acids and derivatives	Amino acids, peptides, and analogues
pos_6876	Indole-3-acetic acid sodium salt	16710.4	18366.2	22141	36461.3	76979	83803.8	14158.8	13646.8	11961.9	30232.6	37949.7	28926.3	2.31032	0.0706173	1.44143	unchanged	0.763141	0.0234585	1.36416	up	--	--	--	--	--	--	--	--	--	--	--	--
pos_6882	2',3'-Cyclic UMP	1455.93	2307.08	2804.24	2497.86	9310.73	9472.06	1880.48	1202.88	993.959	3998.38	4574.39	3418.6	2.38385	0.128178	1.30095	unchanged	0.868635	0.025908	1.31051	up	C02355	Pyrimidine metabolism(ko00240);;Metabolic pathways(ko01100)	--	--	--	--	--	--	--	--	--	--
pos_6890	Quinaldic acid	267.125	296.891	220.785	200.813	193.178	307.844	253.187	289.781	169.005	55.9945	142.969	8.45875	-0.0206921	0.950797	0.0486605	unchanged	-1.91976	0.0215073	1.36292	down	C06325	--	--	--	--	--	HMDB0000842	1993-10-07	Organic compounds	Organoheterocyclic compounds	Quinolines and derivatives	Quinoline carboxylic acids
pos_6994	3-Hydroxy-9,10-secoandrosta-1,3,5(10)-triene-9,17-dione	157.332	1.33198e-08	7.0598	180.946	303.578	120.102	1.33198e-08	293.411	431.186	509.366	713.867	855.935	-0.261134	0.792979	0.365364	unchanged	3.6608	0.011213	1.42845	up	C19944	Metabolic pathways(ko01100)	--	--	--	--	--	--	--	--	--	--
pos_7025	Abscisate	180.073	130.808	155.268	206.972	213.102	101.06	132.499	198.32	95.851	68.9254	111.218	81.9707	0.288529	0.541903	0.518324	unchanged	-0.830596	0.0235702	1.28903	down	C06082	Carotenoid biosynthesis(ko00906);;Metabolic pathways(ko01100);;Biosynthesis of secondary metabolites(ko01110);;Plant hormone signal transduction(ko04075)	--	--	--	--	HMDB0029382	639-46-3	Organic compounds	Lipids and lipid-like molecules	Prenol lipids	Sesquiterpenoids
pos_7153	2-Succinyl-5-enolpyruvyl-6-hydroxy-3-cyclohexene-1-carboxylate	246.42	8.89608	29.4749	172.313	9.62024	322.659	9.05216	15.951	1.33198e-08	263.024	542.386	497.896	4.33494	0.218734	1.10003	unchanged	2.1942	0.0430421	1.26454	up	C16519	Ubiquinone and other terpenoid-quinone biosynthesis(ko00130);;Metabolic pathways(ko01100);;Biosynthesis of secondary metabolites(ko01110);;Biosynthesis of cofactors(ko01240)	--	--	--	--	HMDB0304086	--	Organic compounds	Organic acids and derivatives	Carboxylic acids and derivatives	Tricarboxylic acids and derivatives
pos_7189	Peonidin-3-O-glucoside	2860.11	1258.13	944.356	2425.25	4200.86	4965.22	207.35	1669.68	978.472	39.5815	37.9995	36.8435	2.02123	0.0402548	1.40312	up	-5.46741	0.108681	1.2228	unchanged	--	--	--	--	--	--	HMDB0013689	68795-37-9	Organic compounds	Phenylpropanoids and polyketides	Flavonoids	Flavonoid glycosides
pos_7204	Indoleglycerol phosphate	1.33198e-08	1.33198e-08	1.33198e-08	1.33198e-08	1.33198e-08	1.33198e-08	1.33198e-08	1.33198e-08	23.8305	557.67	316.754	325.748	-29.1516	0.42265	0.840689	unchanged	34.8059	0.0367199	1.37538	up	C03506	Phenylalanine, tyrosine and tryptophan biosynthesis(ko00400);;Benzoxazinoid biosynthesis(ko00402);;Biosynthesis of various plant secondary metabolites(ko00999);;Metabolic pathways(ko01100);;Biosynthesis of secondary metabolites(ko01110);;Biosynthesis of amino acids(ko01230)	--	--	--	--	HMDB0303952	--	Organic compounds	Organoheterocyclic compounds	Indoles and derivatives	Indoles
pos_7213	Cephalosporin C	567.065	10.0369	30.5874	1233.68	206.116	1896.1	1.33198e-08	59.1678	15.3355	2280.98	2776.15	2606.41	5.48463	0.157388	1.22029	unchanged	3.65661	0.000692408	1.47755	up	C00916	Penicillin and cephalosporin biosynthesis(ko00311);;Metabolic pathways(ko01100);;Biosynthesis of secondary metabolites(ko01110)	--	--	--	--	HMDB0060450	--	Organic compounds	Organic acids and derivatives	Carboxylic acids and derivatives	Amino acids, peptides, and analogues
pos_7231	Medicarpin 3-O-glucoside-6'-malonate	9593.41	901.589	747.676	10961.8	6335.54	11037.7	595.701	2504.52	1841.46	11796	11293.1	9925.67	2.51951	0.0265977	1.48782	up	1.55413	0.126431	1.15379	unchanged	C16224	Isoflavonoid biosynthesis(ko00943)	--	--	--	--	--	--	--	--	--	--
pos_7251	Leukotriene E4	137.871	55.9251	41.8837	50.3689	30.3264	35.3053	96.5693	90.8333	80.64	25.6559	38.2472	36.8485	-1.20833	0.00328432	1.54011	down	-1.22603	0.270724	0.896534	unchanged	C05952	Arachidonic acid metabolism(ko00590);;Metabolic pathways(ko01100)	LMFA03020002	Fatty Acyls [FA]	Eicosanoids [FA03]	Leukotrienes [FA0302]	HMDB0002200	75715-89-8	Organic compounds	Lipids and lipid-like molecules	Fatty Acyls	Eicosanoids
pos_7299	LysoPC 18:4	1.16225	1.33198e-08	1.33198e-08	7.98966	108.108	1.33198e-08	1.33198e-08	0.291985	3.64533	9.67007	11.1071	8.84823	4.88199	0.394875	0.759475	unchanged	4.67184	0.000780391	1.48214	up	--	--	--	--	--	--	--	--	--	--	--	--
pos_7305	CMP	435.659	408.783	437.571	547.845	468.285	512.202	444.452	361.124	355.928	448.355	647.011	519.742	0.395963	0.0313199	1.43691	up	0.333219	0.193559	1.06564	unchanged	C00055	Pyrimidine metabolism(ko00240);;Metabolic pathways(ko01100);;Nucleotide metabolism(ko01232)	--	--	--	--	HMDB0000095	63-37-6	Organic compounds	Nucleosides, nucleotides, and analogues	Pyrimidine nucleotides	Pyrimidine ribonucleotides
pos_7314	2-Phenylethanol	199.703	250.325	189.667	201.292	217.234	274.838	157.08	172.243	210.566	109.475	154.401	115.861	0.360953	0.143158	1.07857	unchanged	-0.752383	0.0239103	1.32538	down	C05853	Phenylalanine metabolism(ko00360)	--	--	--	--	HMDB0033944	1960-12-08	Organic compounds	Benzenoids	Benzene and substituted derivatives	--
pos_7318	Phenylacetonitrile	376.01	409.549	397.198	299.123	381.968	494.031	400.293	330.608	380.868	260.631	295.233	280.267	0.0799537	0.752747	0.336951	unchanged	-0.500352	0.00118181	1.45165	down	C16074	Cyanoamino acid metabolism(ko00460);;Metabolic pathways(ko01100);;Biosynthesis of secondary metabolites(ko01110)	--	--	--	--	HMDB0034171	140-29-4	Organic compounds	Benzenoids	Benzene and substituted derivatives	Benzyl cyanides
pos_7335	Afzelin	1217.94	309.503	229.968	3488.22	1564.99	3971.22	179.105	587.368	358.823	2191.19	3198.88	2311.99	3.00353	0.0663771	1.41776	unchanged	2.13179	0.0115468	1.37489	up	C16911	Flavone and flavonol biosynthesis(ko00944)	LMPK12111842	Polyketides [PK]	Flavonoids [PK12]	Flavones and Flavonols [PK1211]	HMDB0248048	--	Organic compounds	Phenylpropanoids and polyketides	Coumarins and derivatives	Pyranocoumarins
pos_735	Choline hydroxide solution	69124.5	88976.5	99329.6	25843.2	30293.4	20261.2	69050.4	86364.4	87569.5	31919.1	36016.4	73214.4	-1.66926	0.00412398	1.61042	down	-0.866954	0.0796461	1.13977	unchanged	--	--	--	--	--	--	--	--	--	--	--	--
pos_7368	Deoxyshikonin	740.143	160.544	89.2519	3519.43	993.739	1047.2	81.0953	585.174	136.583	1337.71	1570.36	1381.35	2.79197	0.19375	1.08093	unchanged	2.11537	0.0235627	1.39648	up	C18133	Ubiquinone and other terpenoid-quinone biosynthesis(ko00130);;Biosynthesis of secondary metabolites(ko01110)	--	--	--	--	--	--	--	--	--	--
pos_7418	5'-Benzoylphosphoadenosine	183.777	213.227	72.508	219.83	817.77	588.163	152.329	373.454	275.575	1473.57	1366.35	1316.47	1.0206	0.251113	0.968304	unchanged	3.1461	4.29687e-05	1.48513	up	C06433	Purine metabolism(ko00230)	--	--	--	--	--	--	--	--	--	--
pos_7461	Isolariciresinol-9'-O-rhamnoside (Aviculin)	5975.29	3636.69	6636.02	3098.79	2833.29	2524.49	2712.41	3692.69	2867.47	1320.84	2737.2	1717.62	-0.132895	0.488214	0.626441	unchanged	-1.49221	0.0440303	1.27219	down	--	--	--	--	--	--	--	--	--	--	--	--
pos_7512	Momordin Ic	150.114	104.93	93.5398	18.9763	38.4823	27.6915	81.7167	70.8226	48.9717	19.1305	17.318	95.6414	-1.24278	0.0358048	1.34445	down	-1.39999	0.0903882	1.12769	unchanged	--	--	--	--	--	--	--	--	--	--	--	--
pos_7565	umbelliprenin	1744.73	2620.96	3566.65	1039.6	1701.57	1342.19	3619.35	2464.59	2669.87	1552.75	1773.07	1785.81	-1.10015	0.0296331	1.39727	down	-0.633961	0.213891	0.968963	unchanged	--	--	--	--	--	--	HMDB0030597	23838-17-7	Organic compounds	Lipids and lipid-like molecules	Prenol lipids	Terpene lactones
pos_7568	Colforsin	40.91	1.33198e-08	1.33198e-08	947.806	58.5599	121.868	1.33198e-08	6.96235	7.67228	179.28	210.189	117.275	6.26854	0.324411	0.85087	unchanged	3.63073	0.0154471	1.39306	up	C09076	--	--	--	--	--	HMDB0032064	3413-15-8	Organic compounds	Organoheterocyclic compounds	Benzofurans	Benzofuranones
pos_7608	2,6-Dihydroxypseudooxynicotine	241.566	39.8195	59.8085	3855.43	3881.83	5032.97	14.3535	75.1975	24.0545	3329.77	3987.28	3716.45	6.81261	0.00824273	1.60738	up	5.01515	0.00120927	1.49591	up	C15986	Nicotinate and nicotinamide metabolism(ko00760);;Metabolic pathways(ko01100)	--	--	--	--	--	--	--	--	--	--
pos_7637	trans-2-Enoyl-OPC4-CoA	2087.09	1353.2	241.985	2121.58	3566.86	2937.23	434.821	1851.33	1103.49	1.33198e-08	76.4322	69.5435	1.34751	0.0406569	1.3373	up	-4.6568	0.158784	1.12677	unchanged	C16336	alpha-Linolenic acid metabolism(ko00592);;Metabolic pathways(ko01100);;Biosynthesis of secondary metabolites(ko01110)	LMFA07050380	Fatty Acyls [FA]	Fatty esters [FA07]	Fatty acyl CoAs [FA0705]	HMDB0011120	--	Organic compounds	Lipids and lipid-like molecules	Fatty Acyls	Fatty acyl thioesters
pos_7738	6-(Hydroxymethyl)-7,8-dihydropterin	2120.68	2492.25	2017.04	595.531	116.811	853.518	903.993	1319.37	1970.22	647.706	1035.44	1176.26	-1.42123	0.089337	1.29944	unchanged	-1.21329	0.00430601	1.41693	down	C01300	Folate biosynthesis(ko00790);;Metabolic pathways(ko01100);;Biosynthesis of cofactors(ko01240)	--	--	--	--	--	--	--	--	--	--
pos_7739	pseudobaptigenin	1358.69	1695.97	1326.62	1111.4	1205.05	982.319	1629.48	1431.92	1470.41	974.331	1047.27	1077.38	-0.458162	0.00978758	1.47525	down	-0.499557	0.0605441	1.31583	unchanged	C10522	Isoflavonoid biosynthesis(ko00943);;Biosynthesis of secondary metabolites(ko01110)	LMPK12050053	Polyketides [PK]	Flavonoids [PK12]	Isoflavonoids [PK1205]	HMDB0036616	90-29-9	Organic compounds	Phenylpropanoids and polyketides	Isoflavonoids	Isoflav-2-enes
pos_7778	Kanamycin D	919.782	635.45	2769.25	218.725	342.45	149.595	561.24	607.13	523.768	63.3922	251.733	98.7085	-1.25139	0.0166655	1.5197	down	-3.3854	0.189832	1.01138	unchanged	C21253	Neomycin, kanamycin and gentamicin biosynthesis(ko00524);;Biosynthesis of secondary metabolites(ko01110)	--	--	--	--	--	--	--	--	--	--
pos_7779	10-Deacetylbaccatin III	7959.61	4474.39	2735.04	954.942	288.483	475.873	2057.68	3323.01	3996.56	323.327	1113.17	2015.88	-2.44735	0.0347245	1.53093	down	-2.13547	0.115255	1.15832	unchanged	C11700	Diterpenoid biosynthesis(ko00904);;Metabolic pathways(ko01100);;Biosynthesis of secondary metabolites(ko01110)	--	--	--	--	HMDB0244264	--	Organic compounds	Lipids and lipid-like molecules	Prenol lipids	Diterpenoids
pos_7782	N-Acetylpuromycin	28238.9	17173	10802.9	2216.34	960.729	1427.12	7903.69	12217.7	14146	911.889	990.966	3368.04	-2.89582	0.0291619	1.56949	down	-3.41483	0.07598	1.28927	unchanged	C07032	Metabolic pathways(ko01100);;Biosynthesis of secondary metabolites(ko01110)	--	--	--	--	--	--	--	--	--	--
pos_7825	Soyasaponin A3	20.1729	1.33198e-08	1.33198e-08	74.422	287.351	271.221	1.33198e-08	1.33198e-08	1.33198e-08	162.353	260.968	307.78	33.8829	0.0910831	1.38535	unchanged	5.17958	0.0286951	1.42562	up	--	--	--	--	--	--	HMDB0038608	114077-04-2	Organic compounds	Lipids and lipid-like molecules	Fatty Acyls	Fatty alcohol esters
pos_784	Norfloxacin	13256.6	1727.84	1433.31	31591.2	3314.63	19042.7	3868.06	5365.73	6886.56	29334.8	30623.7	24839.3	1.7427	0.262355	0.962906	unchanged	2.36877	0.0155705	1.40166	up	C06687	ABC transporters(ko02010)	--	--	--	--	HMDB0015192	70458-96-7	Organic compounds	Organic acids and derivatives	Carboxylic acids and derivatives	Amino acids, peptides, and analogues
pos_7853	Pinusolidic acid	27.1312	4.62455	1.33198e-08	86.9062	2118.73	71.5533	1.33198e-08	4.02712	2.46167	60.3412	79.6255	80.3688	8.45509	0.381433	0.787271	unchanged	2.79461	0.00489643	1.42913	up	--	--	--	--	--	--	--	--	--	--	--	--
pos_7857	Dihydrocaffeic acid	426.038	12.568	28.4404	2026.74	787.117	542.864	8.38929	72.4415	12.4071	2753.19	1957.54	1670.2	5.16999	0.141163	1.2133	unchanged	3.77213	0.0150415	1.39684	up	C10447	Tyrosine metabolism(ko00350)	--	--	--	--	--	--	--	--	--	--
pos_7860	Ciprofloxacin	2812.09	687.225	336.398	9194.16	3491.91	2772.05	502.329	578.897	558.08	10754.3	8123.31	7321.92	3.23721	0.151479	1.19031	unchanged	2.77198	0.00569419	1.40166	up	C05349	ABC transporters(ko02010)	--	--	--	--	HMDB0014677	85721-33-1	Organic compounds	Organoheterocyclic compounds	Quinolines and derivatives	Quinoline carboxylic acids
pos_7899	Schisanwilsonin D	3093.34	2252.14	2869.53	614.863	2761.22	2543	1134.87	2603.4	1416.47	1752.72	1015.73	1457.59	0.199478	0.773019	0.272273	unchanged	-0.958956	0.0166061	1.34562	down	--	--	--	--	--	--	--	--	--	--	--	--
pos_7900	Glu Glu Ser Met	30742.2	30420.2	35947.2	13191	35588.8	29448.6	17247.8	33530.2	17547.5	25325.9	17506.6	22437.2	0.195269	0.720788	0.335284	unchanged	-0.573201	0.0237839	1.32029	down	--	--	--	--	--	--	--	--	--	--	--	--
pos_7926	8-Demethylnovobiocic acid	1063.7	62.924	268.026	9635.61	4218.96	3837.88	148.308	157.589	78.0539	2288.84	2878.68	2203.16	5.52607	0.0911161	1.34202	unchanged	2.40189	0.00804128	1.41208	up	C20629	Metabolic pathways(ko01100);;Biosynthesis of secondary metabolites(ko01110)	--	--	--	--	--	--	--	--	--	--
pos_7962	2,5-dimethyl-7-hydroxy-chromone	416.919	290.766	332.117	5701.19	1130.7	962.294	264.615	389.318	145.305	1193.56	1319.87	1126.82	3.2857	0.271793	0.945596	unchanged	1.80773	0.000495582	1.48463	up	--	--	--	--	--	--	--	--	--	--	--	--
pos_7972	Tacrolimus	21.8985	19.461	33.6953	575.051	5535.86	3817.97	1.33198e-08	13.3807	41.086	394.715	437.809	464.254	7.51011	0.15196	1.23682	unchanged	4.11084	0.00167728	1.49801	up	C01375	--	LMPK04000003	Polyketides [PK]	Macrolides and lactone polyketides [PK04]	--	HMDB0015002	104987-11-3	Organic compounds	Phenylpropanoids and polyketides	Macrolide lactams	--
pos_7977	Embelin	1302.34	300.956	91.3602	4785.39	416.534	1250.58	373.063	1038.33	1500.81	1965.22	2233.04	2120.26	1.14775	0.473751	0.578157	unchanged	1.8986	0.0488557	1.34464	up	C10342	--	LMPK15050006	Polyketides [PK]	Phenolic lipids [PK15]	Alkyl hydroquinones and derivatives [PK1505]	HMDB0251767	--	Organic compounds	Organic oxygen compounds	Organooxygen compounds	Carbonyl compounds
pos_7980	Brevicornin	5928.42	2427.37	3606.49	42105.3	7061.93	7121.52	2183.64	3686.83	2620.96	8297.72	10011.6	9024.14	2.72877	0.305427	0.881836	unchanged	1.19218	0.0224419	1.38312	up	--	--	LMPK12110562	Polyketides [PK]	Flavonoids [PK12]	Flavones and Flavonols [PK1211]	--	--	--	--	--	--
pos_7991	10-Formyltetrahydrofolate	8078.75	9546.98	10339.1	7844.81	6324.24	5690.57	14625	7913.77	8574.01	5072	6142.32	6452.89	-0.647668	0.215316	0.975858	unchanged	-0.662542	0.0171482	1.34664	down	C00234	One carbon pool by folate(ko00670);;Aminoacyl-tRNA biosynthesis(ko00970);;Metabolic pathways(ko01100);;Carbon metabolism(ko01200);;Biosynthesis of cofactors(ko01240)	--	--	--	--	HMDB0000972	2800-34-2	Organic compounds	Organoheterocyclic compounds	Pteridines and derivatives	Pterins and derivatives
pos_7993	Glycyl-Tyrosine	1565.58	335.351	602.909	6325.5	9021.75	7219.3	125.951	1226.87	1965.39	2635.54	2393.21	2347.07	2.76571	0.00406125	1.53915	up	1.55866	0.0425975	1.35377	up	--	--	--	--	--	--	HMDB0304778	--	Organic compounds	Organic acids and derivatives	Carboxylic acids and derivatives	Amino acids, peptides, and analogues
pos_8039	6-Gingerol	78.8808	5.4561	2.01779	13.8816	22.9091	12.5196	1.33198e-08	5.75655	5.15633	32.6736	20.5577	32.3148	2.17586	0.0388079	1.37284	up	-0.0135712	0.992451	0.0164021	unchanged	C10462	Stilbenoid, diarylheptanoid and gingerol biosynthesis(ko00945);;Biosynthesis of secondary metabolites(ko01110)	--	--	--	--	HMDB0005783	58253-27-3	Organic compounds	Benzenoids	Phenols	Methoxyphenols
pos_8072	Deoxyuridine monophosphate (dUMP)	176.622	37.0308	8.70284	223.697	1.33198e-08	224.084	60.113	24.3079	16.8798	313.379	365.96	490.169	2.14415	0.259864	1.00661	unchanged	2.39496	0.0128475	1.36754	up	--	--	--	--	--	--	--	--	--	--	--	--
pos_8087	Isoliquiritin apioside	6642.24	1350.76	1994.32	14932.2	27685.8	22443.7	648.358	4074.24	7747.45	6477.46	5894.71	5942.83	2.38334	0.0236282	1.44453	up	0.874855	0.236743	0.954091	unchanged	--	--	--	--	--	--	HMDB0253655	--	Organic compounds	Phenylpropanoids and polyketides	Flavonoids	Flavonoid glycosides
pos_8106	Megastigmatrienone	54.4956	79.9897	1.33198e-08	1.33198e-08	64.6018	29.8563	216.277	394.611	410.726	4.94604	4.80827	55.915	-3.43503	0.0298802	1.54287	down	-1.03416	0.478523	0.571309	unchanged	--	--	--	--	--	--	HMDB0059906	--	Organic compounds	Organic oxygen compounds	Organooxygen compounds	Carbonyl compounds
pos_8109	Sophoraflavanone G	8058.57	6463.15	8686.8	437.075	351.836	112.597	2454.95	3116.18	2349.27	381.191	1222.39	605.598	-3.13516	0.00468004	1.58656	down	-3.39307	0.00413624	1.459	down	C18053	--	LMPK12140467	Polyketides [PK]	Flavonoids [PK12]	Flavanones [PK1214]	HMDB0258381	--	Organic compounds	Phenylpropanoids and polyketides	Flavonoids	Flavans
pos_8114	(S,Z)-Lyratol acetate	3086.06	4013.81	3532.49	1865.56	4490.47	4501.36	4161.41	3959.9	4222.52	1939.2	1907.52	2270.5	-0.185111	0.62944	0.404901	unchanged	-0.797514	0.0178511	1.40281	down	--	--	--	--	--	--	HMDB0031840	79549-21-6	Organic compounds	Organic acids and derivatives	Carboxylic acids and derivatives	Carboxylic acid derivatives
pos_8138	Dicyclopentadiene	197.002	249.434	203.981	228.239	395.587	293.944	254.547	235.953	238.828	101.532	97.2189	97.6814	0.331565	0.325553	0.900924	unchanged	-1.13366	0.0182957	1.45536	down	C14411	--	--	--	--	--	HMDB0251216	--	Organic compounds	Hydrocarbons	Polycyclic hydrocarbons	--
pos_8142	Dopaxanthin quinone	92.6686	502.473	353.782	1047.69	1383.65	3048.59	395.426	82.2061	120.834	3571.99	3270.6	3651.05	3.19481	0.115807	1.32751	unchanged	3.46708	4.47385e-05	1.48915	up	C17753	Betalain biosynthesis(ko00965);;Biosynthesis of secondary metabolites(ko01110)	--	--	--	--	HMDB0012220	--	Organic compounds	Organic acids and derivatives	Carboxylic acids and derivatives	Amino acids, peptides, and analogues
pos_8151	(Z)-3-Hexen-1-ol acetate	237.298	343.325	322.987	79.4614	335.517	362.009	343.877	302.224	335.14	83.3624	82.6532	70.3507	-0.336717	0.529692	0.527549	unchanged	-1.93467	0.0192653	1.4416	down	C19757	alpha-Linolenic acid metabolism(ko00592);;Biosynthesis of secondary metabolites(ko01110)	--	--	--	--	HMDB0040215	3681-71-8	Organic compounds	Organic acids and derivatives	Carboxylic acids and derivatives	Carboxylic acid derivatives
pos_8216	5'-Phosphoribosyl-5-amino-4-imidazolecarboxamide (AICAR)	859.473	742.288	786.188	849.607	727.616	879.855	798.076	572.833	650.659	882.596	974.638	1033.41	0.28147	0.154852	1.14409	unchanged	0.275619	0.0425333	1.27628	up	--	--	--	--	--	--	--	--	--	--	--	--
pos_8217	GMP	405.662	339.922	379.221	495.733	394.531	522.789	356.237	291.86	339.912	428.087	549.395	518.28	0.516219	0.0491262	1.39795	up	0.411205	0.0566315	1.28216	unchanged	C00144	Purine metabolism(ko00230);;Metabolic pathways(ko01100);;Nucleotide metabolism(ko01232)	--	--	--	--	HMDB0001397	85-32-5	Organic compounds	Nucleosides, nucleotides, and analogues	Purine nucleotides	Purine ribonucleotides
pos_8226	3,4-Dihydroxybenzoic Acid Ethyl Ester (Protocatechuic acid ethyl ester)	3052.38	2165.77	1910.61	3850.17	2895.82	2916.12	2250.58	1776.39	1821.87	4598.19	4269.91	4375.19	0.724187	0.0383331	1.43113	up	0.893539	0.0211735	1.40612	up	--	--	--	--	--	--	--	--	--	--	--	--
pos_8236	FLUFENAMIC ACID	1222.42	909.368	756.919	1710.56	596.795	1756.32	747.054	429.313	462.771	2399.3	2561.05	2625.09	1.30985	0.159604	1.19039	unchanged	1.3928	0.00225325	1.47367	up	C13038	--	--	--	--	--	HMDB0252331	--	Organic compounds	Benzenoids	Benzene and substituted derivatives	Benzoic acids and derivatives
pos_8246	DIBOA-glucoside	1342.47	875.339	659.199	1714.39	352.278	1829.62	759.123	331.475	338.487	2356.63	2746.37	2819.45	1.44701	0.219599	1.07029	unchanged	1.46138	0.00351167	1.44391	up	C15772	Benzoxazinoid biosynthesis(ko00402);;Biosynthesis of various plant secondary metabolites(ko00999);;Metabolic pathways(ko01100);;Biosynthesis of secondary metabolites(ko01110)	--	--	--	--	HMDB0033734	155835-54-4	Organic compounds	Organic oxygen compounds	Organooxygen compounds	Carbohydrates and carbohydrate conjugates
pos_8269	Marilactone	124.014	72.741	92.7743	134.082	58.3888	16.0983	8.07558	101.852	294.438	13.0041	13.9742	37.8616	-0.955137	0.531535	0.688016	unchanged	-2.15876	0.0203351	1.35474	down	--	--	--	--	--	--	--	--	--	--	--	--
pos_8335	Carvedilol(p-Hydroxy)	870.821	525.832	424.311	20.5295	1.33198e-08	1.33198e-08	116.093	105.231	108.22	2.33262	1.33198e-08	1.33198e-08	-4.0047	0.00110683	1.60853	down	-9.60854	0.0462649	1.37485	down	--	--	--	--	--	--	--	--	--	--	--	--
pos_8432	AMP	64.7011	106.122	82.6038	80.2031	291.232	116.984	91.4772	54.7693	150.412	309.97	329.949	454.206	0.719316	0.439564	0.63935	unchanged	2.11014	0.0193263	1.43039	up	C00020	Purine metabolism(ko00230);;Zeatin biosynthesis(ko00908);;Metabolic pathways(ko01100);;Biosynthesis of secondary metabolites(ko01110);;Nucleotide metabolism(ko01232);;Biosynthesis of cofactors(ko01240)	--	--	--	--	HMDB0000045	61-19-8	Organic compounds	Nucleosides, nucleotides, and analogues	Purine nucleotides	Purine ribonucleotides
pos_8456	Delta-Hexalactone	3928.07	1449.19	1298.23	10539.8	2355.57	4459.75	2734.49	3569.49	3364.72	5977.16	6856.86	5369.89	0.843971	0.406106	0.712153	unchanged	1.4473	0.0282858	1.34303	up	--	--	--	--	--	--	HMDB0000453	823-22-3	Organic compounds	Organoheterocyclic compounds	Lactones	Delta valerolactones
pos_8457	1-ACETYLPIPERIDINE	207.944	120.722	132.167	698.032	168.962	303.351	211.963	246.485	216.969	408.968	483.975	368.617	0.793084	0.407933	0.718892	unchanged	1.45289	0.00409969	1.42974	up	--	--	--	--	--	--	--	--	--	--	--	--
pos_8459	4,6-Dimethyl-2E,4E,6E-nonatriene	74.0393	1.33198e-08	5.34988	289.745	22.0719	73.891	31.0412	59.0038	29.8455	123.413	160.89	105.952	1.68579	0.392746	0.740132	unchanged	2.2974	0.0283007	1.315	up	--	--	LMFA11000050	Fatty Acyls [FA]	Hydrocarbons [FA11]	--	--	--	--	--	--	--
pos_8460	L-Tyrosine n-butyl ester	617.24	380.377	378.957	1416.18	478.732	790.139	556.467	658.767	629.825	1046.3	1143.56	987.737	0.541284	0.416792	0.697788	unchanged	1.20686	0.00591278	1.43599	up	--	--	--	--	--	--	--	--	--	--	--	--
pos_8461	Tetradecanoic acid	52449.3	38187.9	43672.5	75023.9	67493.8	64404.6	41380.3	68177.4	53184.9	80871.6	70262.6	93129.5	0.346497	0.188962	1.02274	unchanged	0.862876	0.0140394	1.38313	up	C06424	Fatty acid biosynthesis(ko00061);;Metabolic pathways(ko01100)	LMFA01010014	Fatty Acyls [FA]	Fatty Acids and Conjugates [FA01]	Straight chain fatty acids [FA0101]	HMDB0000806	544-63-8	Organic compounds	Lipids and lipid-like molecules	Fatty Acyls	Fatty acids and conjugates
pos_8470	N-[[3-Hydroxy-2-(2-pentenyl)cyclopentyl]acetyl]isoleucine	110105	36205.8	36989.9	334941	66632.8	145302	85418.7	109074	93135.6	198866	225950	183051	0.92701	0.391233	0.74328	unchanged	1.72954	0.0145024	1.39927	up	--	--	--	--	--	--	HMDB0041248	162854-97-9	Organic compounds	Organic acids and derivatives	Carboxylic acids and derivatives	Amino acids, peptides, and analogues
pos_8475	Neoglycyrol	138.11	8.3149	1.33198e-08	471.774	21.1689	295.813	11.6286	30.1432	6.86933	453.344	303.09	357.069	4.01933	0.200297	1.10361	unchanged	2.92688	0.00678826	1.38355	up	C16968	--	LMPK12090044	Polyketides [PK]	Flavonoids [PK12]	Coumestan flavonoids [PK1209]	HMDB0033882	23013-84-5	Organic compounds	Phenylpropanoids and polyketides	Isoflavonoids	Coumestans
pos_8479	Ganoderic acid C2	309.842	29.7414	59.0665	2496.76	371.462	731.84	280.127	502.37	396.814	981.901	1163.6	761.196	1.61008	0.343895	0.812509	unchanged	2.86619	0.00568549	1.41604	up	--	--	--	--	--	--	HMDB0035304	98296-48-1	Organic compounds	Lipids and lipid-like molecules	Prenol lipids	Tetraterpenoids
pos_8492	Kanamycin A	2862	114.696	168.92	8502.68	776.733	3041.25	1077.74	1866.72	1181.71	5644.72	5404.26	4683.17	1.57821	0.355595	0.801287	unchanged	2.3223	0.033887	1.361	up	C01822	Neomycin, kanamycin and gentamicin biosynthesis(ko00524);;Biosynthesis of secondary metabolites(ko01110)	--	--	--	--	HMDB0015303	8063-07-08	Organic compounds	Organic oxygen compounds	Organooxygen compounds	Carbohydrates and carbohydrate conjugates
pos_8528	纬-glutamylmethionine	710.707	849.736	953.839	889.371	807.989	976.089	913.041	702.303	782.434	1073.8	1078.9	1195.61	0.157004	0.30876	0.892968	unchanged	0.413287	0.0381763	1.31235	up	--	--	--	--	--	--	HMDB0034367	17663-87-5	Organic compounds	Organic acids and derivatives	Carboxylic acids and derivatives	Amino acids, peptides, and analogues
pos_8581	2-Aminoheptanedioic acid	466.176	571.172	463.075	295.177	169.526	184.277	436.24	352.109	493.417	207.624	282.608	195.364	-0.981888	0.0209491	1.46477	down	-1.12994	0.00459037	1.42986	down	--	--	--	--	--	--	HMDB0034252	3721-85-5	Organic compounds	Organic acids and derivatives	Carboxylic acids and derivatives	Amino acids, peptides, and analogues
pos_8582	Malvidin	5989.32	1121.12	672.376	157684	41940.1	30728.8	1080.95	2767.33	5394.14	27974	22121.4	11913.2	4.63943	0.210874	1.05819	unchanged	2.9941	0.0480886	1.29356	up	C08716	--	LMPK12010004	Polyketides [PK]	Flavonoids [PK12]	Anthocyanidins [PK1201]	--	--	--	--	--	--
pos_8583	Nicotine-N-glucuronide	1569.82	614.296	660.302	3616.23	556.495	1871.16	1114.91	1095.39	718.809	2892.7	2869.63	2583.44	1.04501	0.361844	0.810529	unchanged	1.55291	0.0196807	1.41011	up	--	--	--	--	--	--	--	--	--	--	--	--
pos_8584	2-Hydroxy-2-Methylbutylglucosinolate	24.5983	217.34	291.432	26.6839	462.857	736.016	112.262	126.651	251.924	1385.04	1093.66	1867.76	1.32012	0.357375	0.832301	unchanged	3.02663	0.0205889	1.40695	up	--	--	--	--	--	--	--	--	--	--	--	--
pos_8611	Urdamycinone F	543.302	90.9748	56.8172	25512.5	1435.29	693.606	35.9122	427.992	39.6864	1411.02	1068.5	764.922	5.77843	0.382704	0.752856	unchanged	2.23102	0.026299	1.28221	up	C12410	Biosynthesis of secondary metabolites(ko01110)	--	--	--	--	--	--	--	--	--	--
pos_8669	S-Sulfanylglutathione	59.4791	1.33198e-08	1.33198e-08	302.101	921.094	1178.69	1.33198e-08	27.0934	1.33198e-08	1427.34	1245.42	1449.14	6.47009	0.0929613	1.38474	unchanged	6.11478	0.00105285	1.49005	up	C17267	Sulfur metabolism(ko00920);;Metabolic pathways(ko01100)	--	--	--	--	HMDB0304477	--	Organic compounds	Organic acids and derivatives	Carboxylic acids and derivatives	Amino acids, peptides, and analogues
pos_8702	3-O-Methylquercetin	1932.83	1821.2	1639.8	1794.32	1290.52	1219.97	1870.64	1906.14	1857.04	1418.77	1405.7	1391.14	-0.388167	0.133056	1.28325	unchanged	-0.355571	0.0430885	1.3881	down	C04443	Flavone and flavonol biosynthesis(ko00944);;Biosynthesis of secondary metabolites(ko01110)	--	--	--	--	HMDB0002655	480-19-3	Organic compounds	Phenylpropanoids and polyketides	Flavonoids	Flavones
pos_8741	Digalacturonate	197.248	7.58228	7.8318	253.347	29.5787	340.737	1.33198e-08	1.33198e-08	1.33198e-08	291.373	447.926	250.117	33.8615	0.154027	1.22534	unchanged	2.21802	0.0414345	1.25058	up	C02273	Pentose and glucuronate interconversions(ko00040);;Metabolic pathways(ko01100);;ABC transporters(ko02010)	--	--	--	--	HMDB0039721	5894-59-7	Organic compounds	Organic oxygen compounds	Organooxygen compounds	Carbohydrates and carbohydrate conjugates
pos_8762	Elliptinol	1293.71	777.518	772.22	7953.01	1306.6	1394.51	627.306	1345	664.212	1917.49	1947.39	1416.61	2.0147	0.348353	0.806388	unchanged	0.893304	0.0291005	1.27691	up	--	--	LMPK12060057	Polyketides [PK]	Flavonoids [PK12]	Rotenoid flavonoids [PK1206]	--	--	--	--	--	--
pos_8782	Anibine	211.022	109.528	103.248	7223.32	1678.48	1062.67	105.508	214.528	136.762	1647.37	1424.72	978.057	4.44717	0.247091	0.988856	unchanged	3.25652	0.0226667	1.41166	up	C10127	--	--	--	--	--	--	--	--	--	--	--
pos_8784	Podophyllotoxin (Podophyllum)	1213.4	961.485	1159.32	53939.3	11619.9	8474.92	555.018	1059.99	61.0785	15855.7	12422.8	8977.27	5.46502	0.241595	1.00162	unchanged	3.48205	0.0293248	1.40029	up	--	--	--	--	--	--	--	--	--	--	--	--
pos_8799	2,3-Dehydro-UWM6	548.018	40.4666	90.9637	5007.36	1375.43	2032.67	8.31771	368.305	99.3213	1044.69	1268	1077.96	4.14418	0.140141	1.21578	unchanged	2.31913	0.0180904	1.40378	up	C18679	Biosynthesis of secondary metabolites(ko01110)	--	--	--	--	--	--	--	--	--	--
pos_8839	Aclacinomycin A	3447.11	3404.08	2185.52	7869.5	1327.5	696.989	556.314	1270.86	1256.89	875.435	816.966	573.025	1.68172	0.426711	0.669509	unchanged	-1.99601	0.0271686	1.42057	down	C18638	Biosynthesis of secondary metabolites(ko01110)	--	--	--	--	HMDB0247943	--	Organic compounds	Phenylpropanoids and polyketides	Anthracyclines	--
pos_8884	3,4-Dihydro-7-methoxy-2-methylene-3-oxo-2H-1,4-benzoxazine-5-carboxylic acid	471.904	22.7172	6.39551	561.855	8.10172	256.975	59.798	1.33198e-08	1.33198e-08	993.811	1095.58	1467.05	3.7896	0.250229	1.00293	unchanged	2.82751	0.00836159	1.39501	up	C11468	Metabolic pathways(ko01100);;Biosynthesis of secondary metabolites(ko01110)	--	--	--	--	--	--	--	--	--	--
pos_8888	6-Desmethoxy hormothamnione triacetate	752.635	314.727	220.892	38605.7	2191.2	1309.13	152.582	501.353	80.7662	1879.72	1597.04	997.603	5.84072	0.378377	0.760159	unchanged	1.79626	0.0339925	1.27913	up	--	--	--	--	--	--	--	--	--	--	--	--
pos_8903	Kanzonol D	3.60478	1.33198e-08	3.57556	297.7	8.22523	12.7966	1.33198e-08	9.47651	5.58534	43.5833	45.6071	33.4464	4.40332	0.401239	0.722282	unchanged	4.0942	0.00549489	1.46843	up	--	--	LMPK12110030	Polyketides [PK]	Flavonoids [PK12]	Flavones and Flavonols [PK1211]	--	--	--	--	--	--
pos_8995	O-Acetyl-L-serine	226.357	390.394	297.144	220.425	226.599	297.366	487.444	412.412	459.729	903.572	516.023	1301.55	-0.869036	0.00357535	1.52861	down	1.57411	0.111643	1.18433	unchanged	C00979	Cysteine and methionine metabolism(ko00270);;Zeatin biosynthesis(ko00908);;Sulfur metabolism(ko00920);;Metabolic pathways(ko01100);;Biosynthesis of secondary metabolites(ko01110);;Carbon metabolism(ko01200);;Biosynthesis of amino acids(ko01230);;Sulfur relay system(ko04122)	--	--	--	--	HMDB0003011	5147-00-2	Organic compounds	Organic acids and derivatives	Carboxylic acids and derivatives	Amino acids, peptides, and analogues
pos_9003	4-Hydroxymandelonitrile	10.5235	28.5241	23.1301	16.023	7.28244	26.3077	48.8242	33.141	37.7896	100.296	38.659	151.937	-1.27129	0.0327357	1.34193	down	2.22601	0.141957	1.12655	unchanged	C00650	--	--	--	--	--	HMDB0060318	71807-09-5	Organic compounds	Benzenoids	Phenols	1-hydroxy-2-unsubstituted benzenoids
pos_9016	Phenylacetaldehyde	85.1351	94.0593	88.4537	47.6804	13.1543	20.2578	54.326	61.5434	89.6887	33.3398	35.2488	28.9313	-1.34191	0.0512723	1.38731	unchanged	-1.45657	0.000118112	1.49351	down	C00601	Phenylalanine metabolism(ko00360);;Metabolic pathways(ko01100)	--	--	--	--	HMDB0006236	122-78-1	Organic compounds	Benzenoids	Benzene and substituted derivatives	Phenylacetaldehydes
pos_9028	4,6-heptadienal	304.088	285.827	201	1.33198e-08	1.33198e-08	1.33198e-08	92.6954	133.691	262.24	1.33198e-08	1.33198e-08	4.12147	-33.5095	0.0858518	1.45113	unchanged	-7.58422	0.0142179	1.46611	down	--	--	LMFA06000025	Fatty Acyls [FA]	Fatty aldehydes [FA06]	--	--	--	--	--	--	--
pos_9033	3-Ethyltoluene	1135	1044.94	791.859	5.16403	8.54645	1.33198e-08	359.668	601.208	1072.18	11.3774	4.64303	85.246	-7.21223	0.0845117	1.45567	unchanged	-4.87511	0.00818576	1.47051	down	C14522	--	--	--	--	--	--	--	--	--	--	--
pos_9034	o-Cymene	2549.4	2355.11	1812.74	70.7005	9.28923	46.9599	814	1354.95	2448.59	68.6018	70.536	216.956	-5.1848	0.0893207	1.4443	unchanged	-4.23754	0.00816377	1.47279	down	--	--	--	--	--	--	HMDB0037050	527-84-4	Organic compounds	Benzenoids	Benzene and substituted derivatives	Cumenes
pos_9035	(-)-Carvone	6672.41	5919.03	4274.78	12.0408	309.749	7.39845	2061.39	3524.37	6426.18	9.16625	19.1048	460.375	-5.18941	0.0926281	1.43437	unchanged	-5.1092	0.0134371	1.45662	down	C01767	Monoterpenoid biosynthesis(ko00902);;Limonene and pinene degradation(ko00903);;Biosynthesis of secondary metabolites(ko01110)	LMPR0102090007	Prenol Lipids [PR]	Isoprenoids [PR01]	C10 isoprenoids (monoterpenes) [PR0102]	HMDB0035089	6485-40-1	Organic compounds	Lipids and lipid-like molecules	Prenol lipids	Monoterpenoids
pos_9037	(卤)-2-Methyl-3-(4-methylphenyl)propanal	4608.5	4865.75	4182.07	365.978	460.179	480.142	2460.44	3156.6	4861.44	637.089	703.281	1211.48	-3.00387	0.0500238	1.53154	unchanged	-2.41995	0.000172106	1.48626	down	--	--	--	--	--	--	HMDB0031856	--	Organic compounds	Benzenoids	Benzene and substituted derivatives	Phenylpropanes
pos_9038	5-Phenyl-1-pentanol	3834.72	3450.19	2852.01	1680.26	84.4836	201.288	1489.73	2203.39	3987.56	224.143	206.913	710.958	-1.96595	0.111172	1.27423	unchanged	-3.14997	0.00216751	1.46775	down	--	--	--	--	--	--	HMDB0031624	10521-91-2	Organic compounds	Lipids and lipid-like molecules	Fatty Acyls	Fatty alcohols
pos_9039	Limonene aldehyde	10620	10297.5	8103.78	17.5755	30.083	1.33198e-08	3788.17	5667.77	10546.8	45.596	46.6634	727.696	-8.71325	0.0807328	1.46329	unchanged	-5.14542	0.00426713	1.48259	down	--	--	--	--	--	--	HMDB0030252	6784-13-0	Organic compounds	Lipids and lipid-like molecules	Prenol lipids	Monoterpenoids
pos_9042	Damascenone	305.475	241.272	181.564	4.02243	3.63384	13.8896	101.487	148.26	248.408	25.8906	21.875	28.841	-4.53111	0.0661734	1.49221	unchanged	-3.24901	0.0257555	1.43199	down	--	--	--	--	--	--	HMDB0013804	23696-85-7	Organic compounds	Organic oxygen compounds	Organooxygen compounds	Carbonyl compounds
pos_9044	3-Methyl-1-phenyl-3-pentanol	7449.31	4581.18	3646.69	138.969	138.972	34.482	1841.59	4721.19	6340.26	203.954	187.593	497.525	-5.36807	0.0856956	1.45196	unchanged	-4.14022	0.048875	1.36404	down	--	--	--	--	--	--	HMDB0031731	10415-87-9	Organic compounds	Benzenoids	Benzene and substituted derivatives	--
pos_9046	Neocnidilide	26406.5	25806	20907.7	1537.46	1946.85	1403.37	10745.2	15190.6	26648.4	1659.93	1697.87	3478.82	-3.42741	0.0783009	1.46838	unchanged	-3.41892	0.00299697	1.48411	down	C17002	--	--	--	--	--	HMDB0034450	4567-33-3	Organic compounds	Organoheterocyclic compounds	Isobenzofurans	--
pos_9051	D-Lombricine	532.552	665.432	591.979	271.284	20.0711	159.831	230.345	397.668	606.262	77.0007	121.484	146.223	-1.45187	0.126932	1.23947	unchanged	-2.37649	0.00149804	1.47572	down	C01726	D-Amino acid metabolism(ko00470);;Metabolic pathways(ko01100)	--	--	--	--	--	--	--	--	--	--
pos_9052	9,12-Octadecadiynoic Acid	92655.2	76597.1	56969	524.075	1063.34	300.344	27840.5	51691.4	89708.8	618.201	517.604	6242.87	-6.48626	0.0903543	1.44297	unchanged	-4.93823	0.0168513	1.44759	down	--	--	LMFA01030540	Fatty Acyls [FA]	Fatty Acids and Conjugates [FA01]	Unsaturated fatty acids [FA0103]	HMDB0247623	--	Organic compounds	Lipids and lipid-like molecules	Fatty Acyls	Fatty acids and conjugates
pos_9062	Cyclopamine	3949.63	4891.57	2966.24	1.33198e-08	1.33198e-08	1.33198e-08	1515.23	2328.1	4159.95	1.33198e-08	1.33198e-08	216.374	-37.5433	0.076252	1.47374	unchanged	-5.77003	0.0186926	1.45242	down	C10798	--	--	--	--	--	HMDB0250664	--	Organic compounds	Lipids and lipid-like molecules	Steroids and steroid derivatives	Steroidal alkaloids
pos_9064	(13S,14R)-1,13-Dihydroxy-N-methylcanadine	6892.48	4350.18	3869.41	9450.24	164.864	100.542	2223.79	3260.16	4675.66	332.221	457.355	852.033	-0.064464	0.966816	0.109145	unchanged	-3.20252	0.0378055	1.38218	down	C21587	Isoquinoline alkaloid biosynthesis(ko00950);;Metabolic pathways(ko01100);;Biosynthesis of secondary metabolites(ko01110)	--	--	--	--	--	--	--	--	--	--
pos_9073	Avermectin B1b monosaccharide	52584.8	43730.4	31761.9	1.04999	1740.93	1.33198e-08	10972.7	21945.2	46728.7	1.33198e-08	1.33198e-08	582.518	-5.51482	0.133022	1.34872	unchanged	-7.78049	0.0194777	1.45024	down	C11965	Metabolic pathways(ko01100);;Biosynthesis of secondary metabolites(ko01110)	--	--	--	--	--	--	--	--	--	--
pos_9121	dTDP-5-dimethyl-L-lyxose	2915.15	3043.38	2767.54	2556.28	2343.27	1990.31	2700.21	2196.83	2474.8	2107.82	2321.06	2419.28	-0.09755	0.506409	0.557533	unchanged	-0.349614	0.00714122	1.39504	down	C12481	Polyketide sugar unit biosynthesis(ko00523);;Metabolic pathways(ko01100);;Biosynthesis of secondary metabolites(ko01110);;Biosynthesis of nucleotide sugars(ko01250)	--	--	--	--	--	--	--	--	--	--
pos_9122	dTDP-glucose	4002.9	4002.04	3739.49	3129.38	3254.06	2804.99	3762.99	3090.01	3499.45	2918.37	3123.57	3411.18	-0.172083	0.186461	1.01561	unchanged	-0.313115	0.0158936	1.36733	down	C00842	Polyketide sugar unit biosynthesis(ko00523);;Metabolic pathways(ko01100);;Biosynthesis of secondary metabolites(ko01110);;Biosynthesis of nucleotide sugars(ko01250)	--	--	--	--	HMDB0304344	--	Organic compounds	Nucleosides, nucleotides, and analogues	Pyrimidine nucleotides	Pyrimidine nucleotide sugars
pos_9165	12-Methyltetradecanoic Acid	625.18	373.736	431.009	1023.07	845.859	690.298	466.764	556.943	680.625	838.447	868.463	972.525	0.5865	0.0780685	1.19433	unchanged	0.905989	0.0162394	1.39478	up	C16665	--	--	--	--	--	--	--	--	--	--	--
pos_9188	3,4,5-Trimethoxytoluene	246.194	141.462	114.398	365.623	216.644	463.029	152.773	150.927	144.633	669.476	645.985	676.035	1.22127	0.108692	1.33556	unchanged	1.98794	0.00469575	1.47721	up	C17822	--	--	--	--	--	--	--	--	--	--	--
pos_9239	17,29-Didehydroiridal	219.616	9.43948	13.5849	1566.2	389.445	529.632	232.454	214.45	240.381	1339.89	1486.77	1111.14	1.85443	0.247638	0.991718	unchanged	4.0205	0.00146865	1.46701	up	--	--	--	--	--	--	--	--	--	--	--	--
pos_9307	(6Z,9Z,12Z)-Octadecatrienoic acid	327.538	521.359	559.132	1.33198e-08	1.33198e-08	1.33198e-08	342.99	140.915	67.6837	1.33198e-08	1.33198e-08	1.33198e-08	-33.6843	0.155134	1.12175	unchanged	-35.0363	0.0225733	1.43179	down	C06426	Linoleic acid metabolism(ko00591);;Biosynthesis of unsaturated fatty acids(ko01040);;Metabolic pathways(ko01100)	--	--	--	--	HMDB0003073	506-26-3	Organic compounds	Lipids and lipid-like molecules	Fatty Acyls	Lineolic acids and derivatives
pos_9310	19(R)-hydroxy-PGF1伪	7624.9	9641.69	8752.68	2.52161	9.79404	1.33198e-08	6524.96	3647.24	3059.84	1.33198e-08	6.78782	9.85441	-10.0693	0.0542712	1.40621	unchanged	-10.6105	0.0045015	1.48895	down	--	--	--	--	--	--	--	--	--	--	--	--
pos_9312	Geranylhydroquinone	196.92	101.311	108.607	1.33198e-08	105.217	1.33198e-08	2.1911	71.6173	186.52	1.33198e-08	1.33198e-08	1.33198e-08	-1.30696	0.472411	0.719399	unchanged	-33.2452	0.0476914	1.36561	down	C10793	Ubiquinone and other terpenoid-quinone biosynthesis(ko00130);;Biosynthesis of secondary metabolites(ko01110)	--	--	--	--	--	--	--	--	--	--
pos_9317	1,2,3-Trimethoxy-5-methylbenzene	2292.08	1404.04	1567.83	3132.31	127.019	63.9481	1188.81	716.648	563.902	127.526	115.105	113.303	0.428468	0.806683	0.206738	unchanged	-3.88646	0.0266778	1.42111	down	--	--	--	--	--	--	HMDB0303725	--	Organic compounds	Benzenoids	Phenol ethers	Anisoles
pos_9357	5,6,7,8-Tetrahydromonapterin	55.6501	1.33198e-08	1.33198e-08	180.208	199.562	226.923	1.33198e-08	115.081	112.408	444.44	570.406	579.459	1.41517	0.0659551	1.32127	unchanged	4.8404	0.00265468	1.48389	up	C21007	Folate biosynthesis(ko00790)	--	--	--	--	--	--	--	--	--	--
pos_9373	Cathasterone	55.207	1.33198e-08	1.33198e-08	1321.72	58.0369	26.0331	9.21104	191.069	434.651	507.191	326.986	323.235	1.14671	0.613908	0.376083	unchanged	4.38991	0.0191164	1.40057	up	C15790	Brassinosteroid biosynthesis(ko00905);;Metabolic pathways(ko01100);;Biosynthesis of secondary metabolites(ko01110)	LMST01030132	Sterol Lipids [ST]	Sterols [ST01]	Ergosterols and C24-methyl derivatives [ST0103]	HMDB0304285	--	Organic compounds	Lipids and lipid-like molecules	Steroids and steroid derivatives	Bile acids, alcohols and derivatives
pos_9411	Pseudoecgonyl-CoA	1.33198e-08	1.33198e-08	39.7341	1384.7	2349.27	1236.3	1.33198e-08	1.33198e-08	61.7556	303.041	498.273	305.99	6.33061	0.0421608	1.48874	up	4.80053	0.0273254	1.41961	up	C12450	Tropane, piperidine and pyridine alkaloid biosynthesis(ko00960)	LMFA07050365	Fatty Acyls [FA]	Fatty esters [FA07]	Fatty acyl CoAs [FA0705]	HMDB0006403	--	Organic compounds	Benzenoids	Benzene and substituted derivatives	Benzenesulfonamides
pos_9443	5-Hydroxymethyldeoxycytidylate	5.24055	1.33198e-08	1.33198e-08	327.513	58.9904	653.8	1.33198e-08	1.33198e-08	1.33198e-08	788.242	852.159	679.058	34.5997	0.181294	1.17584	unchanged	8.78985	0.00422726	1.48646	up	C03997	Pyrimidine metabolism(ko00240)	--	--	--	--	--	--	--	--	--	--
pos_9444	3-Oxopalmitoyl-CoA	810.248	41.9054	200.321	10908	7489.67	5236.69	29.8761	811.895	1095.48	2008.9	2719.08	1412.6	3.60881	0.0438395	1.44429	up	2.54459	0.0261442	1.33252	up	C05259	Fatty acid elongation(ko00062);;Fatty acid degradation(ko00071);;Metabolic pathways(ko01100);;Fatty acid metabolism(ko01212)	LMFA07050250	Fatty Acyls [FA]	Fatty esters [FA07]	Fatty acyl CoAs [FA0705]	HMDB0006402	34619-89-1	Organic compounds	Lipids and lipid-like molecules	Fatty Acyls	Fatty acyl thioesters
pos_9445	3-(4-Hydroxyphenyl)pyruvate	29.8611	37.9956	45.611	1347.86	791.735	387.622	37.1179	61.0777	20.6576	159.476	180.561	132.412	4.41029	0.101874	1.3099	unchanged	2.05788	0.0081044	1.45834	up	C01179	Ubiquinone and other terpenoid-quinone biosynthesis(ko00130);;Monobactam biosynthesis(ko00261);;Tyrosine metabolism(ko00350);;Phenylalanine, tyrosine and tryptophan biosynthesis(ko00400);;Isoquinoline alkaloid biosynthesis(ko00950);;Metabolic pathways(ko01100);;Biosynthesis of secondary metabolites(ko01110);;2-Oxocarboxylic acid metabolism(ko01210);;Biosynthesis of amino acids(ko01230);;Biosynthe…	--	--	--	--	HMDB0000707	156-39-8	Organic compounds	Benzenoids	Benzene and substituted derivatives	Phenylpyruvic acid derivatives
pos_9450	Isoswertisin 2''-rhamnoside	17212.5	5972.6	11578.8	303976	273244	121698	4521.17	17357.8	22239.6	48896.8	63091.6	40206.3	3.98566	0.0594384	1.41629	unchanged	2.13025	0.0144862	1.40918	up	C12629	Flavone and flavonol biosynthesis(ko00944)	--	--	--	--	HMDB0037417	64821-00-7	Organic compounds	Phenylpropanoids and polyketides	Flavonoids	Flavonoid glycosides
pos_9455	Costunolide	1213.9	1262.27	1414.89	789.618	831.949	839.84	1358.05	1223.08	1403.42	1150.76	1351.7	1341.72	-0.694935	0.00734376	1.59378	down	-0.0174884	0.86937	0.0674271	unchanged	C09382	Sesquiterpenoid and triterpenoid biosynthesis(ko00909);;Biosynthesis of secondary metabolites(ko01110)	--	--	--	--	HMDB0036688	553-21-9	Organic compounds	Lipids and lipid-like molecules	Prenol lipids	Terpene lactones
pos_9457	Methylillicinone F	323.382	1.33198e-08	12.1603	10619.3	6862.69	3032.03	1.33198e-08	124.994	150.562	1019.86	1299.35	672.291	6.21812	0.0911516	1.33561	unchanged	3.1563	0.0211652	1.35487	up	--	--	--	--	--	--	--	--	--	--	--	--
pos_9470	Androstenedione	335.427	387.94	349.14	652.192	567.307	490.104	352.264	381.762	464.46	588.239	559.634	578.229	0.512448	0.0470671	1.27955	up	0.686531	0.00108488	1.47238	up	C00280	Metabolic pathways(ko01100)	LMST02020007	Sterol Lipids [ST]	Steroids [ST02]	C19 steroids (androgens) and derivatives [ST0202]	HMDB0000053	1963-05-08	Organic compounds	Lipids and lipid-like molecules	Steroids and steroid derivatives	Androstane steroids
pos_9510	p-Chlorobenzhydrol	1266.01	1714.9	2260.39	3532.98	2433.17	1364.13	2865.78	1347.9	1291.09	2935.58	3691.41	3965.74	0.413187	0.496297	0.607662	unchanged	1.01508	0.0134664	1.38024	up	C14672	--	--	--	--	--	--	--	--	--	--	--
pos_9511	C16 Sphinganine	3175.09	3232.68	3549.43	5457.72	4850.94	4161.01	3618.23	3238.54	3619.74	5156.62	5048	5271.36	0.465874	0.0585494	1.37284	unchanged	0.636219	0.000663542	1.48901	up	--	--	LMSP01040001	Sphingolipids [SP]	Sphingoid bases [SP01]	Sphingoid base homologs and variants [SP0104]	--	--	--	--	--	--
pos_9532	Palmitoyl Ethanolamide	211.201	193.136	218.567	395.253	380.15	237.583	250.674	225.603	208.299	417.231	381.472	407.499	0.565332	0.15473	1.17422	unchanged	0.953389	0.000230914	1.48551	up	--	--	LMFA08040013	Fatty Acyls [FA]	Fatty amides [FA08]	N-acyl ethanolamines (endocannabinoids) [FA0804]	HMDB0002100	544-31-0	Organic compounds	Organic acids and derivatives	Carboximidic acids and derivatives	Carboximidic acids
pos_9576	Decanoic acid	3857.34	3592.98	4112.16	5298.02	5196.68	3417.37	4516.09	4831.9	5104.33	5756.91	5316.99	6002.51	-0.0549638	0.799845	0.309507	unchanged	0.562554	0.00246105	1.45201	up	C01571	Fatty acid biosynthesis(ko00061);;Metabolic pathways(ko01100)	LMFA01010010	Fatty Acyls [FA]	Fatty Acids and Conjugates [FA01]	Straight chain fatty acids [FA0101]	HMDB0000511	334-48-5	Organic compounds	Lipids and lipid-like molecules	Fatty Acyls	Fatty acids and conjugates
pos_9634	Quercitrin	1.33198e-08	472.038	1.33198e-08	104	909.094	145.185	616.793	1.33198e-08	1.33198e-08	8131.55	11489.1	16816.7	0.909123	0.617961	0.495034	unchanged	6.27037	0.0412521	1.39676	up	C01750	Flavone and flavonol biosynthesis(ko00944)	LMPK12112171	Polyketides [PK]	Flavonoids [PK12]	Flavones and Flavonols [PK1211]	HMDB0033751	522-12-3	Organic compounds	Phenylpropanoids and polyketides	Flavonoids	Flavonoid glycosides
pos_9647	PC(16:1(9Z)/2:0)	11126.6	17774.5	10300.6	1395.43	7356.16	771.432	7478.31	15574.2	32621.6	1704.84	1361.62	7978.51	-2.54751	0.166025	1.24636	unchanged	-1.82753	0.0430492	1.24833	down	--	--	LMGP01010693	Glycerophospholipids [GP]	Glycerophosphocholines [GP01]	Diacylglycerophosphocholines [GP0101]	--	--	--	--	--	--
pos_9660	N,N'-Dicyclohexylurea	52187.8	75729.1	92773.4	79793.4	94505.6	70780.4	110215	60752.8	66073.9	116466	132059	147712	0.0481065	0.886505	0.218539	unchanged	0.844342	0.0191171	1.35806	up	--	--	--	--	--	--	HMDB0244166	--	Organic compounds	Organic acids and derivatives	Organic carbonic acids and derivatives	Ureas
pos_9675	Sapindoside A	4233.61	5648.68	5114.61	1762.95	2150.88	4669.3	2198.64	5460.31	6237.59	423.488	391.993	25.6329	-0.695152	0.318437	0.879273	unchanged	-4.15622	0.00434633	1.47957	down	--	--	--	--	--	--	--	--	--	--	--	--
pos_9685	L-Phenylalanine	1048.93	1252.74	842.492	553.356	402.853	937.248	336.716	1152.83	1324.86	211.836	169.584	43.2697	-0.571807	0.437413	0.752312	unchanged	-2.88819	0.00817965	1.45827	down	C00079	Phenylalanine metabolism(ko00360);;Phenylalanine, tyrosine and tryptophan biosynthesis(ko00400);;Cyanoamino acid metabolism(ko00460);;D-Amino acid metabolism(ko00470);;Phenylpropanoid biosynthesis(ko00940);;Tropane, piperidine and pyridine alkaloid biosynthesis(ko00960);;Glucosinolate biosynthesis(ko00966);;Aminoacyl-tRNA biosynthesis(ko00970);;Biosynthesis of various alkaloids(ko00996);;Biosynth…	--	--	--	--	HMDB0000159	63-91-2	Organic compounds	Organic acids and derivatives	Carboxylic acids and derivatives	Amino acids, peptides, and analogues
pos_9701	1-O-Palmitoyl-2-O-acetyl-sn-glycero-3-phosphorylcholine	11186.4	16632.6	19371.9	1633.89	10901	9251.73	10302.1	9607.43	10026.8	670.602	381.713	1093.4	-0.458458	0.441759	0.662441	unchanged	-4.45898	0.0240232	1.42261	down	--	--	--	--	--	--	--	--	--	--	--	--
pos_9778	all-trans-4-Oxoretinoic acid	173.306	215.48	162.374	66.6123	39.138	160.19	19.5126	180.069	143.482	1.33198e-08	7.82153	1.33198e-08	-0.367374	0.69595	0.390397	unchanged	-6.13888	0.00675883	1.48267	down	C16678	Metabolic pathways(ko01100)	LMPR01090026	Prenol Lipids [PR]	Isoprenoids [PR01]	Retinoids [PR0109]	HMDB0006280	64907-22-8	Organic compounds	Lipids and lipid-like molecules	Prenol lipids	Retinoids
pos_9781	Lucidenic acid E	2072.13	1.33198e-08	1.33198e-08	2618.55	267.267	107.735	206.906	1636.29	2943.42	3789.3	4751.32	3710.19	-0.677151	0.625693	0.539402	unchanged	2.56369	0.0232291	1.37064	up	--	--	--	--	--	--	HMDB0036434	98665-17-9	Organic compounds	Lipids and lipid-like molecules	Prenol lipids	Triterpenoids
pos_9789	Gentamicin X2	123.651	185.784	194.684	40.4288	50.5082	122.583	52.4736	198.084	1.33198e-08	13.0746	1.33198e-08	1.33198e-08	-0.230772	0.861837	0.0957281	unchanged	-5.26892	0.0153633	1.44596	down	C17702	Neomycin, kanamycin and gentamicin biosynthesis(ko00524);;Biosynthesis of secondary metabolites(ko01110)	--	--	--	--	--	--	--	--	--	--
pos_9800	(7Z)-Hexadecenoic acid	1.33198e-08	1.33198e-08	46.8824	97.5107	267.8	23.3823	105.971	1.33198e-08	1.33198e-08	271.575	156.604	264.641	1.87496	0.328897	0.852204	unchanged	3.88536	0.0170077	1.39958	up	--	--	--	--	--	--	--	--	--	--	--	--
pos_9801	Isopropyl myristate	1.33198e-08	7.445	11.8058	94.7626	105.556	16.6637	62.7876	1.33198e-08	1.33198e-08	132.531	120.092	153.583	1.78902	0.220978	0.993381	unchanged	4.39922	0.00263835	1.48265	up	--	--	--	--	--	--	HMDB0040392	110-27-0	Organic compounds	Lipids and lipid-like molecules	Fatty Acyls	Fatty acid esters
pos_9802	9,10,18-Trihydroxystearate	313.501	1.33198e-08	32.0011	1.33198e-08	652.376	1.33198e-08	219.74	535.645	404.633	1030.23	827.229	1348.62	-0.830372	0.530554	0.579898	unchanged	3.21404	0.00934789	1.40346	up	C19621	Cutin, suberine and wax biosynthesis(ko00073)	--	--	--	--	HMDB0034295	17705-68-9	Organic compounds	Lipids and lipid-like molecules	Fatty Acyls	Fatty acids and conjugates
pos_9808	Prostaglandin F2a-d9	34.8503	1.33198e-08	1.33198e-08	116.82	28.877	17.5334	6.83477	53.0812	48.836	184.382	151.673	293.307	0.585871	0.638531	0.328068	unchanged	4.17465	0.0360309	1.37407	up	--	--	--	--	--	--	--	--	--	--	--	--
pos_9830	Serinyl-Arginine	4881.94	6088.23	6671.27	6121.55	6480.05	4549.43	9016.53	5790.83	8432.72	11624.1	13658.5	12843	-0.438319	0.169847	1.0781	unchanged	1.11179	0.00105389	1.47221	up	--	--	--	--	--	--	HMDB0029033	13261-11-5	Organic compounds	Organic acids and derivatives	Carboxylic acids and derivatives	Amino acids, peptides, and analogues
pos_9845	4-Guanidinobutanoate	2699.47	3197.18	2471.22	962.655	995.707	4045.82	713.956	2816.83	3562.83	152.314	350.671	66.9429	-0.240552	0.798949	0.271084	unchanged	-3.87601	0.00279532	1.48325	down	C01035	Arginine and proline metabolism(ko00330);;Metabolic pathways(ko01100)	--	--	--	--	HMDB0003464	463-00-3	Organic compounds	Organic acids and derivatives	Carboxylic acids and derivatives	Amino acids, peptides, and analogues
pos_9847	6-hydroxysphingosine	6021.59	2106.34	2017.98	21467	7657.01	9091.58	5592.41	4458.87	4613.16	15366.3	15470.1	19059.1	1.38184	0.214571	1.06123	unchanged	2.29801	0.00183897	1.45186	up	--	--	LMSP01080003	Sphingolipids [SP]	Sphingoid bases [SP01]	Sphingoid base analogs [SP0108]	--	--	--	--	--	--
pos_9860	Ergothioneine	1.33198e-08	1.33198e-08	1.33198e-08	323.152	1165.32	2423.76	2050.29	1.33198e-08	1.33198e-08	1461.4	1855.92	1687.67	0.932163	0.535785	0.636483	unchanged	36.866	0.00466105	1.49287	up	C05570	Histidine metabolism(ko00340);;Metabolic pathways(ko01100)	--	--	--	--	HMDB0003045	497-30-3	Organic compounds	Organic acids and derivatives	Carboxylic acids and derivatives	Amino acids, peptides, and analogues
pos_9954	Dihydrosphingosine	481.71	264.145	363.074	1273.05	1407.74	1000.99	379.525	1034.25	711.721	2137.17	1753.41	2767.23	0.792605	0.0932773	1.18357	unchanged	2.58588	0.0207547	1.42844	up	C00836	Sphingolipid metabolism(ko00600);;Metabolic pathways(ko01100)	LMSP01020001	Sphingolipids [SP]	Sphingoid bases [SP01]	Sphinganines [SP0102]	HMDB0000269	764-22-7	Organic compounds	Organic nitrogen compounds	Organonitrogen compounds	Amines
