# Supplementary material for: Effects of Steaming on Fresh Edible Kernels of Waxy and Normal Maize Determined by Metabolomic Analysis
Source: Foods. 2024 Dec 22;13(24):4157. doi: 10.3390/foods13244157 (PMC11675372; doi:10.3390/foods13244157)
Supplement: Supplementary file 1 [file foods-13-04157-s001.zip › Table S5. KEGG pathway enrichment analysis of all identified differential metabolites in CO_vs_Qco and Wa_vs_QWa.xlsx]

## Sheet: KEGG_pathway_enrich_dotplot.all
Table S5. KEGG pathway enrichment analysis of all identified differential metabolites in CO_vs_Qco and Wa_vs_QWa.
ID	Description	MetaboliteRatio	BgRatio	enrich_factor	pvalue	qvalue	metaboliteID	Count	regulated
ko00400	Phenylalanine, tyrosine and tryptophan biosynthesis	12/389	20/1517	2.34	0.00110565	0.102418	neg_1010/neg_1210/neg_2325/neg_3138/neg_3936/neg_5047/neg_5534/pos_4705/pos_5196/pos_7204/pos_9445/pos_9685	12	--
ko00061	Fatty acid biosynthesis	7/389	11/1517	2.48	0.00855244	0.362547	neg_7605/neg_7901/neg_8262/pos_10712/pos_12590/pos_8461/pos_9576	7	--
ko00564	Glycerophospholipid metabolism	8/389	14/1517	2.23	0.0117416	0.362547	neg_3967/neg_4572/neg_4684/pos_10831/pos_11016/pos_11422/pos_11498/pos_4585	8	--
ko00195	Photosynthesis	4/389	5/1517	3.12	0.0170206	0.394161	neg_1435/neg_4674/neg_8793/pos_1488	4	--
ko00330	Arginine and proline metabolism	12/389	29/1517	1.61	0.0451005	0.607933	neg_4164/neg_5046/neg_5068/neg_8128/pos_12446/pos_1496/pos_1791/pos_2015/pos_296/pos_4709/pos_6873/pos_9845	12	--
ko00908	Zeatin biosynthesis	12/389	29/1517	1.61	0.0451005	0.607933	neg_1435/neg_3950/neg_4164/neg_4674/neg_4719/neg_4813/neg_5779/neg_6798/neg_7115/pos_1488/pos_8432/pos_8995	12	--
ko00640	Propanoate metabolism	5/389	9/1517	2.17	0.0535692	0.607933	neg_5921/neg_8097/neg_8480/neg_8775/pos_5232	5	--
ko00360	Phenylalanine metabolism	10/389	24/1517	1.62	0.0621925	0.607933	neg_2162/neg_4475/pos_4705/pos_4819/pos_5236/pos_5373/pos_5515/pos_7314/pos_9016/pos_9685	10	--
ko00073	Cutin, suberine and wax biosynthesis	8/389	18/1517	1.73	0.0638982	0.607933	neg_6744/neg_7368/neg_7605/neg_8262/pos_11381/pos_11427/pos_12303/pos_9802	8	--
ko00565	Ether lipid metabolism	2/389	2/1517	3.9	0.0656291	0.607933	neg_4572/pos_11422	2	--
ko00340	Histidine metabolism	11/389	28/1517	1.53	0.0774697	0.652376	neg_1560/neg_1578/neg_1643/neg_1739/neg_4131/neg_4520/pos_11924/pos_1938/pos_4739/pos_4771/pos_9860	11	--
ko00470	D-Amino acid metabolism	10/389	26/1517	1.5	0.102614	0.792106	neg_1558/neg_1559/neg_2077/neg_4131/pos_12446/pos_1496/pos_296/pos_4705/pos_9051/pos_9685	10	--
ko00523	Polyketide sugar unit biosynthesis	8/389	20/1517	1.56	0.113336	0.807576	neg_1995/neg_3897/neg_488/pos_2026/pos_6329/pos_6330/pos_9121/pos_9122	8	--
ko00230	Purine metabolism	17/389	51/1517	1.3	0.133063	0.880416	neg_1422/neg_1435/neg_4289/neg_4674/neg_5083/neg_6605/neg_8382/pos_1336/pos_1488/pos_1534/pos_1670/pos_1702/pos_1712/pos_6024/pos_7418/pos_8217/pos_8432	17	--
ko00940	Phenylpropanoid biosynthesis	11/389	31/1517	1.38	0.144969	0.895249	neg_3226/neg_3705/neg_4436/neg_4757/neg_4758/neg_6076/neg_6917/pos_4916/pos_5971/pos_6098/pos_9685	11	--
ko00062	Fatty acid elongation	6/389	15/1517	1.56	0.161799	0.936729	neg_1531/neg_4304/neg_5517/neg_7605/neg_8262/pos_9444	6	--
ko00190	Oxidative phosphorylation	4/389	9/1517	1.73	0.177334	0.966276	neg_1435/neg_4674/pos_1488/pos_4966	4	--
ko00332	Carbapenem biosynthesis	6/389	16/1517	1.46	0.20594	0.984063	neg_1654/neg_262/neg_390/neg_4186/neg_5068/pos_1496	6	--
ko00030	Pentose phosphate pathway	5/389	13/1517	1.5	0.221688	0.984063	neg_1010/neg_1240/neg_1859/neg_4376/pos_1472	5	--
ko00944	Flavone and flavonol biosynthesis	9/389	27/1517	1.3	0.236261	0.984063	neg_1478/neg_4085/pos_1339/pos_1644/pos_1671/pos_7335/pos_8702/pos_9450/pos_9634	9	--
ko00999	Biosynthesis of various plant secondary metabolites	16/389	52/1517	1.2	0.238193	0.984063	neg_1559/neg_4164/neg_5047/neg_5289/neg_8188/pos_11050/pos_12181/pos_2257/pos_4692/pos_5585/pos_5954/pos_6090/pos_6093/pos_7204/pos_8246/pos_9685	16	--
ko00130	Ubiquinone and other terpenoid-quinone biosynthesis	10/389	31/1517	1.26	0.253705	0.984063	neg_2402/neg_4532/neg_4758/neg_4966/neg_8091/pos_12024/pos_7153/pos_7368/pos_9312/pos_9445	10	--
ko00071	Fatty acid degradation	6/389	17/1517	1.38	0.253763	0.984063	neg_1531/neg_4304/neg_5517/neg_7605/neg_8262/pos_9444	6	--
ko04122	Sulfur relay system	3/389	7/1517	1.67	0.256726	0.984063	neg_4164/pos_5602/pos_8995	3	--
ko01040	Biosynthesis of unsaturated fatty acids	9/389	28/1517	1.25	0.274665	0.984063	neg_7605/neg_8262/pos_10474/pos_11427/pos_12049/pos_12125/pos_12590/pos_12866/pos_9307	9	--
ko00040	Pentose and glucuronate interconversions	4/389	11/1517	1.42	0.304131	0.984063	neg_1558/pos_1564/pos_1599/pos_8741	4	--
ko00710	Carbon fixation in photosynthetic organisms	4/389	11/1517	1.42	0.304131	0.984063	neg_1010/neg_1240/neg_1367/neg_1559	4	--
ko00240	Pyrimidine metabolism	9/389	29/1517	1.21	0.31471	0.984063	neg_1587/neg_3950/neg_4116/neg_4813/pos_1481/pos_1536/pos_6882/pos_7305/pos_9443	9	--
ko00790	Folate biosynthesis	10/389	33/1517	1.18	0.328677	0.984063	neg_2012/neg_4319/neg_4501/neg_5651/neg_6387/neg_6968/pos_1570/pos_5602/pos_7738/pos_9357	10	--
ko00945	Stilbenoid, diarylheptanoid and gingerol biosynthesis	5/389	15/1517	1.3	0.334456	0.984063	neg_5273/neg_6917/pos_193/pos_5530/pos_8039	5	--
ko00402	Benzoxazinoid biosynthesis	3/389	8/1517	1.46	0.337365	0.984063	pos_5585/pos_7204/pos_8246	3	--
ko00905	Brassinosteroid biosynthesis	5/389	16/1517	1.22	0.392872	0.984063	neg_9126/pos_10213/pos_2720/pos_3839/pos_9373	5	--
ko00260	Glycine, serine and threonine metabolism	6/389	20/1517	1.17	0.408754	0.984063	neg_1240/neg_2262/pos_11016/pos_12200/pos_2018/pos_6873	6	--
ko00904	Diterpenoid biosynthesis	11/389	39/1517	1.1	0.415649	0.984063	neg_7027/neg_7619/neg_8266/pos_10721/pos_11328/pos_11975/pos_12403/pos_2083/pos_4958/pos_5994/pos_7779	11	--
ko00942	Anthocyanin biosynthesis	11/389	39/1517	1.1	0.415649	0.984063	neg_4091/neg_4295/neg_5112/neg_6725/pos_1525/pos_1902/pos_4314/pos_4777/pos_6430/pos_6648/pos_6684	11	--
ko04075	Plant hormone signal transduction	3/389	9/1517	1.3	0.417381	0.984063	neg_9126/pos_5412/pos_7025	3	--
ko00943	Isoflavonoid biosynthesis	7/389	24/1517	1.14	0.421108	0.984063	neg_4955/neg_6639/pos_4974/pos_5723/pos_6184/pos_7231/pos_7739	7	--
ko00730	Thiamine metabolism	4/389	13/1517	1.2	0.437388	0.984063	neg_6605/pos_4242/pos_5959/pos_605	4	--
ko00592	alpha-Linolenic acid metabolism	9/389	32/1517	1.1	0.439622	0.984063	neg_7902/pos_11122/pos_12049/pos_1651/pos_4810/pos_5382/pos_5412/pos_7637/pos_8151	9	--
ko04070	Phosphatidylinositol signaling system	1/389	2/1517	1.95	0.447225	0.984063	neg_1790	1	--
ko00760	Nicotinate and nicotinamide metabolism	9/389	33/1517	1.06	0.481227	0.984063	neg_2308/neg_3248/neg_3370/neg_4288/neg_5196/pos_4883/pos_5349/pos_6305/pos_7608	9	--
ko00010	Glycolysis / Gluconeogenesis	2/389	6/1517	1.3	0.481468	0.984063	neg_1240/neg_1559	2	--
ko00966	Glucosinolate biosynthesis	11/389	41/1517	1.05	0.490679	0.984063	neg_3744/neg_5342/neg_6640/neg_9153/pos_1114/pos_1873/pos_4935/pos_5204/pos_5366/pos_5516/pos_9685	11	--
ko00950	Isoquinoline alkaloid biosynthesis	15/389	57/1517	1.03	0.504973	0.984063	neg_4707/neg_4758/neg_5980/neg_7176/neg_8707/neg_8867/neg_9107/neg_9139/pos_10400/pos_11382/pos_13915/pos_6089/pos_6641/pos_9064/pos_9445	15	--
ko00970	Aminoacyl-tRNA biosynthesis	5/389	19/1517	1.03	0.561159	0.984063	neg_4131/pos_1496/pos_296/pos_7991/pos_9685	5	--
ko00020	Citrate cycle (TCA cycle)	3/389	11/1517	1.06	0.565098	0.984063	neg_1367/neg_1559/neg_4873	3	--
ko00600	Sphingolipid metabolism	3/389	11/1517	1.06	0.565098	0.984063	neg_7661/pos_13840/pos_9954	3	--
ko00740	Riboflavin metabolism	3/389	11/1517	1.06	0.565098	0.984063	neg_3575/pos_2007/pos_6676	3	--
ko00220	Arginine biosynthesis	2/389	7/1517	1.11	0.571365	0.984063	neg_4100/pos_296	2	--
ko00562	Inositol phosphate metabolism	1/389	3/1517	1.3	0.589159	0.984063	neg_1790	1	--
ko00860	Porphyrin metabolism	10/389	40/1517	0.97	0.598933	0.984063	neg_3717/neg_6605/neg_7056/neg_7332/neg_8518/neg_8523/neg_8740/pos_10301/pos_10661/pos_12200	10	--
ko00410	beta-Alanine metabolism	5/389	20/1517	0.97	0.61196	0.984063	neg_3248/neg_4131/neg_4520/neg_8778/pos_2015	5	--
ko00440	Phosphonate and phosphinate metabolism	5/389	20/1517	0.97	0.61196	0.984063	neg_1575/neg_3373/neg_3958/pos_10399/pos_1472	5	--
ko00630	Glyoxylate and dicarboxylate metabolism	4/389	16/1517	0.97	0.61885	0.984063	neg_1240/neg_1367/neg_1559/neg_4873	4	--
ko00965	Betalain biosynthesis	4/389	16/1517	0.97	0.61885	0.984063	neg_2234/neg_5701/pos_6683/pos_8142	4	--
ko00920	Sulfur metabolism	3/389	12/1517	0.97	0.629791	0.984063	neg_4290/pos_8669/pos_8995	3	--
ko00232	Caffeine metabolism	2/389	8/1517	0.97	0.649365	0.984063	neg_1993/pos_5948	2	--
ko00941	Flavonoid biosynthesis	6/389	25/1517	0.94	0.651048	0.984063	neg_3855/neg_4183/neg_6917/neg_8098/pos_11253/pos_5693	6	--
ko00996	Biosynthesis of various alkaloids	5/389	21/1517	0.93	0.659173	0.984063	neg_3290/neg_6444/neg_6963/pos_11385/pos_9685	5	--
ko00906	Carotenoid biosynthesis	9/389	38/1517	0.92	0.671448	0.984063	neg_7313/neg_7576/neg_8139/neg_8633/pos_10817/pos_11487/pos_3059/pos_3449/pos_7025	9	--
ko00280	Valine, leucine and isoleucine degradation	2/389	9/1517	0.87	0.715646	0.984063	neg_1488/neg_4116	2	--
ko00480	Glutathione metabolism	4/389	18/1517	0.87	0.717209	0.984063	neg_5998/neg_6767/pos_10896/pos_2020	4	--
ko00591	Linoleic acid metabolism	5/389	23/1517	0.85	0.7419	0.984063	neg_6747/neg_8053/pos_11377/pos_12125/pos_9307	5	--
ko00900	Terpenoid backbone biosynthesis	1/389	5/1517	0.78	0.773208	0.984063	pos_1434	1	--
ko00250	Alanine, aspartate and glutamate metabolism	4/389	20/1517	0.78	0.795538	0.984063	neg_1559/neg_4100/neg_4873/neg_5068	4	--
ko00620	Pyruvate metabolism	2/389	11/1517	0.71	0.816849	0.984063	neg_1367/neg_1559	2	--
ko00350	Tyrosine metabolism	8/389	39/1517	0.8	0.822594	0.984063	neg_2247/neg_4693/neg_4758/pos_5515/pos_6006/pos_6089/pos_7857/pos_9445	8	--
ko00561	Glycerolipid metabolism	1/389	6/1517	0.65	0.831556	0.984063	neg_1240	1	--
ko00902	Monoterpenoid biosynthesis	5/389	26/1517	0.75	0.836788	0.984063	neg_1672/neg_4880/pos_4664/pos_5207/pos_9035	5	--
ko00270	Cysteine and methionine metabolism	6/389	31/1517	0.75	0.846224	0.984063	neg_1240/neg_1853/neg_4164/neg_4290/pos_4709/pos_8995	6	--
ko00311	Penicillin and cephalosporin biosynthesis	2/389	12/1517	0.65	0.85426	0.984063	neg_5479/pos_7213	2	--
ko00261	Monobactam biosynthesis	4/389	22/1517	0.71	0.855424	0.984063	neg_4164/neg_5450/pos_296/pos_9445	4	--
ko00903	Limonene and pinene degradation	2/389	13/1517	0.6	0.884578	0.984063	pos_11539/pos_9035	2	--
ko00909	Sesquiterpenoid and triterpenoid biosynthesis	2/389	13/1517	0.6	0.884578	0.984063	neg_5155/pos_9455	2	--
ko00254	Aflatoxin biosynthesis	1/389	8/1517	0.49	0.907143	0.984063	neg_5235	1	--
ko00660	C5-Branched dibasic acid metabolism	1/389	8/1517	0.49	0.907143	0.984063	neg_8775	1	--
ko00053	Ascorbate and aldarate metabolism	2/389	14/1517	0.56	0.908972	0.984063	neg_1558/neg_4559	2	--
ko00460	Cyanoamino acid metabolism	4/389	25/1517	0.62	0.91703	0.984063	neg_4119/neg_4389/pos_7318/pos_9685	4	--
ko00960	Tropane, piperidine and pyridine alkaloid biosynthesis	7/389	40/1517	0.68	0.921026	0.984063	neg_4420/pos_1710/pos_4705/pos_4907/pos_6578/pos_9411/pos_9685	7	--
ko00750	Vitamin B6 metabolism	2/389	15/1517	0.52	0.928477	0.984063	neg_1010/neg_3261	2	--
ko00670	One carbon pool by folate	1/389	9/1517	0.43	0.931081	0.984063	pos_7991	1	--
ko00901	Indole alkaloid biosynthesis	4/389	27/1517	0.58	0.943854	0.984063	neg_2567/neg_7453/neg_7961/neg_8779	4	--
ko00300	Lysine biosynthesis	2/389	16/1517	0.49	0.943991	0.984063	neg_7662/pos_6578	2	--
ko00520	Amino sugar and nucleotide sugar metabolism	7/389	43/1517	0.63	0.951585	0.984063	neg_3973/neg_4045/neg_4502/neg_610/neg_8381/pos_2008/pos_2071	7	--
ko00590	Arachidonic acid metabolism	4/389	28/1517	0.56	0.954061	0.984063	neg_6472/neg_6629/neg_6680/pos_7251	4	--
ko00650	Butanoate metabolism	2/389	17/1517	0.46	0.956273	0.984063	neg_1714/neg_2136	2	--
ko00500	Starch and sucrose metabolism	1/389	11/1517	0.35	0.96206	0.984063	pos_1170	1	--
ko00100	Steroid biosynthesis	3/389	26/1517	0.45	0.978876	0.984063	pos_12086/pos_3131/pos_3839	3	--
ko00310	Lysine degradation	3/389	26/1517	0.45	0.978876	0.984063	neg_1018/neg_7662/pos_6578	3	--
ko00051	Fructose and mannose metabolism	1/389	13/1517	0.3	0.979133	0.984063	neg_1729	1	--
ko02010	ABC transporters	9/389	62/1517	0.57	0.989634	0.984063	neg_4131/pos_11016/pos_1496/pos_1791/pos_296/pos_784/pos_7860/pos_8741/pos_9685	9	--
ko00524	Neomycin, kanamycin and gentamicin biosynthesis	8/389	59/1517	0.53	0.993061	0.984063	neg_1782/neg_610/neg_6270/neg_7048/neg_7803/pos_7778/pos_8492/pos_9789	8	--
ko00380	Tryptophan metabolism	5/389	43/1517	0.45	0.993628	0.984063	neg_2177/neg_3248/neg_3249/neg_5660/pos_11156	5	--
ko00770	Pantothenate and CoA biosynthesis	1/389	22/1517	0.18	0.9986	0.984063	pos_3402	1	--
