# Supplementary material for: Effects of Steaming on Fresh Edible Kernels of Waxy and Normal Maize Determined by Metabolomic Analysis
Source: Foods. 2024 Dec 22;13(24):4157. doi: 10.3390/foods13244157 (PMC11675372; doi:10.3390/foods13244157)
Supplement: Supplementary file 1 [file foods-13-04157-s001.zip › Table S6. Differential metabolites in Qco_vs_QWa..xlsx]

## Sheet: Table S6. Identified differenti
Table S6. Differential metabolites in Qco_vs_QWa.
#ID	name	Qco-1	Qco-2	Qco-3	QWa-1	QWa-2	QWa-3	QCO_vs_QWa_log2FC	QCO_vs_QWa_Pvalue	QCO_vs_QWa_VIP	QCO_vs_QWa_(FC_1_Pvalue_0.05_VIP_1)__regulated	KEGG_annotation	KEGG_pathway_annotation	LM_ID(lipidmaps)	CATEGORY(lipidmaps)	MAIN_CLASS(lipidmaps)	SUB_CLASS	HMDB_ID	CAS	kingdom(HMDB)	super_class(HMDB)	HMDB_taxonomy	sub_class(HMDB)
neg_1005	L-Rhamnulose	90.4805	88.8252	124.167	155.139	137.523	175.991	0.626957	0.0263447	1.62078	up	C00861	Fructose and mannose metabolism(ko00051);;Metabolic pathways(ko01100)	--	--	--	--	HMDB0010207	470-21-3	Organic compounds	Organic oxygen compounds	Organooxygen compounds	Carbohydrates and carbohydrate conjugates
neg_1031	D-myo-Inositol-2,4-diphosphate	12.3796	23.8629	59.0125	93.7819	82.3695	106.394	1.56862	0.0295911	1.65236	up	--	--	--	--	--	--	--	--	--	--	--	--
neg_1133	4-Methylumbelliferyl beta-D-glucuronide	6661.04	5542.6	5454.77	7269.09	7045.91	7916.15	0.332227	0.0377963	1.6021	up	--	--	--	--	--	--	--	--	--	--	--	--
neg_1154	Galactaric acid	3673.77	4851.23	4209.38	2670.25	2652.98	1673.94	-0.863886	0.0156598	1.69525	down	C00879	Ascorbate and aldarate metabolism(ko00053);;Metabolic pathways(ko01100)	LMFA01170107	Fatty Acyls [FA]	Fatty Acids and Conjugates [FA01]	Dicarboxylic acids [FA0117]	HMDB0000639	526-99-8	Organic compounds	Organic oxygen compounds	Organooxygen compounds	Carbohydrates and carbohydrate conjugates
neg_1237	KOJIC ACID	130.986	172.66	124.73	75.8757	75.3206	49.4289	-1.09438	0.0193227	1.72323	down	C14516	--	--	--	--	--	HMDB0032923	501-30-4	Organic compounds	Organoheterocyclic compounds	Pyrans	Pyranones and derivatives
neg_1286	Glycolate	461.154	421.231	403.669	322.663	277.331	261.772	-0.577584	0.00485538	1.7145	down	C00160	Glyoxylate and dicarboxylate metabolism(ko00630);;Metabolic pathways(ko01100);;Biosynthesis of secondary metabolites(ko01110);;Carbon metabolism(ko01200)	--	--	--	--	HMDB0000115	79-14-1	Organic compounds	Organic acids and derivatives	Hydroxy acids and derivatives	Alpha hydroxy acids and derivatives
neg_1296	3-Oxostearoyl-CoA	1351.52	1608.28	1604.85	2049.31	2192.59	2068.31	0.467182	0.00874775	1.69874	up	C16216	Fatty acid metabolism(ko01212)	LMFA07050248	Fatty Acyls [FA]	Fatty esters [FA07]	Fatty acyl CoAs [FA0705]	HMDB0006498	86370-20-9	Organic compounds	Lipids and lipid-like molecules	Fatty Acyls	Fatty acyl thioesters
neg_1432	Uridine diphosphate (UDP)	6369.11	8551.34	8283.31	10610.1	10251.5	10877.8	0.451918	0.0458345	1.58996	up	--	--	--	--	--	--	--	--	--	--	--	--
neg_1435	ADP	27337.4	20755.2	27386.5	36107.3	35778.7	37127.7	0.530358	0.0330732	1.75158	up	C00008	Oxidative phosphorylation(ko00190);;Photosynthesis(ko00195);;Purine metabolism(ko00230);;Zeatin biosynthesis(ko00908);;Metabolic pathways(ko01100);;Biosynthesis of secondary metabolites(ko01110);;Nucleotide metabolism(ko01232);;Biosynthesis of cofactors(ko01240)	--	--	--	--	HMDB0001341	58-64-0	Organic compounds	Nucleosides, nucleotides, and analogues	Purine nucleotides	Purine ribonucleotides
neg_1541	DiosMetin 7-O-尾-D-Glucuronide	652.554	621.16	726.501	740.769	812.065	848.358	0.263596	0.0396127	1.57347	up	--	--	--	--	--	--	--	--	--	--	--	--
neg_1544	S-(1,2-DICARBOXYETHYL)GLUTATHIONE	11547.5	8104.3	12048.2	21192.4	16497.3	20099.6	0.86632	0.0103332	1.7187	up	--	--	--	--	--	--	HMDB0257378	--	Organic compounds	Organic acids and derivatives	Carboxylic acids and derivatives	Amino acids, peptides, and analogues
neg_1564	DL-Isocitric acid trisodium salt hydrate	213250	171220	215123	280015	290251	340895	0.603723	0.0137034	1.71443	up	--	--	--	--	--	--	--	--	--	--	--	--
neg_1578	1-(5-Phosphoribosyl)imidazole-4-acetate	331.013	403.987	615.971	743.384	886.286	1158.91	1.04553	0.0377957	1.5785	up	C04437	Histidine metabolism(ko00340)	--	--	--	--	HMDB0006032	2888-19-9	Organic compounds	Nucleosides, nucleotides, and analogues	Purine nucleosides	--
neg_1593	Acetone	45.7823	36.3549	54.3538	80.1509	78.282	72.5084	0.758721	0.0144833	1.74654	up	C00207	Butanoate metabolism(ko00650);;Metabolic pathways(ko01100)	--	--	--	--	HMDB0001659	67-64-1	Organic compounds	Organic oxygen compounds	Organooxygen compounds	Carbonyl compounds
neg_1669	S-Adenosyl-L-homocysteine	3751.56	3823.04	4137.14	3312.2	3107.65	3586.94	-0.226976	0.0369414	1.49216	down	C00021	Cysteine and methionine metabolism(ko00270);;Metabolic pathways(ko01100);;Biosynthesis of amino acids(ko01230);;Biosynthesis of cofactors(ko01240)	--	--	--	--	HMDB0000939	979-92-0	Organic compounds	Organoheterocyclic compounds	Lactones	Gamma butyrolactones
neg_1831	Nicotinyl	948.416	882.19	1018.98	503.272	706.061	489.118	-0.746533	0.0156036	1.66646	down	--	--	--	--	--	--	--	--	--	--	--	--
neg_1930	5-Methylsulfinylpentyl glucosinolate	121.335	52.5299	5.48105	514.225	555.499	536.32	3.16269	0.00221055	1.80308	up	C08400	--	--	--	--	--	HMDB0304218	--	Organic compounds	Organic oxygen compounds	Organooxygen compounds	Carbohydrates and carbohydrate conjugates
neg_2030	2-Hydroxy-2,4-pentadienoate	234.804	251.389	250.649	181.591	192.517	201.444	-0.356413	0.00245286	1.7553	down	C00596	Phenylalanine metabolism(ko00360);;Metabolic pathways(ko01100)	--	--	--	--	--	--	--	--	--	--
neg_2140	6-Aminopenicillanate	186.969	220.159	176.22	314.283	316.939	304.575	0.681841	0.00838036	1.73487	up	C02954	Penicillin and cephalosporin biosynthesis(ko00311);;Biosynthesis of secondary metabolites(ko01110)	--	--	--	--	HMDB0060618	--	Organic compounds	Organic acids and derivatives	Carboxylic acids and derivatives	Amino acids, peptides, and analogues
neg_2142	4-thiouridine	1021.63	562.683	643.499	1227.83	1480.64	1212.1	0.815438	0.036386	1.60489	up	--	--	--	--	--	--	HMDB0246588	--	Organic compounds	Nucleosides, nucleotides, and analogues	Pyrimidine nucleosides	--
neg_2151	N-(p-Coumaroyl) Serotonin	4282.55	3487.94	3737.79	4531.74	5487.97	5392.07	0.421361	0.0303604	1.6124	up	--	--	--	--	--	--	HMDB0255027	--	Organic compounds	Organoheterocyclic compounds	Indoles and derivatives	Tryptamines and derivatives
neg_2263	L-2-Amino-3-oxobutanoic acid	3037.29	3384.76	2754.88	2012.65	2210.79	2334.98	-0.484664	0.0238555	1.69186	down	C03508	Glycine, serine and threonine metabolism(ko00260);;Metabolic pathways(ko01100)	LMFA01060172	Fatty Acyls [FA]	Fatty Acids and Conjugates [FA01]	Oxo fatty acids [FA0106]	HMDB0006454	--	Organic compounds	Organic acids and derivatives	Carboxylic acids and derivatives	Amino acids, peptides, and analogues
neg_2287	D-Threitol	94.6063	90.9803	108.895	69.7601	78.2063	62.1698	-0.486855	0.0181029	1.6032	down	C16884	--	--	--	--	--	HMDB0004136	2418-52-2	Organic compounds	Organic oxygen compounds	Organooxygen compounds	Carbohydrates and carbohydrate conjugates
neg_2307	2-Benzoxazolinone	1885.48	1571.49	1408.12	1140.56	1089.51	819.673	-0.673782	0.0288808	1.58335	down	--	--	--	--	--	--	HMDB0032931	59-49-4	Organic compounds	Organoheterocyclic compounds	Benzoxazoles	Benzoxazolones
neg_2311	2-O-Glucosyl-7-hydroxy-1,4(2H)-benzoxazin-3-one (DHBOA glucoside)	45161.1	41621.5	36128.8	26781.2	27704.4	22236.8	-0.6799	0.0117493	1.70163	down	--	--	--	--	--	--	--	--	--	--	--	--
neg_2321	Myricoside	782.196	194.844	681.467	997.581	1273.52	1643.22	1.23888	0.0447764	1.5787	up	C10479	--	--	--	--	--	--	--	--	--	--	--
neg_2493	Saikosaponin A	532.184	500.551	250.207	832.26	1463.8	1318.8	1.49448	0.0380571	1.59207	up	C08975	--	--	--	--	--	HMDB0242746	--	Organic compounds	Lipids and lipid-like molecules	Prenol lipids	Terpene glycosides
neg_2549	Ergosterol	34.1382	10.4724	1.33198e-08	603.751	599.264	1084.38	5.68018	0.042879	1.69492	up	C01694	Steroid biosynthesis(ko00100);;Metabolic pathways(ko01100);;Biosynthesis of secondary metabolites(ko01110)	LMST01030093	Sterol Lipids [ST]	Sterols [ST01]	Ergosterols and C24-methyl derivatives [ST0103]	HMDB0000878	57-87-4	Organic compounds	Lipids and lipid-like molecules	Steroids and steroid derivatives	Ergostane steroids
neg_2562	Gypenoside XLIX	4576.95	5631.92	2081.33	12708.3	9758.7	14937.4	1.6057	0.0132268	1.65901	up	--	--	--	--	--	--	--	--	--	--	--	--
neg_2567	(3R)-3-Hydroxy-1,2-didehydro-2,3-dihydrotabersonine	450.764	390.254	98.9319	2438.61	2199.52	3868.57	3.17794	0.0354429	1.69507	up	C21683	Indole alkaloid biosynthesis(ko00901)	--	--	--	--	--	--	--	--	--	--
neg_262	Thienamycin	57.0363	21.037	39.219	99.3809	77.5964	116.47	1.32299	0.0187686	1.67639	up	C06664	Carbapenem biosynthesis(ko00332);;Biosynthesis of secondary metabolites(ko01110)	--	--	--	--	HMDB0258982	--	Organic compounds	Organoheterocyclic compounds	Lactams	Beta lactams
neg_2641	4alpha-Methyl-5alpha-ergosta-8,14,24(28)-trien-3beta-ol	86.1877	341.343	170.848	652.687	514.882	783.054	1.7048	0.0139394	1.61228	up	C11508	Steroid biosynthesis(ko00100);;Metabolic pathways(ko01100);;Biosynthesis of secondary metabolites(ko01110)	LMST01031020	Sterol Lipids [ST]	Sterols [ST01]	Ergosterols and C24-methyl derivatives [ST0103]	HMDB0304204	--	Organic compounds	Lipids and lipid-like molecules	Steroids and steroid derivatives	Ergostane steroids
neg_3137	6,7-Dimethoxy-4-methylcoumarin	320.266	298.264	245.243	103.673	151.13	151.86	-1.08682	0.0068067	1.71608	down	--	--	--	--	--	--	--	--	--	--	--	--
neg_3139	Threoninyl-Leucine	1931.27	123.391	1228.81	2912.14	2971.77	3898.87	1.57502	0.0334747	1.66054	up	--	--	--	--	--	--	HMDB0029065	50299-12-2	Organic compounds	Organic acids and derivatives	Carboxylic acids and derivatives	Amino acids, peptides, and analogues
neg_3195	3,4-Dehydro-DL-proline	41.1031	54.351	42.0997	36.8541	22.1061	21.7593	-0.769008	0.0457138	1.56567	down	--	--	--	--	--	--	--	--	--	--	--	--
neg_3205	ANHYDROBRAZILIC ACID	299.578	319.319	378.605	185.897	241.742	143.578	-0.804282	0.0196221	1.62183	down	--	--	--	--	--	--	--	--	--	--	--	--
neg_3248	quinolinic Acid	346.043	301.928	349.084	210.373	194.579	139.014	-0.874155	0.00642317	1.70201	down	C03722	Tryptophan metabolism(ko00380);;beta-Alanine metabolism(ko00410);;Nicotinate and nicotinamide metabolism(ko00760);;Metabolic pathways(ko01100);;Biosynthesis of cofactors(ko01240)	--	--	--	--	HMDB0000232	89-00-9	Organic compounds	Organoheterocyclic compounds	Pyridines and derivatives	Pyridinecarboxylic acids and derivatives
neg_3445	7-Amino-4-methylcoumarin	183.105	235.46	344.973	54.5848	75.7659	1.33198e-08	-2.5503	0.0307234	1.62958	down	C01386	--	--	--	--	--	HMDB0247230	--	Organic compounds	Phenylpropanoids and polyketides	Coumarins and derivatives	--
neg_3541	L-Fucitol	245.027	341.998	337.169	177.357	226.915	165.501	-0.697807	0.0432939	1.59977	down	--	--	--	--	--	--	--	--	--	--	--	--
neg_3659	isocarboxazid	257.753	283.983	253.409	126.328	169.249	118.57	-0.941073	0.00459937	1.78061	down	--	--	--	--	--	--	HMDB0015377	59-63-2	Organic compounds	Benzenoids	Benzene and substituted derivatives	--
neg_3662	4'-Demethylepipodophyllotoxin	24128.6	19409.9	16432.4	4451.18	3848.41	3896.04	-2.2979	0.0186113	1.74378	down	C21185	--	--	--	--	--	HMDB0246627	--	Organic compounds	Lignans, neolignans and related compounds	Lignan lactones	Podophyllotoxins
neg_3705	Ferulic acid	712.045	560.026	536.869	279.229	473.406	363.07	-0.69719	0.0424411	1.48222	down	C01494	Phenylpropanoid biosynthesis(ko00940);;Metabolic pathways(ko01100);;Biosynthesis of secondary metabolites(ko01110)	--	--	--	--	HMDB0000954	537-98-4	Organic compounds	Phenylpropanoids and polyketides	Cinnamic acids and derivatives	Hydroxycinnamic acids and derivatives
neg_3770	Stemmadenine	1746.17	1993.93	2562.01	960.494	1111.09	765.691	-1.15133	0.0274108	1.6567	down	C11691	Indole alkaloid biosynthesis(ko00901);;Metabolic pathways(ko01100);;Biosynthesis of secondary metabolites(ko01110)	--	--	--	--	--	--	--	--	--	--
neg_3880	1,7-Bis(4-Hydroxy-3-Methoxyphenyl)Hepta-4,6-Dien-3-One	789.722	1006.65	1119.45	526.208	575.63	511.013	-0.854287	0.0415423	1.67575	down	--	--	--	--	--	--	--	--	--	--	--	--
neg_3936	3-Benzylmalic acid	79.4039	103.502	102.87	4.93859	58.3499	12.4334	-1.9161	0.0350731	1.64029	down	C20654	Phenylalanine, tyrosine and tryptophan biosynthesis(ko00400);;Metabolic pathways(ko01100);;2-Oxocarboxylic acid metabolism(ko01210)	--	--	--	--	--	--	--	--	--	--
neg_3948	4a-Hydroxytetrahydrobiopterin	653.992	626.724	445.123	234.749	348.177	224.426	-1.09603	0.023602	1.6575	down	C15522	Folate biosynthesis(ko00790);;Metabolic pathways(ko01100)	--	--	--	--	HMDB0002281	1379003-93-6	Organic compounds	Organoheterocyclic compounds	Pteridines and derivatives	Pterins and derivatives
neg_4011	Elloramycin A	486.427	712.405	656.708	311.878	446.07	228.196	-0.911969	0.0358751	1.59653	down	C12381	Metabolic pathways(ko01100);;Biosynthesis of secondary metabolites(ko01110)	--	--	--	--	--	--	--	--	--	--
neg_4045	N-Acetylmuramic acid alpha-1-phosphate	453.972	427.985	480.857	152.695	194.985	139.57	-1.48385	0.000219243	1.78986	down	C21027	Amino sugar and nucleotide sugar metabolism(ko00520);;Metabolic pathways(ko01100);;Biosynthesis of nucleotide sugars(ko01250)	--	--	--	--	--	--	--	--	--	--
neg_4078	Histidinyl-Lysine	200.853	259.9	243.443	182.165	134.07	115.564	-0.705616	0.0273045	1.62491	down	--	--	--	--	--	--	HMDB0253180	--	Organic compounds	Organic acids and derivatives	Carboxylic acids and derivatives	Amino acids, peptides, and analogues
neg_4130	3,4-Dihydroxystyrene	790.388	736.195	775.079	538.064	522.268	587.694	-0.481937	0.00121365	1.73939	down	C06224	Phenylpropanoid biosynthesis(ko00940)	--	--	--	--	--	--	--	--	--	--
neg_4132	Caffeic Acid	2552.97	2413.55	2400.83	1950.78	1916.27	1977.53	-0.334046	0.0045395	1.76493	down	C01197	Phenylpropanoid biosynthesis(ko00940);;Metabolic pathways(ko01100);;Biosynthesis of secondary metabolites(ko01110)	--	--	--	--	HMDB0001964	501-16-6	Organic compounds	Phenylpropanoids and polyketides	Cinnamic acids and derivatives	Hydroxycinnamic acids and derivatives
neg_4145	Coumalic acid	226.906	168.999	132.508	36.4903	29.1599	22.2806	-2.58723	0.0309537	1.69402	down	--	--	--	--	--	--	--	--	--	--	--	--
neg_4184	trans-Zeatinriboside	125.885	109.863	155.672	69.1077	72.3635	56.2743	-0.985073	0.0290184	1.62783	down	--	--	--	--	--	--	--	--	--	--	--	--
neg_4209	Kedarcidin chromophore	2666.62	1893.71	1854.41	3353.58	4158.3	5023.15	0.966503	0.0321212	1.63992	up	C21301	Metabolic pathways(ko01100);;Biosynthesis of secondary metabolites(ko01110)	--	--	--	--	--	--	--	--	--	--
neg_4341	Amygdalin	1268.93	1307.59	1521.77	879.95	1104.49	639.446	-0.643315	0.0460729	1.54908	down	C08325	Cyanoamino acid metabolism(ko00460);;Metabolic pathways(ko01100);;Biosynthesis of secondary metabolites(ko01110)	--	--	--	--	HMDB0035030	29883-15-6	Organic compounds	Organic oxygen compounds	Organooxygen compounds	Carbohydrates and carbohydrate conjugates
neg_4412	8-D-Olivosyl-landomycin	963.805	256.275	519.975	1915.98	1667.41	2971.6	1.91346	0.037717	1.64208	up	C18778	Biosynthesis of secondary metabolites(ko01110)	--	--	--	--	--	--	--	--	--	--
neg_4418	Olivil 4'-O-glucoside	1938.31	2419.63	2556.58	1295.19	1404.75	1122.33	-0.8552	0.0186847	1.71917	down	--	--	--	--	--	--	--	--	--	--	--	--
neg_4461	Chrysosplenoside A	722.015	573.79	826.291	94.3466	214.618	59.7321	-2.52498	0.00446344	1.71717	down	--	--	LMPK12112512	Polyketides [PK]	Flavonoids [PK12]	Flavones and Flavonols [PK1211]	--	--	--	--	--	--
neg_4474	Premithramycin A1	1256.97	1495.38	1760.65	760.935	976.544	635.783	-0.927215	0.0198117	1.64565	down	C12384	Metabolic pathways(ko01100);;Biosynthesis of secondary metabolites(ko01110)	--	--	--	--	--	--	--	--	--	--
neg_4674	Adenosine 5'-diphosphate	119.265	106.743	146.596	174.61	184.506	193.892	0.569662	0.0213017	1.71809	up	C00008	Oxidative phosphorylation(ko00190);;Photosynthesis(ko00195);;Purine metabolism(ko00230);;Zeatin biosynthesis(ko00908);;Metabolic pathways(ko01100);;Biosynthesis of secondary metabolites(ko01110);;Nucleotide metabolism(ko01232);;Biosynthesis of cofactors(ko01240)	--	--	--	--	HMDB0001341	58-64-0	Organic compounds	Nucleosides, nucleotides, and analogues	Purine nucleotides	Purine ribonucleotides
neg_4693	4-Hydroxyphenylacetylglutamic acid	105.418	72.6335	104.117	1.33198e-08	40.7449	15.3654	-2.33022	0.00948131	1.63817	down	C05595	Tyrosine metabolism(ko00350)	--	--	--	--	HMDB0006061	1029120-37-3	Organic compounds	Organic acids and derivatives	Carboxylic acids and derivatives	Amino acids, peptides, and analogues
neg_4704	100-2	3819.1	3740.24	2623.4	747.251	928.124	687.745	-2.10736	0.018427	1.76293	down	C12408	Biosynthesis of secondary metabolites(ko01110)	--	--	--	--	--	--	--	--	--	--
neg_4737	5-Methylphenazine-1-carboxylate	814.237	1064.47	1202.32	563.379	500.962	362.269	-1.11082	0.0228241	1.67364	down	C21295	Metabolic pathways(ko01100);;Biosynthesis of secondary metabolites(ko01110)	--	--	--	--	--	--	--	--	--	--
neg_4765	Garcinone C	756.827	855.392	617.753	351.77	447.381	369.094	-0.932683	0.0226127	1.72475	down	--	--	--	--	--	--	HMDB0029511	76996-27-5	Organic compounds	Organoheterocyclic compounds	Benzopyrans	1-benzopyrans
neg_4804	5-methoxyuridine	1101.37	1287.72	1269.41	664.674	991.057	896.83	-0.519309	0.041458	1.57386	down	--	--	--	--	--	--	--	--	--	--	--	--
neg_4819	3-O-Methyldopa	466.898	808.07	893.169	164.537	226.214	85.701	-2.18605	0.0394754	1.67067	down	--	--	--	--	--	--	HMDB0001434	7636-26-2	Organic compounds	Organic acids and derivatives	Carboxylic acids and derivatives	Amino acids, peptides, and analogues
neg_4847	3,6'-Diferuloylsucrose	7070.08	6798.64	6002.45	3080.73	4563.75	2743.71	-0.935731	0.0140679	1.70615	down	--	--	--	--	--	--	--	--	--	--	--	--
neg_4878	Lithospermoside	783.351	778.645	738.39	143.502	341.203	99.5905	-1.97711	0.0139246	1.77316	down	C17771	--	--	--	--	--	--	--	--	--	--	--
neg_4888	Tricin-7-O-neohesperidoside	23700.5	15735.4	10287.3	48552.9	43108.3	62255.4	1.63016	0.0100772	1.71437	up	--	--	--	--	--	--	--	--	--	--	--	--
neg_4892	Theaflavin-3-gallate	172.876	256.254	209.677	788.887	643.726	1042.55	1.95407	0.030062	1.7056	up	--	--	--	--	--	--	HMDB0005786	28543-07-9	Organic compounds	Phenylpropanoids and polyketides	Flavonoids	Flavans
neg_4921	Skimmin	500.987	407.525	520.823	649.085	669.308	748.055	0.531808	0.010537	1.73031	up	--	--	--	--	--	--	HMDB0258334	--	Organic compounds	Phenylpropanoids and polyketides	Coumarins and derivatives	Coumarin glycosides
neg_4966	Geranyl-hydroxybenzoate	239.178	290.681	305.848	119.494	118.142	84.6633	-1.3746	0.00430116	1.77687	down	C18131	Ubiquinone and other terpenoid-quinone biosynthesis(ko00130);;Biosynthesis of secondary metabolites(ko01110)	--	--	--	--	--	--	--	--	--	--
neg_4985	Fumiquinazoline D	457.67	333.442	373.987	38.8144	209.13	130.805	-1.62114	0.0153054	1.6187	down	C22149	Metabolic pathways(ko01100);;Biosynthesis of secondary metabolites(ko01110)	--	--	--	--	--	--	--	--	--	--
neg_4989	Pinoresinol-4,4'-O-di-O-glucoside	5457.31	5194.08	6187.08	4090.52	4077.25	3581.75	-0.519159	0.0138359	1.66465	down	--	--	--	--	--	--	--	--	--	--	--	--
neg_5015	Dihydrosphingosine-1-Phosphate	101.735	117.503	130.042	65.4623	91.5551	59.0202	-0.693102	0.0276671	1.59754	down	--	--	--	--	--	--	HMDB0001383	19794-97-9	Organic compounds	Lipids and lipid-like molecules	Sphingolipids	Phosphosphingolipids
neg_5045	2-Aminovalienone	2059.22	2134.39	2112.55	1049.2	1065.47	1415.62	-0.836974	0.0138814	1.75149	down	C21248	Biosynthesis of secondary metabolites(ko01110)	--	--	--	--	--	--	--	--	--	--
neg_5046	4-Guanidinobutanamide	427.079	325.249	349.703	212.051	228.529	289.376	-0.594282	0.0358444	1.47803	down	C03078	Arginine and proline metabolism(ko00330);;Metabolic pathways(ko01100)	--	--	--	--	--	--	--	--	--	--
neg_5060	dTDP-4-deoxy-4-thio-alpha-D-digitoxose	54.1056	95.7534	60.1048	2.06691	6.43699	1.50326	-4.39104	0.0343921	1.7535	down	C21349	Polyketide sugar unit biosynthesis(ko00523);;Biosynthesis of secondary metabolites(ko01110)	--	--	--	--	--	--	--	--	--	--
neg_5112	Peonidin-3-(p-coumaroyl)-rutinoside-5-glucoside	5753.75	4489.56	3129.85	814.137	1405.34	1353.28	-1.90423	0.0428495	1.63781	down	C16293	Anthocyanin biosynthesis(ko00942)	--	--	--	--	--	--	--	--	--	--
neg_5235	5'-Oxoaverantin	759.355	614.136	943.83	242.365	336.068	225.132	-1.52797	0.0234512	1.64928	down	C20502	Aflatoxin biosynthesis(ko00254);;Metabolic pathways(ko01100);;Biosynthesis of secondary metabolites(ko01110)	--	--	--	--	--	--	--	--	--	--
neg_5254	Columbamine	121.2	90.6202	123.3	159.756	192.012	180.458	0.667365	0.0100332	1.71826	up	C01795	Isoquinoline alkaloid biosynthesis(ko00950);;Biosynthesis of secondary metabolites(ko01110)	--	--	--	--	--	--	--	--	--	--
neg_5289	trans-beta-D-Glucosyl-2-hydroxycinnamate	716.285	197.325	329.479	1218.6	1059.64	1234.76	1.49877	0.0286457	1.71725	up	C05158	Biosynthesis of various plant secondary metabolites(ko00999);;Biosynthesis of secondary metabolites(ko01110)	--	--	--	--	HMDB0033581	618-67-7	Organic compounds	Organic oxygen compounds	Organooxygen compounds	Carbohydrates and carbohydrate conjugates
neg_5299	Sinapoylputrescine	2536.81	4285.03	3844.7	7483.78	6134.23	9125.99	1.09239	0.0238074	1.61999	up	--	--	--	--	--	--	HMDB0033464	70185-57-8	Organic compounds	Phenylpropanoids and polyketides	Cinnamic acids and derivatives	Hydroxycinnamic acids and derivatives
neg_5300	Ajugol	1318.92	1989.39	1970.46	2818.83	2965.3	3678.12	0.841981	0.0166417	1.62438	up	--	--	--	--	--	--	HMDB0248074	--	Organic compounds	Lipids and lipid-like molecules	Prenol lipids	Terpene glycosides
neg_5342	4-Methylthiobutyl-desulfoglucosinolate	1432.64	1074.41	847.823	73.0051	287.308	207.903	-2.56175	0.0215738	1.68518	down	C17248	Glucosinolate biosynthesis(ko00966);;2-Oxocarboxylic acid metabolism(ko01210)	--	--	--	--	--	--	--	--	--	--
neg_5463	Mulberrin	454.164	339.751	266.736	1504.95	1070.6	1495.86	1.94058	0.011511	1.75323	up	--	--	LMPK12110895	Polyketides [PK]	Flavonoids [PK12]	Flavones and Flavonols [PK1211]	HMDB0029507	62949-79-5	Organic compounds	Phenylpropanoids and polyketides	Flavonoids	Flavones
neg_5517	3-Oxotetradecanoyl-CoA	1833.12	1820.35	1354.45	268.171	301.259	445.482	-2.30286	0.00798035	1.77678	down	C05261	Fatty acid elongation(ko00062);;Fatty acid degradation(ko00071);;Metabolic pathways(ko01100);;Fatty acid metabolism(ko01212)	LMFA07050256	Fatty Acyls [FA]	Fatty esters [FA07]	Fatty acyl CoAs [FA0705]	HMDB0003935	122364-86-7	Organic compounds	Lipids and lipid-like molecules	Fatty Acyls	Fatty acyl thioesters
neg_5518	trans-Hexadec-2-enoyl-CoA	3649.47	3459.65	3194.36	199.724	362.636	37.8985	-4.1014	7.94355e-05	1.81449	down	C05272	Fatty acid elongation(ko00062);;Fatty acid degradation(ko00071);;Metabolic pathways(ko01100);;Fatty acid metabolism(ko01212)	--	--	--	--	--	--	--	--	--	--
neg_5540	Nogalamycin	893.098	1314.82	1536.53	110.566	247.647	63.8202	-3.14933	0.0208845	1.73127	down	C18633	Biosynthesis of secondary metabolites(ko01110)	--	--	--	--	--	--	--	--	--	--
neg_5591	Bruceine E	2151.22	3446.19	3187.29	1047.39	919.861	1125.18	-1.50625	0.0382073	1.71664	down	--	--	--	--	--	--	--	--	--	--	--	--
neg_5607	3-Oxo-OPC8-CoA	778.551	821.861	567.161	7.04457	19.0998	1.33198e-08	-6.37344	0.0116205	1.79797	down	C16330	alpha-Linolenic acid metabolism(ko00592);;Metabolic pathways(ko01100);;Biosynthesis of secondary metabolites(ko01110)	--	--	--	--	HMDB0060377	--	Organic compounds	Lipids and lipid-like molecules	Fatty Acyls	Fatty acyl thioesters
neg_5651	5,6,7,8-Tetrahydromethanopterin	13486.5	11925.7	10723.3	3811.78	4073.3	2469.47	-1.80315	0.00177969	1.78051	down	C01217	Folate biosynthesis(ko00790);;Metabolic pathways(ko01100);;Carbon metabolism(ko01200);;Biosynthesis of cofactors(ko01240)	--	--	--	--	HMDB0060403	--	Organic compounds	Organic oxygen compounds	Organooxygen compounds	Carbohydrates and carbohydrate conjugates
neg_5721	Premithramycin A3'	2816.97	4126.09	2900.86	1101.03	1080.15	1211.66	-1.53674	0.0355428	1.74885	down	C12386	Metabolic pathways(ko01100);;Biosynthesis of secondary metabolites(ko01110)	--	--	--	--	--	--	--	--	--	--
neg_5743	Methacycline	1135.68	2028.37	1638.75	234.817	373.283	113.385	-2.73483	0.0265926	1.74619	down	C07654	--	--	--	--	--	HMDB0015066	914-00-1	Organic compounds	Phenylpropanoids and polyketides	Tetracyclines	--
neg_5763	10-Deacetyltaxol	6386.82	3542.05	4599.5	1097.14	1766.9	985.808	-1.916	0.0412083	1.58715	down	--	--	--	--	--	--	HMDB0244265	--	Organic compounds	Lipids and lipid-like molecules	Prenol lipids	Diterpenoids
neg_5776	Scytalone	81.6891	58.6569	92.5828	7.85047	24.5789	19.0434	-2.17801	0.0132249	1.66116	down	C00779	--	--	--	--	--	--	--	--	--	--	--
neg_5837	(S)-3-Hydroxydodecanoyl-CoA	2374.63	2481.66	2430.59	544.901	382.15	42.6407	-2.9097	0.0036324	1.81275	down	C05262	Fatty acid elongation(ko00062);;Fatty acid degradation(ko00071);;Metabolic pathways(ko01100);;Fatty acid metabolism(ko01212)	--	--	--	--	HMDB0003936	72059-49-5	Organic compounds	Lipids and lipid-like molecules	Fatty Acyls	Fatty acyl thioesters
neg_5867	Asperulosidic acid	3847.3	4997.12	6473.23	495.807	704.914	310.44	-3.34147	0.0241037	1.72794	down	--	--	--	--	--	--	HMDB0248668	--	Organic compounds	Lipids and lipid-like molecules	Prenol lipids	Terpene glycosides
neg_5905	Atractylenolide 鈪?3.64169128958969	41.8711	46.9459	91.5181	74.0552	130.07	1.67698	0.0360351	1.53618	up	--	--	--	--	--	--	--	--	--	--	--	--
neg_5918	Tripterygiumine S	448.789	513.967	430.544	21.5475	37.1977	48.8469	-3.69486	0.00170638	1.82264	down	--	--	--	--	--	--	--	--	--	--	--	--
neg_5921	2-(alpha-Hydroxypropyl)thiamine diphosphate	173.714	42.3174	318.993	705.985	593.111	811.364	1.97988	0.00772022	1.74617	up	C21017	Propanoate metabolism(ko00640);;Metabolic pathways(ko01100)	--	--	--	--	--	--	--	--	--	--
neg_5932	cannflavin A	1112.1	854.705	438.736	2417.64	1874.25	2324.32	1.45965	0.00594395	1.71117	up	--	--	LMPK12110794	Polyketides [PK]	Flavonoids [PK12]	Flavones and Flavonols [PK1211]	--	--	--	--	--	--
neg_5946	Bisabolangelone	38.5122	182.431	141.134	363.615	242.293	422.482	1.50602	0.0331633	1.53128	up	--	--	--	--	--	--	--	--	--	--	--	--
neg_5997	5-N-Acetyl-7-N-(D-alanyl)-legionaminic acid	613.886	532.326	816.318	175.439	173.154	119.466	-2.06795	0.0233339	1.68856	down	C22250	Metabolic pathways(ko01100);;Biosynthesis of nucleotide sugars(ko01250)	--	--	--	--	--	--	--	--	--	--
neg_5998	Trypanothione disulfide	418.622	284.854	463.288	73.6769	94.593	45.6962	-2.44706	0.0214711	1.67424	down	C03170	Glutathione metabolism(ko00480);;Metabolic pathways(ko01100)	--	--	--	--	HMDB0060521	--	Organic compounds	Organic acids and derivatives	Carboxylic acids and derivatives	Amino acids, peptides, and analogues
neg_6017	Tripterygiumine O	716.905	523.226	577.361	8.24896	24.2853	3.15122	-5.67047	0.00867622	1.7641	down	--	--	--	--	--	--	--	--	--	--	--	--
neg_6148	Kaempferol-3-O-sophorotrioside	2873.11	4694.66	2537.64	355.513	480.184	181.458	-3.31251	0.0435782	1.72821	down	--	--	--	--	--	--	--	--	--	--	--	--
neg_6175	Wilfornine A	638.002	1162.45	837.511	1.33198e-08	1.33198e-08	1.33198e-08	-35.9421	0.028905	1.76863	down	--	--	--	--	--	--	--	--	--	--	--	--
neg_6177	Abscisic aldehyde	168.203	469.075	384.475	1275.4	974.78	1879.21	2.01488	0.0482093	1.60771	up	C13455	Carotenoid biosynthesis(ko00906);;Metabolic pathways(ko01100);;Biosynthesis of secondary metabolites(ko01110)	LMPR0103050004	Prenol Lipids [PR]	Isoprenoids [PR01]	C15 isoprenoids (sesquiterpenes) [PR0103]	HMDB0303940	--	Organic compounds	Lipids and lipid-like molecules	Prenol lipids	Sesquiterpenoids
neg_6326	3-Dimethylallyl-4-hydroxyphenylpyruvate	2611.19	457.733	423.697	4016.23	5286.79	7858.71	2.29681	0.03516	1.61364	up	C12456	Biosynthesis of secondary metabolites(ko01110)	--	--	--	--	--	--	--	--	--	--
neg_6448	Corylin	7802.7	7778.4	4585.95	1139.97	1626.21	958.416	-2.43684	0.0322844	1.72068	down	--	--	LMPK12050033	Polyketides [PK]	Flavonoids [PK12]	Isoflavonoids [PK1205]	--	--	--	--	--	--
neg_6460	(2S)-Lactyl-2-diphospho-5'-guanosine	46.0066	1.33198e-08	110.944	662.226	571.194	809.935	3.70256	0.00475519	1.79269	up	C19155	Metabolic pathways(ko01100);;Biosynthesis of cofactors(ko01240)	--	--	--	--	--	--	--	--	--	--
neg_6472	Leukotriene D4	8144.48	5952.31	5382.37	12012.1	14132.2	18334.1	1.19117	0.0304216	1.66607	up	C05951	Arachidonic acid metabolism(ko00590);;Metabolic pathways(ko01100)	LMFA03020006	Fatty Acyls [FA]	Eicosanoids [FA03]	Leukotrienes [FA0302]	HMDB0003080	73836-78-9	Organic compounds	Lipids and lipid-like molecules	Fatty Acyls	Eicosanoids
neg_6516	Thapsigargin	538.588	98.8231	114.805	11133.5	8579.97	10935.5	5.34855	0.00552151	1.80302	up	C09561	--	LMPR0103410001	Prenol Lipids [PR]	Isoprenoids [PR01]	C15 isoprenoids (sesquiterpenes) [PR0103]	HMDB0258957	--	Organic compounds	Organic acids and derivatives	Carboxylic acids and derivatives	Pentacarboxylic acids and derivatives
neg_6572	Adifoline	175.283	261.787	238.358	1.33198e-08	1.33198e-08	1.33198e-08	-33.9765	0.0129089	1.80053	down	C09020	--	--	--	--	--	--	--	--	--	--	--
neg_6710	Jasminoside C	153.044	24.6651	8.1815	2226.15	1381.34	3142.75	5.18241	0.0489707	1.67498	up	--	--	--	--	--	--	--	--	--	--	--	--
neg_6712	4-Dimethylallyl-L-abrine	90.7264	164.548	232.779	450.447	496.621	519.875	1.5877	0.00613835	1.75365	up	C20410	Indole alkaloid biosynthesis(ko00901);;Metabolic pathways(ko01100);;Biosynthesis of secondary metabolites(ko01110)	--	--	--	--	--	--	--	--	--	--
neg_6798	Dihydrozeatin riboside monophosphate	2836.12	3151.56	1819.69	43.9805	47.716	3.66603	-6.35527	0.0234585	1.76807	down	C16445	Zeatin biosynthesis(ko00908);;Biosynthesis of secondary metabolites(ko01110)	--	--	--	--	--	--	--	--	--	--
neg_6917	p-Coumaroyl quinic acid	157.535	188.501	173.65	708.004	644.341	953.289	2.14945	0.0232893	1.74795	up	C12208	Phenylpropanoid biosynthesis(ko00940);;Flavonoid biosynthesis(ko00941);;Stilbenoid, diarylheptanoid and gingerol biosynthesis(ko00945);;Biosynthesis of secondary metabolites(ko01110)	--	--	--	--	HMDB0029681	--	Organic compounds	Organic oxygen compounds	Organooxygen compounds	Alcohols and polyols
neg_6918	1-O-Gentisoyl-D-glucoside	31.965	28.142	44.603	229.939	247.922	319.272	2.92842	0.0116241	1.78644	up	--	--	--	--	--	--	--	--	--	--	--	--
neg_6946	Rhizocticin C	83.879	79.3463	100.339	335.388	206.134	256.161	1.59766	0.0386038	1.67972	up	C17960	Phosphonate and phosphinate metabolism(ko00440)	--	--	--	--	--	--	--	--	--	--
neg_7048	Nebramycin factor 4	1.52813	1.33198e-08	1.33198e-08	482.194	429.413	708.741	10.0503	0.0242923	1.75236	up	C18000	Neomycin, kanamycin and gentamicin biosynthesis(ko00524);;Biosynthesis of secondary metabolites(ko01110)	--	--	--	--	--	--	--	--	--	--
neg_7069	11-Deoxylandomycinone	751.697	1251.9	1077.6	74.5994	181.081	189.846	-2.78991	0.0213506	1.75926	down	C18682	Biosynthesis of secondary metabolites(ko01110)	--	--	--	--	--	--	--	--	--	--
neg_7115	Isopentenyl adenosine	0.979055	1.33198e-08	1.33198e-08	4502.72	2978.11	4016.59	13.5196	0.0134893	1.77645	up	C16427	Zeatin biosynthesis(ko00908);;Biosynthesis of secondary metabolites(ko01110)	--	--	--	--	HMDB0304396	--	Organic compounds	Nucleosides, nucleotides, and analogues	Purine nucleosides	--
neg_7169	Heterophyllin B	605.743	95.457	428.803	1435.67	949.478	1745.89	1.87018	0.0290124	1.65447	up	--	--	--	--	--	--	--	--	--	--	--	--
neg_7220	N6-(1,2-Dicarboxyethyl)-AMP	1003.16	1164.22	1893.71	2663.64	2573.74	2668.54	0.961068	0.041271	1.69178	up	C03794	Purine metabolism(ko00230);;Alanine, aspartate and glutamate metabolism(ko00250);;Metabolic pathways(ko01100);;Nucleotide metabolism(ko01232);;Biosynthesis of cofactors(ko01240)	--	--	--	--	--	--	--	--	--	--
neg_7241	Terpendole K	1169.21	546.904	388.9	3610.76	4335.18	3137.09	2.39645	0.00328692	1.7493	up	C20552	Biosynthesis of secondary metabolites(ko01110)	--	--	--	--	--	--	--	--	--	--
neg_7474	Actinonin	2.25165	4.04444	4.54399	33.7742	19.9881	36.3868	3.05594	0.0330554	1.70894	up	C12056	--	--	--	--	--	HMDB0242670	--	Organic compounds	Organic acids and derivatives	Carboxylic acids and derivatives	Amino acids, peptides, and analogues
neg_7588	beta-Citraurin	407.91	559.722	387.84	82.6641	57.2133	154.009	-2.20547	0.00992873	1.75567	down	C20894	Biosynthesis of various plant secondary metabolites(ko00999);;Metabolic pathways(ko01100);;Biosynthesis of secondary metabolites(ko01110)	--	--	--	--	HMDB0035091	650-69-1	Organic compounds	Lipids and lipid-like molecules	Prenol lipids	Triterpenoids
neg_7590	1-Myristoyl-sn-glycero-3-phosphocholine	5727.32	7863.53	6163.29	3175.84	2272.85	2105.5	-1.38681	0.0117437	1.76461	down	--	--	LMGP01050012	Glycerophospholipids [GP]	Glycerophosphocholines [GP01]	Monoacylglycerophosphocholines [GP0105]	HMDB0010379	20559-16-4	Organic compounds	Lipids and lipid-like molecules	Glycerophospholipids	Glycerophosphocholines
neg_7661	Sphinganine 1-phosphate	11.1615	1.33198e-08	1.33198e-08	248.22	217.968	315.295	6.12961	0.0112909	1.79026	up	C01120	Sphingolipid metabolism(ko00600);;Metabolic pathways(ko01100)	--	--	--	--	HMDB0001383	19794-97-9	Organic compounds	Lipids and lipid-like molecules	Sphingolipids	Phosphosphingolipids
neg_7824	beta-Paxitriol	1347.76	1818.28	1329.31	2452.45	2025.13	2133.74	0.556502	0.0283006	1.50859	up	C20593	Biosynthesis of secondary metabolites(ko01110)	--	--	--	--	--	--	--	--	--	--
neg_8080	ACECLIDINE	861.778	979.389	878.124	1194.42	1162.26	1088.69	0.341429	0.00793837	1.63268	up	--	--	--	--	--	--	--	--	--	--	--	--
neg_8094	2-(4-Aminobutanamido)-3-(1-methyl-1H-imidazol-5-yl)propanoic acid	14.4632	2.04288	5.86123	746.664	614.097	1240.81	6.86185	0.0457921	1.68812	up	--	--	--	--	--	--	--	--	--	--	--	--
neg_8139	(3S,2'S)-4-Ketomyxol 2'-alpha-L-fucoside	118.559	132.619	38.8361	386.67	241.913	435.07	1.87483	0.0294298	1.62551	up	C15942	Carotenoid biosynthesis(ko00906);;Biosynthesis of secondary metabolites(ko01110)	--	--	--	--	--	--	--	--	--	--
neg_8315	Goshuyic acid	2064.85	2483.71	2145.89	2803.68	2688.65	2938.45	0.332701	0.0267563	1.57184	up	--	--	LMFA01030257	Fatty Acyls [FA]	Fatty Acids and Conjugates [FA01]	Unsaturated fatty acids [FA0103]	HMDB0000560	39039-37-7	Organic compounds	Lipids and lipid-like molecules	Fatty Acyls	Fatty acids and conjugates
neg_8381	N-Acetylmuramic acid 6-phosphate	144.176	119.591	747.291	1439.05	1024.97	1750.38	2.05946	0.0220775	1.63849	up	C16698	Amino sugar and nucleotide sugar metabolism(ko00520);;Metabolic pathways(ko01100);;Biosynthesis of nucleotide sugars(ko01250)	--	--	--	--	--	--	--	--	--	--
neg_8382	3',5'-Cyclic AMP	90.03	66.4999	570.544	1152.89	872.97	1462.16	2.26223	0.0177083	1.66143	up	C00575	Purine metabolism(ko00230);;Metabolic pathways(ko01100)	--	--	--	--	--	--	--	--	--	--
neg_8385	Megalomicin B	74.4746	98.8312	50.7182	226.313	213.508	205.015	1.52528	0.00371852	1.74906	up	C11986	Biosynthesis of secondary metabolites(ko01110)	LMPK04000027	Polyketides [PK]	Macrolides and lactone polyketides [PK04]	--	--	--	--	--	--	--
neg_8707	Berbamunine	31.5821	26.05	7.63509	209.189	191.396	258.258	3.3355	0.00517991	1.78796	up	C05177	Isoquinoline alkaloid biosynthesis(ko00950);;Biosynthesis of secondary metabolites(ko01110)	--	--	--	--	--	--	--	--	--	--
neg_8779	Vindoline	919.484	681.174	18.4528	7707.06	5387.99	4617.18	3.45147	0.0216985	1.69797	up	C01626	Indole alkaloid biosynthesis(ko00901);;Metabolic pathways(ko01100);;Biosynthesis of secondary metabolites(ko01110)	--	--	--	--	HMDB0259814	--	Organic compounds	Alkaloids and derivatives	Plumeran-type alkaloids	--
neg_8800	Linoleoyl ethanolamide	60.345	84.0415	80.4923	207.792	178.386	151.495	1.25758	0.0121979	1.69448	up	--	--	--	--	--	--	HMDB0012252	68171-52-8	Organic compounds	Organic nitrogen compounds	Organonitrogen compounds	Amines
neg_8846	Ricinoleic acid	186.294	285.75	180.922	1417.95	1219.72	1515.78	2.66923	0.00217222	1.79506	up	C08365	--	LMFA02000184	Fatty Acyls [FA]	Octadecanoids [FA02]	Other Octadecanoids [FA0200]	HMDB0034297	141-22-0	Organic compounds	Lipids and lipid-like molecules	Fatty Acyls	Fatty acids and conjugates
neg_8891	Adynerin	288.639	517.012	76.3645	1404.84	1151.1	1034.53	2.0253	0.00613895	1.66175	up	C08845	--	--	--	--	--	--	--	--	--	--	--
neg_9035	1-Linoleoylglycerol	167.686	262.656	49.4546	576.164	364.861	482.253	1.56872	0.0223196	1.55351	up	--	--	--	--	--	--	--	--	--	--	--	--
neg_9076	L-Urobilin	222.937	54.6646	5.10424	2710.81	1366.94	2634.13	4.56934	0.0363681	1.69915	up	C05793	Porphyrin metabolism(ko00860)	--	--	--	--	--	--	--	--	--	--
neg_996	Erythrose	15149.7	17475.3	17073.7	13755.7	14392.6	13148.6	-0.267171	0.0409983	1.63902	down	--	--	--	--	--	--	HMDB0002649	1758-51-6	Organic compounds	Organic oxygen compounds	Organooxygen compounds	Carbohydrates and carbohydrate conjugates
pos_10000	Methyl L-pyroglutamate	1389.97	1566.74	1348.58	1608.76	1685.64	1831.96	0.25182	0.043093	1.45972	up	--	--	--	--	--	--	--	--	--	--	--	--
pos_10033	Angelicin	572.838	765.173	672.555	1077.79	1000.01	905.441	0.569279	0.0125161	1.59602	up	C09060	Biosynthesis of various plant secondary metabolites(ko00999);;Biosynthesis of secondary metabolites(ko01110)	--	--	--	--	HMDB0033930	523-50-2	Organic compounds	Phenylpropanoids and polyketides	Coumarins and derivatives	Furanocoumarins
pos_10262	伪-Phenylcyclohexylglycolic acid	2137.58	2079.25	2022.4	2243.44	2508.82	2524.01	0.221832	0.0495785	1.59981	up	--	--	--	--	--	--	--	--	--	--	--	--
pos_10386	PC(14:0/0:0)	21090.6	22085.8	21199.1	6488.42	5548.61	7358.14	-1.73081	7.7353e-05	1.81685	down	--	--	LMGP01050012	Glycerophospholipids [GP]	Glycerophosphocholines [GP01]	Monoacylglycerophosphocholines [GP0105]	HMDB0010379	20559-16-4	Organic compounds	Lipids and lipid-like molecules	Glycerophospholipids	Glycerophosphocholines
pos_10439	Proansamycin X	272.204	300.303	189.659	389.045	401.038	479.536	0.736217	0.0187806	1.59726	up	C12176	Biosynthesis of secondary metabolites(ko01110)	LMPK05000006	Polyketides [PK]	Ansamycins and related polyketides [PK05]	--	--	--	--	--	--	--
pos_10476	3alpha-Hydroxy-3,5-dihydromonacolin L acid	127.144	103.362	20.8827	736.075	675.873	690.938	3.06438	0.000352064	1.80244	up	C20852	Metabolic pathways(ko01100);;Biosynthesis of secondary metabolites(ko01110)	--	--	--	--	--	--	--	--	--	--
pos_10530	Betulafolienetriol	1237.5	1745.99	1109.74	2074.03	2083.98	2842	0.774115	0.0424109	1.49181	up	--	--	--	--	--	--	HMDB0035777	--	Organic compounds	Lipids and lipid-like molecules	Prenol lipids	Diterpenoids
pos_10615	PE(19:1(9Z)/0:0)	57930.6	67755.8	42610.6	23725.1	19437.2	31166.1	-1.17902	0.033557	1.65681	down	--	--	LMGP02050019	Glycerophospholipids [GP]	Glycerophosphoethanolamines [GP02]	Monoacylglycerophosphoethanolamines [GP0205]	--	--	--	--	--	--
pos_10622	iridal	648.133	754.046	635.582	808.421	837.244	842.397	0.288038	0.0484571	1.54807	up	--	--	--	--	--	--	HMDB0253581	--	Organic compounds	Lipids and lipid-like molecules	Prenol lipids	Sesterterpenoids
pos_10660	14,15-dehydroajugareptansin	2917.15	3039.79	2213.77	4237.2	4056.68	3781.4	0.563523	0.0206668	1.62076	up	--	--	--	--	--	--	--	--	--	--	--	--
pos_10929	Misoprostol (free acid)	105.287	224.488	116.71	424.76	253.966	381.005	1.24702	0.0367067	1.50399	up	--	--	--	--	--	--	--	--	--	--	--	--
pos_11001	Vitamin D3 (Cholecalciferol)	240.728	185.93	275.135	381.216	404.034	391.908	0.746193	0.0205165	1.7678	up	--	--	--	--	--	--	--	--	--	--	--	--
pos_1103	Nicotinic acid adenine dinucleotide	35535.3	36472.2	33155.5	30760.1	32300.6	30562.9	-0.167684	0.0396674	1.62722	down	C00857	Nicotinate and nicotinamide metabolism(ko00760);;Metabolic pathways(ko01100);;Biosynthesis of cofactors(ko01240)	--	--	--	--	HMDB0001179	6450-77-7	Organic compounds	Nucleosides, nucleotides, and analogues	(5'->5')-dinucleotides	--
pos_11110	Menatetrenone (Vitamin K2)	37.335	45.7136	24.3354	70.1222	93.3002	75.4398	1.1534	0.00979773	1.63401	up	--	--	--	--	--	--	--	--	--	--	--	--
pos_11112	4-(2,6,6-Trimethylcyclohexa-1,3-dienyl)but-3-en-2-one	1704.37	1974.39	1800.44	2420.91	2981.55	2826.3	0.586707	0.0177427	1.66534	up	--	--	--	--	--	--	--	--	--	--	--	--
pos_11122	Volicitin	72.6745	63.8804	68.1058	97.3744	110.898	109.917	0.636653	0.00381856	1.78079	up	C16345	alpha-Linolenic acid metabolism(ko00592)	LMFA08020212	Fatty Acyls [FA]	Fatty amides [FA08]	N-acyl amines [FA0802]	--	--	--	--	--	--
pos_11156	Tryptophol	11684.4	21886.8	16781.8	4121.05	4277.03	7898.73	-1.62749	0.0453695	1.63978	down	C00955	Tryptophan metabolism(ko00380)	--	--	--	--	HMDB0003447	526-55-6	Organic compounds	Organoheterocyclic compounds	Indoles and derivatives	Indoles
pos_11261	3-Methylthiopropyl-desulfoglucosinolate	4220.87	4346.53	4013.65	5136.49	5696.08	5711.68	0.395078	0.00853248	1.72171	up	C17244	Glucosinolate biosynthesis(ko00966);;Biosynthesis of secondary metabolites(ko01110);;2-Oxocarboxylic acid metabolism(ko01210)	--	--	--	--	HMDB0304142	--	Organic compounds	Organic oxygen compounds	Organooxygen compounds	Carbohydrates and carbohydrate conjugates
pos_11328	Copal-8-ol diphosphate	3035.05	2864.49	3434.94	5269.25	6042.6	5302.46	0.831784	0.00230609	1.77331	up	C20270	Diterpenoid biosynthesis(ko00904);;Biosynthesis of secondary metabolites(ko01110)	--	--	--	--	--	--	--	--	--	--
pos_11349	Diethylphosphate	6050.36	5563.95	5573.49	7396.86	8988.01	7959.3	0.502191	0.0259713	1.68659	up	--	--	--	--	--	--	HMDB0012209	598-02-7	Organic compounds	Organic acids and derivatives	Organic phosphoric acids and derivatives	Phosphate esters
pos_11350	2,4-Bis(acetamido)-2,4,6-trideoxy-beta-L-altropyranose	8943.59	8245.11	8483.52	11763.8	13647.3	12198.7	0.550901	0.0121456	1.74672	up	C19972	Amino sugar and nucleotide sugar metabolism(ko00520);;Metabolic pathways(ko01100);;Biosynthesis of nucleotide sugars(ko01250)	--	--	--	--	--	--	--	--	--	--
pos_11385	Cucurbitacin E	706.827	909.793	762.315	304.981	278.721	528.791	-1.09652	0.015416	1.66593	down	C08797	Biosynthesis of various alkaloids(ko00996);;Biosynthesis of secondary metabolites(ko01110)	LMST01010107	Sterol Lipids [ST]	Sterols [ST01]	Cholesterol and derivatives [ST0101]	HMDB0250581	--	Organic compounds	Lipids and lipid-like molecules	Steroids and steroid derivatives	Cucurbitacins
pos_11398	Chanoclavine-I aldehyde	3129.03	5080.72	3748.67	854.928	985.63	2410.89	-1.492	0.0288368	1.60606	down	C20379	Indole alkaloid biosynthesis(ko00901);;Metabolic pathways(ko01100);;Biosynthesis of secondary metabolites(ko01110)	--	--	--	--	--	--	--	--	--	--
pos_11401	PC(16:0/0:0)[U] / PC(16:0/0:0)[rac]	2.27635e+06	3.87646e+06	2.91114e+06	736422	836075	1.85578e+06	-1.40265	0.035972	1.58819	down	--	--	--	--	--	--	--	--	--	--	--	--
pos_11422	Glycerophosphocholine	260.457	437.152	368.88	73.9507	115.177	200.192	-1.45384	0.0276537	1.62389	down	C00670	Glycerophospholipid metabolism(ko00564);;Ether lipid metabolism(ko00565)	--	--	--	--	HMDB0000086	28319-77-9	Organic compounds	Lipids and lipid-like molecules	Glycerophospholipids	Glycerophosphocholines
pos_11439	Dihydrojasmonic acid	892.938	1118.81	1138.49	1467.63	1725.55	1694.81	0.633785	0.00692529	1.67927	up	--	--	--	--	--	--	HMDB0033601	98674-52-3	Organic compounds	Lipids and lipid-like molecules	Fatty Acyls	Lineolic acids and derivatives
pos_11468	6,8-Dimethyl-6,7-didehydroergoline	306.663	275.558	274.29	340.824	376.554	376.829	0.353342	0.00799334	1.71451	up	C20409	Indole alkaloid biosynthesis(ko00901);;Metabolic pathways(ko01100);;Biosynthesis of secondary metabolites(ko01110)	--	--	--	--	--	--	--	--	--	--
pos_11476	Dextromoramide M1	29379.3	29133.8	27306.4	35243.3	41705.8	38453.2	0.427294	0.0239172	1.67911	up	--	--	--	--	--	--	--	--	--	--	--	--
pos_11490	尾-Nicotyrine	809.858	785.668	714.077	881.079	935.431	906.13	0.237361	0.0231188	1.62765	up	C10161	--	--	--	--	--	HMDB0255591	--	Organic compounds	Organoheterocyclic compounds	Pyridines and derivatives	--
pos_11512	Sclerosporin	2124.18	2148.66	1924.73	2376.52	2693.72	2571.32	0.302166	0.016494	1.61505	up	C09721	--	--	--	--	--	--	--	--	--	--	--
pos_11546	LysoPE 16:3	982.488	1050.89	1008.92	1347.38	1228.53	1167.67	0.299255	0.0345199	1.6004	up	--	--	--	--	--	--	--	--	--	--	--	--
pos_11578	D-erythro-Sphingosine C-15	4193.91	5570.37	4619.94	5980.38	6244.05	7554.85	0.459504	0.0488682	1.45437	up	--	--	--	--	--	--	--	--	--	--	--	--
pos_11587	Xestoaminol C	846.054	1015.57	874.027	1122.61	1114.28	1314.26	0.376402	0.033677	1.5207	up	--	--	LMSP01080033	Sphingolipids [SP]	Sphingoid bases [SP01]	Sphingoid base analogs [SP0108]	HMDB0304813	--	Organic compounds	Organic nitrogen compounds	Organonitrogen compounds	Amines
pos_11611	Enantio-7(11)eudesmen-4-ol	1542.56	1891.45	1601.97	2010.17	2042.2	2403.16	0.358261	0.0475197	1.45591	up	--	--	--	--	--	--	--	--	--	--	--	--
pos_11763	3-O-p-Coumaroyloleanolic acid	71016.2	78652.6	70114.7	88708.3	87060.7	93557.6	0.293273	0.00991925	1.65201	up	--	--	--	--	--	--	--	--	--	--	--	--
pos_11771	Methyl diacetoxy-8-gingerdiol	15503	15744.4	13869	16556.4	18841.1	18317.1	0.251659	0.0354956	1.51022	up	--	--	--	--	--	--	--	--	--	--	--	--
pos_11774	Arg Ile Arg His	25135.1	25269.7	22343.1	28824	28984.1	28496.9	0.246537	0.0391675	1.64023	up	--	--	--	--	--	--	--	--	--	--	--	--
pos_11779	15H-11,12-EETA	1060.88	1089.46	968.5	1119.56	1256.51	1206.98	0.20018	0.0465686	1.45138	up	C14781	Arachidonic acid metabolism(ko00590);;Metabolic pathways(ko01100)	--	--	--	--	HMDB0005050	877878-78-9	Organic compounds	Organic acids and derivatives	Hydroxy acids and derivatives	Medium-chain hydroxy acids and derivatives
pos_12049	伪-Linolenic Acid	158.404	188.761	148.972	58.2625	113.178	114.378	-0.795644	0.0416685	1.57476	down	C06427	alpha-Linolenic acid metabolism(ko00592);;Biosynthesis of unsaturated fatty acids(ko01040);;Metabolic pathways(ko01100);;Biosynthesis of secondary metabolites(ko01110)	LMFA01030152	Fatty Acyls [FA]	Fatty Acids and Conjugates [FA01]	Unsaturated fatty acids [FA0103]	HMDB0001388	463-40-1	Organic compounds	Lipids and lipid-like molecules	Fatty Acyls	Lineolic acids and derivatives
pos_12103	PG(18:2(9Z,12Z)/0:0)	51316.9	68809.9	36790.8	101141	90607.7	119994	0.990346	0.0151966	1.60714	up	--	--	LMGP04050014	Glycerophospholipids [GP]	Glycerophosphoglycerols [GP04]	Monoacylglycerophosphoglycerols [GP0405]	--	--	--	--	--	--
pos_12225	Khasianine	7791.34	8660.44	6348.03	11262.2	10414.8	11010	0.519692	0.0276924	1.62588	up	--	--	--	--	--	--	HMDB0029371	11034-34-7	Organic compounds	Lipids and lipid-like molecules	Steroids and steroid derivatives	Steroidal glycosides
pos_12362	Gln Ala Phe	106051	112671	101551	116720	131152	128053	0.231142	0.030949	1.5305	up	--	--	--	--	--	--	--	--	--	--	--	--
pos_12549	7E,9Z-Dodecadienal	1085.54	1081.75	687.078	319.398	357.145	627.824	-1.12982	0.0388551	1.54902	down	--	--	LMFA06000158	Fatty Acyls [FA]	Fatty aldehydes [FA06]	--	--	--	--	--	--	--
pos_12904	3,4-Dihydroxymandelate	67391.2	66932.8	61845.9	70429.6	75016.4	74634.2	0.165926	0.0273706	1.55708	up	C05580	Tyrosine metabolism(ko00350);;Metabolic pathways(ko01100)	--	--	--	--	HMDB0001866	775-01-9	Organic compounds	Benzenoids	Phenols	Benzenediols
pos_12906	Encecalin	74334.4	79207.6	72404.6	81207.7	87331.6	90596.7	0.197727	0.0358566	1.51776	up	C09005	--	--	--	--	--	--	--	--	--	--	--
pos_12909	7-Hydroxyheptaphylline	23524.2	23615.3	21770.8	24801.4	26097.6	26254.7	0.163014	0.0247203	1.57206	up	--	--	--	--	--	--	HMDB0041245	170663-15-7	Organic compounds	Organoheterocyclic compounds	Indoles and derivatives	Carbazoles
pos_13067	Soyasapogenol E	30577.1	29876.3	31149.8	33278.1	34005	34565.2	0.152952	0.00286018	1.77733	up	C17420	--	--	--	--	--	HMDB0034652	6750-59-0	Organic compounds	Lipids and lipid-like molecules	Prenol lipids	Triterpenoids
pos_13319	2E,6E-Octadienal	9775.07	8643.08	5842.92	2862.2	4669.45	3864.58	-1.09009	0.0495871	1.5773	down	--	--	LMFA06000131	Fatty Acyls [FA]	Fatty aldehydes [FA06]	--	--	--	--	--	--	--
pos_13323	2E,9-Decadienal	15870.5	13320.1	9513.32	4489.97	6017.67	5707.18	-1.25517	0.0483389	1.62525	down	--	--	LMFA06000143	Fatty Acyls [FA]	Fatty aldehydes [FA06]	--	--	--	--	--	--	--
pos_13326	3,4,7-Trimethyl-2E,6-octadien-1-ol	5483.24	5323.6	3551.31	1638.68	2541.49	2284.48	-1.15123	0.0354954	1.64392	down	--	--	LMFA05000125	Fatty Acyls [FA]	Fatty alcohols [FA05]	--	--	--	--	--	--	--
pos_13329	7E,9Z-dodecadien-1-ol	5165.24	4974.27	3313.09	1518.96	2013.66	1936.78	-1.29843	0.0382634	1.67736	down	--	--	LMFA05000026	Fatty Acyls [FA]	Fatty alcohols [FA05]	--	--	--	--	--	--	--
pos_13330	6,10-Dimethyl-5(E),9-undecadien-2-one	15431.8	13019.9	9458.93	4030.38	5800.36	5385.23	-1.31702	0.0390706	1.64323	down	--	--	LMFA11000696	Fatty Acyls [FA]	Hydrocarbons [FA11]	--	--	--	--	--	--	--
pos_13331	9Z,11E-Tetradecadienal	17396.6	15364.6	10769.4	4906.74	6380.58	6048.64	-1.32826	0.0410619	1.66281	down	--	--	LMFA06000183	Fatty Acyls [FA]	Fatty aldehydes [FA06]	--	--	--	--	--	--	--
pos_13332	9S,10R-Epoxy-6Z-octadecene	1.62434e+06	1.43779e+06	1.04139e+06	555725	689013	670324	-1.09947	0.0445949	1.64614	down	--	--	LMFA12000284	Fatty Acyls [FA]	Oxygenated hydrocarbons [FA12]	--	--	--	--	--	--	--
pos_13356	2E,4Z-Heptadien-1-ol	3057.27	2853.63	1928.54	924.481	1612.62	1409.44	-0.990162	0.0436552	1.56612	down	--	--	LMFA05000119	Fatty Acyls [FA]	Fatty alcohols [FA05]	--	--	--	--	--	--	--
pos_13357	Pelargonic acid	3082.51	2653.51	2046.36	1188.54	1295.8	1416.88	-0.996288	0.0443899	1.64195	down	C01601	--	LMFA01010009	Fatty Acyls [FA]	Fatty Acids and Conjugates [FA01]	Straight chain fatty acids [FA0101]	HMDB0000847	112-05-0	Organic compounds	Lipids and lipid-like molecules	Fatty Acyls	Fatty acids and conjugates
pos_1336	ADP-ribose	1371.19	2960.67	1004.1	4242.11	3620.11	4384.28	1.19855	0.0471514	1.52517	up	C00301	Purine metabolism(ko00230);;Metabolic pathways(ko01100)	--	--	--	--	HMDB0001178	20762-30-5	Organic compounds	Nucleosides, nucleotides, and analogues	Purine nucleotides	Purine nucleotide sugars
pos_13363	trans,trans-Farnesol	5599.75	4974.72	3557.84	1408.47	1868.93	1686.86	-1.50935	0.0318774	1.69657	down	--	--	--	--	--	--	HMDB0004305	4602-84-0	Organic compounds	Lipids and lipid-like molecules	Prenol lipids	Sesquiterpenoids
pos_13838	Tomatidine	1188.54	3741.92	2376	22884.1	15655.6	23186.9	3.07865	0.0123381	1.74954	up	C10826	Biosynthesis of various alkaloids(ko00996)	LMST01150003	Sterol Lipids [ST]	Sterols [ST01]	Solanidines and alkaloid derivatives [ST0115]	HMDB0034731	77-59-8	Organic compounds	Lipids and lipid-like molecules	Steroids and steroid derivatives	Steroidal alkaloids
pos_1434	4-(Cytidine 5'-diphospho)-2-C-methyl-D-erythritol	1928.26	1729.51	2144.39	2261.74	2373.63	2522.6	0.302959	0.0421762	1.6148	up	C11435	Terpenoid backbone biosynthesis(ko00900);;Metabolic pathways(ko01100);;Biosynthesis of secondary metabolites(ko01110)	--	--	--	--	HMDB0304166	--	Organic compounds	Nucleosides, nucleotides, and analogues	Pyrimidine nucleotides	Pyrimidine ribonucleotides
pos_1455	4-Hydroxy-2,2'-bipyrrole-5-carbaldehyde	67.5692	126.077	162.284	229.347	293.66	346.914	1.28929	0.0187643	1.6272	up	C21569	Metabolic pathways(ko01100);;Biosynthesis of secondary metabolites(ko01110)	--	--	--	--	--	--	--	--	--	--
pos_1502	6-O-p-Methoxycinnamoylcatalpol	154.385	89.1929	226.668	290.224	388.337	385.107	1.17756	0.0194598	1.6692	up	--	--	--	--	--	--	--	--	--	--	--	--
pos_1671	Quercetin 3-O-(6-O-malonyl-beta-D-glucoside)	24040.3	14366.3	20505.4	27662	35419.4	34039.5	0.72122	0.0274184	1.63567	up	C12638	Flavone and flavonol biosynthesis(ko00944)	--	--	--	--	HMDB0037368	96862-01-0	Organic compounds	Phenylpropanoids and polyketides	Flavonoids	Flavonoid glycosides
pos_1704	Leu Cys Cys Trp	14385.7	15370.5	14993	16334.9	17833.2	18872.5	0.245236	0.0496106	1.57522	up	--	--	--	--	--	--	--	--	--	--	--	--
pos_1744	5-Hydroxyflavone	2568.9	2088.71	2120.53	3418.4	3729.26	3185.17	0.608273	0.00585152	1.71536	up	--	--	--	--	--	--	HMDB0040556	71802-04-5	Organic compounds	Phenylpropanoids and polyketides	Flavonoids	Flavonoid glycosides
pos_1820	Bengenin	221.016	261.064	163.758	68.7066	105.608	25.8009	-1.69034	0.0163976	1.6915	down	--	--	--	--	--	--	--	--	--	--	--	--
pos_1867	Cytidine 5'-monophosphate(Cytidylic acid)	447.733	191.006	635.903	1206.98	1148.75	1146.7	1.45826	0.0265526	1.76203	up	--	--	--	--	--	--	--	--	--	--	--	--
pos_1871	Peonidin 3-arabinoside cation	51134.9	14552.1	71934.7	131049	136462	112934	1.46698	0.0264295	1.70523	up	--	--	--	--	--	--	--	--	--	--	--	--
pos_1873	Glucolesquerellin	499.207	121.371	871.062	1749.87	1616.61	1477.98	1.69943	0.0247391	1.72472	up	C17250	Glucosinolate biosynthesis(ko00966);;Biosynthesis of secondary metabolites(ko01110);;2-Oxocarboxylic acid metabolism(ko01210)	--	--	--	--	HMDB0038409	74542-17-9	Organic compounds	Organic oxygen compounds	Organooxygen compounds	Carbohydrates and carbohydrate conjugates
pos_193	5-Hydroxy-1-(4-hydroxyphenyl)-3-decanone	361.312	225.362	538.29	681.686	1026.41	737.976	1.12059	0.0359557	1.56774	up	C17747	Stilbenoid, diarylheptanoid and gingerol biosynthesis(ko00945);;Biosynthesis of secondary metabolites(ko01110)	--	--	--	--	--	--	--	--	--	--
pos_1943	Anabaseine	187.996	26.6439	194.623	360.296	504.716	389.347	1.61585	0.0176496	1.6756	up	C16906	--	--	--	--	--	HMDB0248374	--	Organic compounds	Organoheterocyclic compounds	Pyridines and derivatives	Hydropyridines
pos_1945	Chysin A	609.579	195.289	457.62	852.591	1143.08	837.852	1.16633	0.0303774	1.60968	up	--	--	--	--	--	--	--	--	--	--	--	--
pos_2008	UDP-2-acetamido-4-amino-2,4,6-trideoxy-alpha-D-glucose	1029.84	1152.14	1275.23	580.384	706.362	561.508	-0.903447	0.00526989	1.7453	down	C04630	Amino sugar and nucleotide sugar metabolism(ko00520);;Metabolic pathways(ko01100);;Biosynthesis of nucleotide sugars(ko01250)	--	--	--	--	--	--	--	--	--	--
pos_2071	Undecaprenyl phosphate alpha-L-Ara4N	6442.04	4670.65	5481.94	4103.97	3532.69	2554.96	-0.703333	0.036111	1.49464	down	C16157	Amino sugar and nucleotide sugar metabolism(ko00520);;Metabolic pathways(ko01100)	LMPR03020005	Prenol Lipids [PR]	Polyprenols [PR03]	Bactoprenol monophosphates [PR0302]	--	--	--	--	--	--
pos_2133	Benzothiazole	195618	203618	182447	211441	220281	230970	0.188104	0.0323958	1.51726	up	--	--	--	--	--	--	HMDB0032930	95-16-9	Organic compounds	Organoheterocyclic compounds	Benzothiazoles	--
pos_2313	Elaidic Acid	483.733	846.512	494.597	1180.41	1192.02	972.56	0.874231	0.0307559	1.51574	up	C01712	--	--	--	--	--	HMDB0000573	112-79-8	Organic compounds	Lipids and lipid-like molecules	Fatty Acyls	Fatty acids and conjugates
pos_2430	Cucurbitadienol	13167.9	14537.6	12110.9	17574.4	17089.2	18992.1	0.430367	0.00780614	1.66788	up	C19819	Sesquiterpenoid and triterpenoid biosynthesis(ko00909);;Biosynthesis of various alkaloids(ko00996);;Biosynthesis of secondary metabolites(ko01110)	--	--	--	--	--	--	--	--	--	--
pos_2775	2,5-Dihydro-4,5-dimethyl-2-(1-methylpropyl)thiazole	14423	17571.8	15380.4	20285.4	20347	22519.8	0.414698	0.0128511	1.62334	up	--	--	--	--	--	--	HMDB0037514	65894-82-8	Organic compounds	Organoheterocyclic compounds	Azolines	Thiazolines
pos_2794	Tridemorph	6451.29	7411.35	6343.12	7821.81	7944.4	8974.43	0.292116	0.039042	1.48251	up	C11285	--	--	--	--	--	HMDB0031810	81412-43-3	Organic compounds	Organoheterocyclic compounds	Oxazinanes	Morpholines
pos_2879	Eicosapentaenoic Acid ethyl ester	1656.99	2258.82	571.91	35882.8	33249.8	17560.3	4.27186	0.0400206	1.65304	up	--	--	--	--	--	--	HMDB0249402	--	Organic compounds	Lipids and lipid-like molecules	Fatty Acyls	Fatty acid esters
pos_2918	3beta-Hydroxyergosta-7,24(24(1))-dien-4alpha-carboxylate	427.604	900.666	912.531	1564.49	1384.12	1946.63	1.12736	0.0184575	1.60641	up	C22119	Steroid biosynthesis(ko00100);;Metabolic pathways(ko01100);;Biosynthesis of secondary metabolites(ko01110)	--	--	--	--	--	--	--	--	--	--
pos_2927	Kuguaglycoside C	902.112	959.134	1147.56	1799.53	1476.1	1736.74	0.736302	0.00706314	1.72222	up	--	--	--	--	--	--	--	--	--	--	--	--
pos_2972	Stearoylcarnitine	8975.52	8922.97	8175.23	14469.5	12837.1	12657.2	0.616097	0.00681712	1.74261	up	--	--	LMFA07070008	Fatty Acyls [FA]	Fatty esters [FA07]	Fatty acyl carnitines [FA0707]	HMDB0000848	25597-09-5	Organic compounds	Lipids and lipid-like molecules	Fatty Acyls	Fatty acid esters
pos_314	NG,NG-Dimethyl-L-arginine	12064.7	7953.26	10434.2	13420.1	15024.9	16247.9	0.5535	0.0366396	1.63044	up	C03626	--	--	--	--	--	HMDB0001539	30315-93-6	Organic compounds	Organic acids and derivatives	Carboxylic acids and derivatives	Amino acids, peptides, and analogues
pos_3175	17a-Hydroxypregnenolone	2974.04	1849	2470.32	11034.4	11130.2	16309.5	2.39923	0.0237847	1.74941	up	--	--	--	--	--	--	HMDB0000363	387-79-1	Organic compounds	Lipids and lipid-like molecules	Steroids and steroid derivatives	Pregnane steroids
pos_3360	Phthalate	441.529	537.907	437.927	579	598.353	667.98	0.380673	0.0298638	1.5189	up	C01606	Metabolic pathways(ko01100);;ABC transporters(ko02010)	--	--	--	--	HMDB0002107	88-99-3	Organic compounds	Benzenoids	Benzene and substituted derivatives	Benzoic acids and derivatives
pos_3402	(R)-4-Dehydropantoate	529.352	631.713	573.749	730.486	836.489	916.536	0.5176	0.0252021	1.61743	up	C01053	Pantothenate and CoA biosynthesis(ko00770)	LMFA01050458	Fatty Acyls [FA]	Fatty Acids and Conjugates [FA01]	Hydroxy fatty acids [FA0105]	--	--	--	--	--	--
pos_342	ACRL Toxin II	38675.9	17227.6	31706.8	59922.4	59041.5	81876.4	1.19688	0.0191201	1.68189	up	--	--	--	--	--	--	HMDB0030496	101951-84-2	Organic compounds	Lipids and lipid-like molecules	Fatty Acyls	Fatty alcohols
pos_3507	Benzaldehyde dimethyl acetal	12512.2	13204.4	11829.1	14604.4	15897	16761	0.332046	0.0172738	1.63919	up	--	--	--	--	--	--	HMDB0041326	1125-88-8	Organic compounds	Benzenoids	Benzene and substituted derivatives	Benzylethers
pos_3532	Cerulenin	91532.8	91825.2	84556.8	99806.5	109143	116873	0.28231	0.0413682	1.58573	up	C12058	--	LMFA08010013	Fatty Acyls [FA]	Fatty amides [FA08]	Primary amides [FA0801]	HMDB0015168	17397-89-6	Organic compounds	Organoheterocyclic compounds	Epoxides	Oxirane carboxylic acids and derivatives
pos_3618	4-Amino-5-hydroxymethyl-2-methylpyrimidine	1970.31	1995.07	1523.41	2562.71	2378.03	2453.9	0.429992	0.0414931	1.58718	up	C01279	Thiamine metabolism(ko00730);;Metabolic pathways(ko01100);;Biosynthesis of cofactors(ko01240);;ABC transporters(ko02010)	--	--	--	--	HMDB0247327	--	Organic compounds	Organoheterocyclic compounds	Diazines	Pyrimidines and pyrimidine derivatives
pos_365	choerospondin	1466.22	354.179	1088.61	2587.44	2533.66	3511.04	1.56919	0.0138207	1.70726	up	--	--	--	--	--	--	--	--	--	--	--	--
pos_3695	N-Isopropyl-p-toluamide	5856.3	6708.15	5508.51	8428.46	10752.7	9746.26	0.678606	0.017169	1.64856	up	--	--	--	--	--	--	--	--	--	--	--	--
pos_4028	4-Fluoromuconolactone	1885.86	2040.66	1787.73	2133.2	2252.8	2398.2	0.247616	0.0284669	1.52996	up	C16476	Metabolic pathways(ko01100)	--	--	--	--	--	--	--	--	--	--
pos_4238	3-Mercapto-2-butanol	3119.19	1818.43	2617.94	3911.89	4842.91	4783.03	0.841385	0.0161503	1.69385	up	--	--	--	--	--	--	HMDB0040185	54812-86-1	Organic compounds	Organic oxygen compounds	Organooxygen compounds	Alcohols and polyols
pos_4242	Thiamin monophosphate	620.545	7.51203	294.506	1080.63	1325.63	1147.49	1.94562	0.0252304	1.71593	up	C01081	Thiamine metabolism(ko00730);;Metabolic pathways(ko01100);;Biosynthesis of cofactors(ko01240)	--	--	--	--	HMDB0002666	495-23-8	Organic compounds	Organoheterocyclic compounds	Diazines	Pyrimidines and pyrimidine derivatives
pos_4275	7H-Furo[3,2-g][1]benzopyran-7-one, 2,3-dihydro-2-hydroxy-9-methoxy-	1321.59	1575.02	1658.59	856.311	1133.2	992.692	-0.611136	0.0170191	1.65379	down	--	--	--	--	--	--	--	--	--	--	--	--
pos_4585	Triethanolamine	1630.17	1242.09	1079.26	2008.17	2246.52	2055.55	0.675286	0.0258144	1.66901	up	C06771	Glycerophospholipid metabolism(ko00564)	--	--	--	--	HMDB0032538	102-71-6	Organic compounds	Organic nitrogen compounds	Organonitrogen compounds	Amines
pos_4659	4-(beta-D-Glucosyloxy)benzoate	631.514	529.424	523.336	96.352	58.6685	63.6414	-2.94535	0.00246359	1.78857	down	C03993	Ubiquinone and other terpenoid-quinone biosynthesis(ko00130)	--	--	--	--	--	--	--	--	--	--
pos_4705	Phenylpyruvate	2219.45	2045.78	1782.38	3263.01	4783.63	4130.05	1.00968	0.0350737	1.65768	up	C00166	Phenylalanine metabolism(ko00360);;Phenylalanine, tyrosine and tryptophan biosynthesis(ko00400);;D-Amino acid metabolism(ko00470);;Tropane, piperidine and pyridine alkaloid biosynthesis(ko00960);;Metabolic pathways(ko01100);;Biosynthesis of secondary metabolites(ko01110);;2-Oxocarboxylic acid metabolism(ko01210);;Biosynthesis of amino acids(ko01230)	--	--	--	--	HMDB0000205	156-06-9	Organic compounds	Benzenoids	Benzene and substituted derivatives	Phenylpyruvic acid derivatives
pos_4706	2-Methylbutyl glucosinolate	215.85	252.196	292.546	346.76	444.433	491.601	0.754094	0.0360864	1.60829	up	C17257	--	--	--	--	--	--	--	--	--	--	--
pos_4808	3-Dimethylallyl-4-hydroxybenzaldehyde	153.271	136.349	147.404	169.463	200.304	193.822	0.366933	0.0278824	1.66167	up	C12459	Biosynthesis of secondary metabolites(ko01110)	--	--	--	--	--	--	--	--	--	--
pos_4811	Glu Phe	9305.04	7130.95	8940.82	10417.8	11289.2	11693.3	0.396353	0.0375082	1.65519	up	--	--	--	--	--	--	--	--	--	--	--	--
pos_4911	Isohemiphloin	602.632	491.046	641.38	77.9919	395.689	131.073	-1.52056	0.0442736	1.55999	down	--	--	LMPK12140224	Polyketides [PK]	Flavonoids [PK12]	Flavanones [PK1214]	--	--	--	--	--	--
pos_4915	6-Hydroxyindolelactate	690.895	706.788	770.208	268.385	417.916	263.311	-1.19088	0.00634553	1.75803	down	C05657	--	--	--	--	--	--	--	--	--	--	--
pos_5042	Butoxyacetic acid	125.302	147.104	114.867	79.6176	87.4944	94.2458	-0.567325	0.0318639	1.68307	down	--	--	--	--	--	--	HMDB0041844	2516-93-0	Organic compounds	Organic acids and derivatives	Carboxylic acids and derivatives	Carboxylic acids
pos_5379	Benzylsuccinyl-CoA	338.988	239.003	134.949	700.584	844.738	1004.21	1.83838	0.00659056	1.73427	up	C09817	Metabolic pathways(ko01100)	--	--	--	--	--	--	--	--	--	--
pos_5382	3-Oxo-OPC4-CoA	160.807	29.6119	51.0232	191.821	221.24	275.844	1.51263	0.0455167	1.59824	up	C16338	alpha-Linolenic acid metabolism(ko00592);;Metabolic pathways(ko01100);;Biosynthesis of secondary metabolites(ko01110)	--	--	--	--	HMDB0060375	--	Organic compounds	Lipids and lipid-like molecules	Fatty Acyls	Fatty acyl thioesters
pos_5404	3,4-Dimethylstyrene	1563.74	1319.58	1360.39	902.58	1017.04	750.335	-0.66851	0.00831314	1.66943	down	--	--	--	--	--	--	--	--	--	--	--	--
pos_5412	Jasmonic acid	1673.07	1780.76	1584.44	1006.03	972.114	870.127	-0.822841	0.000772477	1.81445	down	C08491	alpha-Linolenic acid metabolism(ko00592);;Metabolic pathways(ko01100);;Biosynthesis of secondary metabolites(ko01110);;Plant hormone signal transduction(ko04075)	LMFA02020001	Fatty Acyls [FA]	Octadecanoids [FA02]	Jasmonic acids [FA0202]	HMDB0032797	59366-47-1	Organic compounds	Lipids and lipid-like molecules	Fatty Acyls	Lineolic acids and derivatives
pos_5440	Aminofructose 6-phosphate	1998.53	1031.39	1908.53	2646.35	2989.17	3680.57	0.915665	0.028094	1.64144	up	C12214	Biosynthesis of secondary metabolites(ko01110)	--	--	--	--	HMDB0060436	--	Organic compounds	Organic oxygen compounds	Organooxygen compounds	Carbohydrates and carbohydrate conjugates
pos_5515	4-Hydroxyphenylacetate	606.267	252.321	454.693	724.254	1197.17	1211.3	1.25424	0.0416342	1.59457	up	C00642	Tyrosine metabolism(ko00350);;Phenylalanine metabolism(ko00360);;Metabolic pathways(ko01100)	--	--	--	--	HMDB0000020	156-38-7	Organic compounds	Benzenoids	Phenols	1-hydroxy-2-unsubstituted benzenoids
pos_5657	LysoPG 16:1	2402.41	992.074	1030.28	3612.72	5635.28	6367.28	1.81929	0.0264956	1.65698	up	--	--	--	--	--	--	--	--	--	--	--	--
pos_5763	Pyridoxamine phosphate	171.85	238.357	248.223	154.542	121.606	109.292	-0.77252	0.0423424	1.59802	down	C00647	Vitamin B6 metabolism(ko00750);;Metabolic pathways(ko01100)	--	--	--	--	HMDB0001555	529-96-4	Organic compounds	Organoheterocyclic compounds	Pyridines and derivatives	Pyridoxamines
pos_5803	Corynebactin	11143.4	10536.2	12778.8	2236.93	4746.36	1667.81	-1.9939	0.00262537	1.7505	down	C12219	Biosynthesis of secondary metabolites(ko01110)	--	--	--	--	--	--	--	--	--	--
pos_5820	Tricin 7-diglucuronoside	35804.4	45297.6	25189.2	5182.97	6388.28	3952.31	-2.77549	0.0333202	1.74658	down	--	--	--	--	--	--	HMDB0037460	83097-44-3	Organic compounds	Phenylpropanoids and polyketides	Flavonoids	Flavonoid glycosides
pos_5954	Scopolin	2679.35	1935.93	2982.73	791.618	1785.77	478.56	-1.314	0.0420729	1.48515	down	C01527	Biosynthesis of various plant secondary metabolites(ko00999);;Biosynthesis of secondary metabolites(ko01110)	--	--	--	--	HMDB0303366	--	Organic compounds	Phenylpropanoids and polyketides	Coumarins and derivatives	Coumarin glycosides
pos_6010	2-Hydroxy-6-oxoocta-2,4,7-trienoate	1082.17	1155.52	949.91	613.668	809.014	799.611	-0.520419	0.021408	1.63059	down	C07087	Metabolic pathways(ko01100)	--	--	--	--	--	--	--	--	--	--
pos_6087	Aclacinomycin S	2451.29	3521.06	4107.04	686.45	853.027	596.987	-2.23811	0.0294635	1.72134	down	C18635	Biosynthesis of secondary metabolites(ko01110)	--	--	--	--	HMDB0247947	--	Organic compounds	Phenylpropanoids and polyketides	Anthracyclines	--
pos_6089	4-Hydroxyphenylacetaldehyde	1683.31	2186.65	2092.45	1027.43	1212.17	1439.7	-0.696463	0.0197394	1.64571	down	C03765	Tyrosine metabolism(ko00350);;Isoquinoline alkaloid biosynthesis(ko00950);;Metabolic pathways(ko01100);;Biosynthesis of secondary metabolites(ko01110)	--	--	--	--	HMDB0003767	7339-87-9	Organic compounds	Benzenoids	Benzene and substituted derivatives	Phenylacetaldehydes
pos_6090	Coumarin	4526.71	4821.68	4715.53	2409.54	3045.72	3518.34	-0.648241	0.0273107	1.69166	down	C05851	Biosynthesis of various plant secondary metabolites(ko00999);;Biosynthesis of secondary metabolites(ko01110)	--	--	--	--	HMDB0001218	91-64-5	Organic compounds	Phenylpropanoids and polyketides	Coumarins and derivatives	--
pos_6093	Scopoletin	14267.5	19074.3	18860.4	9215.41	10919	12785.7	-0.665139	0.0334885	1.5978	down	C01752	Biosynthesis of various plant secondary metabolites(ko00999);;Biosynthesis of secondary metabolites(ko01110)	--	--	--	--	HMDB0034344	92-61-5	Organic compounds	Phenylpropanoids and polyketides	Coumarins and derivatives	Hydroxycoumarins
pos_6098	Sinapic acid	3149.16	3264.32	3015.55	1323.86	1661.22	1800.86	-0.978307	0.00240335	1.78815	down	C00482	Phenylpropanoid biosynthesis(ko00940);;Metabolic pathways(ko01100);;Biosynthesis of secondary metabolites(ko01110)	--	--	--	--	HMDB0032616	7362-37-0	Organic compounds	Phenylpropanoids and polyketides	Cinnamic acids and derivatives	Hydroxycinnamic acids and derivatives
pos_6330	dTDP-4-dimethylamino-4,6-dideoxy-5-C-methyl-D-allose	6520.49	7466.07	7468.97	2806.15	5039.4	2498.91	-1.05249	0.0305045	1.68008	down	C11447	Polyketide sugar unit biosynthesis(ko00523);;Biosynthesis of secondary metabolites(ko01110)	--	--	--	--	--	--	--	--	--	--
pos_6430	Delphinidin 3-glucoside 5-caffoyl-glucoside	6031.62	12397.2	11283.4	1489.15	1017.02	199.409	-3.45705	0.0401835	1.71033	down	C16313	Anthocyanin biosynthesis(ko00942);;Biosynthesis of secondary metabolites(ko01110)	--	--	--	--	--	--	--	--	--	--
pos_6661	10-Deoxygeniposidic acid	7310.07	8059.58	8862.49	4369.74	5292.31	4767.25	-0.747922	0.00638457	1.73723	down	C11672	Monoterpenoid biosynthesis(ko00902);;Biosynthesis of secondary metabolites(ko01110)	--	--	--	--	--	--	--	--	--	--
pos_6670	Petunidin-3-(p-coumaroyl)-rutinoside-5-glucoside	1108.11	1498.41	1737.55	841.324	833.873	310.261	-1.12958	0.0365082	1.56215	down	C16295	Anthocyanin biosynthesis(ko00942)	--	--	--	--	--	--	--	--	--	--
pos_6683	cyclo-Dopa 5-O-glucoside	15310.9	10518.5	7870.72	1314.31	2762.36	1189.09	-2.67804	0.042833	1.63527	down	C17751	Betalain biosynthesis(ko00965);;Metabolic pathways(ko01100);;Biosynthesis of secondary metabolites(ko01110)	--	--	--	--	HMDB0304310	--	Organic compounds	Organic oxygen compounds	Organooxygen compounds	Carbohydrates and carbohydrate conjugates
pos_6684	Cyanidin 3-O-beta-D-glucoside 5-O-(6-coumaroyl-beta-D-glucoside)	21878.2	14289.8	16534.8	3738.13	3415.18	620.694	-2.76115	0.0114239	1.70126	down	C16350	Anthocyanin biosynthesis(ko00942)	--	--	--	--	--	--	--	--	--	--
pos_6686	OPC6-CoA	32977.3	22405.5	26495.8	2346.91	2289.54	1259.72	-3.79564	0.0135478	1.73814	down	C16331	alpha-Linolenic acid metabolism(ko00592);;Metabolic pathways(ko01100);;Biosynthesis of secondary metabolites(ko01110)	--	--	--	--	HMDB0011114	--	Organic compounds	Lipids and lipid-like molecules	Fatty Acyls	Fatty acyl thioesters
pos_6890	Quinaldic acid	200.813	193.178	307.844	55.9945	142.969	8.45875	-1.75856	0.0382464	1.51161	down	C06325	--	--	--	--	--	HMDB0000842	1993-10-07	Organic compounds	Organoheterocyclic compounds	Quinolines and derivatives	Quinoline carboxylic acids
pos_6912	2,3,23-Trihydroxyolean-12-en-28-oic acid methyl ester	8.8447	5.65561	7.75948	1.33198e-08	3.46174	1.33198e-08	-2.68487	0.0147479	1.61509	down	--	--	--	--	--	--	--	--	--	--	--	--
pos_6994	3-Hydroxy-9,10-secoandrosta-1,3,5(10)-triene-9,17-dione	180.946	303.578	120.102	509.366	713.867	855.935	1.78189	0.0220989	1.63654	up	C19944	Metabolic pathways(ko01100)	--	--	--	--	--	--	--	--	--	--
pos_7189	Peonidin-3-O-glucoside	2425.25	4200.86	4965.22	39.5815	37.9995	36.8435	-6.66251	0.0365665	1.70992	down	--	--	--	--	--	--	HMDB0013689	68795-37-9	Organic compounds	Phenylpropanoids and polyketides	Flavonoids	Flavonoid glycosides
pos_7204	Indoleglycerol phosphate	1.33198e-08	1.33198e-08	1.33198e-08	557.67	316.754	325.748	34.8059	0.0367199	1.68598	up	C03506	Phenylalanine, tyrosine and tryptophan biosynthesis(ko00400);;Benzoxazinoid biosynthesis(ko00402);;Biosynthesis of various plant secondary metabolites(ko00999);;Metabolic pathways(ko01100);;Biosynthesis of secondary metabolites(ko01110);;Biosynthesis of amino acids(ko01230)	--	--	--	--	HMDB0303952	--	Organic compounds	Organoheterocyclic compounds	Indoles and derivatives	Indoles
pos_7302	2,6-Dimethylbenzoquinone	164.446	161.329	124.919	57.1668	25.1372	45.9921	-1.81267	0.00325821	1.757	down	--	--	--	--	--	--	--	--	--	--	--	--
pos_7314	2-Phenylethanol	201.292	217.234	274.838	109.475	154.401	115.861	-0.868612	0.0231586	1.61631	down	C05853	Phenylalanine metabolism(ko00360)	--	--	--	--	HMDB0033944	1960-12-08	Organic compounds	Benzenoids	Benzene and substituted derivatives	--
pos_7418	5'-Benzoylphosphoadenosine	219.83	817.77	588.163	1473.57	1366.35	1316.47	1.35421	0.0329558	1.61974	up	C06433	Purine metabolism(ko00230)	--	--	--	--	--	--	--	--	--	--
pos_7584	Butyl Beta-D-Fructopyranoside	549.814	675.511	622.467	821.74	793.345	981.344	0.490727	0.0302013	1.5823	up	--	--	--	--	--	--	--	--	--	--	--	--
pos_7637	trans-2-Enoyl-OPC4-CoA	2121.58	3566.86	2937.23	1.33198e-08	76.4322	69.5435	-5.88484	0.0209131	1.78339	down	C16336	alpha-Linolenic acid metabolism(ko00592);;Metabolic pathways(ko01100);;Biosynthesis of secondary metabolites(ko01110)	LMFA07050380	Fatty Acyls [FA]	Fatty esters [FA07]	Fatty acyl CoAs [FA0705]	HMDB0011120	--	Organic compounds	Lipids and lipid-like molecules	Fatty Acyls	Fatty acyl thioesters
pos_7673	Cnidioside A	6824.35	8105.31	6445.7	233.214	327.604	704.198	-4.07872	0.00328066	1.81862	down	--	--	--	--	--	--	--	--	--	--	--	--
pos_7711	Malvidin-3-(p-coumaroyl)-rutinoside-5-glucoside	1026.82	1423.68	870.636	35.468	43.2947	96.1847	-4.24668	0.0225418	1.77854	down	C16296	Anthocyanin biosynthesis(ko00942)	LMPK12010393	Polyketides [PK]	Flavonoids [PK12]	Anthocyanidins [PK1201]	--	--	--	--	--	--
pos_7945	Aclacinomycin N	2891.47	2878.98	2361.48	237.858	252.612	557.021	-2.95666	0.000917394	1.79861	down	C18637	Biosynthesis of secondary metabolites(ko01110)	--	--	--	--	HMDB0247946	--	Organic compounds	Organoheterocyclic compounds	Pyridines and derivatives	Hydropyridines
pos_7993	Glycyl-Tyrosine	6325.5	9021.75	7219.3	2635.54	2393.21	2347.07	-1.61331	0.0224976	1.78264	down	--	--	--	--	--	--	HMDB0304778	--	Organic compounds	Organic acids and derivatives	Carboxylic acids and derivatives	Amino acids, peptides, and analogues
pos_8096	OA-6129 B1	25.4642	1.33198e-08	7.35429	47.6372	74.8844	81.6704	2.63734	0.0138612	1.69912	up	C17373	Carbapenem biosynthesis(ko00332);;Biosynthesis of secondary metabolites(ko01110)	--	--	--	--	--	--	--	--	--	--
pos_8284	1-Oxo-1H-2-benzopyran-3-carboxaldehyde	617.828	526.818	506.304	110.604	90.3242	105.112	-2.43151	0.00471626	1.7882	down	--	--	--	--	--	--	HMDB0030577	34328-51-3	Organic compounds	Phenylpropanoids and polyketides	Isocoumarins and derivatives	--
pos_8528	纬-glutamylmethionine	889.371	807.989	976.089	1073.8	1078.9	1195.61	0.324732	0.0245859	1.65673	up	--	--	--	--	--	--	HMDB0034367	17663-87-5	Organic compounds	Organic acids and derivatives	Carboxylic acids and derivatives	Amino acids, peptides, and analogues
pos_8545	Hesperetin	1168.23	945.738	633.065	215.968	179.663	141.916	-2.35341	0.0394452	1.67959	down	C01709	Flavonoid biosynthesis(ko00941)	LMPK12140003	Polyketides [PK]	Flavonoids [PK12]	Flavanones [PK1214]	HMDB0005782	520-33-2	Organic compounds	Phenylpropanoids and polyketides	Flavonoids	O-methylated flavonoids
pos_8584	2-Hydroxy-2-Methylbutylglucosinolate	26.6839	462.857	736.016	1385.04	1093.66	1867.76	1.8264	0.0276121	1.57965	up	--	--	--	--	--	--	--	--	--	--	--	--
pos_8884	3,4-Dihydro-7-methoxy-2-methylene-3-oxo-2H-1,4-benzoxazine-5-carboxylic acid	561.855	8.10172	256.975	993.811	1095.58	1467.05	2.1046	0.0137267	1.70468	up	C11468	Metabolic pathways(ko01100);;Biosynthesis of secondary metabolites(ko01110)	--	--	--	--	--	--	--	--	--	--
pos_9018	Adipate semialdehyde	1222.83	1202.87	1136.87	1263.9	1370.05	1401.58	0.179843	0.0418182	1.54876	up	C06102	Metabolic pathways(ko01100)	--	--	--	--	HMDB0012882	928-81-4	Organic compounds	Lipids and lipid-like molecules	Fatty Acyls	Fatty acids and conjugates
pos_9042	Damascenone	4.02243	3.63384	13.8896	25.8906	21.875	28.841	1.83006	0.0150081	1.71023	up	--	--	--	--	--	--	HMDB0013804	23696-85-7	Organic compounds	Organic oxygen compounds	Organooxygen compounds	Carbonyl compounds
pos_9100	Psilocin	6128.16	6911.54	6501.83	7237.91	8435.88	8630.64	0.314675	0.0478703	1.5261	up	C08312	Indole alkaloid biosynthesis(ko00901);;Metabolic pathways(ko01100);;Biosynthesis of secondary metabolites(ko01110)	--	--	--	--	HMDB0042000	520-53-6	Organic compounds	Organoheterocyclic compounds	Indoles and derivatives	Tryptamines and derivatives
pos_9110	Methotrexate	782.952	795.789	688.479	917.746	1110.7	1203.52	0.511485	0.0470641	1.58615	up	C01937	--	--	--	--	--	HMDB0014703	1959-05-02	Organic compounds	Organic acids and derivatives	Carboxylic acids and derivatives	Amino acids, peptides, and analogues
pos_913	L-2-Aminoadipate adenylate	9691.35	18217.9	16595.9	32546.1	27897.3	38958.4	1.1593	0.012554	1.64751	up	C05560	Lysine biosynthesis(ko00300);;Metabolic pathways(ko01100);;Biosynthesis of secondary metabolites(ko01110)	--	--	--	--	HMDB0006941	--	Organic compounds	Nucleosides, nucleotides, and analogues	Purine nucleotides	Purine ribonucleotides
pos_9155	3-Methylpentyl glucosinolate	197.096	287.073	802.16	1773.42	1416.85	2783.28	2.21533	0.0446535	1.61365	up	--	--	--	--	--	--	HMDB0036355	--	Organic compounds	Organic oxygen compounds	Organooxygen compounds	Carbohydrates and carbohydrate conjugates
pos_9188	3,4,5-Trimethoxytoluene	365.623	216.644	463.029	669.476	645.985	676.035	0.929941	0.0459086	1.71615	up	C17822	--	--	--	--	--	--	--	--	--	--	--
pos_9357	5,6,7,8-Tetrahydromonapterin	180.208	199.562	226.923	444.44	570.406	579.459	1.39389	0.011356	1.76052	up	C21007	Folate biosynthesis(ko00790)	--	--	--	--	--	--	--	--	--	--
pos_9382	Vinorine	697.64	856.857	753.974	872.32	1015.68	979.18	0.312693	0.0428838	1.44376	up	C11807	Indole alkaloid biosynthesis(ko00901);;Biosynthesis of secondary metabolites(ko01110)	--	--	--	--	--	--	--	--	--	--
pos_9409	Canusesnol J	1124.99	1261.35	1215.4	1388.45	1662.32	1663.16	0.388231	0.0395304	1.58748	up	--	--	--	--	--	--	--	--	--	--	--	--
pos_9455	Costunolide	789.618	831.949	839.84	1150.76	1351.7	1341.72	0.643193	0.0154438	1.74788	up	C09382	Sesquiterpenoid and triterpenoid biosynthesis(ko00909);;Biosynthesis of secondary metabolites(ko01110)	--	--	--	--	HMDB0036688	553-21-9	Organic compounds	Lipids and lipid-like molecules	Prenol lipids	Terpene lactones
pos_9478	Spermidine	3820.4	4316.87	4034.89	4493.34	5049.85	5069.74	0.26366	0.0296328	1.5359	up	C00315	Arginine and proline metabolism(ko00330);;beta-Alanine metabolism(ko00410);;Glutathione metabolism(ko00480);;Phenylpropanoid biosynthesis(ko00940);;Metabolic pathways(ko01100);;ABC transporters(ko02010)	--	--	--	--	HMDB0001257	124-20-9	Organic compounds	Organic nitrogen compounds	Organonitrogen compounds	Amines
pos_9588	Bacilysin	2273	3364.77	1595.14	3526.66	4790.42	4883.06	0.867906	0.0436958	1.45217	up	C20942	Metabolic pathways(ko01100);;Biosynthesis of secondary metabolites(ko01110)	--	--	--	--	--	--	--	--	--	--
pos_9634	Quercitrin	104	909.094	145.185	8131.55	11489.1	16816.7	4.97537	0.0419589	1.68364	up	C01750	Flavone and flavonol biosynthesis(ko00944)	LMPK12112171	Polyketides [PK]	Flavonoids [PK12]	Flavones and Flavonols [PK1211]	HMDB0033751	522-12-3	Organic compounds	Phenylpropanoids and polyketides	Flavonoids	Flavonoid glycosides
pos_9660	N,N'-Dicyclohexylurea	79793.4	94505.6	70780.4	116466	132059	147712	0.693116	0.0131875	1.63767	up	--	--	--	--	--	--	HMDB0244166	--	Organic compounds	Organic acids and derivatives	Organic carbonic acids and derivatives	Ureas
pos_9736	Cortisol	626.503	3835.29	1777.45	7091.55	15020.3	11369.2	2.4239	0.0429518	1.56738	up	C00735	Metabolic pathways(ko01100)	LMST02030001	Sterol Lipids [ST]	Steroids [ST02]	C21 steroids (gluco/mineralocorticoids, progestogins) and derivatives [ST0203]	HMDB0000063	50-23-7	Organic compounds	Lipids and lipid-like molecules	Steroids and steroid derivatives	Hydroxysteroids
pos_9781	Lucidenic acid E	2618.55	267.267	107.735	3789.3	4751.32	3710.19	2.03295	0.0471289	1.61081	up	--	--	--	--	--	--	HMDB0036434	98665-17-9	Organic compounds	Lipids and lipid-like molecules	Prenol lipids	Triterpenoids
pos_9802	9,10,18-Trihydroxystearate	1.33198e-08	652.376	1.33198e-08	1030.23	827.229	1348.62	2.29703	0.0382353	1.49262	up	C19621	Cutin, suberine and wax biosynthesis(ko00073)	--	--	--	--	HMDB0034295	17705-68-9	Organic compounds	Lipids and lipid-like molecules	Fatty Acyls	Fatty acids and conjugates
pos_9808	Prostaglandin F2a-d9	116.82	28.877	17.5334	184.382	151.673	293.307	1.94698	0.0477634	1.55353	up	--	--	--	--	--	--	--	--	--	--	--	--
pos_9830	Serinyl-Arginine	6121.55	6480.05	4549.43	11624.1	13658.5	12843	1.15246	0.00112421	1.7537	up	--	--	--	--	--	--	HMDB0029033	13261-11-5	Organic compounds	Organic acids and derivatives	Carboxylic acids and derivatives	Amino acids, peptides, and analogues
pos_9921	Phorbol 13-butanoate	99.017	253.23	21.6414	969.667	737.875	851.925	2.77517	0.00158448	1.73523	up	C03019	--	--	--	--	--	--	--	--	--	--	--
pos_9955	Val Leu Phe	435.37	200.282	97.0367	4039.22	3699.98	6966.92	4.32707	0.0450075	1.68664	up	--	--	--	--	--	--	--	--	--	--	--	--
