# Supplementary material for: Effects of Steaming on Fresh Edible Kernels of Waxy and Normal Maize Determined by Metabolomic Analysis
Source: Foods. 2024 Dec 22;13(24):4157. doi: 10.3390/foods13244157 (PMC11675372; doi:10.3390/foods13244157)
Supplement: Supplementary file 1 [file foods-13-04157-s001.zip › Table S7. KEGG pathway enrichment analysis of differential metabolites in Qco_vs_QWa..xlsx]

## Sheet: KEGG_pathway_enrich_dotplot.all
Table S7. KEGG pathway enrichment analysis of differential metabolites in Qco_vs_QWa.
ID	Description	MetaboliteRatio	BgRatio	enrich_factor	pvalue	qvalue	metaboliteID	Count	regulated
ko00901	Indole alkaloid biosynthesis	8/119	27/1517	3.78	0.000708508	0.04747	neg_2567/neg_3770/neg_6712/neg_8779/pos_11398/pos_11468/pos_9100/pos_9382	8	up&down
ko00592	alpha-Linolenic acid metabolism	7/119	32/1517	2.79	0.00986962	0.330632	neg_5607/pos_11122/pos_12049/pos_5382/pos_5412/pos_6686/pos_7637	7	up&down
ko00940	Phenylpropanoid biosynthesis	6/119	31/1517	2.47	0.0297203	0.663753	neg_3705/neg_4130/neg_4132/neg_6917/pos_6098/pos_9478	6	up&down
ko00195	Photosynthesis	2/119	5/1517	5.1	0.0521584	0.873653	neg_1435/neg_4674	2	up
ko00999	Biosynthesis of various plant secondary metabolites	7/119	52/1517	1.72	0.106736	0.973257	neg_5289/neg_7588/pos_10033/pos_5954/pos_6090/pos_6093/pos_7204	7	up&down
ko00062	Fatty acid elongation	3/119	15/1517	2.55	0.10707	0.973257	neg_5517/neg_5518/neg_5837	3	down
ko00360	Phenylalanine metabolism	4/119	24/1517	2.12	0.112794	0.973257	neg_2030/pos_4705/pos_5515/pos_7314	4	up&down
ko00071	Fatty acid degradation	3/119	17/1517	2.25	0.143005	0.973257	neg_5517/neg_5518/neg_5837	3	down
ko00565	Ether lipid metabolism	1/119	2/1517	6.37	0.150783	0.973257	pos_11422	1	down
ko00190	Oxidative phosphorylation	2/119	9/1517	2.83	0.152947	0.973257	neg_1435/neg_4674	2	up
ko00942	Anthocyanin biosynthesis	5/119	39/1517	1.63	0.185659	0.973257	neg_5112/pos_6430/pos_6670/pos_6684/pos_7711	5	down
ko00908	Zeatin biosynthesis	4/119	29/1517	1.76	0.187732	0.973257	neg_1435/neg_4674/neg_6798/neg_7115	4	up&down
ko00400	Phenylalanine, tyrosine and tryptophan biosynthesis	3/119	20/1517	1.91	0.202951	0.973257	neg_3936/pos_4705/pos_7204	3	up&down
ko00230	Purine metabolism	6/119	51/1517	1.5	0.205402	0.973257	neg_1435/neg_4674/neg_7220/neg_8382/pos_1336/pos_7418	6	up
ko00996	Biosynthesis of various alkaloids	3/119	21/1517	1.82	0.224109	0.973257	pos_11385/pos_13838/pos_2430	3	up&down
ko00520	Amino sugar and nucleotide sugar metabolism	5/119	43/1517	1.48	0.243929	0.973257	neg_4045/neg_8381/pos_11350/pos_2008/pos_2071	5	up&down
ko00730	Thiamine metabolism	2/119	13/1517	1.96	0.27152	0.973257	pos_3618/pos_4242	2	up
ko00909	Sesquiterpenoid and triterpenoid biosynthesis	2/119	13/1517	1.96	0.27152	0.973257	pos_2430/pos_9455	2	up
ko00564	Glycerophospholipid metabolism	2/119	14/1517	1.82	0.301666	0.973257	pos_11422/pos_4585	2	up&down
ko00945	Stilbenoid, diarylheptanoid and gingerol biosynthesis	2/119	15/1517	1.7	0.331604	0.973257	neg_6917/pos_193	2	up
ko00100	Steroid biosynthesis	3/119	26/1517	1.47	0.334225	0.973257	neg_2549/neg_2641/pos_2918	3	up
ko00900	Terpenoid backbone biosynthesis	1/119	5/1517	2.55	0.335701	0.973257	pos_1434	1	up
ko00332	Carbapenem biosynthesis	2/119	16/1517	1.59	0.361181	0.973257	neg_262/pos_8096	2	up
ko00350	Tyrosine metabolism	4/119	39/1517	1.31	0.36642	0.973257	neg_4693/pos_12904/pos_5515/pos_6089	4	up&down
ko00480	Glutathione metabolism	2/119	18/1517	1.42	0.418769	0.973257	neg_5998/pos_9478	2	up&down
ko00410	beta-Alanine metabolism	2/119	20/1517	1.27	0.473658	0.973257	neg_3248/pos_9478	2	up&down
ko00523	Polyketide sugar unit biosynthesis	2/119	20/1517	1.27	0.473658	0.973257	neg_5060/pos_6330	2	down
ko00254	Aflatoxin biosynthesis	1/119	8/1517	1.59	0.480617	0.973257	neg_5235	1	down
ko00402	Benzoxazinoid biosynthesis	1/119	8/1517	1.59	0.480617	0.973257	pos_7204	1	up
ko00790	Folate biosynthesis	3/119	33/1517	1.16	0.48624	0.973257	neg_3948/neg_5651/pos_9357	3	up&down
ko00640	Propanoate metabolism	1/119	9/1517	1.42	0.521575	0.973257	neg_5921	1	up
ko04075	Plant hormone signal transduction	1/119	9/1517	1.42	0.521575	0.973257	pos_5412	1	down
ko00600	Sphingolipid metabolism	1/119	11/1517	1.16	0.594126	0.973257	neg_7661	1	up
ko00941	Flavonoid biosynthesis	2/119	25/1517	1.02	0.596309	0.973257	neg_6917/pos_8545	2	up&down
ko00311	Penicillin and cephalosporin biosynthesis	1/119	12/1517	1.06	0.626197	0.973257	neg_2140	1	up
ko00966	Glucosinolate biosynthesis	3/119	41/1517	0.93	0.637149	0.973257	neg_5342/pos_11261/pos_1873	3	up&down
ko00944	Flavone and flavonol biosynthesis	2/119	27/1517	0.94	0.639081	0.973257	pos_1671/pos_9634	2	up
ko00051	Fructose and mannose metabolism	1/119	13/1517	0.98	0.655754	0.973257	neg_1005	1	up
ko00590	Arachidonic acid metabolism	2/119	28/1517	0.91	0.659111	0.973257	neg_6472/pos_11779	2	up
ko00330	Arginine and proline metabolism	2/119	29/1517	0.88	0.678251	0.973257	neg_5046/pos_9478	2	up&down
ko00053	Ascorbate and aldarate metabolism	1/119	14/1517	0.91	0.682992	0.973257	neg_1154	1	down
ko00750	Vitamin B6 metabolism	1/119	15/1517	0.85	0.708091	0.973257	pos_5763	1	down
ko00130	Ubiquinone and other terpenoid-quinone biosynthesis	2/119	31/1517	0.82	0.713923	0.973257	neg_4966/pos_4659	2	down
ko00300	Lysine biosynthesis	1/119	16/1517	0.8	0.731218	0.973257	pos_913	1	up
ko00630	Glyoxylate and dicarboxylate metabolism	1/119	16/1517	0.8	0.731218	0.973257	neg_1286	1	down
ko00965	Betalain biosynthesis	1/119	16/1517	0.8	0.731218	0.973257	pos_6683	1	down
ko00760	Nicotinate and nicotinamide metabolism	2/119	33/1517	0.77	0.746252	0.973257	neg_3248/pos_1103	2	down
ko00650	Butanoate metabolism	1/119	17/1517	0.75	0.752527	0.973257	neg_1593	1	up
ko00073	Cutin, suberine and wax biosynthesis	1/119	18/1517	0.71	0.77216	0.973257	pos_9802	1	up
ko00250	Alanine, aspartate and glutamate metabolism	1/119	20/1517	0.64	0.80691	0.973257	neg_7220	1	up
ko00260	Glycine, serine and threonine metabolism	1/119	20/1517	0.64	0.80691	0.973257	neg_2263	1	down
ko00440	Phosphonate and phosphinate metabolism	1/119	20/1517	0.64	0.80691	0.973257	neg_6946	1	up
ko00906	Carotenoid biosynthesis	2/119	38/1517	0.67	0.813736	0.973257	neg_6177/neg_8139	2	up
ko00770	Pantothenate and CoA biosynthesis	1/119	22/1517	0.58	0.836398	0.973257	pos_3402	1	up
ko00950	Isoquinoline alkaloid biosynthesis	3/119	57/1517	0.67	0.839781	0.973257	neg_5254/neg_8707/pos_6089	3	up&down
ko00380	Tryptophan metabolism	2/119	43/1517	0.59	0.864845	0.973257	neg_3248/pos_11156	2	down
ko00460	Cyanoamino acid metabolism	1/119	25/1517	0.51	0.87246	0.973257	neg_4341	1	down
ko02010	ABC transporters	3/119	62/1517	0.62	0.879065	0.973257	pos_3360/pos_3618/pos_9478	3	up
ko00470	D-Amino acid metabolism	1/119	26/1517	0.49	0.882633	0.973257	pos_4705	1	up
ko00902	Monoterpenoid biosynthesis	1/119	26/1517	0.49	0.882633	0.973257	pos_6661	1	down
ko00340	Histidine metabolism	1/119	28/1517	0.46	0.900625	0.973257	neg_1578	1	up
ko01040	Biosynthesis of unsaturated fatty acids	1/119	28/1517	0.46	0.900625	0.973257	pos_12049	1	down
ko00270	Cysteine and methionine metabolism	1/119	31/1517	0.41	0.922611	0.978166	neg_1669	1	down
ko00904	Diterpenoid biosynthesis	1/119	39/1517	0.33	0.960376	0.978166	pos_11328	1	up
ko00860	Porphyrin metabolism	1/119	40/1517	0.32	0.963566	0.978166	neg_9076	1	up
ko00960	Tropane, piperidine and pyridine alkaloid biosynthesis	1/119	40/1517	0.32	0.963566	0.978166	pos_4705	1	up
ko00524	Neomycin, kanamycin and gentamicin biosynthesis	1/119	59/1517	0.22	0.99269	0.99269	neg_7048	1	up
